# Supplementary material for: Proteogenomic Profiling of Treatment-Naïve Metastatic Malignant Melanoma
Source: Cancers (Basel). 2025 Feb 27;17(5):832. doi: 10.3390/cancers17050832 (PMC11899103; doi:10.3390/cancers17050832)
Supplement: Supplementary file 1 [file cancers-17-00832-s001.zip]

Archive with 10 entries (10 files):
- Supplementary_Information.pdf
- Table S1 Clinical and histopathology data.xlsx
- Table S2. Proteogenomic data.xlsx
- Table S3. GO and KEGG for subtypes & feature associations.xlsx
- Table S4. BRAF survival risk.xlsx
- Table S5. SAAVs.xlsx
- Table S6. Tumor Microenvironment.xlsx
- Table S7. OMICs and ICA.xlsx
- Table S8. Survival analysis.xlsx
- Table S9. Markers IHC and ROC data .xlsx
