# Supplementary material for: Proteogenomic Profiling of Treatment-Naïve Metastatic Malignant Melanoma
Source: Cancers (Basel). 2025 Feb 27;17(5):832. doi: 10.3390/cancers17050832 (PMC11899103; doi:10.3390/cancers17050832)
Supplement: Supplementary file 1 [file cancers-17-00832-s001.zip › Table S1 Clinical and histopathology data.xlsx]

## Sheet: README
Table S1A: Clinico-histoptahological data of patients and metastastases included in the discovery cohort and metastasis stratification derived from the present study. Related to figures 1, 4 and 6.
	Parameter	Explanation
CLINICAL DATA	dis.stage	1=local, 2=in transit, 3=regional, 4=distant
	age.diag	age when metastasis sample is taken for diagnosis
	prim.age.diag	age at primary melanoma diagnosis
	primary tumor type	SSM= superfiscially spreading, NM= nodular, ALM=acral lentigous
	prim.site	prim.site (1=trunk, 2=head/neck, 3=upper extremity, 4=lower extremity, 5=other)
	prim.met.days	days between primary melanoma and metastasis diagnosis
	OS.DAYS	days from primary diagnosis to death or censoring
	dss.events	1=dead of melanoma, 0=Alive/dead of other reason
	dmfs.days	days from regional metastasis to general metastasis
	dmfs.events	1=distant met, 0=no distant met
	No. Primary	Number of primary tumors: 1, >1, occult
	dist.met.location	0= Sc/Lgl, 1=Liver, 2=Lung, 3=Bone, 4=CNS, 5=Other viceral
	No. Involved lymph nodes (first met)	1, 2-3, >3
	Targeted BRAF treatment (vemurafenib)	1=yes, 0=no
HISTOPATHOLOGY ASSESESMENT	tumor cell size	0 = <20 micron
		1 = 20-25 micron
		2 - >25 microns
	predominant tumor cell shape	0= epithelioid
		1 = mixed epithelioid and spindle
		2 = spindle
	pigment score	0 = absent: no melanin pigment discernible even at high power magnification,
		1 = slight: melanin pigmentation hardly visible at low power, at high power, melanocytes show a faint diffuse hue or a few scattered melanin pigment granules,
		2 = moderate: pigmentation visible at low power, the cytoplasm is translucent and appears significantly lighter than the hematoxylin stained nuclei,
		3 = high: pigmentation is easily visible at low power, the cytoplasmic pigmentation reaches an intensity approximating that of the nucleus),
	predominant cytoplasm	predominant cytoplasm (0-2)
		0 = unremarkable
		1 = mixed
		2 = eosinophilic
	lymphocyte distribution	0 = no lymphocytes within the tissue,
		1 = lymphocytes present involving <25% of the tissue cross sectional area,
		2 = lymphocytes present in 25 to 50% of the tissue,
		3 = lymphocytes present in >50% of tissue)
	lymphocyte density	0 = absent
		1 = mild
		2 = moderate
		3 = severe
	lymphatic score	sum of lymphocyte distribution and density
	NA	Not analyzed
Table S1B: The clinicopathological parameters of the patients with their primary melanomas and the corresponding metastatic samples included in the IHC analysis. Related to Figure 6.
Parameter	Explanation
gender	f: female, m:male
DFS	disease free survival (calculated in months)
PFS	progression free survival (calculated in months)
OS	overall survival (calculated in months)
BRAF mutational state - pos.	sample is positive for BRAFV600E mutation
Pathological stage and clinical stage	based on AJCC8
Table S1C: Distribution of samples across 15 TMT batches
	Samples included in the reference
Pool sample	Created ad hoc to keep same levels of sensitivity across all batches

## Sheet: Table S1A
#			CLINICAL DATA																																	HISTOPATHOLOGY ASSESESMENT											METASTASIS STRATIFICATIONS
0	Tumor sample	Patient Case	gender	disease stage	disease AJCC8	stage	local	age.diag	prim.age.diag	prim.breslow	prim.breslow.class	clark	clin.class	Primary tumor type	prim.site	prim.met.days	OS.DAYS days from primary diagnosis to death or censoring	days from sample collection to censoring/death	Remarks original	dss.events	dmfs.days	DSS.DAYS.v1 days from first metastasis to death or censoring	days from sample collection to first distant metastasis	days from first metastasis to first distant metastasis	days from first distant metastasis to death/censoring	dmfs.events	No. Primary	dist.met.location	Type of first metastasis	No. Involved lymph nodes (first met)	WT	BRAF	NRAS	Type of BRAF MUT	Targeted BRAF treatment (vemurafenib)	tumor cell size	predominant tumor cell shape	pigment score	predominant cytoplasm	lymphocyte distribution	lymphocyte density	lymphatic score	tumor %	adjacent lymph node %	necrosis %	connective tissue %	Lund Transcriptomic Subtype	TCGA Transcriptomic Subtype	Proteomic Subtype
1	MM-SEG-0114	MM-SEG-0114	Male	3	IIIB	Regional	Lymph node	53	52	0.8	1	3	1	SSM	1	455	4535	4094	alive	0	441	4094				0	1	NA	Regional	>3	0	1	0	V600E	0	0	0	0	1	2	2.75	4.75	40.5	38.75	0	20.75	Pigmentation	immune	EC-Immune
2	MM-SEG-0120	MM-SEG-0120	Female	3	IIIC	Regional	Lymph node	78	75	8	4	4	NA	NA	1	955	4323	3332	dead other reason	0	941	3382				0	1	NA	Regional	1	1	0	0	0	0	0	0	0	2	3	3	6	8	73.8	0	18.2	NA	NA	NA
3	MM-SEG-0124	MM-SEG-0124	Male	3	IIIB	Regional	Lymph node	60	56	1.3	2	NA	NA	NA	4	1449	5180	3745	alive	0	1435	3745				0	1	NA	Regional	1	1	0	0	0	0	0	0	1	1				1	60	0	39	NA	NA	NA
4	MM-SEG-0130	MM-SEG-0130	Female	3	NA	Regional	Lymph node	45	45	2.5	3	NA	5	Other	1	118	4230	4126	alive	0	49	4181				0	1	NA	Regional	NA	NA	0	NA	0	0								1	95.5	0	3.5	NA	NA	NA
5	MM-SEG-0148	MM-SEG-0148	Female	3	IIIC	Regional	Lymph node	64	63	9	4	3	2	NM	4	346	1776	1401	dead	1	30	1746	461	806	940	1	1	0	Regional	1	0	1	0	V600E	0	0	0	1	1	1	1	2	20	79	0	1	NA	NA	NA
6	MM-SEG-0156	MM-SEG-0156	Male	1	IIB	Local	Cutaneous	77	77	24	4	5	5	Other	1	14	257	170	dead other reason	0	0	257				0	1	NA	Local	NA	1	0	0	0	0								0	28.5714	13.5714	57.8571	NA	NA	NA
7	MM-SEG-0172	MM-SEG-0172	Male	4	IV	Regional	Lymph node	40	NA	NA	NA	NA	0	Unknownprimary	NA	NA		66	dead unknown reason	0		3027	-807	2154	873	NA	occult	0,2,3	In-transit	NA	1	0	0	0	0	0	0	0	2	0	0	0	3.75	88.25	0	8	NA	NA	NA
8	MM-SEG-0183	MM-SEG-0183	Female	3	NA	Regional	Lymph node	79	76	2.35	3	4	NA	NA	4	854	2102	1253	dead (likely melanoma)	0	435	1667	1208	1622	45	1	1	4	Local	NA	0	0	1	0	0	0	0	0	2	2.25	2	4.25	41.75	53.5	0	4.75	High.imm	immune	EC-Immune
9	MM-SEG-0192	MM-SEG-0192	Male	3	NA	Regional	Lymph node	43	42	6	4	4	2	NM	1	279	1617	1344	dead (likely melanoma)	1	78	1539	792	987	552	1	1	0	Regional	NA	0	1	0	V600E	0	0	1	3	2	3	2.75	5.75	34	61	0	5	High.imm	immune	EC-Immune
10	MM-SEG-0194	MM-SEG-0194	Male	3	NA	Regional	Lymph node	77	70	5	4	4	1	SSM	4	2389	3620	1231	dead unknown reason	0	2193	1427	288	484	943	1	1	0.2	In-transit	NA	0	1	0	V600E	0	0	1	2	2	1	1	2	35	62.7143	0.285714	2	Pigmentation	keratin	EC-Immune
11	MM-SEG-0195	MM-SEG-0195	Male	3	IIIB	Regional	Lymph node	33	32	1.8	2	4	1	SSM	4	391	778	380	dead	1	377	401	235	256	145	1	1	0.1	Regional	2-3	NA	NA	0	NA	0								10	90	0	0	NA	NA	NA
12	MM-SEG-0207	MM-SEG-0207	Male	3	IIIB	Regional	Lymph node	50	NA	NA	NA	NA	0	Unknownprimary	NA	NA		5233	alive	0		5282				0	occult	NA	Regional	1	0	0	1	0	0	1	0	1	2	2	1	3	48.7143	42.4286	2.14286	6.71429	High.imm	immune	EC-Immune
13	MM-SEG-0214	MM-SEG-0214	Female	3	IIIB/IIIC	Regional	Lymph node	36	32	2.2	3	3	NA	NA	1	1499	7274	5776	alive	0	1485	5789				0	1	NA	Regional	1	NA	NA	0	NA	0								10	50		40	NA	NA	NA
14	MM-SEG-0204-A	MM-SEG-0204	Male	3	IIIC	Regional	Lymph node	60	42	2.6	3	4	NA	NA	1	6499	7700	1199	dead	1	6485	1215	875	891	324	1	1	0.1	Regional	>3	1	0	0	0	0	0	0	3	2	2	1	3	41.3571	43.2857	1.07143	14.2857	High.imm	immune	EC-Immune
15	MM-SEG-0106	MM-SEG-0106	Male	4	IV	Regional	Lymph node	89	88	1.4	2	3	2	NM	1	492	1199	638	dead (likely melanoma)	1	478	721	-83	0	721	NA	1	0.5	Regional, Distant	NA	1	0	0	0	0								0			100	NA	NA	NA
16	MM-SEG-0118	MM-SEG-0118	Male	4	IV	General	Visceral	72	70	NA	NA	NA	2	NM	5	952	1057	82	dead	1	938	119	-37	0	119	NA	1	1.3	General	NA	1	0	0	0	0	0	0	0	1	0	0	0	5.4	0	1.7	92.9	NA	NA	NA
17	MM-SEG-0138	MM-SEG-0138	Male	4	IV	Regional	Lymph node	72	71	5.5	4	3	2	NM	1	360	806	411	dead (likely melanoma)	1	227	579	-34	134	445	NA	1	0.2	Regional	NA	0	0	1	0	0	0	0	0	0	1	1	2	42.5	0	28.75	28.75	Pigmentation	keratin	EC-Immune
18	MM-SEG-0140	MM-SEG-0140	Female	3	IIIC	Regional	Lymph node	81	79	4.1	4	5	2	NM	3	622	3311	2660	dead	1	608	2703				0	1	NA	Regional	1	0	0	1	0	0	0	0	0	2				5	0	0	95	NA	NA	NA
19	MM-SEG-0144	MM-SEG-0144	Male	4	IV	Regional	Lymph node	69	NA	NA	NA	NA	0	Unknownprimary	NA	NA		93	dead	1		142	-49	0	142	NA	occult	0.3	Regional, Distant	NA	0	1	0	V600E	0	2	0	1	0	1	2	3	15	2	0	83	NA	NA	NA
20	MM-SEG-0155	MM-SEG-0155	Female	3	IIIC	Regional	Lymph node	64	61	7	4	NA	NA	Mucosal	5	921	1287	368	dead	1	907	380	198	210	170	1	1	0,2,3	Regional	1	NA	0	NA	0	0	0	0	0	0				5	3	0	92	NA	NA	NA
21	MM-SEG-0165	MM-SEG-0165	Male	4	IV	Regional	Lymph node	88	87	4	3	4	1	SSM	1	140	225	77	dead	1	126	99	-14	8	91	NA	1	0,1,2,3,5	Regional, Distant	NA	1	0	0	0	0	0	0	3	3	0	0	0	25	0	0	75	NA	NA	NA
22	MM-SEG-0166	MM-SEG-0166	Male	4	IV	Regional	Lymph node	62	NA	NA	NA	NA	0	Unknownprimary	NA	NA		3272	alive	0		3292	-18	2	3290	NA	occult	0,2,5	Regional, Distant	NA	1	0	0	0	0								0	0	0	100	NA	NA	NA
23	MM-SEG-0168	MM-SEG-0168	Male	4	IV	Regional	Lymph node	65	64	0.75	1	2	1	SSM	1	315	543	165	dead	1	301	242	-63	14	228	NA	1	0,1,5	Regional, Distant	NA	1	0	0	0	1								0	0	0	100	NA	NA	NA
24	MM-SEG-0175	MM-SEG-0175	Male	3	IIIB/IIIC	Regional	Lymph node	58	56	3.5	3	4	2	NM	1	402	804	411	dead	1	388	416	357	362	54	1	1	3	Regional	2-3	0	1	0	V600E	0	0	0	0	2	3	3	6	7.4	0	0	92.6	NA	NA	NA
25	MM-SEG-0185	MM-SEG-0185	Male	4	IV	Regional	Lymph node	78	76	14	4	5	NA	NA	1		539	391	dead	1	37	534	367	510	24	1	1	0	Regional	NA	0	0	1	0	0	0	0	1	1	0	0	0	49	0	0	51	NA	NA	NA
26	MM-SEG-0188	MM-SEG-0188	Male	3	NA	Regional	Lymph node	48	46	4	3	4	2	NM	1	529	880	365	dead	1	463	417	312	364	53	1	1	1.2	Regional	NA	0	1	0	V600E	0	0	0	0	0	0.6	0.6	1.2	10.2	3.6	0	86.2	NA	NA	NA
27	MM-SEG-0206	MM-SEG-0206	Female	3	IIIB/IIIC	Regional	Lymph node	34	34	2.6	3	4	NA	NA	1	31	471	429	dead	1	17	454	338	363	91	1	1	0,1,4	Regional	2-3	1	0	0	0	0	0	0	0	2	3	2.28571	5.28571	30	15	0	55	Pigmentation	immune	EC-Immune
28	MM-SEG-0213	MM-SEG-0213	Male	3	NA	In transit	Subcutaneous	77	NA	NA	NA	NA	NA	NA	NA	NA		455	dead	1		1005	338	888	117	1	>1	2.4	In-transit	NA	0	1	0	V600R	0	0	0	0	2	0	0	0	32.8571	0	0	67.1429	Proliferative	MITF.low	EC
29	MM-SEG-0226	MM-SEG-0226	Male	4	IV	Regional	Lymph node	76	70	NA	NA	NA	NA	NA	3			139	dead	1		330	-191	0	330		>1	0,2,3,4,5	Regional, distant	NA	1	0	0	0	0								0.333333	1	0	98.6667	NA	NA	NA
30	MM-SEG-0204-B	MM-SEG-0204	Male	3	IIIC	Regional	Lymph node	60	42	2.6	3	4	NA	NA	1	6499	7700	1199	dead	1	6485	1215	875	891	324	1	1	0.1	Regional	>3	1	0	0	0	0	0	0	3	2	2	1	3	41.3571	43.2857	1.07143	14.2857	High.imm	immune	EC-Immune
31	MM-SEG-0101	MM-SEG-0101	Male	3	IIIC	Regional	Lymph node	62	57	1.55	2	3	1	SSM	1	1543	1674	132	dead	1			114		18	1	1	1,2,3,5	In-transit	NA	0	0	1	0	0	0	0	3	1	1	1	2	96.25	2.5	0	1.25	Normal	immune	EC
32	MM-SEG-0102	MM-SEG-0102	Male	3	IIIC	Regional	Lymph node	59	58	5	4	5	1	SSM	4	482	1209	650	dead	1	468	741	160	251	490	1	1	1,2,5	Regional	1	1	0	0	0	0	0	2	0	2	0	0	0	88.75	1	5.25	5	High.imm	MITF.low	EC
33	MM-SEG-0103	MM-SEG-0103	Female	4	IV	Regional	Lymph node	38	36	1.5	2	3	2	NM	1	740	2072	353	dead	1	726	1346	-993	0	1346	NA	1	0,1,2,4	Regional, Distant	NA	NA	NA	0	NA	0								50				High.imm	immune	EC-Immune
34	MM-SEG-0104	MM-SEG-0104	Male	3	IIIC	Regional	Lymph node	32	23	NA	NA	3	NA	NA	1	3207	8097	4867	alive	0	3193	4904				0	1	NA	Regional	>3	NA	0	NA	0	0	0	0	0	1	0	0	0	65.5	0	33.25	1.25	Proliferative	MITF.low	EC-Mit
35	MM-SEG-0105	MM-SEG-0105	Male	3	IIIB	Regional	Lymph node	63	NA	NA	NA	NA	0	Unknownprimary	NA	NA		1326	dead	1		1382	229	285	1097	1	occult	0,4,5	Regional	1	0	0	1	0	0	0	0	0	1	0	0	0	91.25	0	1.75	7	Pigmentation	keratin	Mit
36	MM-SEG-0107	MM-SEG-0107	Male	3	IIIC	Regional	Lymph node	70	68	7	4	4	NA	NA	1	669	5479	4798	alive	0	655	4824				0	1		Regional	1	0	1	NA	V600E	0	0	0	0	2	3	2	5	60	30	0	10	High.imm	immune	EC-Immune
37	MM-SEG-0108	MM-SEG-0108	Female	4	IV	Regional	Lymph node	58	NA	NA	NA	NA	0	Unknownprimary	NA	NA		188	dead	1		238	-50	0	238	NA	occult	0.4	Regional, Distant	NA	0	1	0	V600E	0	0	0	0.75	2	0.75	0.75	1.5	68	0	18.75	13.25	Proliferative	MITF.low	EC
38	MM-SEG-0109	MM-SEG-0109	Male	3	IIIC	Regional	Lymph node	72	72	1	1	3	3	ALM	5	25	918	849	dead	1	11	907	370	428	479	1	1	0,2,3,4	Regional	>3	NA	0	NA	0	0	0	0	1	2	2	2	4	76.25	5.75	1.75	16.25	Pigmentation	immune	EC-Immune
39	MM-SEG-0110	MM-SEG-0110	Female	3	IIIC	Regional	Lymph node	67	64	5	4	4	1	SSM	4	786	1504	732	dead	1		1512	235	1015	497	1	1	0,1,2,5	Satellite	NA	0	1	0	V600K	0	0	0	2.5	2	3	2	5	62.5	12.5	1.25	23.75	Pigmentation	keratin	EC
40	MM-SEG-0111	MM-SEG-0111	Male	4	IV	Regional	Subcutaneous	68	67	5	4	4	2	NM	1	458	567	392	dead	1	6	561	-6	163	398	NA	1	1,2,3	Regional	NA	1	0	0	0	0	0	1	0	2	0.2	0.2	0.4	96.6	1	0.1	2.3	Pigmentation	keratin	Mit
41	MM-SEG-0112	MM-SEG-0112	Female	3	IIIB	Regional	Lymph node	62	58	1.3	2	4	1	SSM	3	1133	5874	4719	alive	0	42	5832				0	1	NA	Satellite	NA	0	0	1	0	0	0	0	3	2	3	2	5	79.5	10	0	10.5	Pigmentation	keratin	Mit-Immune
42	MM-SEG-0113	MM-SEG-0113	Male	3	IIIB	Regional	Lymph node	77	74	1.8	2	NA	NA	NA	4	979	2274	1097	dead	1		2279	532	1714	565	1	1	0.4	Satellite	NA	0	0	1	0	0	0	0	2	2	1	1	2	71.25	2.25	19.25	7.25	NA	NA	NA
43	MM-SEG-0115	MM-SEG-0115	Male	4	IV	Regional	Lymph node	61	58	6	4	3	NA	NA	1	843	1859	1030	dead	0	2	1857	-403	424	1433	NA	1	0,1,2,4	Regional	NA	0	0	1	0	0	0	0	3	2	1	2	3	93.25	0	0	6.75	Pigmentation	MITF.low	Mit
44	MM-SEG-0116	MM-SEG-0116	Male	4	IV	Regional	Lymph node	57	55	1.3	2	NA	NA	NA	1	866	1423	542	dead	1	852	571	-29	0	571	NA	1	0.2	Regional, Distant	NA	1	0	0	0	0	0	0	0	2	0.833333	0.833333	1.66667	92.8333	0	0	7.16667	Pigmentation	keratin	EC-Mit
45	MM-SEG-0117	MM-SEG-0117	Male	3	NA	General	Lymph node	82	76	0.4	1	2	1	SSM	1	1964	2532	574	dead (likely melanoma)	1	1950	582				0	1	NA	General	NA	0	0	1	0	0	0	0	1	2	3	2	5	82.75	2	6	9.25	High.imm	immune	EC-Immune
46	MM-SEG-0119	MM-SEG-0119	Male	3	IIIC	Regional	Lymph node	42	42	4	3	4	2	NM	1	97	1494	1404	dead	1	83	1411	727	734	677	1	1	0,1,2,5	Regional	2-3	NA	NA	0	NA	0								99				Pigmentation	immune	Mit-Immune
47	MM-SEG-0121	MM-SEG-0121	Female	3	IIIB	Regional	Lymph node	70	62	2	3	NA	NA	NA	3	2808	5654	2805	dead	1	2794	2860				0	1	NA	Regional	1	0	0	1	0	0	0	0	0	2	1	1	2	96	0	0	4	Pigmentation	keratin	EC-Mit
48	MM-SEG-0122	MM-SEG-0122	Female	3	IIIB	Regional	Lymph node	29	28	1.7	2	4	1	SSM	4	461	4900	4420	alive	0	447	4453				0	1	NA	Regional	1	0	1	0	V600E	0	0	0	0	2	3	2.75	5.75	97	0	0	3	High.imm	immune	Mit-Immune
49	MM-SEG-0123	MM-SEG-0123	Female	3	IIIC	Regional	Lymph node	47	45	1.7	2	3	1	SSM	1	741	1727	957	dead	1	727	1000	110	153	847	1	1	0,1,2,3,4,5	Regional	>3	0	1	0	V600E	0	0	0	1	2	3	2	5	52.5	37.5	0	10	Pigmentation	immune	EC-Immune
50	MM-SEG-0125	MM-SEG-0125	Female	4	IV	Regional	Subcutaneous	50	50	NA	NA	NA	NA	Mucosal	5	55	422	368	dead	1	6	416	-48	0	416	NA	1	0.5	General	NA	0	1	NA	V600E	0	0	0	2.71429	2	3	2	5	99	0	0	1	NA	NA	EC-Mit
51	MM-SEG-0126	MM-SEG-0126	Female	3	IIIB	Regional	Lymph node	73	70	2	3	3	NA	NA	4	986	3423	2410	dead	1	972	2451				0	1	NA	Regional	2-3	0	0	1	0	0	0	1	3	2	3	2	5	99	0	0	1	High.imm	immune	Mit-Immune
52	MM-SEG-0127	MM-SEG-0127	Male	3	IIIC	Regional	Lymph node	67	61	0.72	1	NA	1	SSM	1	2265	2886	623	dead	1	2251	635	20	32	603	1	1	0	Regional	>3	0	0	1	0	0	0	0	0	2	2	2	4	32	0	65	3	Proliferative	MITF.low	EC
53	MM-SEG-0128	MM-SEG-0128	Female	3	IIIB	Regional	Lymph node	71	66	0.67	1	NA	5	Other	4	2041	6271	4187	alive	0	2027	4244	140	197	4047	1	1	0.2	Regional	2-3	NA	NA	0	NA	0								90				Pigmentation	immune	Mit-Immune
54	MM-SEG-0129	MM-SEG-0129	Female	3	IIIC	Regional	Lymph node	75	74	10.5	4	5	3	ALM	5	515	2507	1952	dead	1	501	2006				0	1	NA	Regional	1	1	0	0	0	0	0	0	2.75	1	3	1	4	99	0	0	1	Pigmentation	keratin	Mit
55	MM-SEG-0131	MM-SEG-0131	Male	3	NA	Regional	Lymph node	32	30	1.6	2	3	1	SSM	3	757		3760	alive	0		4465				0	1	NA	Regional	NA	0	1	0	V600E	0	0	0	2	1	0	0	0	50	0	46.25	3.75	Pigmentation	keratin	EC
56	MM-SEG-0132	MM-SEG-0132	Female	4	IV	Regional	Lymph node	76	72	2.3	3	4	2	NM	4	973	1077	91	dead	1	348	729	-6	632	97	NA	1	3	In-transit	NA	0	0	1	0	0	0	0	0	1	1	1	2	57.5	11.25	6.25	25	High.imm	MITF.low	Mit
57	MM-SEG-0133	MM-SEG-0133	Male	3	IIIC	Regional	Lymph node	70	NA	NA	NA	NA	0	Unknownprimary	NA	NA		399	dead	1		459	21	81	378	1	occult	1,2,5	Regional	>3	0	0	1	0	0	0	0	0	2	1	3	4	90.25	3.75	0	6	High.imm	immune	Mit-Immune
58	MM-SEG-0134	MM-SEG-0134	Female	4	IV	Regional	Lymph node	52	51	1.1	2	3	NA	NA	4	61		126	dead	1		215	-36	53	162	NA	1	0,1,2,3,4,5	In-transit	NA	0	1	0	V600E	0	0	0	1.75	1	1	1	2	80.5	0	18.5	1	Pigmentation	keratin	EC-Mit
59	MM-SEG-0135	MM-SEG-0135	Male	3	IIIB	Regional	Lymph node	50	NA	NA	NA	NA	0	Unknownprimary	NA	NA		736	dead	1		765	594	623	142	1	occult	0,1,3,4,5	Regional	1	0	1	0	V600E	0	0	1	3	2	2	2	4	46.25	0	51.75	2	Pigmentation	keratin	EC
60	MM-SEG-0136	MM-SEG-0136	Female	3	IIIC	Regional	Lymph node	73	72	9	4	4	2	NM	4	508	4565	4047	alive	0	473	4092				0	1	NA	Regional	1	0	1	0	V600E	0	0	0	2.25	2	2	1	3	94.75	0	2.5	2.75	Pigmentation	immune	Mit-Immune
61	MM-SEG-0137	MM-SEG-0137	Female	3	IIIB	Regional	Lymph node	28	24	2	3	NA	2	NM	5	1785	2448	647	dead unknown reason	0	1785	663				0	1	NA	Regional	1	1	0	0	0	0	0	0	0	1	1	2	3	55.5	35.25	1	8.25	High.imm	immune	EC-Immune
62	MM-SEG-0139	MM-SEG-0139	Male	3	NA	Regional	Lymph node	73	73	3.3	3	4	2	NM	1	141	961	834	dead	1	72	889	374	429	460	1	1	0,1,2	Regional	NA	1	0	0	0	0	0	1	3	2	1	2	3	61.25	32.5	0	6.25	High.imm	immune	EC-Immune
63	MM-SEG-0141	MM-SEG-0141	Male	3	IIIC	Regional	Lymph node	72	72	5.1	4	NA	2	NM	3	254	236	163	dead	1	73	163	15	15	148	1	1	0,1,2,3,4	Regional	1	0	0	1	0	0	0	1	0	1	1	1	2	87	2	8	3	Pigmentation	immune	Mit-Immune
64	MM-SEG-0142	MM-SEG-0142	Male	3	IIIC	Regional	Lymph node	85	85	13	4	4	2	NM	1	14	141	93	dead unknown reason	0	0	141	65	113	28	1	1	0.3	Regional	2-3	0	1	0	V600E	0	0	0	0	1	1.57143	1	2.57143	66.5714	20.8571	1.71429	10.8571	Pigmentation	immune	Mit
65	MM-SEG-0143	MM-SEG-0143	Female	3	IIIC	Regional	Lymph node	47	NA	NA	NA	NA	0	Unknownprimary	NA	NA		461	dead	1		496	177	212	284	1	occult	0,1,3,4,5	Regional	2-3	1	0	0	0	0	0	1	3	1	2	3	5	90	8	0	2	Pigmentation	immune	Mit-Immune
66	MM-SEG-0145	MM-SEG-0145	Male	3	NA	Regional	Lymph node	56	53	2.3	3	3	2	NM	1	1113	1965	820	alive	0	68	1897				0	1		Regional	NA	0	NA	1	NA	0								85				Pigmentation	MITF.low	Mit
67	MM-SEG-0146	MM-SEG-0146	Female	3	IIIB	Regional	Lymph node	70	65	0.89	1	3	2	NM	3	1701	5399	3675	alive	0	1687	3712				0	1	NA	Regional	1	0	NA	1	NA	0								90				Proliferative	MITF.low	Mit
68	MM-SEG-0147	MM-SEG-0147	Male	3	IIIB	Regional	Lymph node	50	NA	NA	NA	NA	0	Unknownprimary	NA	NA		3830	alive	0		3858				0	occult	NA	Regional	1	0	NA	1	NA	0								60				Pigmentation	MITF.low	EC-Immune
69	MM-SEG-0149	MM-SEG-0149	Female	3	IIIB	Regional	Lymph node	62	59	0.98	1	3	2	NM	1	1096	1503	303	dead	1	1096	407	145	249	158	1	1	0,1,2	Regional	1	0	0	1	0	0	0	1	0	1	1	1	2	99	0	0	1	Proliferative	MITF.low	EC-Mit
70	MM-SEG-0150	MM-SEG-0150	Male	4	IV	Regional	Lymph node	72	63	NA	NA	NA	NA	NA	4	3371	4762	1228	dead	1	3219	1543	-63	252	1291	NA	1	0	Regional, Distant	NA	1	0	0	0	0	0	0	0	1	1	2	3	82	0	13	5	Pigmentation	immune	EC-Mit
71	MM-SEG-0151	MM-SEG-0151	Male	3	NA	Regional	Lymph node	75	74	3.3	4	4	NM		1		970	599	dead	1	119	851									NA	NA	NA	NA									85				NA	NA	NA
72	MM-SEG-0152	MM-SEG-0152	Female	3	IIIA/IIIB	Regional	Lymph node	76	NA	NA	NA	NA	NA	NA	NA	NA		1572	dead	1		1634				0	>1	NA	Regional	1	0	1	0	V600E	0	0	0	1	1	1	1	2	82.5	2.5	1.5	13.5	Proliferative	MITF.low	EC
73	MM-SEG-0153	MM-SEG-0153	Male	4	IV	Regional	Lymph node	55	54	6	4	4	2	NM	1	278	681	85	dead	1	264	417	-322	10	407	NA	1	2.4	Regional, Distant	NA	1	0	0	0	0	0	0	2	0	2	2	4	75	0	8	17	Pigmentation	keratin	EC
74	MM-SEG-0154	MM-SEG-0154	Female	3	IIIB	Regional	Lymph node	46	40	1.3	2	3	2	NM	1	2241	4255	2002	dead	1	2227	2028	469	495	1533	1	1	4	Regional	1	0	1	0	V600E	0	0	1	0	1	1	3	4	98	0	0	2	High.imm	immune	Mit-Immune
75	MM-SEG-0157	MM-SEG-0157	Female	3	NA	Regional	Lymph node	64	62	2.5	3	4	2	NM	4	654	4199	3531	alive	0	68	4131	147	747	3384	1	1	2	Regional	NA	1	0	0	0	1	0	0	0	1	1	1	2	80	5	7	8	Proliferative	MITF.low	EC
76	MM-SEG-0158	MM-SEG-0158	Male	4	IV	General	Visceral	46	41	NA	4	NA	2	NM	1	1666	1747	66	dead	1	28	1719	-24	1629	90	NA	1	2,3,4	Regional	NA	0	1	0	V600E	0	0	1	0	2	0	0	0	91.3333	0	6.66667	2	Pigmentation	MITF.low	Mit
77	MM-SEG-0159	MM-SEG-0159	Male	3	IIIC/IIID	Regional	Lymph node	59	59	10	4	5	2	NM	1	46	1228	1139	dead	1	32	1196				0	1	NA	Regional	>3	0	1	0	V600E	0	0	0	0	1	1	1	2	76.5	13	2.5	8	High.imm	immune	Mit
78	MM-SEG-0160	MM-SEG-0160	Male	3	IIIB/IIIC	Regional	Lymph node	60	48	3.25	3	4	2	NM	4	4631	5362	701	dead	1	4617	745	222	266	479	1	1	0.2	Regional	1	0	1	0	V600E	1	0	0	0	2	1	1	2	97.5	0	0	2.5	Pigmentation	MITF.low	Mit-Immune
79	MM-SEG-0161	MM-SEG-0161	Female	3	IIIB	Regional	Lymph node	58	48	1	1	3	NA	NA	3	3598	5772	2188	alive	0	3584	2188				0	1	NA	Regional	1	1	0	0	0	0	0	0	0	2	3	2	5	89.1429	0	4.85714	6	Pigmentation	immune	Mit-Immune
80	MM-SEG-0162	MM-SEG-0162	Female	3	IIIB/IIIC	Regional	Lymph node	70	67	2.5	3	4	1	SSM	1	1350	2092	732	dead	1	1336	756				0	1	NA	Regional	1	1	0	0	0	0	0	1	2	0	3	2	5	98	0	0	2	Pigmentation	keratin	Mit
81	MM-SEG-0163	MM-SEG-0163	Male	3	IIIC	Regional	Lymph node	57	55	4.2	4	4	4	LMM	5	675	1424	719	dead	1	661	763	295	339	424	1	1	2.4	Regional	1	1	0	0	0	0	0	0	1	2	3	2	5	82	15	0	3	Pigmentation	keratin	Mit-Immune
82	MM-SEG-0164	MM-SEG-0164	Male	3	IIIB	Regional	Lymph node	64	NA	NA	NA	NA	0	Unknownprimary	NA	NA		1489	dead	1		1559				0	occult	NA	Regional	1	NA	NA	0	NA	0								80				High.imm	immune	EC
83	MM-SEG-0167	MM-SEG-0167	Male	3	NA	Regional	Lymph node	77	NA	NA	NA	NA	NA	NA	NA	NA		634	dead	1		668				0	>1	NA	Regional	2-3	1	0	0	0	0	0	0	0	2	1	3	4	90	3	0	7	High.imm	immune	Mit
84	MM-SEG-0169	MM-SEG-0169	Female	1	IIA/IIB	Local	Subcutaneous	79	76	2.1	3	4	1	SSM	1	872	2742	1867	dead	1	858	1884				0	1	NA	Local	NA	0	1	0	V600E	0	0	2	0	2	1.42857	0.571429	2	97	0	0	3	High.imm	MITF.low	EC-Immune
85	MM-SEG-0170	MM-SEG-0170	Male	4	IV	Regional	Lymph node	64	61	NA	1	1	1	SSM	3	1061	1503	251	dead	1	1047	456	-133	72	384	NA	1	0,1,3,5	Regional, Distant	NA	0	1	1	V600E	1	0	1	0	0	1	1	2	85	0	3	12	Proliferative	MITF.low	EC-Mit
86	MM-SEG-0171	MM-SEG-0171	Female	3	IIIC	Regional	Lymph node	54	NA	NA	NA	NA	0	Unknownprimary	NA	NA		1110	dead	1		1182				0	occult	NA	Regional	2-3	0	1	1	V600A	0	0	0	3	3	2	1	3	58	25	10	7	Pigmentation	keratin	EC
87	MM-SEG-0173	MM-SEG-0173	NA	NA	NA	NA	NA	NA	NA	NA	NA	NA	NA	NA	NA	NA	0	NA	NA	NA	NA	NA	NA	NA	NA	NA	NA	NA	NA	NA	NA	NA	NA	NA	NA	NA	NA	NA	NA	NA	NA	NA	25				NA	NA	EC-Immune
88	MM-SEG-0174	MM-SEG-0174	Female	4	IV	Regional	Lymph node	67	65	2.2	3	4	2	NM	4	580	612	44	dead	1	508	104	-60	0	104	NA	1	1,3,5	General	NA	0	NA	1	NA	0								95				Pigmentation	keratin	Mit
89	MM-SEG-0176	MM-SEG-0176	Male	4	IV	General	Lymph node	63	60	2.25	3	3	2	NM	4	1024	1645	593	dead	1	92	1553	-42	918	635	NA	1	0	Regional	NA	0	1	0	V600E	0								50	50	0	0	NA	NA	NA
90	MM-SEG-0177	MM-SEG-0177	Male	3	NA	Regional	Lymph node	77	76	3.5	3	3	1	SSM	1	226	558	310	dead	1	157	401	153	244	157	1	1	2.4	Regional	NA	0	NA	1	NA	0								95				High.imm	immune	Mit-Immune
91	MM-SEG-0178	MM-SEG-0178	Male	3	IIIB	Regional	Lymph node	53	52	1.2	2	3	NA	NA	3	446	1074	642	dead	1	432	642	280	280	362	1	1	4	Regional	2-3	1	0	0	0	0	0	1	2	1	3	3	6	90	0	10	0	Pigmentation	immune	Mit-Immune
92	MM-SEG-0179	MM-SEG-0179	Male	3	IIIC	Regional	Lymph node	39	34	2.4	3	3	2	NM	1	1753	4281	2530	dead	1	1739	2542	2312	2324	218	1	1	1,2,3,4	Regional	>3	0	1	0	V600E	0	0	0	1	1	1	1	2	95.5	2.75	0	1.75	High.imm	MITF.low	Mit
93	MM-SEG-0180	MM-SEG-0180	Male	3	NA	Regional	Lymph node	66	61	2	3	NA	NA	NA	1	1940	3108	1182	dead	1	1926	1182	498	498	684	1	1	0	Regional	unknown	0	1	0	V600E	0	0	0	0	2	2	2.5	4.5	88	0	5	7	Pigmentation	immune	Mit-Immune
94	MM-SEG-0181	MM-SEG-0181	Male	3	IIIB	Regional	Lymph node	68	62	1.2	2	NA	3	ALM	5	1910	11084	9188	alive	0	1896	9188				0	1	NA	Regional	1	1	0	0	0	0	0	0	0	1	3	2.75	5.75	83.25	0	14	2.75	Pigmentation	immune	Mit-Immune
95	MM-SEG-0182	MM-SEG-0182	Male	3	IIIB/IIIC	Regional	Lymph node	69	66	3.4	3	4	2	NM	1	1238	4819	3582	dead other reason	0	1224	3595				0	1	NA	Regional	2-3	0	1	0	V600E	0	0	0	0	2	2	2	4	79.25	12.5	0	8.25	High.imm	immune	Mit
96	MM-SEG-0184	MM-SEG-0184	Female	4	IV	Regional	Lymph node	55	53	1.25	2	3	1	SSM	3	479	678	195	dead	1	465	213	-18	0	213	NA	1	0,1,3	Regional	>3	0	1	0	V600E	0	0	0	3	1	2	1.14286	3.14286	46.5714	2.14286	44.8571	6.42857	High.imm	immune	EC
97	MM-SEG-0186	MM-SEG-0186	Male	3	NA	Regional	Lymph node	46	46	NA	NA	NA	3	ALM	5	25	3051	3021	dead	1	11	3040	2368	2387	653	1	1	0,3,5	Regional	>3	1	0	0	0	0	0	0	3	1	3	2.25	5.25	72.75	22.25	0	5	Pigmentation	keratin	EC-Immune
98	MM-SEG-0187	MM-SEG-0187	Female	3	IIIC	Regional	Lymph node	24	22	4.18	4	4	2	NM	1	611	7478	6874	alive	0	597	6881				0	1	NA	Regional	1	0	1	0	V600E	0	0	1	0	0	3	1	4	95	0	3	2	High.imm	MITF.low	EC-Mit
99	MM-SEG-0189	MM-SEG-0189	Male	3	IIIC	Regional	Lymph node	67	66	0.65	1	3	1	SSM	1		697	304	??	0	371	326	99	121	205	1	1	0,1,2,5	Regional	>3	0	1	0	V600E	0	0	0	3	2	0	0	0	96.7778	0	0.222222	3	NA	NA	Mit
100	MM-SEG-0190-A	MM-SEG-0190	Female	3	IIIB	Regional	Lymph node	74	66	1.55	2	4	2	NM	4	2726	3187	461	dead unknown reason	0	2712	475	331	345	130	1	1	0.2	Regional	1	0	0	1	0	0	0	0	1	1	1	1.5	2.5	86.25	0	9.75	4	Proliferative	MITF.low	EC
101	MM-SEG-0190-B	MM-SEG-0190	Female	3	IIIB	Regional	Lymph node	74	66	1.55	2	4	2	NM	4	2726	3187	461	dead unknown reason	0	2712	475	331	345	130	1	1	0.2	Regional	1	0	0	1	0	0	0	0	1	1	1	1.5	2.5	86.25	0	9.75	4	Proliferative	MITF.low	EC
102	MM-SEG-0191	MM-SEG-0191	Male	3	IIIB	Regional	Lymph node	71	71	1.15	2	3	2	NM	2	169	505	336	dead	1	155	350	155	169	181	1	1	2.4	Regional	1	NA	0	NA	0	0	0	0	1	0	1.25	1.5	2.75	73	22.5	2	2.5	High.imm	MITF.low	EC-Mit
103	MM-SEG-0193	MM-SEG-0193	Female	3	IIIC	Regional	Lymph node	66	65	12	4	4	2	NM	4	421	849	442	dead	1	407	442	405	405	37	1	1	1,2,3	Regional	1	0	0	1	0	0	0	0	0	0	2	1.75	3.75	90.75	0	4.25	5	Pigmentation	keratin	Mit
104	MM-SEG-0196	MM-SEG-0196	Male	3	IIIB/IIIC	Regional	Lymph node	65	62	2.4	3	4	1	SSM	1	950	1405	453	dead	1	936	469	372	388	81	1	1	0	Regional	1	0	1	0	V600E	0	0	0	0	1	0	0	0	85	0	7	8	Proliferative	keratin	Mit
105	MM-SEG-0197	MM-SEG-0197	Male	3	IIIB/IIIC	Regional	Lymph node	71	70	2.84	3	4	2	NM	3	475	1905	1432	dead	1	461	1444	897	909	535	1	1	2.4	Regional	2-3	0	NA	1	NA	0								50				High.imm	immune	EC-Immune
106	MM-SEG-0198	MM-SEG-0198	Male	3	IIIB/IIIC	Regional	NA	59	56	3.5	3	4	1	SSM	1	907	1388	476	dead	1	893	495				NA	1	0,1,2,4,5	Regional	1	0	1	0	V600E	0	0	0	0	1	0	0	0	82.5556	0	9.77778	7.66667	Proliferative	MITF.low	EC-Mit
107	MM-SEG-0199	MM-SEG-0199	Female	3	IIIC	Regional	Lymph node	39	27	1.52	2	3	1	SSM	1	4248	4466	194	dead	1	4234	232	66	104	128	1	1	0,1,2,5	Regional	>3	0	1	0	V600E	0	0	0	0	1	1	1	2	82.5	2	3	12.5	Pigmentation	keratin	Mit-Immune
108	MM-SEG-0200-A	MM-SEG-0200	Male	4	IV	Regional	Lymph node	72	NA	NA	NA	NA	0	Unknownprimary	NA	NA		42	dead	1		52	-10	0	52	NA	occult	3.5	Regional, distant	NA	0	1	0	V600E	0	0	0	0	1.09091	3	2	5	96	0	2	2	NA	NA	EC-Mit
109	MM-SEG-0200-B	MM-SEG-0200	Male	4	IV	Regional	Lymph node	72	NA	NA	NA	NA	0	Unknownprimary	NA	NA		42	dead	1		52	-10	0	52	NA	occult	3.5	Regional, distant	NA	0	1	0	V600E	0	0	0	0	1.09091	3	2	5	96	0	2	2	NA	NA	EC-Mit
110	MM-SEG-0201	MM-SEG-0201	Male	3	IIIC	Regional	Lymph node	81	78	1.3	2	4	1	SSM	1	1112	1832	734	dead unknown reason	0	1098	734				0	1	NA	Regional	>3	0	1	0	V600K	0	0	0	0	2	2	1	3	70.25	27.25	0	2.5	Pigmentation	immune	Mit-Immune
111	MM-SEG-0202-A	MM-SEG-0202	Male	4	IV	Regional	Lymph node	61	59	2.1	3	4	1	SSM	1	683	966	275	dead	1	683	283	-8	0	283	NA	1	1.2	Regional, distant	NA	1	0	0	0	0	0	1	1	2	1	1	2	76.1429	7.92857	8.28571	7.64286	High.imm	immune	Mit
112	MM-SEG-0202-B	MM-SEG-0202	Male	4	IV	Regional	Lymph node	61	59	2.1	3	4	1	SSM	1	683	966	275	dead	1	683	283	-8	0	283	NA	1	1.2	Regional, distant	NA	1	0	0	0	0	0	1	1	2	1	1	2	76.1429	7.92857	8.28571	7.64286	High.imm	immune	Mit
113	MM-SEG-0203	MM-SEG-0203	Female	3	IIIC	Regional	Lymph node	57	NA	NA	NA	NA	0	Unknownprimary	NA	NA		6575	alive	0		6587				0	occult	NA	Regional	>3	1	0	0	0	0	0	0	1.25	1	2	1.5	3.5	61.25	26.5	6	6.25	High.imm	immune	Mit-Immune
114	MM-SEG-0205	MM-SEG-0205	Male	3	NA	Regional	Lymph node	58	58	5	4	4	2	NM	4	59	6605	6525	alive	0	31	6574				0	1	NA	Regional	NA	1	0	0	0	0								55				High.imm	immune	EC-Immune
115	MM-SEG-0208	MM-SEG-0208	Female	3	IIIC	Regional	Lymph node	54	53	1.4	2	3	1	SSM	4	211	6397	6158	alive	0	197	6200				0	1	NA	Regional	>3	0	1	0	V600E	0								96.4615				NA	NA	NA
116	MM-SEG-0209-A	MM-SEG-0209	Male	4	IV	Regional	Lymph node	70	68	3.6	3	4	1	SSM	3	705	750	50	dead unknown reason	0	643	107	-62	-5	112	NA	1	0,1,5	In-transit, regional, distant	NA	0	0	1	0	0	0	0	3	1	1	1	2	82.1429	2	0	15.8571	Pigmentation	keratin	Mit
117	MM-SEG-0209-B	MM-SEG-0209	Male	4	IV	Regional	Lymph node	70	68	3.6	3	4	1	SSM	3	705	750	50	dead unknown reason	0	643	107	-62	-5	112	NA	1	0,1,5	In-transit, regional, distant	NA	0	0	1	0	0								96.2308				Pigmentation	keratin	Mit
118	MM-SEG-0210	MM-SEG-0210			NA												0		??												NA	0	NA	0		0.142857	1	0	1	0	0	0	53	0	15.8571	31.1429	NA	NA	EC
119	MM-SEG-0211	MM-SEG-0211	Female	3	IIIB	Regional	Lymph node	65	64	1.05	2	4	NA	NA	4	600	6386	5773	alive	0	586	5800				0	1	NA	Regional	1	0	NA	1	NA	0								50				High.imm	immune	EC
120	MM-SEG-0212	MM-SEG-0212	Male	3	IIIB	Regional	Lymph node	55	49	0.85	1	2	1	SSM	4	2092	7975	5854	alive	0	2078	5897				0	1	NA	Regional	2-3	0	1	0	V600E	0	0	0	0	2	1	1	2	95.4	0	0	4.6	High.imm	MITF.low	EC-Immune
121	MM-SEG-0215	MM-SEG-0215			NA												0		??	0											NA	0	NA	0		0	0	3	2	0	0	0	65.1429	0	32	2.85714	NA	NA	Mit
122	MM-SEG-0216	MM-SEG-0216	Female	3	NA	Regional	Lymph node	59	56	NA	NA	NA	NA	NA	1		1698	384	dead	1	1280	418	126	160	258	1	1	0.4	Regional	1	0	0	1	0	0	0	0	3		0	0	0	67.4286	0	25	7.57143	NA	NA	EC
123	MM-SEG-0217	MM-SEG-0217	Male	1	IIA/IIB	Local	Subcutaneous	53	44	2	3	4	2	NM	3	3014	3688	511	dead other reason	0	746	2942				0	1	NA	Local	NA	0	0	1	0	0	0	0	0	2	3	2.14286	5.14286	93.7143	0	0	6.28571	Proliferative	immune	EC-Immune
124	MM-SEG-0218	MM-SEG-0218	Male	4	NA	Regional	Lymph node	65	26	NA	NA	NA	NA	NA	4	14040	15497	1455	dead unknown reason	0	3256	12241				NA	1	0	Regional	NA	0	1	0	V600E	0	0	1	0	2	2	2	4	88.4286	6.14286	0	5.42857	Proliferative	MITF.low	Mit
125	MM-SEG-0219	MM-SEG-0219	Female	3	NA	Regional	Lymph node	68	63	1.3	2	3	2	NM	1	1634	2707	1027	dead unknown reason	0	913	1794	161	928	866	1	1	0,1,2,3	Regional	NA	0	1	0	V600E	0	0	0	1	1	1	1	2	93.75	0	0	6.25	Pigmentation	keratin	Mit
126	MM-SEG-0220	MM-SEG-0220	Male	3	NA	In transit	Subcutaneous	65	62	2.2	3	4	1	SSM	1	863	2100	1222	dead	1	71	2029	727	1534	495	1	1	1,2,3,4,5	Regional	NA	0	1	0	V600E	0	0	0	0	2	0.142857	0.142857	0.285714	85.8571	7.71429	0	6.42857	Pigmentation	MITF.low	EC-Immune
127	MM-SEG-0221	MM-SEG-0221	Male	3	IIIC	Regional	Lymph node	64	60	3.4	3	4	NA	NA	3	931	1569	629	dead	1	917	652	344	367	285	1	1	0,1,3	Regional	>3	1	0	0	0	0	0	1	1	1	2	2	4	83	10	2	5	Proliferative	MITF.low	EC-Mit
128	MM-SEG-0222	MM-SEG-0222	Male	3	IIIC	Regional	Lymph node	60	53	1.6	2	4	1	SSM	4	2441	2695	262	dead	1	2427	268	116	122	146	1	1	0.3	Regional	>3	0	1	0	V600E	0	0	0	0	2	0	0	0	94	0	0	6	Proliferative	MITF.low	EC-Mit
129	MM-SEG-0223	MM-SEG-0223	Male	4	IV	General	Visceral	63	NA	NA	NA	NA	0	Unknownprimary	NA	NA		2995	dead	1		4599	-1037	567	4032	NA	occult	0,2,3	In-transit	NA	1	0	0	0	0	0	0	0.857143	1	2.57143	2.71429	5.28571	98	0	0	2	Pigmentation	immune	Mit-Immune
130	MM-SEG-0224	MM-SEG-0224	Male	3	NA	In transit	Subcutaneous	86	82	5.2	4	4	NA	NA	1	1009	1157	89	dead unknown reason	0	785	372	73	356	16	1	1	3	Regional	NA	0	1	0	V600E	0	0	0	3	1	0	0	0	91.5714	0	6.42857	2	Pigmentation	keratin	Mit
131	MM-SEG-0225	MM-SEG-0225	Male	3	NA	Regional	Lymph node	55	49	6	4	4	2	NM	4	1893	4550	2635	dead	1		4552	229	2146	2406	1	1	0.4	In-transit, regional	NA	0	0	1	0	0	0	0	0	1	2	2	4	74.7143	6.85714	6.42857	12	High.imm	immune	EC
132	MM-SEG-0227	MM-SEG-0227	Male	3	IIIC/IIID	Regional	Lymph node	72	72	11	4	4	2	NM	4	19	1214	1187	dead unknown reason	0	5	1209	655	677	532	1	1	0	In-transit, regional	>3	NA	NA	0	NA	0								93				Pigmentation	MITF.low	EC
133	MM-SEG-0228	MM-SEG-0228	Female	4	IV	Regional	Lymph node	80	NA	NA	NA	NA	NA	NA	NA	NA		386	dead (likely melanoma)	1		1626	-1240	0	1626	NA	>1	2	Regional, distant	NA	0	0	1	0	0	0	0	0	2	0.75	0.75	1.5	62.25	0	32.5	5.25	Pigmentation	MITF.low	EC
134	MM-SEG-0229	MM-SEG-0229	Male	3	IIIB	Regional	Lymph node	70	67	1.05	2	3	NA	NA	1	857	929	56	dead	1	843	86				1	1	NA	Regional	1	0	0	1	0	0	0	0	0	1	0	0	0	97	0	0	3	Pigmentation	keratin	Mit
135	MM-SEG-0230	MM-SEG-0230	Male	3	IIIB	Regional	Lymph node	73	72	1.8	2	4	2	NM	3	398	4452	4039	dead	1	384	4068	292	321	3747	1	>1	0.1	Regional	1	1	0	0	0	0	0	0	1	2	2	1	3	88.75	6.25	0	5	Pigmentation	keratin	Mit-Immune
136	MM-SEG-0231	MM-SEG-0231	Male	3	IIIB	Regional	Lymph node	41	34	1.1	2	3	1	SSM	1	2423	7532	5102	alive	0	2409	5123	811	832	4291	1	1	0	Regional	2-3	0	1	NA	V600E	NA	0	0	3	2	0	0	0	93	0	0	7	High.imm	immune	Mit
137	MM-SEG-0232	MM-SEG-0232	Male	4	IV	Regional	Lymph node	51	51	21	4	5	2	NM	1	9	73	66	dead	1		78	-12	0	78	NA	1	0,1,5	In-transit, regional, distant	NA	0	1	0	V600E	0	0	0	3		0	0	0	93.5714	0	6.42857	0	High.imm	immune	Mit
138	MM-SEG-0233	MM-SEG-0233	Male	4	IV	Regional	NA	65	62	3.2	3	4	2	NM	3	1030	1303	279	dead	1	1016	287	-8	0	287	NA	1	0.2	Regional, distant	NA	1	0	0	0	0	1	2	0	1	0	0	0	95.2857	0	0	4.71429	High.imm	MITF.low	EC-Mit
139	MM-SEG-0234	MM-SEG-0234	Male	3	IIIB	Regional	Lymph node	39	28	0.8	1	3	2	NM	4	4096	5426	1329	dead	1	4082	1344	1143	1158	186	1	1	0,1,2,3	Regional	1	0	1	0	V600E	0	0	0	0	2	2	3	5	83	14	0	3	Pigmentation	immune	Mit-Immune
140	MM-SEG-0235	MM-SEG-0235	Female	4	NA	Regional	Lymph node	37	33	0.65	1	2	1	SSM	1	1252	1419	154	dead	1	1238	181	-27	0	181	NA	1	0.1	Regiona, distant	NA	0	1	0	V600E	0	0	0	2	2	1	1	2	60.7143	0	27.1429	12.1429	Pigmentation	keratin	EC
141	MM-SEG-0236	MM-SEG-0236	Male	3	IIIC	Regional	Lymph node	75	73	4.5	4	4	2	NM	4	755	1273	519	dead unknown reason	0	741	532	336	349	183	1	1	5	Regional	2-3	NA	NA	NA	NA	NA								90		10		High.imm	immune	EC-Immune
142	MM-SEG-0237	MM-SEG-0237	Female	3	NA	Regional	Lymph node	76	74	1.7	2	4	NA	NA	4	820	2313	1401	dead	1	626	1687				1	1	NA	In-transit	NA	0	0	1	0	0	0	0	0	2	0.75	0.75	1.5	98	0	0	2	Proliferative	MITF.low	Mit
[truncated: 3 more columns]

## Sheet: Table S1B
	Table S1B: The clinicopathological parameters of the patients with their primary melanomas and the corresponding metastatic samples included in the IHC analysis. Related to Figure 6.
Patient							Collected primary melanoma samples		Pathologic data of the primary melanoma samples				Lymph node metastatis of the primary melanomas
									Primary tumor		Initial clinical stage	BRAF mutational state	Type of the metastasis	Location of the metastasis
ID	Gender	Age at diagnosis (ys)	DFS (m)	PFS (m)	OS (m)	Live	Type	Location	Type	Pathological stage		V600E
Patient-1	f	47	168	180	192	no	Primary tumor	Upper limbs	SSM	pT1a	IA	pos.	-	-
Patient-2	f	43	160	194	199	no	Primary tumor	Lower limbs	SSM vertical growth	pT2a	IB	pos.	-	-
Patient-3	f	47	0	156	156	yes	Primary tumor	Trunk	SSM vertical growth	pT3b	IV	pos.	-	-
Patient-4	m	57	72	132	132	yes	Primary tumor	Trunk	SSM with regression	pT2a	IB	pos.	-	-
Patient-5	m	61	0	125	126	no	Primary tumor	Trunk	SSM vertical growth	pT4b	IIIC	pos.	-	-
Patient-6	m	66	1	125	126	no	Primary tumor	Trunk	NM	pT2a	IIIA	pos.	-	-
Patient-7	f	64	36	93	120	yes	Primary tumor	Lower limbs	SSM vertical growth	pT3b	IIB	pos.	-	-
Patient-8	m	73	0	120	120	yes	Primary tumor	Lower limbs	SSM vertical growth	pT4b	IIIC	pos.	-	-
Patient-9	m	61	1	100	115	no	Primary tumor	Trunk	NM	pT4b	IIIC	pos.	-	-
Patient-10	m	47	51	51	53	no	Primary tumor	Trunk	NM	pT4b	IIC	pos.	-	-
Patient-11	f	37	1	56	60	no	Primary tumor	Trunk	SSM vertical growth	pT4b	IIIC	pos.	-	-
Patient-12	m	61	72	78	80	no	Primary tumor	Trunk	SSM	pT1b	IB	pos.	-	-
Patient-13	m	72	24	43	48	no	Primary tumor	Upper limbs	NM	pT3a	IIA	pos.	-	-
Patient-14	m	66	0	84	84	yes	Primary tumor	Trunk	SSM	pT1b	IIIC	pos.	-	-
Patient-15	f	61	33	44	48	no	Primary tumor	Trunk	SSM	pT2b	IIA	pos.	-	-
Patient-16	m	62	2	23	26	no	Primary tumor	Trunk	NM	pT3b	IIIC	pos.	-	-
Patient-17	m	50	56	63	64	no	Primary tumor	Upper limbs	SSM	pT1b	IB	pos.	-	-
Patient-18	f	60	0	24	36	no	Primary tumor	Trunk	SSM vertical growth	pT4b	IIID	pos.	Lymph nodes	Inguinal region
Patient-19	m	72	48	72	72	no	Primary tumor	Upper limbs	NM	pT4a	IIB	pos.	-	-
Patient-20	m	77	22	23	27	no	Primary tumor	Upper limbs	NM	pT4b	IIC	pos.	-	-
Patient-21	f	66	0	13	60	yes	Primary tumor	Trunk	NM	pT4b	IIIC	pos.	Lymph nodes	Axillary region
Patient-22	m	66	36	60	60	yes	Primary tumor	Head and neck region	NM	pT4a	IIB	pos.	Subcutaneous lymph nodes	Head and neck region
Patient-23	f	53	60	60	60	yes	Primary tumor	Trunk	SSM	pT3a	IIA	pos.	-	-
Patient-24	m	49	12	35	36	no	Primary tumor	Trunk	SSM	pT1b	IB	pos.	-	-
Patient-25	f	65	47	50	54	no	Primary tumor	Lower limbs	SSM vertical growth	pT2a	IB	pos.	-	-
Patient-26	m	72	0	2	3	no	Primary tumor	Head and neck region	NM	pT4a	IV	pos.	-	-
Patient-27	m	61	0	24	25	no	Primary tumor	Trunk	NM	pT4b	IIIC	pos.	-	-
Patient-28	f	62	0	0	7	no	Primary tumor	Trunk	SSM vertical growth	pT2a	IV	pos.	-	-
Patient-29	f	73	29	36	36	yes	Primary tumor	Lower limbs	SSM vertical growth	pT3a	IIA	pos.	-	-
Patient-30	f	66	48	48	48	yes	Primary tumor	Lower limbs	SSM vertical growth	pT3b	IIB	pos.	-	-
Patient-31	f	59	1	26	36	yes	Primary tumor	Trunk	SSM vertical growth	pT3b	IIIC	pos.	-	-
Patient-32	f	75	0	6	7	no	Primary tumor	Head and neck region	NM	pT4b	IV	pos.	-	-
Patient-33	f	58	0	36	36	yes	Primary tumor	Lower limbs	SSM vertical growth	pT4b	IIIC	pos.	Lymph nodes	Inguinal region
Patient-34	f	62	1	7	18	no	Primary tumor	Trunk	NM	pT4b	IIID	pos.	-	-
Patient-35	m	69	0	2	2	no	Primary tumor	Trunk	NM	pT4b	IV	pos.	Lymph nodes	Axillary region
Patient-36	f	73	12	24	24	yes	Primary tumor	Lower limbs	SSM vertical growth	pT3a	IIA	pos.	-	-
Patient-37	f	40	0	4	14	no	Primary tumor	Trunk	SSM vertical growth	pT3a	IIIB	pos.	Lymph nodes	Axillary region
Patient-38	m	65	1	12	12	yes	Primary tumor	Lower limbs	Malignant blue naevus	pT4a	IIIC	pos.	-	-
Patient-39	m	73	0	24	24	yes	Primary tumor	Trunk	NM	pT3b	IIIC	pos.	-	-
Patient-40	m	62	0	9	9	no	Primary tumor	Trunk	NM	pT4b	IIIC	pos.	Lymph nodes	Inguinal region
Patient-41	m	77	1	19	19	no	Primary tumor	Trunk	SSM vertical growth	pT4b	IIIC	pos.	Lymph nodes	Axillary region
Patient-42	m	60	1	12	12	yes	Primary tumor	Trunk	SSM vertical growth	pT3a	IIIC	pos.	Lymph nodes	Axillary region

## Sheet: Table S1C
Batch	Sample	TMT tag
B1	REFERENCE	126
	MM-SEG-0126	127N
	MM-SEG-0234	127C
	MM-SEG-0112	128N
	MM-SEG-0202-A	128C
	MM-SEG-0237	129N
	MM-SEG-0229	129C
	MM-SEG-0196	130N
	MM-SEG-0187	130C
	MM-SEG-0133	131N
	MM-SEG-0179	131C
Batch	Sample	TMT tag
B2	REFERENCE	126
	MM-SEG-0153	127N
	MM-SEG-0105	127C
	MM-SEG-0115	128N
	MM-SEG-0202-B	128C
	MM-SEG-0222	129N
	MM-SEG-0157	129C
	MM-SEG-0169	130N
	MM-SEG-0163	130C
	MM-SEG-0152	131N
	MM-SEG-0101	131C
Batch	Sample	TMT tag
B3	REFERENCE	126
	MM-SEG-0230	127N
	MM-SEG-0221	127C
	MM-SEG-0167	128N
	MM-SEG-0102	128C
	Pool sample	129N
	MM-SEG-0231	129C
	MM-SEG-0170	130N
	MM-SEG-0129	130C
	MM-SEG-0232	131N
	MM-SEG-0186	131C
Batch	Sample	TMT tag
B4	REFERENCE	126
	MM-SEG-0203	127N
	MM-SEG-0218	127C
	MM-SEG-0154	128N
	MM-SEG-0220	128C
	MM-SEG-0159	129N
	MM-SEG-0162	129C
	MM-SEG-0212	130N
	MM-SEG-0190-A	130C
	MM-SEG-0117	131N
	MM-SEG-0225	131C
Batch	Sample	TMT tag
B5	REFERENCE	126
	MM-SEG-0116	127N
	MM-SEG-0191	127C
	MM-SEG-0125	128N
	MM-SEG-0134	128C
	MM-SEG-0113	129N
	MM-SEG-0121	129C
	MM-SEG-0198	130N
	MM-SEG-0224	130C
	MM-SEG-0233	131N
	MM-SEG-0150	131C
Batch	Sample	TMT tag
B6	REFERENCE	126
	MM-SEG-0160	127N
	MM-SEG-0151	127C
	MM-SEG-0182	128N
	MM-SEG-0223	128C
	MM-SEG-0122	129N
	MM-SEG-0217	129C
	MM-SEG-0209-A	130N
	MM-SEG-0181	130C
	MM-SEG-0149	131N
	MM-SEG-0136	131C
Batch	Sample	TMT tag
B7	REFERENCE	126
	MM-SEG-0119	127N
	MM-SEG-0200-A	127C
	MM-SEG-0189	128N
	MM-SEG-0199	128C
	MM-SEG-0193	129N
	MM-SEG-0219	129C
	MM-SEG-0141	130N
	MM-SEG-0180	130C
	MM-SEG-0104	131N
	MM-SEG-0161	131C
Batch	Sample	TMT tag
B8	REFERENCE	126
	MM-SEG-0111	127N
	MM-SEG-0178	127C
	MM-SEG-0200-B	128N
	MM-SEG-0158	128C
	MM-SEG-0228	129N
	MM-SEG-0207	129C
	MM-SEG-0171	130N
	MM-SEG-0215	130C
	MM-SEG-0209-B	131N
	MM-SEG-0109	131C
Batch	Sample	TMT tag
B9	REFERENCE	126
	MM-SEG-0135	127N
	MM-SEG-0208	127C
	MM-SEG-0123	128N
	MM-SEG-0190-B	128C
	MM-SEG-0110	129N
	MM-SEG-0139	129C
	MM-SEG-0210	130N
	MM-SEG-0132	130C
	MM-SEG-0137	131N
	MM-SEG-0174	131C
Batch	Sample	TMT tag
B10	REFERENCE	126
	MM-SEG-0177	127N
	MM-SEG-0227	127C
	MM-SEG-0128	128N
	MM-SEG-0146	128C
	MM-SEG-0145	129N
	MM-SEG-0216	129C
	MM-SEG-0235	130N
	MM-SEG-0147	130C
	MM-SEG-0164	131N
	MM-SEG-0142	131C
Batch	Sample	TMT tag
B11	REFERENCE	126
	MM-SEG-0201	127N
	MM-SEG-0107	127C
	MM-SEG-0205	128N
	MM-SEG-0197	128C
	MM-SEG-0211	129N
	MM-SEG-0103	129C
	MM-SEG-0131	130N
	MM-SEG-0184	130C
	MM-SEG-0204-B	131N
	MM-SEG-0204-A	131C
Batch	Sample	TMT tag
B12	REFERENCE	126
	Pool sample	127N
	MM-SEG-0114	127C
	MM-SEG-0138	128N
	MM-SEG-0183	128C
	MM-SEG-0213	129N
	MM-SEG-0194	129C
	MM-SEG-0127	130N
	MM-SEG-0165	130C
	MM-SEG-0192	131N
	MM-SEG-0206	131C
Batch	Sample	TMT tag
B13	REFERENCE	126
	Pool sample	127N
	MM-SEG-0148	127C
	MM-SEG-0173	128N
	MM-SEG-0185	128C
	MM-SEG-0155	129N
	MM-SEG-0188	129C
	MM-SEG-0175	130N
	MM-SEG-0108	130C
	MM-SEG-0120	131N
	Pool sample	131C
Batch	Sample	TMT tag
B14	REFERENCE	126
	Pool sample	127N
	MM-SEG-0195	127C
	MM-SEG-0214	128N
	MM-SEG-0143	128C
	MM-SEG-0118	129N
	MM-SEG-0226	129C
	MM-SEG-0172	130N
	MM-SEG-0140	130C
	MM-SEG-0130	131N
	Pool sample	131C
Batch	Sample	TMT tag
B15	REFERENCE	126
	Pool sample	127N
	MM-SEG-0124	127C
	MM-SEG-0144	128N
	MM-SEG-0236	128C
	MM-SEG-0106	129N
	MM-SEG-0176	129C
	MM-SEG-0168	130N
	MM-SEG-0166	130C
	MM-SEG-0156	131N
	Pool sample	131C
