# Supplementary material for: Proteogenomic Profiling of Treatment-Naïve Metastatic Malignant Melanoma
Source: Cancers (Basel). 2025 Feb 27;17(5):832. doi: 10.3390/cancers17050832 (PMC11899103; doi:10.3390/cancers17050832)
Supplement: Supplementary file 1 [file cancers-17-00832-s001.zip › Table S2. Proteogenomic data.xlsx]

## Sheet: Readme
	Table S2A Sample and distribution across TMT 11 batches
	Table S2B. Normalized TMT proteomic data
	Table S2C. Normalized label-free phosphoproteomic data
	Table S2D. Normalized transcriptomic data

## Sheet: Table S2A
Batch	Sample	TMT tag				Batch	Sample	TMT tag
B1	REFERENCE	126			Samples included in the reference	B1	REFERENCE	126				Samples included in the reference
	MM1187	127N		Pool sample	Created ad hoc to keep same levels of sensitivity across all batches		MM-SEG-0126	127N			Pool sample	Created ad hoc to keep same levels of sensitivity across all batches
	MM96	127C					MM-SEG-0234	127C
	MM1062	128N					MM-SEG-0112	128N
	MM790 (1)	128C					MM-SEG-0202-A	128C
	MM996	129N					MM-SEG-0237	129N
	MM884	129C					MM-SEG-0229	129C
	MM743	130N					MM-SEG-0196	130N
	MM662	130C					MM-SEG-0187	130C
	MM1279	131N					MM-SEG-0133	131N
	MM437	131C					MM-SEG-0179	131C
Batch	Sample	TMT tag				Batch	Sample	TMT tag
B2	REFERENCE	126				B2	REFERENCE	126
	MM1406	127N					MM-SEG-0153	127N
	MM1043	127C					MM-SEG-0105	127C
	MM1076	128N					MM-SEG-0115	128N
	MM790 (2)	128C					MM-SEG-0202-B	128C
	MM85	129N					MM-SEG-0222	129N
	MM1423	129C					MM-SEG-0157	129C
	MM1506	130N					MM-SEG-0169	130N
	MM1473	130C					MM-SEG-0163	130C
	MM1390	131N					MM-SEG-0152	131N
	MM1	131C					MM-SEG-0101	131C
Batch	Sample	TMT tag				Batch	Sample	TMT tag
B3	REFERENCE	126				B3	REFERENCE	126
	MM885	127N					MM-SEG-0230	127N
	MM847	127C					MM-SEG-0221	127C
	MM1492	128N					MM-SEG-0167	128N
	MM1023	128C					MM-SEG-0102	128C
	Pool sample	129N					Pool sample	129N
	MM935	129C					MM-SEG-0231	129C
	MM1508	130N					MM-SEG-0170	130N
	MM1260	130C					MM-SEG-0129	130C
	MM939	131N					MM-SEG-0232	131N
	MM637	131C					MM-SEG-0186	131C
Batch	Sample	TMT tag				Batch	Sample	TMT tag
B4	REFERENCE	126				B4	REFERENCE	126
	MM791	127N					MM-SEG-0203	127N
	MM842	127C					MM-SEG-0218	127C
	MM1409	128N					MM-SEG-0154	128N
	MM846	128C					MM-SEG-0220	128C
	MM1426	129N					MM-SEG-0159	129N
	MM1448	129C					MM-SEG-0162	129C
	MM829	130N					MM-SEG-0212	130N
	MM692 (1)	130C					MM-SEG-0190-A	130C
	MM113	131N					MM-SEG-0117	131N
	MM860	131C					MM-SEG-0225	131C
Batch	Sample	TMT tag				Batch	Sample	TMT tag
B5	REFERENCE	126				B5	REFERENCE	126
	MM1117	127N					MM-SEG-0116	127N
	MM7	127C					MM-SEG-0191	127C
	MM1186	128N					MM-SEG-0125	128N
	MM1289	128C					MM-SEG-0134	128C
	MM1069	129N					MM-SEG-0113	129N
	MM1166	129C					MM-SEG-0121	129C
	MM765	130N					MM-SEG-0198	130N
	MM856	130C					MM-SEG-0224	130C
	MM95	131N					MM-SEG-0233	131N
	MM1374	131C					MM-SEG-0150	131C
Batch	Sample	TMT tag				Batch	Sample	TMT tag
B6	REFERENCE	126				B6	REFERENCE	126
	MM1429	127N					MM-SEG-0160	127N
	MM1381	127C					MM-SEG-0151	127C
	MM509	128N					MM-SEG-0182	128N
	MM852	128C					MM-SEG-0223	128C
	MM1167	129N					MM-SEG-0122	129N
	MM841	129C					MM-SEG-0217	129C
	MM814 (1)	130N					MM-SEG-0209-A	130N
	MM45	130C					MM-SEG-0181	130C
	MM1369	131N					MM-SEG-0149	131N
	MM1292	131C					MM-SEG-0136	131C
Batch	Sample	TMT tag				Batch	Sample	TMT tag
B7	REFERENCE	126				B7	REFERENCE	126
	MM1146	127N					MM-SEG-0119	127N
	MM778 (1)	127C					MM-SEG-0200-A	127C
	MM667	128N					MM-SEG-0189	128N
	MM777	128C					MM-SEG-0199	128C
	MM718	129N					MM-SEG-0193	129N
	MM843	129C					MM-SEG-0219	129C
	MM1319	130N					MM-SEG-0141	130N
	MM44	130C					MM-SEG-0180	130C
	MM1042	131N					MM-SEG-0104	131N
	MM1439	131C					MM-SEG-0161	131C
Batch	Sample	TMT tag				Batch	Sample	TMT tag
B8	REFERENCE	126				B8	REFERENCE	126
	MM1060	127N					MM-SEG-0111	127N
	MM38	127C					MM-SEG-0178	127C
	MM778 (2)	128N					MM-SEG-0200-B	128N
	MM1424	128C					MM-SEG-0158	128C
	MM882	129N					MM-SEG-0228	129N
	MM812	129C					MM-SEG-0207	129C
	MM1509	130N					MM-SEG-0171	130N
	MM836	130C					MM-SEG-0215	130C
	MM814 (2)	131N					MM-SEG-0209-B	131N
	MM1052	131C					MM-SEG-0109	131C
Batch	Sample	TMT tag				Batch	Sample	TMT tag
B9	REFERENCE	126				B9	REFERENCE	126
	MM1291	127N					MM-SEG-0135	127N
	MM813	127C					MM-SEG-0208	127C
	MM1171	128N					MM-SEG-0123	128N
	MM692 (2)	128C					MM-SEG-0190-B	128C
	MM1053	129N					MM-SEG-0110	129N
	MM1313	129C					MM-SEG-0139	129C
	MM824	130N					MM-SEG-0210	130N
	MM1272	130C					MM-SEG-0132	130C
	MM1296	131N					MM-SEG-0137	131N
	MM19	131C					MM-SEG-0174	131C
Batch	Sample	TMT tag				Batch	Sample	TMT tag
B10	REFERENCE	126				B10	REFERENCE	126
	MM373	127N					MM-SEG-0177	127N
	MM881	127C					MM-SEG-0227	127C
	MM1254	128N					MM-SEG-0128	128N
	MM1359	128C					MM-SEG-0146	128C
	MM1358	129N					MM-SEG-0145	129N
	MM839	129C					MM-SEG-0216	129C
	MM969	130N					MM-SEG-0235	130N
	MM1360	130C					MM-SEG-0147	130C
	MM1475	131N					MM-SEG-0164	131N
	MM1320	131C					MM-SEG-0142	131C
Batch	Sample	TMT tag				Batch	Sample	TMT tag
B11	REFERENCE	126				B11	REFERENCE	126
	MM787	127N					MM-SEG-0201	127N
	MM1048	127C					MM-SEG-0107	127C
	MM808	128N					MM-SEG-0205	128N
	MM751	128C					MM-SEG-0197	128C
	MM825	129N					MM-SEG-0211	129N
	MM1026	129C					MM-SEG-0103	129C
	MM1265	130N					MM-SEG-0131	130N
	MM622	130C					MM-SEG-0184	130C
	MM807 (2)	131N					MM-SEG-0204-B	131N
	MM807(1)	131C					MM-SEG-0204-A	131C
Batch	Sample	TMT tag				Batch	Sample	TMT tag
B12	REFERENCE	126				B12	REFERENCE	126
	Pool sample	127N					Pool sample	127N
	MM1073	127C					MM-SEG-0114	127C
	MM1310	128N					MM-SEG-0138	128N
	MM57	128C					MM-SEG-0183	128C
	MM832	129N					MM-SEG-0213	129N
	MM723	129C					MM-SEG-0194	129C
	MM1252	130N					MM-SEG-0127	130N
	MM1479	130C					MM-SEG-0165	130C
	MM710	131N					MM-SEG-0192	131N
	MM810	131C					MM-SEG-0206	131C
Batch	Sample	TMT tag				Batch	Sample	TMT tag
B13	REFERENCE	126				B13	REFERENCE	126
	Pool sample	127N					Pool sample	127N
	MM1361	127C					MM-SEG-0148	127C
	MM1790	128N					MM-SEG-0173	128N
	MM628	128C					MM-SEG-0185	128C
	MM1410	129N					MM-SEG-0155	129N
	MM666	129C					MM-SEG-0188	129C
	MM21	130N					MM-SEG-0175	130N
	MM1049	130C					MM-SEG-0108	130C
	MM1164	131N					MM-SEG-0120	131N
	Pool sample	131C					Pool sample	131C
Batch	Sample	TMT tag				Batch	Sample	TMT tag
B14	REFERENCE	126				B14	REFERENCE	126
	Pool sample	127N					Pool sample	127N
	MM726	127C					MM-SEG-0195	127C
	MM835	128N					MM-SEG-0214	128N
	MM1323	128C					MM-SEG-0143	128C
	MM114	129N					MM-SEG-0118	129N
	MM863	129C					MM-SEG-0226	129C
	MM16	130N					MM-SEG-0172	130N
	MM1318	130C					MM-SEG-0140	130C
	MM1262	131N					MM-SEG-0130	131N
	Pool Sample	131C					Pool sample	131C
Batch	Sample	TMT tag				Batch	Sample	TMT tag
B15	REFERENCE	126				B15	REFERENCE	126
	Pool sample	127N					Pool sample	127N
	MM1177	127C					MM-SEG-0124	127C
	MM1357	128N					MM-SEG-0144	128N
	MM98	128C					MM-SEG-0236	128C
	MM1045	129N					MM-SEG-0106	129N
	MM34	129C					MM-SEG-0176	129C
	MM1495	130N					MM-SEG-0168	130N
	MM1485	130C					MM-SEG-0166	130C
	MM1422	131N					MM-SEG-0156	131N
	Pool sample	131C					Pool sample	131C

## Sheet: Table S2B
MM-SEG-0109	MM-SEG-0117	MM-SEG-0186	MM-SEG-0147	MM-SEG-0236	MM-SEG-0205	MM-SEG-0138	MM-SEG-0173	MM-SEG-0114	MM-SEG-0107	MM-SEG-0139	MM-SEG-0137	MM-SEG-0207	MM-SEG-0192	MM-SEG-0194	MM-SEG-0103	MM-SEG-0204-B	MM-SEG-0204-A	MM-SEG-0206	MM-SEG-0123	MM-SEG-0197	MM-SEG-0183	MM-SEG-0212	MM-SEG-0220	MM-SEG-0217	MM-SEG-0169	MM-SEG-0235	MM-SEG-0216	MM-SEG-0164	MM-SEG-0228	MM-SEG-0127	MM-SEG-0131	MM-SEG-0110	MM-SEG-0135	MM-SEG-0171	MM-SEG-0184	MM-SEG-0101	MM-SEG-0153	MM-SEG-0225	MM-SEG-0227	MM-SEG-0108	MM-SEG-0190-B	MM-SEG-0190-A	MM-SEG-0210	MM-SEG-0102	MM-SEG-0213	MM-SEG-0211	MM-SEG-0157	MM-SEG-0152	MM-SEG-0121
-0.0541534	0.129021	0.625725	0.357367	0.0555573	-0.0164289	-0.086257	-0.171999	-0.0118809	0.124229	-0.0809774	-0.0307693	-0.00473595	0.194736	0.177507	0.229467	0.0147514	0.0941772	-0.133457	0.141362	-0.265007	-0.148474	-0.29274	-0.352349	0.0239782	-0.265945	0.598684	0.708101	0.453045	0.570038	0.06287	0.171421	0.296699	1.02572	-0.33031	0.101393	0.140415	0.460096	0.0311928	0.121086	0.144329	-0.282896	-0.242743	0.107842	0.17738	-0.394148	0.0554752	-0.121115	-0.356558	0.251072
0.290222	-0.00399399	0.0756874	0.23103	-0.1134	0.0547676	0.0579004	NaN	-0.0313129	-0.129474	0.318061	0.118019	-0.235203	-0.030756	-0.264584	-0.310273	0.038908	0.0397434	0.115107	-0.0790262	-0.241112	-0.0601292	-0.0372658	0.0878611	-0.191482	-0.0454979	-0.050808	0.321352	0.0563221	0.194166	0.32198	-0.0276871	0.233548	0.211579	-0.0162363	0.520693	0.211838	0.110022	0.467142	0.198809	NaN	-0.210697	-0.148958	-0.336495	0.252525	0.622458	0.512277	-0.168217	0.0469971	0.135311
0.210674	-0.210705	0.00340462	-0.0388813	-0.0187454	-0.301688	-0.116183	-0.335882	-0.0163574	-0.268822	-0.669633	-0.279495	0.185392	-0.190468	0.0145817	-0.185448	0.0384045	-0.123838	-0.114368	-0.318379	0.258715	0.568792	-0.256582	-0.492675	0.278993	-0.245123	-0.166185	0.00656509	0.244267	0.234678	-0.0171471	-0.101889	0.24426	0.660897	0.0865908	0.521496	-0.24881	0.233105	-0.100046	-0.0738468	-0.402172	0.0366154	-0.206594	-0.164685	0.00641441	-0.111805	0.278351	-0.17668	-0.434246	0.910036
-0.290003	-0.291788	1.14583	0.166344	0.769415	0.550294	-0.0197382	0.106569	0.740086	0.270475	0.247241	0.439213	0.506823	0.55933	0.710688	0.361618	0.085146	0.206959	-0.055687	0.0767851	-0.0241737	0.24999	-0.131683	0.342374	0.489034	0.00886917	1.21156	-0.187799	-0.368801	-0.050972	0.467113	1.17973	0.0617113	1.01865	0.97676	0.984447	1.06741	1.18538	0.292583	-0.00284767	-0.367508	-0.235672	-0.465231	-0.209821	-0.315786	-0.309437	-0.41213	-0.0939121	-0.658297	-0.555716
-0.164894	-0.255102	-0.0913124	-0.190384	-0.144035	-0.518504	-0.436921	-0.485977	-0.303802	-0.45067	-0.409183	-0.383171	-0.431377	-0.093996	-0.158701	-0.161074	-0.0203056	-0.281572	0.227732	-0.369006	0.310577	0.283142	-0.13348	-0.253695	-0.729766	0.638557	-0.817827	-0.245489	-0.403973	0.549109	-0.18441	-0.162634	-0.360482	-0.641257	-0.45769	-0.749289	-0.500824	0.223114	-0.114733	-0.391804	-0.237173	-0.106752	-0.312246	-0.333674	-0.654278	-0.352604	-0.424107	0.163956	-0.193584	0.391415
-0.575819	-0.262087	-0.22179	-0.330782	0.215538	0.155284	-0.537948	0.096796	0.23912	-0.012928	-0.231244	0.441147	0.421278	0.130856	0.203146	0.305841	0.0773563	0.105015	0.183167	0.390998	-0.178669	-0.0692348	0.317366	0.00428867	0.634839	0.75466	-0.839296	-0.836826	-0.978182	-1.71974	-0.887499	-0.463182	-0.482314	-0.108935	0.602681	0.0536175	-0.229233	-0.227524	-0.0550804	-0.373146	-0.0774841	0.14645	0.297407	-0.139438	0.0462456	-0.124537	-0.466997	0.0134315	-0.286713	-0.220713
NaN	NaN	-0.177214	NaN	-0.106123	NaN	NaN	NaN	NaN	NaN	NaN	NaN	NaN	NaN	NaN	NaN	NaN	NaN	NaN	NaN	NaN	NaN	NaN	NaN	NaN	NaN	NaN	NaN	NaN	NaN	NaN	NaN	NaN	NaN	NaN	NaN	NaN	NaN	NaN	NaN	NaN	NaN	NaN	NaN	-0.246414	NaN	NaN	NaN	NaN	NaN
-0.117886	0.518093	-0.520418	0.238216	0.0533142	0.387956	-0.40878	-0.439398	0.329403	0.205109	-0.679374	0.271523	0.218231	-0.120579	0.108385	0.0680656	0.19389	0.267496	-0.206673	0.134706	-0.0742474	0.0434513	-0.459856	-0.500804	-0.470782	-0.890959	-0.0275879	-0.044323	-0.560972	0.155964	0.319563	0.891003	-0.229703	0.241525	0.0228319	0.254566	-0.72122	0.69142	0.546715	0.320566	0.901464	0.200432	0.10988	-0.373128	0.0248585	0.0550442	0.210798	0.0447712	-0.255163	0.512814
-0.1003	-0.162113	0.187523	0.269638	-0.0146236	-0.240983	0.227094	-0.134327	-0.471725	-0.24403	0.156997	-0.382139	0.0139122	0.119831	0.0491295	0.0386105	-0.0786171	-0.109249	-0.100471	0.668916	-0.151974	-0.338993	-0.27549	-0.459701	-0.205646	0.465405	-0.0651855	0.152407	-0.0900574	0.520947	-0.579885	-0.228498	-0.11336	-0.125525	-0.321059	0.0973721	0.12488	-0.230864	-0.261766	-0.218586	0.170563	-0.60111	-0.452074	-0.593108	-0.25128	0.305954	0.00104141	-0.452576	0.17614	0.400974
-0.748583	-0.0783253	-0.412027	-0.43026	-0.279573	-0.143174	-0.617328	-0.476864	0.264381	-0.149006	-0.266826	0.1535	0.385572	-0.295946	0.0898476	-0.0252609	-0.228493	-0.175837	-0.309229	-0.244727	-0.221121	-0.190865	-0.766642	-0.556149	-0.630235	-0.472765	-0.573515	-0.17399	-0.913406	0.82888	-0.605577	0.346771	-0.430146	0.133859	0.147016	0.219664	-0.429489	0.0910625	0.0509586	-0.212215	0.275108	-0.0926819	-0.0108795	-0.30816	-0.508116	-0.671848	-0.503471	-0.669727	-0.688679	-0.0535679
0.151638	0.0617065	0.504341	NaN	0.0806885	NaN	1.44633	0.263685	-0.286322	NaN	0.290357	1.18959	-0.285723	-0.232195	-0.537674	NaN	NaN	NaN	-0.361084	1.57719	NaN	-0.159571	-0.293852	0.0811548	NaN	NaN	NaN	NaN	NaN	-0.589027	-0.0425739	NaN	1.97338	1.81142	-0.142037	NaN	NaN	NaN	0.637842	NaN	0.536879	2.7677	-0.122091	0.272525	0.0228691	0.137991	NaN	NaN	NaN	-0.33979
-0.165161	-0.60746	-0.168131	-0.354067	-0.441086	-0.219163	-0.611253	-0.428383	-0.621431	-0.261021	0.0134382	-0.483637	-0.122675	-0.143324	-0.226421	0.0225201	0.184826	0.0159168	-0.205696	-0.420442	0.115416	0.265356	-0.101759	-0.761445	-0.212487	0.419727	-0.511244	-0.220896	0.0513458	-0.24159	0.189302	-0.14926	-0.151713	-0.576819	-0.130403	-0.180285	-0.263264	-0.951117	-0.178568	0.0490246	-0.504148	-0.470978	-0.545061	-0.50714	-0.377934	-0.616653	-0.104424	-0.532736	-0.62661	0.0535126
0.309391	NaN	0.972982	-0.0182781	-0.420457	NaN	NaN	0.325223	NaN	NaN	0.227647	0.0849705	0.00315476	NaN	NaN	NaN	NaN	NaN	NaN	-0.348576	NaN	NaN	NaN	NaN	0.0644903	-0.115985	0.140215	0.975988	0.17539	0.585754	NaN	NaN	1.04728	1.0513	0.329911	NaN	0.619198	0.224593	NaN	-0.345491	-0.231948	0.0672522	NaN	-0.185345	-0.0311241	NaN	NaN	-0.0104914	0.812496	-0.103964
-0.3342	-0.286386	-0.537651	0.0964203	-0.591518	-0.580287	-0.19946	-0.567635	-0.243376	-0.362005	-0.271083	-0.215796	-0.3165	-1.04362	-0.586805	-0.479898	-0.513586	-0.784895	-0.306335	-0.0388727	-0.275026	-0.621069	-0.762516	-0.483193	-0.455838	-0.0958824	0.144575	0.394777	0.0813789	-0.354986	-0.440655	-0.759829	-0.22162	-0.635036	-0.290376	-0.39226	-0.697304	0.00168419	-0.441381	0.441843	-0.398138	-0.098978	-0.195738	-0.0778913	-0.525414	-0.598234	-0.408199	-0.176245	-0.649986	0.793829
-0.129053	-1.0744	-0.142767	-0.168343	-0.135893	-0.592557	-0.23553	-0.37014	0.155958	-0.148485	0.104295	0.0622673	-0.374647	-0.360046	-0.406326	-0.629559	-0.670567	-0.522633	-0.722504	0.0597887	0.0699024	0.0448246	-0.603382	0.192056	0.126025	0.44286	-0.474417	0.0115986	0.270803	-0.0473118	0.398022	-0.25543	-0.227792	-0.0835543	-0.0943785	0.0149784	0.0183239	0.00440597	-0.448114	0.668125	0.954321	0.187342	0.0890007	-0.264869	0.288754	-0.0858936	0.0298176	-0.354622	0.106623	0.388359
-0.791874	-0.104437	-0.257853	-1.08116	-0.666344	-1.28001	-1.21624	-0.96656	-0.844576	-0.845631	-0.739476	-0.1905	0.408354	-0.559359	-0.495275	-0.396618	0.0686684	-0.40708	-0.127867	-0.164149	-0.421091	-0.25568	0.134644	-0.579263	-0.176703	-0.198765	-0.959942	-1.39864	-0.880396	-0.782782	-0.982359	-0.107534	-0.822114	-0.434773	-0.702294	-0.469362	-0.703323	-0.375425	0.431881	-0.346094	0.593088	-0.267727	-0.204559	-1.20464	-1.01104	-0.130619	-0.461924	0.00094986	-0.784065	0.205519
-0.0261326	0.0510254	0.149336	0.0145168	-0.170128	-0.270907	-0.353997	-0.368929	-0.0645447	-0.15597	0.0216665	-0.0759563	0.031498	-0.0397453	0.0674706	0.146435	-0.183126	-0.133444	-0.0926228	0.0153303	-0.165188	0.0316563	0.111343	-0.110126	0.195848	0.186928	-0.0043602	-0.301741	-0.436003	0.121889	0.0808182	0.301132	-0.42133	-0.103597	-0.383183	-0.169989	0.00295639	0.204374	-0.116533	-0.0915394	-0.240368	-0.156981	-0.0512409	0.181161	-0.327076	-0.271019	-0.273426	0.201658	-0.242485	0.0253983
0.118271	-0.295811	0.0685158	-0.0663528	-0.133341	0.00495052	-0.0321398	0.131369	-0.412848	-0.0763588	-0.395514	0.407877	-0.186567	-0.0318871	-0.446135	-0.359528	0.311773	-0.00211334	0.332199	-0.090291	0.186432	0.205818	-0.568392	-0.257596	-0.280448	-0.101683	0.441271	-0.40082	-0.0246696	-0.702339	-0.665686	-0.153162	0.0932989	0.05021	-0.547143	-0.330257	0.416258	-0.205341	-0.0195179	-0.411564	0.67474	0.125893	-0.221952	-0.071763	-0.299368	-0.21299	-0.569208	-0.151754	-0.373022	0.588026
-0.205711	-0.443045	0.276623	-0.146538	0.334637	0.176127	-0.0408258	-0.0525646	0.0977535	0.0108013	0.518365	0.173861	0.351965	0.470949	0.538456	0.449753	0.153481	0.101833	0.484682	0.162547	0.00289154	0.0607548	-0.072237	-0.0227175	0.0237398	0.537313	-0.50696	-0.314983	-0.294436	0.00931168	-0.211563	-0.847839	-0.162477	-0.562549	0.123622	-0.0339375	-0.308132	0.165319	0.277777	-0.246284	-0.440292	0.0447655	0.197943	-0.154088	-0.100855	-0.266708	-0.884848	-0.166605	-0.204807	0.0317154
-0.0646572	-0.899105	0.126476	-0.125471	-0.417879	-0.721099	-0.79032	-0.582212	0.609959	-0.0506229	-0.603677	-0.0794144	-0.399612	-0.254894	-0.415182	-0.313385	-0.0835457	-0.136866	-0.301296	0.0768442	-0.279877	-0.139856	-0.461855	-0.00366879	-0.433043	0.0372982	-0.912672	-0.181095	-0.0351944	-0.262924	-0.403847	-0.879736	-0.257571	-0.593574	-0.75524	-0.0621529	-0.878819	-0.269651	-0.151024	0.123663	-0.407011	-0.205084	-0.0952339	-0.249909	0.0101833	-0.288446	-0.509148	0.163443	-0.780905	0.363264
0.24259	-0.358038	-0.0140533	0.130951	0.330015	-0.193692	0.0445967	0.00935936	0.540432	0.401611	-0.230119	-0.000974655	-0.228548	-0.288673	-0.169268	-0.166746	-0.271797	-0.340139	-0.0453072	0.207465	0.128918	-0.0561333	0.689554	0.367789	0.957368	1.4014	0.136511	0.0416222	0.0753345	0.386801	0.914906	0.782253	0.01509	-0.269851	0.464541	0.0800819	0.132433	0.43539	0.00672913	-0.414913	0.471331	-0.527201	-0.69409	0.241237	0.880878	-0.136185	-0.506008	0.564234	-0.139277	0.192919
-0.470034	-0.38175	-0.0448513	-0.324596	-0.239849	-0.167441	-0.328467	-0.294685	-0.234293	-0.0276718	-0.300014	-0.383015	0.0395527	-0.463598	-0.252876	-0.303806	-0.215717	-0.21171	-0.518347	-0.104533	-0.0307541	-0.135056	-0.143381	0.270141	0.0237856	0.351402	-0.44503	-0.199381	-0.331684	-0.946758	-0.168419	0.153749	-0.166419	-0.473346	-0.0744925	0.0218105	-0.123768	0.106787	-0.374901	0.848768	0.539579	-0.093338	0.00191879	0.153117	-0.0663052	0.0852242	-0.0986118	1.15171	0.451416	0.20137
0.450007	NaN	0.964222	-0.329533	0.977049	0.0795927	0.141871	0.806581	-0.0994415	0.303747	-0.65269	-0.90885	-0.732044	-0.438831	-0.143591	0.152605	0.223511	0.237509	0.0224342	-0.163983	0.226723	-0.0457306	NaN	NaN	-0.796363	0.918776	-0.338041	-0.812516	-0.55994	-0.963777	4.01368	3.21569	-0.631225	-3.42666	0.381931	0.232311	-0.304337	-0.699369	NaN	-0.480753	-0.574249	-4.36024	NaN	-0.507884	0.341549	0.0437756	0.103199	0.505686	0.45817	1.37424
-0.368654	-0.556913	0.0359669	0.0751591	-0.153931	-0.607116	0.464	-0.349411	-0.109913	-0.358232	-0.0378504	-0.0718517	0.0695	-0.0962982	-0.337076	-0.252001	-0.490292	-0.294392	-0.489367	-0.227237	-0.343702	-0.235163	-0.0434837	-0.0735216	0.288898	0.407265	-0.0808601	-0.241795	-0.497728	-0.582331	2.2367	0.168695	-0.673284	-0.584031	-0.297837	-0.436474	-0.401409	0.320646	-0.25309	-0.113249	-0.194229	-0.0212212	-0.00233269	0.604901	0.568712	0.315928	-0.281845	0.245678	-0.672606	0.592026
-0.0314732	0.110064	0.687525	-0.105703	0.30858	0.0134554	-0.106076	-0.256826	0.0929527	0.133192	0.495065	0.325249	0.190319	0.465921	0.672598	0.58993	0.21866	0.323599	0.31558	0.332271	0.568373	0.949915	-0.144558	0.124734	0.406178	0.177441	-0.255762	-0.407703	-0.145508	-0.486679	0.619268	-0.115803	-0.495111	-0.632367	-0.114341	-0.125908	-0.448792	-0.056921	0.1166	0.00060463	-0.221865	-0.436081	-0.467585	-0.167769	0.228876	-0.0358963	-0.386303	-0.204105	-0.467817	1.22071
-1.34394	-1.42931	0.346434	-1.23469	-1.4583	0.574191	1.69768	-0.7125	-1.75667	-1.49999	-0.98198	0.471535	-2.17745	-0.645292	-1.46712	-0.503218	-1.22656	-0.969736	-1.14243	1.81091	-0.881031	-1.60386	-1.79789	-1.41652	-0.813598	-1.9396	-0.639591	0.160185	-0.482533	-1.85057	-1.44137	-0.99621	0.8597	1.55955	-1.41814	-1.14667	-1.35236	-1.80496	-2.13079	-0.865637	-1.22464	-0.316315	-1.58786	-0.407096	-0.384462	-1.18088	-0.601913	-1.75148	-1.62297	-1.60128
-0.601089	-0.697466	0.249458	0.273666	NaN	NaN	0.534996	-0.402328	-1.08057	NaN	-0.103576	0.258814	0.394329	-0.795334	-1.0521	NaN	NaN	NaN	-0.555484	-0.200387	NaN	-0.236886	-2.12711	0.133824	-0.320392	0.0560169	-0.304499	0.0578918	-0.212906	-0.00203514	0.917236	NaN	0.425157	0.610656	1.66122	NaN	0.340179	-0.310625	-0.926029	0.203955	-1.18667	0.018507	-1.51846	0.203315	0.813046	-0.832314	NaN	-0.52949	0.617306	NaN
-0.0785866	0.0555954	-0.473351	0.0398121	-0.132154	0.0506868	0.0580721	0.159531	0.00190735	0.407227	-0.366117	0.0539227	-0.487417	-0.300196	-0.0613194	-0.192923	-0.166769	-0.244638	0.044426	0.00153255	0.134626	-0.111519	-0.0729275	0.244798	0.41957	0.219484	-0.111927	-0.631275	-0.157335	-0.3202	-0.220085	-0.41428	-0.139697	-0.645074	-0.248738	-0.22296	-0.0897942	-0.124012	-0.19404	-0.0681438	-0.157389	0.0421658	0.129728	0.176558	0.387938	0.140711	-0.0262337	0.241917	0.486639	0.211945
0.407976	0.439222	-0.217718	0.574703	-0.0349808	-0.15277	-0.0430803	0.0478001	0.083065	0.228998	-0.10562	-0.227371	0.0921574	-0.110926	-0.164127	-0.441908	-0.259047	-0.0457897	-0.164276	0.113433	0.206112	-0.0387192	-0.0956059	0.557927	-0.100221	-0.216425	0.24365	0.428499	0.302818	0.191339	0.442942	0.404165	0.319533	0.195725	0.547524	0.274494	0.733856	0.106504	-0.0422821	0.301357	0.794828	-0.0965939	0.0886898	-0.308526	-0.327896	0.426003	-0.00333404	-0.0682144	0.908682	0.346949
0.0016346	-0.611107	-1.32824	-0.235554	-0.243252	-0.252408	-0.33598	-0.578232	-0.292841	-0.241352	0.0463953	-0.240429	-0.3377	-0.468796	-0.618357	-0.230202	-0.259367	-0.243374	-0.45536	0.0548487	0.0834618	0.499779	-0.347546	-0.289157	-0.63565	0.129482	-0.914991	-0.237495	-1.51736	0.611086	-0.723127	-0.343618	0.132005	-0.284356	-0.767638	-0.304703	-0.276648	-0.483713	-0.435738	0.256653	-0.0253963	-0.0989056	-0.0245018	-0.22832	-0.0126286	-0.45014	0.102879	-0.711388	-0.533222	0.294432
0.194036	-0.00678825	0.332497	-0.223923	-0.338455	-0.357894	-0.18077	-0.191645	-0.101065	-0.131237	-0.370559	-0.264099	-0.547075	-0.0543957	-0.133066	-0.393991	-0.572594	-0.436205	-0.18265	-0.488814	-0.323101	-0.210796	-0.0629177	-0.0240088	0.32421	-0.427565	0.33651	0.0980339	0.285526	-0.345221	0.252846	0.373421	-0.19274	-0.110103	-0.0126314	-0.167564	-0.193901	0.177479	-0.0990868	0.0697613	-0.0574036	-0.397718	-0.044241	-0.459184	-0.0961761	-0.40774	-0.333029	-0.381174	0.391306	0.141666
0.197544	0.635927	-0.147709	1.02285	0.0329075	0.313708	0.532016	0.223086	0.274893	-0.36857	-0.271739	-0.341364	-0.362135	-0.0396614	-0.530117	-0.643198	-0.361219	-0.264442	-0.568068	-0.276662	-0.556526	-0.60495	0.743902	0.397353	0.983323	-0.149256	0.907426	0.333239	1.02027	0.0520134	0.513575	0.0798683	0.376843	0.528113	0.444417	0.284508	0.727512	0.252159	0.0267792	0.427217	0.153038	0.36978	-0.00323105	1.0372	0.620752	0.456068	0.857471	0.236801	0.269583	-0.521605
0.214474	-0.150236	0.154964	-0.201868	0.120104	-0.047946	0.0503531	0.118006	0.0740585	-0.143129	0.166093	0.272566	0.258286	0.297941	0.239569	-0.0144405	0.035347	-0.0220947	0.291298	-0.0483484	-0.21031	-0.315676	-0.0334339	0.186011	-0.0425196	-0.352514	-0.0817986	-0.0434284	0.463274	-0.143442	0.83585	0.336704	-0.384196	0.00478649	0.766931	-0.176708	-0.0128727	-0.140821	-0.0953674	-0.153421	0.604397	-0.314594	-0.15572	-0.25981	-0.193277	-0.360912	0.180241	0.0392151	-0.506027	1.38685
0.0715427	-0.197315	-0.330441	-0.0889492	0.179432	0.032548	-0.0861235	0.186689	0.185177	0.272585	-0.0160456	0.0884743	0.251137	0.0799446	-0.272118	0.148428	0.0287609	0.0931492	0.116251	0.409205	-0.195337	-0.545658	0.18701	0.298472	0.512546	-0.222342	0.00594139	-0.221954	-0.295824	-0.070652	0.288826	0.282707	-0.263051	0.654469	0.0913019	0.17461	-0.20706	-0.0960293	-0.0817223	-0.506287	-0.109959	0.364029	0.0883636	-0.221501	0.507666	-0.0662403	0.134605	0.0780239	-0.112364	0.381315
0.00543976	-0.327337	0.281796	-0.16745	0.0173836	0.0963774	0.0196123	-0.0649433	0.070858	0.066555	-0.216218	0.0241737	0.0741882	0.192205	0.0318661	-0.00963974	-0.0508156	0.0200405	-0.060154	0.0579138	0.0726337	0.162664	0.176447	0.0395861	-0.271888	0.00212288	0.081953	-0.0224552	-0.0652275	0.363462	-0.02812	0.243389	0.119012	0.0401392	-0.120685	0.201038	0.00232124	0.0637589	0.0596733	0.166096	-0.163755	-0.0653496	-0.0859642	-0.183608	-0.114086	0.120796	0.0539646	0.0809956	-0.176022	-0.0216713
0.348856	0.741687	-0.0956583	0.225124	0.0320225	0.141929	-0.0470724	0.479078	-0.0534134	-0.18725	-0.0880671	0.0176105	-0.156752	0.127083	-0.205675	-0.0900192	0.139307	0.00503922	0.306463	0.788833	0.172558	0.477266	-0.0864496	0.354286	-0.401452	1.51951	0.102367	0.214392	0.513121	-0.840109	-0.0931797	-0.24958	0.156175	-0.041564	-0.297151	-0.10721	0.339594	-0.252487	-0.112925	-0.199089	0.681923	0.0405769	-0.1146	-0.159644	-0.211191	0.0529633	-0.00911713	0.169373	0.423582	-0.373888
0.093359	0.519764	-0.0947895	0.613005	0.16799	0.588836	0.34274	0.278315	0.081131	0.156527	0.248872	0.26532	0.87595	0.697035	0.574356	0.483454	0.23999	0.33391	0.40259	0.330745	0.120586	-0.141794	0.805298	0.225013	0.706727	1.594	-0.0356789	0.122507	0.331472	-0.0922241	0.39344	-0.422152	0.10653	0.326816	0.947576	0.634853	0.289474	0.198229	-0.17371	-0.132235	-0.0835972	0.253656	0.053297	0.229531	0.164968	-0.180229	-0.204081	0.166031	-0.302504	-0.18079
-0.0111561	0.143791	-0.0796547	0.290924	-0.065506	0.109	0.0646391	0.328783	-0.00168037	-0.0294456	-0.221389	0.207033	-0.301975	-0.0124969	-0.050787	-0.107927	-0.207161	-0.0579071	4.76837e-05	0.0786314	-0.0476456	0.0459213	0.216923	0.250361	0.788058	0.504091	0.119143	-0.200045	0.512478	-0.131859	0.589006	0.000257492	-0.0464811	0.16311	-0.0573378	0.0870419	0.239054	-0.0326996	-0.061203	-0.100597	-0.03409	0.212086	0.163603	0.390841	0.18778	0.240528	-0.123852	0.447834	0.57893	0.0878658
0.461292	0.312984	0.658481	0.636148	-0.0860567	0.735208	0.759843	NaN	0.474905	0.592621	0.177108	0.310101	0.0465183	0.797211	0.292257	0.249514	0.149071	0.411091	-0.0267296	0.534797	0.607618	0.229162	-0.381647	0.0597887	0.0261602	0.127922	-0.100012	-0.0102482	-0.519831	-2.06025	0.446903	0.0624657	-0.128766	-0.714168	-0.118051	0.635584	-0.360558	0.565569	0.928986	0.0864544	NaN	0.68721	1.24442	0.12519	0.784572	1.02381	0.328815	0.090332	0.64146	NaN
0.148392	0.0548058	3.63188	0.244678	0.444727	-0.779261	0.065093	0.0212927	-0.196317	-0.0582743	0.283248	-0.0184002	-0.237461	-0.248712	-0.366547	-1.23453	-0.266828	-0.561421	-0.447242	0.174279	0.0208931	-0.273943	-0.231104	0.109374	0.121034	0.915613	0.205273	0.239452	0.944117	0.205671	0.629654	0.0172262	0.926511	0.17809	0.308558	0.37434	0.112272	0.309853	0.2052	0.103086	0.269979	0.0812378	-0.325346	0.231755	0.857811	-0.118208	-0.236736	0.0301609	0.166508	-0.96372
-0.115747	-0.373074	-0.443325	-0.257299	0.0293331	NaN	NaN	-0.315952	NaN	NaN	NaN	NaN	-0.844198	NaN	NaN	NaN	NaN	NaN	NaN	NaN	NaN	NaN	0.126596	1.16554	-0.330291	NaN	-0.575787	0.455873	0.443007	-0.0281525	NaN	NaN	NaN	NaN	-0.85172	NaN	NaN	NaN	0.978994	0.540226	-0.31141	NaN	-0.232632	NaN	0.269897	NaN	NaN	NaN	NaN	2.27269
-0.36385	-0.0903473	-0.10626	0.0152969	0.104927	-0.38943	-0.508267	-0.0996189	0.276838	0.428574	-0.640714	0.0772896	-0.191408	-0.415098	-0.43096	-0.843153	-0.0527229	-0.0940399	-0.250143	-0.142972	-0.634584	-0.454325	-0.317617	0.0998735	-0.357896	-0.457869	0.446943	0.276772	0.0252895	0.0670967	-0.09305	-0.557934	-0.0779181	-0.0615702	-0.924167	0.0228596	-0.378633	-0.474237	0.45034	1.45064	0.388687	0.671349	-0.166374	0.38111	0.64267	-0.128555	-0.0511761	0.460545	-0.544304	-0.253191
-0.100977	NaN	-0.127184	-0.165467	-0.483622	NaN	-0.0545168	NaN	0.711607	NaN	NaN	NaN	0.181767	0.295036	0.360802	NaN	NaN	NaN	0.393988	NaN	NaN	0.413803	NaN	NaN	NaN	-0.265541	-0.169096	0.34542	-0.192558	0.258806	0.370176	NaN	NaN	NaN	-0.33477	NaN	-0.957659	0.728525	NaN	0.210666	NaN	NaN	NaN	NaN	-0.980354	0.111744	NaN	0.547304	-1.99778	0.304087
0.150658	0.85453	1.05887	0.528496	1.03571	0.856856	0.223237	0.475153	0.936811	0.81204	0.716256	1.31998	1.2681	1.62206	1.48625	1.61893	1.00589	1.18528	0.74692	0.516852	0.673855	0.605972	0.520655	0.351068	0.414262	0.657188	-0.442192	-0.0317287	-0.110353	-0.612656	-0.254957	-0.356028	0.267762	0.662034	1.1264	0.466871	-0.00947762	-0.00747109	0.36351	-0.453581	0.0470409	0.041441	-0.0103493	-0.102546	0.0582199	-0.340767	-0.275145	0.221613	-0.0860901	0.164906
-0.101948	-0.236834	0.181845	-0.115009	-0.27825	-0.196393	0.0651197	-0.402525	-0.0298786	-0.13204	-0.189555	-0.168074	-0.0673599	-0.272196	-0.149666	-0.177937	-0.447481	-0.402922	-0.376596	0.039731	-0.0767689	0.0655689	-0.389698	-0.591493	-0.209199	-0.757252	0.353899	0.332088	-0.0552692	0.617786	-0.124125	0.0507641	0.0394659	0.0801649	-0.855145	-0.0546741	-0.394781	0.550926	-0.313953	0.569893	-0.250576	0.422884	0.409801	0.0557871	0.147799	-0.50598	-0.00544739	-0.4184	-0.483448	-0.242184
0.0024929	0.0265179	0.0321331	0.0388355	-0.053236	0.00894642	-0.162433	-0.0523682	-0.0184746	-0.0858879	-0.280379	-0.032959	-0.0970974	-0.440321	-0.242279	-0.145853	-0.164236	-0.278717	-0.438156	0.185914	0.114878	0.439241	-0.449844	-0.278047	-0.224961	-0.305092	0.381542	0.250162	-0.280863	0.191154	-0.145517	0.221752	-0.144252	-0.158961	0.0814486	0.0498962	0.0907173	0.469973	-0.0670872	0.549633	-0.109608	0.447493	0.518452	0.0498114	-0.0721703	-0.635647	-0.131248	-0.115501	-0.336779	-0.266804
-0.761366	-1.10732	-0.642328	-0.573204	-0.96673	-0.891664	-0.941491	-0.520649	-0.43911	-0.497849	-0.46927	-0.689423	-0.118719	-0.515238	-0.782122	-0.261305	-0.231213	-0.323536	-0.632334	-0.243495	-0.915594	-0.953821	-0.237961	-0.126193	-1.48098	0.210409	-1.12646	0.171595	-1.28831	-0.59594	-0.771566	0.0460281	-0.38584	-0.924138	-0.783694	-0.648262	-0.417587	-0.682175	-0.455116	0.29158	0.1376	-0.472681	-0.416286	-0.216882	-0.741842	-1.08352	-0.416695	-0.0920334	-0.724689	-1.08237
0.795288	0.831661	-0.504274	-0.47953	-0.266886	-0.489589	-0.316026	-0.613764	-0.467192	-0.208986	-0.104421	-0.180546	-0.0464287	-0.1003	0.0381336	0.217928	0.600182	0.24869	0.282314	1.04511	0.00126839	0.0485001	-0.406597	-0.214818	-0.274816	-0.174368	-0.462519	-0.258261	-0.488281	-0.379641	0.0486107	0.0994377	-0.566718	0.0127535	-0.228303	-0.449724	-0.450497	-0.433041	-0.638683	-0.590746	0.0375328	-0.9123	-0.913147	-1.13016	-0.257387	-0.377502	0.432585	-0.551418	-0.222145	1.15644
0.18854	-0.105223	0.0568962	0.118536	0.00488663	-0.217031	-0.251964	-0.471794	-0.448187	-0.309795	-0.177667	-0.0475216	0.153709	0.262817	0.012989	0.167374	0.543596	0.454184	0.100939	0.172559	-0.0940685	-0.00451279	-0.327608	0.0324812	-0.16034	0.00842476	0.269241	0.193838	0.333961	0.0891781	0.0820522	0.12129	-0.108911	-0.266652	-0.0148439	-0.162716	0.0559673	0.155165	0.258366	0.185015	-0.0936565	0.0289421	0.0950089	0.00102711	-0.357752	-0.244953	-0.151659	0.072567	0.185543	0.17067
0.158056	-0.180119	-0.127028	-0.0771103	-0.338852	-0.0137796	0.0773592	0.104136	-0.141764	0.0922585	-0.112231	0.110111	0.211229	0.0970325	-0.0348606	0.195312	-0.0927677	0.0705013	-0.0672779	0.194955	0.0769844	-0.171511	0.362633	0.497163	-0.0459776	0.258993	-0.262884	-0.0490208	-0.0773392	-0.101952	-0.462458	-0.322237	-0.0234365	0.0320272	-0.24314	-0.0793114	-0.165033	-0.504034	-0.65687	0.560181	0.541222	0.243412	0.103176	0.0498247	0.242464	-0.0457096	0.0698109	-0.12752	0.367445	0.167234
0.109503	-0.695805	0.309542	0.408312	0.287237	-0.00655651	0.0678625	-0.20001	-0.280237	-0.105009	-0.694947	0.964716	1.13954	1.54044	-0.369453	0.256508	-0.156717	0.339062	0.00341034	0.245372	-0.0420132	0.056118	0.449259	-0.862681	0.0617743	1.42374	0.859011	1.29522	0.607275	-0.55735	0.721918	1.02302	0.0445719	0.216096	0.0854902	0.327124	1.88299	-0.317472	0.265692	0.317799	-0.333523	0.565205	0.482859	0.0838766	0.607029	-0.132532	-0.186424	-0.324892	-0.542101	-0.147413
-0.0898247	-0.14402	0.595594	-0.0651321	0.775694	0.0112162	0.195033	0.0384312	0.238485	0.64913	-0.397048	0.651878	0.482269	2.21688	0.243858	0.659122	-0.126631	1.20654	0.0149765	1.54335	-0.178265	-0.0613213	0.347277	0.0467768	0.546874	0.75429	0.00606537	0.818321	-0.0952663	-0.806273	0.320911	0.0132389	-0.490478	0.552144	0.879231	-0.249445	0.497782	0.0665016	-0.823059	-0.214226	-1.06166	0.219954	0.035162	-0.19498	-0.317234	-0.349833	-0.415997	-1.05775	-0.989893	-0.243673
-0.167124	-0.167673	0.627178	-0.0153351	0.216812	0.0281343	0.294503	-0.848839	0.0317459	0.587547	-0.172957	-0.0601101	-0.607149	1.88704	-0.692371	0.207205	-0.525469	0.847887	-0.321964	0.553964	-0.634666	-0.743885	0.401505	-0.427073	0.672465	0.411926	-0.31728	0.465454	-0.376802	0.0826645	0.596582	0.941097	-0.866498	0.545846	0.518228	-0.336489	0.158764	0.202576	-0.87546	-0.187185	-1.07929	0.599638	0.62841	-0.409627	-0.215925	-0.455608	-0.15447	-0.366083	-0.269167	-1.48069
0.279005	0.184381	0.56477	0.669741	0.614634	0.682254	0.863378	0.123814	0.0704613	0.574022	-0.135789	0.277761	0.379627	1.97529	0.281153	0.195414	0.299622	0.784647	0.19384	0.593135	0.23694	0.146698	0.0666275	0.161645	1.22495	0.344687	0.349756	0.656975	0.948082	-0.0718727	0.813452	0.347301	0.326833	0.556531	0.168544	0.274265	0.542929	0.216208	-0.222231	0.0149002	-0.182089	0.295259	0.526232	0.0444803	0.902695	0.100916	0.737774	-0.467699	-0.180298	-0.202917
-0.147276	-0.435572	-0.0983105	-0.0288353	-0.127098	-0.365525	-0.232617	-0.317471	0.0345306	-0.235334	-0.174891	0.0422211	0.0306416	-0.0116997	0.0180664	-0.105757	-0.2805	-0.182434	-0.158079	0.021636	-0.215532	0.0316143	0.107462	0.139775	0.00327778	-0.0684986	0.125374	-0.201464	-0.259983	0.0182877	0.326286	0.275101	-0.105903	-0.0250578	-0.25245	-0.0918407	0.0236473	-0.0258713	0.0235519	0.0558834	-0.0527973	-0.233313	-0.291697	-0.094718	0.0681343	-0.132248	-0.227383	-0.00844193	-0.344158	-0.0292473
0.29752	-0.508385	-0.265507	-0.0614014	-0.215729	-0.0698309	-0.0251436	-0.220774	0.0545959	0.0942631	-0.0455885	-0.103643	0.17654	-0.092989	0.153044	0.211193	-0.0202885	-0.186943	0.108788	0.038949	-0.140232	-0.0463963	-0.0898113	-0.384862	0.0324183	0.261667	0.112745	-0.148632	-0.129738	0.619228	-0.305214	-0.280777	-0.0117559	0.158011	-0.295114	-0.0552921	-0.144545	0.211458	0.0247478	0.247898	0.274559	0.227427	0.394873	-0.167895	0.0403576	-0.29612	0.00214958	-0.330519	0.29286	1.30487
-0.0876083	-0.391209	-0.0725365	-0.0256443	-0.227112	-0.410039	-0.309241	-0.356249	-0.0960789	-0.233591	-0.056016	-0.0278893	0.0878162	-0.218567	-0.212755	-0.161573	-0.305992	-0.281902	-0.257589	-0.0146646	-0.26609	-0.111603	0.232819	-0.0146017	0.0707903	0.0434361	0.177595	-0.0498657	-0.0449047	0.528305	0.357756	0.289392	-0.0658293	0.0577688	-0.313117	-0.0286007	-0.0443058	-0.0339794	-0.0477619	0.189377	-0.0503979	0.0113239	-0.134022	0.11097	0.108595	-0.0900784	-0.107941	0.0232582	-0.330164	0.0227737
0.00299835	-0.395058	-0.0506954	0.0416737	-0.0796967	-0.305797	-0.218179	-0.394899	-0.017807	-0.173925	-0.128896	-0.0509014	0.0962524	-0.10021	-0.0535965	-0.106869	-0.245331	-0.201012	-0.213562	-0.119855	-0.20068	0.00311661	0.25983	0.0373793	0.104703	0.0813637	0.196177	-0.0444126	-0.219122	0.572723	0.598177	0.483868	-0.148496	0.104671	-0.234378	-0.0201912	0.0749989	-0.109089	0.0375252	0.291952	0.164244	-0.10062	-0.0477276	-0.0486155	0.160414	-0.164715	-0.165691	-0.0202961	-0.293053	-0.0945568
-0.0359116	-0.59313	0.00975227	0.0177402	-0.0938969	-0.230474	-0.029952	-0.316399	-0.0193977	-0.0801067	-0.109883	-0.0590057	-0.020422	0.0313034	0.00100899	0.0310173	-0.248781	-0.0997181	-0.111637	-0.117471	-0.201561	-0.0253716	0.286169	0.0426245	0.0669794	0.232433	0.108553	-0.149467	-0.410841	0.495441	0.532518	0.521843	-0.13148	0.125737	-0.438823	0.114359	0.0521965	-0.123085	0.00370216	0.132397	0.18224	-0.139202	-0.0232258	-0.0270262	0.184248	-0.215761	-0.0405521	0.0430794	-0.00744438	-0.154718
0.0141754	-0.283054	-0.0565109	-0.0105991	-0.0987854	-0.0390043	-0.0864248	-0.249275	0.0717697	-0.0162449	-0.0559053	0.0203075	-0.0168266	0.00831604	-0.191168	0.0630741	-0.0999012	0.0606918	-0.192093	-0.0388803	0.0281296	0.0567551	0.2747	0.128345	0.165774	0.0440845	0.138699	0.00936127	0.0536709	0.480923	0.616383	0.565731	0.0337877	0.107669	-0.195746	0.092474	0.128887	-0.0147057	-0.0033226	0.299473	0.0255985	-0.14337	-0.0700359	0.00998402	0.249504	-0.302713	-0.0494061	0.156404	-0.11993	-0.265823
-0.0685043	-0.348108	-0.0560017	0.361094	-0.0914898	-0.266042	-0.173429	-0.256771	0.15605	0.0857468	-0.188922	-0.00585365	0.00461578	-0.120831	-0.106195	-0.0173435	-0.169905	-0.0942497	-0.215603	-0.0291433	0.00414467	-0.00165749	0.308128	0.179109	0.266715	0.0320625	0.264002	-0.0853271	0.0924358	0.198212	0.567633	0.406546	-0.109853	-0.103614	-0.176873	-0.05653	0.0972519	0.0291939	0.0436268	0.161667	-0.0341263	-0.000564575	0.0425758	0.0672827	0.218525	-0.168831	-0.0748978	0.156481	-0.121113	0.0122528
-0.0971756	-0.295906	-0.0996799	0.0125732	-0.12257	-0.352145	-0.0892172	-0.274855	-0.0125561	-0.199158	-0.0833235	0.0400658	-0.0241833	-0.0325203	-0.0897751	-0.181757	-0.306904	-0.287298	-0.229864	-0.0477381	-0.148909	-0.0408211	0.235498	0.0533285	0.124778	0.0172157	0.187927	0.0960236	-0.0463028	0.576082	0.468946	0.321058	-0.130458	0.130288	-0.248971	0.0465298	-0.0234661	-0.0720978	-0.029686	0.18663	0.020216	-0.118687	-0.106884	0.0812445	0.0102482	-0.264587	-0.119444	0.112429	-0.276968	-0.144619
-0.456009	-0.176329	0.175062	-0.166382	0.0403805	0.175239	0.314094	0.132938	0.203606	0.202667	-0.0385199	0.0445347	0.0122204	0.0979614	-0.0570812	0.171078	0.103014	0.114182	0.111755	0.0323458	0.112001	0.0117607	-0.0129395	0.160089	0.0172625	-0.114399	-0.768526	-0.927652	-0.084341	-0.458157	-0.130962	-0.286116	0.0358706	-0.201867	-0.116868	0.248098	0.311781	-0.133038	-0.000917435	0.0181446	-0.0409966	-0.143469	0.00854874	-0.0871115	0.16782	0.485893	-0.0401115	0.0446014	0.0511036	0.07514
0.150597	-0.18828	0.320326	0.269474	0.00513458	0.0656061	-0.115607	-0.0689049	0.0951271	0.233805	0.176404	0.318779	0.199978	0.116077	0.276133	0.376579	0.199476	0.128653	0.285696	-0.111049	0.121065	0.0880795	0.0592442	0.00286198	0.367934	0.298109	-0.192099	0.226078	0.0503788	0.364464	0.422262	0.492937	-0.0355597	-0.0515623	-0.107282	-0.0280457	0.171761	0.158869	-0.0126591	0.066103	0.440634	0.169321	0.15377	-0.0838251	0.107653	0.475819	0.304989	0.340027	-0.114977	-0.740284
-0.0715179	-0.305143	0.0108604	0.0288048	-0.152689	-0.17493	-0.111808	-0.156096	0.0174999	-0.0581112	-0.0468912	0.000854492	0.0635796	-0.0149384	-0.0423527	0.0243378	-0.145237	-0.0662651	-0.0486565	-0.0142298	-0.154484	0.0470963	0.341764	0.123542	0.343646	0.0526237	0.0259323	-0.156927	-0.0431347	0.296385	0.5079	0.396456	0.107987	0.250205	-0.202104	0.0199299	0.12422	0.183828	0.00574684	0.154398	0.079998	-0.0138206	0.104366	0.138326	0.132189	-0.0859032	-0.0761757	0.044096	-0.246965	-0.153833
-0.0808811	-0.214098	-0.150011	0.00429535	-0.179502	-0.273267	-0.0672579	-0.122257	0.00382042	-0.107248	-0.0298624	-0.000196457	0.113853	0.0608311	-0.00266838	-0.0244637	-0.210266	-0.154949	-0.155096	0.0157537	-0.132299	-0.0465755	0.296558	0.026206	0.0877981	0.190598	-0.0853291	-0.471409	-0.502583	0.0762367	0.53936	0.370564	0.0203371	0.0169477	-0.0836382	-0.0563488	0.38513	0.132477	-0.0194607	0.115089	0.0721626	-0.117619	0.0461884	0.00422955	0.222073	-0.208044	-0.170494	0.183661	0.0922852	-0.0441074
-0.383944	-0.241995	-0.149553	-0.0086689	-0.135248	-0.209044	-0.198133	-0.412786	0.00666809	-0.308113	-0.300714	-0.157082	-0.0283241	-0.19442	-0.130257	-0.347935	-0.25596	-0.234756	-0.214777	-0.152255	-0.15443	-0.0454845	0.336569	-0.0941534	0.147433	0.0857639	0.147892	-0.189877	-0.256681	0.329329	0.514675	0.557747	-0.0636969	0.17364	-0.314818	0.018055	0.0599289	0.0581322	-0.0277596	0.159546	0.0662613	0.0668621	-0.000940323	-0.0312128	0.183683	0.00674439	-0.0550213	0.175747	-0.4856	-0.0680923
0.401106	0.102358	0.186533	-0.113342	0.124102	0.171969	0.0990343	0.394957	0.198721	0.133129	0.168344	0.115786	0.148949	0.351702	0.325264	0.222816	0.196072	0.107363	0.259495	0.100263	0.163095	0.0894222	0.0267391	0.159324	0.36752	0.113338	-0.190033	-0.291344	0.493511	-0.167307	-0.170378	-0.372766	0.467381	-0.163808	0.0487814	0.00211906	0.0524254	-0.0257587	-0.128004	-0.315357	0.0137405	0.228691	0.361988	-0.0998011	0.471506	0.00318146	-0.0888901	0.259787	0.242693	0.0453529
-0.00280762	0.0906448	0.131351	0.0170727	-0.0277767	-0.0604658	0.0105238	-0.0778217	0.105433	0.0686016	-0.0224676	0.0216599	0.117079	0.092205	0.0585461	0.175203	-0.00113678	0.108915	-0.0382633	0.0849714	0.0286846	0.0482464	-0.20076	0.0726004	0.184907	-0.0463734	-0.00309944	-0.274597	-0.152849	0.234077	0.29705	0.286039	-0.0149851	0.128907	-0.0684099	0.110607	0.177639	0.200447	-0.0244713	-0.0516605	0.0419579	-0.135738	-0.316267	-0.0407343	0.242937	0.110067	0.146952	0.0666161	-0.108347	0.214602
0.0233154	-0.417288	0.0269337	-0.00231171	-0.0156002	-0.324288	-0.0919199	0.0846138	0.368193	0.0673294	-0.121825	0.0332184	0.0211887	0.177643	0.109585	-0.165127	-0.0434551	-0.278805	0.0522118	0.0530138	0.193605	0.263506	-0.0918274	0.0530043	-0.120866	0.182585	0.147785	-0.0205822	-0.00220299	0.297653	0.683535	0.321249	-0.223815	-0.353978	-0.252563	-0.183147	0.238211	0.858541	-0.0800037	0.0427608	-0.102093	-0.499874	-0.380436	-0.147107	0.326538	0.371317	0.311451	0.368351	-1.26425	0.117706
-0.0376148	-0.196856	-0.169081	-0.0540218	-0.0486603	-0.237645	-0.0355024	-0.239491	0.0779419	-0.101242	-0.133487	-0.0354176	0.0944691	-0.00277901	0.00872803	-0.278416	-0.260824	-0.352886	-0.0612011	0.0183821	0.0261154	0.110893	0.0840187	0.0865717	0.216746	-0.00196457	-0.0631104	-0.336491	0.0244732	0.120424	0.351473	0.153948	-0.045598	0.0124693	-0.298135	-0.0543213	0.123188	0.0399742	0.142195	0.0715294	0.228735	-0.0997772	-0.0984974	-0.016017	0.138563	-0.0782948	0.0510082	0.115143	-0.108273	0.0109596
-0.197601	-0.187717	-0.0152702	-0.01684	-0.0593452	-0.0605288	-0.165008	-0.287848	0.0993137	-0.0140533	-0.165591	0.0268345	0.093565	0.00664711	0.0466022	0.045702	-0.0407162	-0.0217152	-0.0485134	0.0724478	0.00341797	0.103758	0.130829	0.119559	0.173764	0.22505	0.0104885	-0.316856	-0.0770702	0.105204	0.0641613	0.144053	0.0495443	-0.198775	-0.261861	0.056324	-0.190603	-0.0888176	0.0035038	0.158108	0.0510674	0.0174541	-0.123449	0.057641	0.253473	-0.103098	-0.0489235	0.132261	0.255836	0.126514
-0.140686	-0.25802	-0.18434	0.0290527	-0.0431519	-0.264068	-0.0907602	-0.105425	0.150551	-0.0247974	-0.054059	0.00500679	-0.0172787	-0.042799	-0.0260906	-0.0658092	-0.201454	-0.149544	-0.171083	0.0337458	-0.0688076	0.0320015	0.129917	0.154071	0.163325	-0.0701447	0.279919	-0.0713425	0.136225	0.0810051	0.597595	0.44145	0.101943	0.0654364	-0.234628	-0.000608444	0.0495338	0.011034	0.0627518	-0.0669479	0.224436	-0.0359058	0.0183926	0.0527697	0.107559	0.142731	-0.102602	0.105972	-0.166664	0.0968399
-0.00270081	-0.319481	-0.168449	0.0195484	-0.0999565	-0.113252	-0.0648718	-0.198997	-0.00283813	-0.0505085	-0.194945	-0.0210838	-0.0286179	-0.0320015	-0.0746422	-0.069643	-0.192028	-0.138987	-0.17675	0.012763	-0.129133	-0.016367	0.218185	0.153319	-0.0348597	0.0351963	0.10869	-0.105499	0.0766144	0.174278	0.392508	0.408407	-0.135217	-0.00921345	-0.110858	0.0592175	-0.0182209	-0.0379238	-0.034132	0.0959263	-0.0484829	-0.072464	-0.120724	-0.00109959	0.115858	-0.0798244	-0.0201435	0.0804424	-0.101786	-0.336988
0.0684204	-0.71137	-0.572166	-0.640886	-0.126564	-0.382113	-0.345706	-0.183569	-0.0473709	-0.055336	-0.196031	-0.075676	0.00992203	-0.247169	0.0899734	0.0767632	-0.00927162	-0.202179	0.0122337	-0.055316	-0.118803	0.000389099	-0.517981	0.0980997	0.36733	0.274805	-1.28239	-1.20108	0.0128193	-0.828384	-0.506056	-0.317978	-0.468865	-1.0049	-0.370172	-0.634258	-0.763552	0.102802	-0.236153	-0.876375	0.668148	0.106012	0.186129	0.210174	-0.369574	0.0600548	-0.41256	0.423531	0.437538	-0.527891
0.483772	0.308901	0.211908	-0.144545	-0.288635	-0.104266	-0.497481	-0.516325	-0.344131	-0.152147	-0.128194	-0.116892	0.0388355	-0.384983	0.0749893	0.110022	0.454151	0.132414	-0.15852	-0.155185	0.0489655	0.259298	-0.238092	-0.103871	-0.609561	-0.0603294	0.16301	-0.194012	-0.0940762	0.372787	0.316528	0.400867	0.187995	0.240411	-0.288766	-0.0295525	-0.0706692	-0.0438786	0.224459	-0.485336	0.0502739	-0.19595	-0.425858	-0.303618	-0.347818	-0.661419	0.0486984	-0.0850029	-0.503597	0.377853
0.140667	0.350168	0.146107	0.0930595	-0.0360546	0.200446	0.0979109	-0.464783	-0.223461	-0.0832596	0.299809	0.15115	0.115326	-0.0615025	0.0588169	0.309423	0.35853	0.210516	-0.19273	0.108809	0.0411034	0.0945683	-0.453941	-0.176003	-0.619031	-0.229294	0.329416	0.039093	-0.0673981	0.185732	0.164425	0.275354	0.132625	0.217519	-0.041873	0.334761	-0.266802	-0.117836	0.238171	-0.396744	-0.178492	-0.132006	-0.617912	-0.207915	-0.160694	-0.732777	-0.237261	-0.156956	-0.135046	0.05023
0.181772	0.225546	0.308693	-0.00828171	-0.119366	-0.0668459	-0.20436	-0.488871	-0.298075	-0.095808	0.240014	0.478596	0.09795	-0.291708	0.170181	0.308859	0.455311	0.167826	-0.139086	0.254897	0.112387	0.219847	-0.374001	-0.498607	-0.867316	-0.525887	0.292601	0.0269127	0.00741005	0.548611	-0.0770397	0.22353	-0.289739	0.242217	-0.752986	-0.340343	-0.362829	-0.130241	0.359745	-0.432909	-0.152578	-0.321583	-0.487068	-0.737983	-0.221428	-0.65802	-0.276714	-0.227869	-0.25061	0.496185
-0.262251	-0.164473	0.181734	-0.192869	0.00829411	-0.252618	-0.0323992	1.24757	0.156862	-0.0648594	0.242873	0.353027	0.248995	-0.080595	0.297892	-0.236786	0.283169	0.00801659	0.187759	0.178697	-0.144297	0.263336	-0.611301	-0.290511	0.0411158	-0.395334	0.30871	0.231096	0.0271664	0.520239	0.102007	0.293642	-0.361955	0.144589	-0.585046	0.181362	-0.508204	-0.0408287	0.295828	-0.107992	0.621422	-0.36492	-0.487215	-0.331193	0.194731	0.352991	0.346853	-0.446615	-0.79565	0.624786
0.210302	0.223867	0.159796	0.0775356	-0.195473	0.0180826	-0.251653	-0.512949	-0.0591888	-0.182945	0.106448	0.165119	0.119167	0.0559139	0.154549	0.0860023	0.467485	0.174051	-0.0594692	0.286197	0.0824013	0.433048	-0.137768	-0.310164	-0.730702	-0.199083	0.518597	0.559568	-0.316198	0.57151	0.383776	0.470978	-0.00215816	0.796996	-0.150104	0.0344925	-0.0776634	-0.163969	0.249723	-0.522659	-0.408167	0.130917	-0.416189	-0.344415	-0.0893002	-0.693569	-0.120251	-0.0888252	-0.408073	0.654848
0.0400333	0.177608	0.215937	-0.00276756	-0.240145	-0.127524	-0.435771	-0.26247	-0.156475	-0.22414	0.0229006	0.401756	-0.0571404	-0.357182	-0.321533	0.0574341	0.303158	0.105017	-0.174335	0.0321951	-0.0387669	0.125198	-0.230349	-0.364078	-0.451901	-0.199928	-0.0376644	-0.079216	-0.0428562	0.108341	-0.185888	0.271908	-0.28567	-0.307345	-0.225947	0.108517	-0.304998	0.0656204	0.179955	-0.393261	-0.305498	-0.429913	-0.434902	-0.608108	-0.210169	-0.695488	-0.0772915	-0.173407	-0.693254	0.338501
0.144012	-0.024437	0.320671	-0.412115	-0.096981	-0.647988	-0.497415	-0.332689	-0.294697	-0.345406	0.114455	0.00545692	0.149469	-0.538681	-0.123861	-0.289476	0.389786	-0.0872974	-0.097765	0.0115175	-0.00362396	0.371746	-0.764759	-0.381898	-0.705985	-0.343306	0.259455	-0.181313	-0.682493	0.27088	0.344305	0.476704	-0.0800676	0.0688066	-0.582072	-0.431412	-0.619371	-0.270748	0.352444	-0.64098	-0.134304	-0.369217	-0.843105	-0.275792	-0.317947	-0.775421	-0.0776138	-0.094511	-1.0928	0.0927525
-0.118692	0.256716	0.172918	-0.241659	-0.23386	-0.296296	-0.480989	-0.319473	-0.169441	-0.323593	0.017251	-0.0869122	0.0525055	-0.610868	-0.12052	-0.219683	0.317083	-0.146566	-0.0699825	0.00531673	-0.144659	0.107388	-0.544247	-0.508052	-0.739507	-0.297825	0.513918	-0.0208797	-0.0759678	0.0520363	0.188313	0.0864849	0.36934	0.226384	-0.375319	-0.246897	-0.376844	-0.0278397	0.0986862	-0.287241	-0.120436	-0.182669	-0.115097	-0.233962	0.122637	-0.128368	-0.298187	-0.184689	-0.853819	0.405432
0.393926	-0.133224	0.715931	-0.0173111	0.00377274	-0.453708	-0.664708	NaN	-0.546268	-0.584568	NaN	NaN	0.29865	-0.592728	-0.518568	-0.400881	0.318022	-0.302626	0.0856285	NaN	-0.173763	0.119671	-1.43742	-1.25439	-0.0928526	0.291315	0.350134	0.441303	0.267233	0.180033	0.750471	0.329807	NaN	NaN	0.246158	-0.00214386	-0.136732	0.369141	0.0130215	-0.47277	NaN	NaN	-0.858091	NaN	0.278866	0.206596	-0.194334	0.345499	-0.315683	0.970158
0.097084	0.334663	0.133827	-0.234932	-0.351791	-0.286248	-0.257215	-0.448109	-0.394066	-0.299942	-0.0378332	-0.0159626	-0.210125	-0.242723	-0.00102043	0.248949	0.39699	0.168728	-0.162048	0.0100965	-0.0847034	0.18033	-0.151644	-0.399138	-0.542708	-0.403812	0.288666	0.0181904	-0.185675	0.165752	0.377096	0.470425	-0.0392752	0.206922	-0.271438	-0.138769	-0.183983	0.117167	0.289812	-0.158554	-0.00430489	-0.258909	-0.271187	-0.255464	-0.0353909	-0.575716	-0.232161	-0.409985	-0.462011	0.396101
0.421249	-0.087038	0.481594	-0.0761909	0.0871067	-0.233186	-0.558619	-0.505911	-0.187162	-0.128696	0.16393	0.220963	0.319672	-0.493385	0.0477924	0.114195	0.522884	0.440983	-0.0491505	0.0425234	0.178074	0.386099	-0.674589	-0.258618	-0.922503	-0.161018	0.336521	-0.130903	-0.770348	0.0897408	0.622818	0.894312	-0.427638	-0.216895	-0.696324	-0.0555153	0.0572224	0.114223	0.653866	-0.635075	-0.137444	-0.50708	-1.1916	-0.611068	0.102688	-0.629572	0.114262	0.067543	-0.295401	0.363155
0.204304	0.135443	0.115482	0.00255966	-0.188822	-0.224298	-0.255889	-0.530764	-0.240524	-0.198584	0.0853319	-0.0438461	0.00184631	-0.390007	-0.0853596	0.10313	0.455151	0.101418	-0.0862961	-0.00590801	0.0371857	0.152328	-0.427519	-0.229615	-0.739078	-0.394575	0.291321	0.039835	0.060236	0.201271	0.160852	0.32415	0.0641909	0.0900087	-0.282962	-0.131506	-0.339033	-0.303255	0.309317	-0.341141	-0.240862	-0.558632	-0.425627	-0.556962	-0.139252	-0.50828	-0.0406189	-0.266619	-0.540138	0.547823
0.239866	0.295826	0.461498	-0.191635	-0.195889	-0.568257	-0.672879	-0.521889	-0.417925	-0.426752	0.0899935	-0.0363197	-0.152304	-0.526566	0.0307159	-0.113237	0.302187	-0.169447	-0.238918	0.0331316	-0.1152	0.172136	-0.269506	-0.365071	-0.822738	-0.303833	0.36231	-0.289581	-0.178978	0.0154991	0.187546	0.240944	-0.353169	-0.0960379	-0.26801	-0.467943	0.063158	0.103016	0.274044	-0.713808	-0.258619	-0.657232	-0.303328	-0.575334	-0.260695	-1.11125	-0.13545	-0.0404835	-0.65517	0.517733
0.0954762	0.514534	0.105385	0.18928	0.603401	0.017684	-0.409663	-0.715458	0.109818	-0.144831	-0.258145	-0.0410728	-0.218222	-0.313911	-0.248705	-0.218849	0.211597	0.175093	-0.2617	-0.170173	-0.0350704	-0.129927	-0.334688	-0.194446	-0.204259	-0.037859	0.267448	0.387737	-0.609846	-0.10383	0.260677	0.670523	-0.136453	-0.204766	-0.849568	0.0333843	0.252848	-0.0896778	0.474392	-0.161909	0.0526581	-0.389189	-0.134001	-0.204526	-0.501802	-0.296021	0.266579	0.138239	0.868282	0.584061
0.16539	0.227564	0.190521	-0.205236	-0.417933	-0.215306	-0.20103	-0.377798	-0.127686	-0.176834	-0.0585966	0.0180759	0.107878	-0.15823	-0.0249577	0.0319023	0.355186	0.0328312	0.073082	-0.0108709	-0.0185661	0.268738	-0.319473	-0.146174	-0.507215	-0.284927	0.228416	-0.244995	-0.352551	0.143387	0.109793	0.322884	-0.117782	0.124015	-0.642259	-0.215946	0.100855	-0.145771	0.370483	-0.334106	-0.415031	-0.353319	-0.393967	-0.501519	-0.299728	-0.303471	-0.0869808	-0.145536	0.49618	-0.00399017
0.288258	0.257681	0.0953178	-0.0585022	-0.284565	0.0318995	-0.542436	-0.385565	-0.327957	-0.166889	-0.0839796	-0.0542736	0.21067	-0.355844	-0.147135	0.237228	0.373816	0.21277	0.0079689	-0.0503416	0.0574436	0.063242	-0.171822	-0.376916	-0.523919	0.232843	0.162342	-0.203766	-0.0464039	0.43652	-0.0165272	0.301592	-0.272391	-0.272979	-0.366706	0.059309	-0.385719	-0.1873	0.548111	-0.491112	-0.129185	-0.302979	-0.0328045	-0.55148	-0.225906	-0.186565	-0.00973892	-0.188108	-0.466219	0.302399
0.0461636	-0.0948982	0.107819	-0.193714	-0.21595	-0.421576	-0.409347	-0.644398	-0.307045	-0.59429	0.0861559	0.0267773	-0.0401516	-0.225771	-0.0482597	0.0186386	0.320013	0.015173	-0.0329876	0.0376406	-0.249229	0.283836	-0.42654	0.0306253	-0.13342	-0.226116	0.107697	-0.213684	-0.467428	0.462166	0.377388	0.371315	-0.225648	0.0259237	-0.590245	-0.308683	-0.438181	-0.376587	0.159027	-0.644386	-0.0314751	-0.604763	-0.494184	-0.569129	-0.216459	-0.231756	0.248066	-0.35635	-0.505318	0.442856
0.292103	0.48613	0.435555	-0.18745	-0.245335	-0.54692	-0.477536	-0.546949	-0.389277	-0.313618	0.0597963	0.0220947	-0.0573864	-0.444603	-0.0125198	-0.253519	0.223465	-0.101273	-0.244823	0.143418	-0.101702	0.414448	-0.292139	-0.41155	-0.662189	-0.00153351	0.37163	-0.228367	-0.0563221	0.247007	0.220446	0.277065	-0.107703	-0.0834341	-0.616498	-0.198828	-0.133547	-0.0706005	0.082901	-0.417702	-0.0562248	-0.463417	-0.466848	-0.448321	0.332296	-0.910118	-0.167866	-0.0335484	-0.317192	0.380524
0.400827	0.234095	0.402941	0.0662746	-0.0843372	-0.380008	-0.226926	0.03866	-0.285276	-0.220947	-0.0310507	-0.100965	0.126736	-0.404631	-0.0500336	0.0781918	0.361897	0.112347	-0.196598	0.0702448	-0.0506649	0.192482	-0.180555	-0.201003	-0.881465	-0.319948	0.435326	0.217144	0.347549	0.330978	0.300726	0.440201	-0.0397635	0.0718889	-0.423245	-0.168375	-0.310055	-0.398136	0.113005	-0.496874	0.119471	-0.397676	-0.424253	-0.433677	-0.207394	-0.404242	-0.151226	-0.265696	-0.537443	0.580227
0.272402	-0.0752773	0.450983	-0.0893154	0.113178	-0.307446	-0.213708	-0.32432	-0.212223	-0.146704	0.148067	0.1413	0.0854607	-0.241104	0.133755	0.312683	0.68331	0.350941	-0.0746002	0.00996113	0.109688	0.296339	-0.450409	-0.228293	-0.431809	-0.0922985	0.218548	-0.0568123	-0.0419598	-0.405455	0.149332	0.229181	-0.0877733	-0.0476141	-0.482356	-0.203211	-0.0727711	-0.00709343	0.284513	-0.615471	-0.00475693	-0.451748	-0.608519	-0.726306	-0.183739	-0.808926	-0.00475883	0.00961685	-0.293186	0.697031
0.287996	0.483814	0.376247	-0.217299	-0.451256	-0.121869	-0.322108	-0.885033	-0.087101	-0.0182381	0.137876	0.0891857	0.366776	-0.199778	-0.0962925	-0.328259	0.406071	0.0923939	-0.151108	0.0794668	0.268738	0.0846691	-0.206682	-0.370881	-0.692792	-0.412182	-0.00320244	-0.518435	-0.5865	-0.357861	0.232851	0.0901794	0.00705051	0.0435934	-0.481799	-0.121979	-0.283033	0.103954	0.0739365	-0.392916	0.0648556	-0.382654	-0.282219	-0.119624	-0.184193	-0.5226	-0.0388126	-0.00969505	-0.338245	1.05505
0.134237	0.0828915	0.23299	-0.248013	-0.144854	-0.499656	-0.282943	-0.646074	-0.0292721	-0.316673	-0.0675077	-0.0628929	0.140675	-0.147465	-0.092905	-0.246538	0.341087	-0.112999	-0.0124512	0.0865049	0.0877647	0.368521	-0.603449	-0.398953	-0.40315	-0.0506878	-0.0401897	-0.233013	-0.261261	0.32663	0.287594	0.0761642	-0.19597	0.0665159	-0.356067	-0.379663	-0.315672	-0.297876	0.482891	-0.526699	-0.337896	-0.771694	-0.874748	-0.680728	-0.104256	-0.255667	0.205814	-0.196548	-0.749617	0.443436
0.450632	0.591589	0.253279	-0.183079	-0.192862	-0.0929995	-0.147382	-0.289499	-0.207031	-0.00274658	-0.027112	0.0125465	-0.201851	-0.156139	0.112902	0.379395	0.595245	0.308184	-0.0337391	-0.0146646	0.0648556	0.339775	0.0226822	-0.165231	-0.46664	-0.3797	0.0707226	-0.222383	-0.0739079	-0.353382	0.403418	0.339413	-0.0441713	0.158511	-0.583205	-0.296047	-0.299492	-0.320469	0.145506	-0.469889	-0.0733166	-0.45083	-0.182323	-0.608615	-0.267815	-0.934227	-0.347445	-0.143738	-0.428179	0.543928
-0.0634155	0.0297737	-0.436644	-0.601973	-0.281822	-0.0930567	0.0731401	0.0831757	0.123877	0.309023	0.314614	-0.0606632	0.0079956	0.458033	0.692097	0.50532	0.318575	0.21011	0.515396	0.640525	0.245962	0.227867	-0.547689	0.0221853	-0.110808	-0.00380707	-0.707903	-0.894558	0.0255547	0.0871849	-0.22953	0.477764	-0.369794	-0.364381	0.0110197	-0.0615673	-0.320204	-0.263306	0.105818	-0.781027	0.13929	-0.624647	-0.213415	-0.754561	-0.0593452	0.0812969	0.0876656	-0.383121	-0.126987	-0.00388145
0.2742	0.257759	0.237417	0.0576382	-0.148232	-0.0593863	-0.330258	-0.427681	-0.299643	-0.207935	-0.00988293	0.0163841	0.0337238	-0.252283	0.29833	0.0775032	0.453722	0.194189	-0.0551662	0.0856829	0.0679379	0.248482	-0.229116	-0.450711	-0.619586	-0.163345	0.326769	0.238668	0.0253983	0.432913	0.361862	0.436144	-0.274137	0.0798273	-0.282716	0.0800724	-0.0798359	-0.160917	0.330439	-0.452635	0.0478172	-0.415035	-0.472715	-0.483514	-0.341251	-0.844994	0.207489	-0.0963821	-0.661543	0.5275
0.137651	0.490135	-0.0289993	-0.305834	-0.307468	-0.338704	-0.298402	-0.778414	-0.263275	-0.268648	-0.139895	0.163612	-0.0913715	-0.438023	-0.388123	-0.229259	0.354952	0.0288277	-0.0313416	-0.0658865	0.0202503	0.204376	-0.422127	-0.248527	-0.45235	-0.288513	-0.11133	-0.288334	-0.479486	-0.116793	0.159307	-0.0723248	-0.297248	-0.368743	-0.57709	-0.245287	-0.723885	-0.284927	0.299707	-0.562082	0.012867	-0.101299	-0.345692	-0.585183	0.404547	-0.36014	-0.125683	-0.298578	-0.386244	0.271151
0.280739	0.406534	0.263517	-0.161118	-0.203175	-0.580777	-0.126428	-0.527143	-0.297184	-0.485563	0.0113058	-0.0789814	0.016058	-0.447006	-0.0127602	-0.188385	0.0998135	-0.1257	-0.443478	0.0653963	-0.202415	0.152483	-0.304932	-0.23173	-0.700644	-0.105217	0.0857449	-0.248472	-0.204273	0.140568	0.237305	0.367887	-0.151954	-0.00776195	-0.301061	-0.40584	-0.0850143	-0.147383	0.133047	-0.557917	-0.121838	-0.279526	-0.417103	-0.111918	-0.273533	-0.714645	-0.314915	-0.150818	-0.423716	0.458557
0.299906	0.062521	0.41902	-0.0936966	0.0103569	0.021821	-0.243457	-0.30287	-0.250175	0.0111485	0.0909338	0.0488605	-0.042923	-0.0333004	0.00799751	0.487597	0.534754	0.37849	-0.163109	0.151486	0.102978	0.163862	-0.56241	-0.157857	-0.662042	-0.19453	0.441717	-0.0428181	0.0131493	0.182804	0.282562	0.459185	-0.0774355	0.091176	-0.484441	0.166252	-0.0910358	-0.0861874	0.284412	-0.331562	0.0413818	-0.365587	-0.750332	-0.358516	0.0123405	-0.700125	-0.0186806	-0.0604973	-0.43293	0.520369
-0.17005	-2.09987	-0.216146	-0.693483	0.395852	0.0463972	-0.244998	0.113428	-0.301702	-0.375517	-0.605052	-0.873652	-0.374609	-0.625154	-0.861235	0.2323	0.630915	0.45829	-0.804613	0.0184145	0.474852	1.123	-1.30736	-0.856021	-0.234548	-0.0104485	0.315275	-0.0512428	-0.541965	-0.557926	-0.310041	1.24851	-0.526278	-0.442565	-0.904214	0.385201	0.391342	0.202848	-0.29941	-0.750803	0.0789642	-0.850679	-1.89463	-0.509536	-0.278648	0.972929	0.12005	0.140505	0.561232	-0.841398
0.145645	0.286779	0.593353	0.204048	-0.0390587	0.180373	0.198108	0.169155	0.321646	0.356783	0.177981	0.0479946	-0.0226078	0.207239	0.242804	0.139935	0.410664	0.264473	0.339647	0.373668	0.0715218	0.227819	0.166704	0.0152845	0.359231	0.335327	-0.141842	0.262712	0.256042	0.0910835	0.308624	0.189768	0.158874	-0.0858412	-0.0211935	-0.123695	-0.016777	0.119024	0.0861282	0.0196552	0.0119476	-0.0303955	0.446989	0.000536919	0.183733	0.158836	0.0846062	-0.0755367	-0.0889816	0.0771046
0.603725	0.0738373	-0.120907	0.0353222	-0.0248356	-0.188577	-1.02154	-0.278847	0.323053	-0.0164814	-0.00792027	0.147596	0.130526	-0.129646	-0.0703068	-0.263477	0.462309	0.0141411	0.719976	-0.175397	-0.16835	0.105486	-0.569176	-0.581746	0.0488634	-0.494829	0.0796852	0.257019	-0.459211	0.701366	-0.809507	-0.400948	0.132531	-0.78984	-0.00692844	-0.480509	-0.489407	-0.186743	0.399872	-0.365751	-0.534746	-0.478693	-0.632345	-0.362218	-0.61853	-0.0570316	0.0288334	-0.266253	-1.11482	0.782347
0.199078	-0.592096	-0.0650673	-0.255442	0.567745	-0.0111475	-0.135287	-0.0702019	-0.263611	-0.284512	-0.016881	-0.050848	-0.0518627	-0.423374	-0.271519	-0.165688	-0.258896	-0.352648	-0.231422	0.0882864	0.580952	0.911489	0.0560837	-0.0144377	0.348212	-0.289673	-0.141825	0.167015	0.712238	0.488588	0.204414	0.367971	-0.163779	-0.0630083	0.224099	0.163439	0.637293	0.672619	0.976091	0.726364	0.116146	0.938532	0.799223	-0.0168123	0.372702	0.0228977	0.119427	-0.172184	-0.288225	-0.575745
NaN	-0.463184	0.169998	NaN	NaN	0.132337	0.342013	-0.084589	-0.8281	0.0367527	-0.247504	-0.288195	NaN	-0.503736	-0.349609	-0.385668	-0.226351	-0.336678	-0.19931	-0.417073	0.0838509	0.175545	-1.33602	0.772132	0.0206575	-0.55364	NaN	NaN	NaN	NaN	0.986246	0.151325	0.139419	-0.100911	NaN	0.0219955	1.71443	-1.27152	-1.36056	NaN	-0.251684	1.02396	1.43003	0.238196	0.96015	0.490288	1.28107	-1.37128	-0.451107	-1.30441
0.4821	0.519979	0.455538	-0.463726	-0.33707	-0.517509	-0.27045	-0.251749	-0.434843	-0.317989	0.484292	-0.339712	-0.424448	-0.531235	-0.0287228	-0.124193	-0.0585499	-0.357672	0.123598	0.18646	-0.0500221	0.452047	-1.24906	-1.02899	0.129369	0.208933	-0.316116	-0.471552	0.0912151	-0.80829	-0.553513	-0.537403	0.0790319	-0.212352	-0.320525	-0.541628	-0.0632973	0.110912	-0.0758667	-0.248493	0.582445	-0.636295	-0.921986	-0.104543	0.0384045	-0.500961	-0.0516052	-0.490978	-0.0162163	2.25663
-0.172184	0.262884	0.382763	-0.175842	0.132627	0.186158	-0.017457	-0.258511	-0.100384	0.193399	0.573911	0.255795	0.174547	0.393862	0.42345	0.447882	0.348032	0.307381	0.407497	0.192458	0.210335	0.505007	-0.284851	0.130826	-0.401345	0.0563812	0.198112	-0.00840759	-0.0283279	-0.114143	-0.275063	0.112785	0.00498295	0.246411	0.293706	0.0484447	-0.231792	-0.32675	-0.235283	-0.555689	-0.12578	-0.121494	-0.425261	-0.304446	-0.0253296	-0.256142	0.168758	-0.1399	0.0268059	0.0672474
-0.105789	-0.227365	-0.14308	0.00231934	-0.0357418	0.199164	-0.0148592	-0.366884	-0.16638	0.0902863	-0.0903711	-0.00875282	0.158772	0.0535469	-0.000740051	0.0560551	0.0552483	0.06707	0.0480156	-0.0149393	-0.0513935	-0.0809174	-0.147345	-0.380633	0.068202	-0.159721	0.344229	-0.0219536	0.0584641	0.683445	0.34873	0.545357	-0.0158873	0.192338	0.158553	0.309896	-0.0839043	-0.272259	0.187033	0.449667	0.204304	0.191261	0.185308	-0.0226088	-0.0189934	0.483286	0.122072	-0.24369	-0.505646	-0.00452614
-0.0771885	-0.142817	-0.275028	-0.364952	-0.286093	-0.294641	-0.41355	0.0876541	0.349604	0.122288	0.0257883	0.104841	0.214739	-0.392759	-0.184372	-0.298634	-0.293913	-0.433374	-0.408865	0.00421619	0.00107956	-0.126251	0.11533	1.31384	-0.316983	-0.551405	0.206009	-0.21744	-0.93602	0.813864	0.0543671	-0.0596485	-0.0356054	-0.139581	-0.390708	-0.0787525	0.81324	-0.331476	-0.508827	-0.304359	0.379072	0.125107	0.221333	0.071353	-0.0505524	-0.225407	0.363609	0.420462	-0.243105	0.521883
0.313702	0.178988	0.172577	-0.01929	-0.691287	0.511373	1.60028	0.150829	0.421593	0.279192	0.0363455	-0.175083	0.118053	0.654198	0.3106	0.399315	0.630331	0.584684	0.715227	-0.109807	0.400034	0.351887	-0.115128	-0.496066	0.0647478	-0.486084	0.230927	0.0157413	0.405278	0.396658	0.85544	0.399853	0.128449	0.200334	0.257386	0.520988	0.390299	0.818975	0.0351334	1.01358	0.201797	0.249716	0.13833	0.0594645	-0.215948	1.90586	0.560646	-0.254985	0.0125198	-0.162172
-0.17091	-1.59922	-0.322559	-0.827751	-0.121597	-0.0845118	-0.422738	-0.393158	0.100313	0.215601	0.279368	-0.130098	0.136183	0.229166	0.201416	0.242613	0.406263	0.234276	0.451662	0.56788	0.331259	0.366741	-1.68846	0.169169	-0.223613	0.540619	-0.341261	-0.987997	-1.41092	-0.448759	0.301418	0.326727	-0.211127	0.0342722	0.119309	0.175985	-0.127813	-0.681629	0.0208187	-1.15575	-0.366491	-0.856483	-1.71549	-1.02725	-0.273781	0.00338554	-0.207779	0.229748	-1.19546	0.917398
-0.440674	NaN	1.23536	0.0158997	NaN	NaN	NaN	NaN	NaN	NaN	-0.594348	-0.615192	0.135742	NaN	NaN	NaN	NaN	NaN	NaN	-0.284001	NaN	NaN	NaN	NaN	NaN	NaN	0.377026	0.204092	0.320169	-0.488836	NaN	NaN	-0.415269	1.5459	-0.522941	NaN	NaN	NaN	NaN	-0.0393391	NaN	-0.615677	NaN	-0.215411	-0.146042	NaN	NaN	NaN	NaN	-0.841408
-0.189409	-0.23139	-0.0223618	-0.416916	-0.185667	-0.255494	-0.531959	-0.328926	-0.175392	-0.177704	-0.0644541	0.0988712	0.127676	-0.0431938	0.0332222	0.100273	0.62813	0.202967	0.202608	-0.295857	0.291151	0.32976	-0.226648	-0.632417	0.169692	0.632164	-0.742062	-0.449661	-0.280338	-0.26807	-0.715836	-0.356733	-0.427161	-0.334559	-0.0621805	-0.171886	-0.24655	-0.166843	0.109665	0.0342293	0.20907	-0.0806713	-0.300926	-0.552562	-0.297714	-0.0370846	-0.00644684	-0.190939	-0.296764	0.142923
-0.289301	-0.808197	-0.147202	-0.594494	-0.18051	-0.444974	-0.64894	-0.582016	-0.192129	-0.236645	0.0922022	0.0663776	0.141655	0.0437622	0.0956993	0.241949	0.694874	0.333553	0.282463	-0.34195	0.226854	0.381136	-0.315062	-0.746362	0.069108	0.756344	-1.0739	-0.523094	-0.604626	-0.191244	-1.02524	-0.330339	-0.370742	-0.462754	-0.260234	-0.330679	-0.590471	-0.571064	-0.153091	-0.152843	0.317177	-0.260881	-0.365282	-0.644364	-0.235247	-0.243786	-0.400665	-0.44533	-0.872055	0.308661
NaN	-0.330715	NaN	NaN	0.452562	-0.17203	NaN	0.326876	NaN	-0.148153	NaN	NaN	NaN	NaN	NaN	-0.556772	-0.208502	-0.252604	NaN	NaN	0.299612	NaN	-0.0883884	0.190642	0.910386	NaN	NaN	NaN	NaN	NaN	NaN	0.251509	NaN	NaN	NaN	-0.120962	NaN	NaN	-0.145599	NaN	0.392536	NaN	0.206238	NaN	NaN	NaN	0.648064	NaN	NaN	-0.186281
0.699631	0.876264	0.704199	1.0102	0.610422	0.391988	0.256391	0.0478497	-0.223732	0.277824	-0.0956106	0.0389786	0.408678	-0.0924015	-0.447889	-0.107264	0.152454	0.179173	-0.179171	-0.076972	0.357706	-0.0663338	0.21846	0.813221	0.765935	-0.25775	0.0898399	1.18887	0.280336	0.465519	0.67592	0.29862	0.586553	1.07722	0.627532	1.22642	0.829803	0.100132	0.520878	0.344301	0.874498	0.293907	1.52715	0.372861	0.658801	0.0184269	0.514585	-0.00426292	0.891558	0.324877
NaN	NaN	NaN	NaN	NaN	NaN	NaN	NaN	NaN	NaN	NaN	NaN	NaN	NaN	NaN	NaN	NaN	NaN	NaN	NaN	NaN	NaN	NaN	NaN	NaN	NaN	NaN	NaN	NaN	NaN	NaN	NaN	NaN	NaN	NaN	NaN	NaN	NaN	NaN	NaN	NaN	NaN	NaN	NaN	NaN	NaN	NaN	NaN	NaN	0.0236969
-0.0295048	-0.342508	0.116877	-0.319664	-0.249243	-0.664733	-0.879153	-0.760508	-0.0352764	-0.260502	-0.17825	0.0297794	-0.0403423	-0.319927	-0.457268	-0.0887947	0.0379524	0.0720215	-0.402594	-0.0323133	0.0810318	0.100969	-0.557211	0.0777788	-0.654729	-0.226797	-0.891964	-0.386837	-0.654551	-0.185947	-0.535458	-0.462934	-0.386224	-1.1731	-0.53321	-0.714399	-0.591692	0.106701	-0.712877	0.50029	-0.704672	-0.481647	0.000993729	-0.646125	-0.796635	0.329983	-0.311159	-0.262651	-0.474314	1.79237
0.00973129	0.071104	0.214392	-0.148462	-0.149775	0.102263	0.219621	-0.112562	-0.0384598	-0.045908	0.141173	0.00569344	-0.11104	-0.146978	0.0937691	0.210423	-0.0959511	-0.105024	0.00722122	0.0158968	-0.216694	-0.373358	0.077116	-0.189235	0.129035	-0.12149	-0.574776	-0.55562	0.861359	0.0198689	1.54948	0.816513	-0.0699072	-0.141873	0.0106554	0.0314007	-0.156939	-0.107918	-0.205238	0.0379868	-0.267031	0.0850945	0.150881	0.240928	0.183584	-0.214115	0.106443	0.0647793	-0.485544	0.44388
-0.143888	0.272167	0.0209789	-0.00646019	0.0991859	-0.320384	-0.118741	-0.134924	-0.248358	-0.315958	0.29606	0.301054	-0.0282135	-0.168978	-0.00632286	0.112631	-0.182007	-0.248213	0.14756	0.390117	-0.100033	0.291151	0.0753365	0.119477	0.202258	0.232384	0.563929	-0.148251	0.00124168	0.912317	0.030714	-0.112143	0.0670729	0.146203	-0.176364	-0.331833	0.0735397	0.0938473	0.124565	-0.111082	-0.0563869	-0.0263004	-0.242495	-0.0556555	0.0367889	-0.0713978	-0.086832	-0.0708694	-0.253025	0.372423
-0.00896835	-0.0108089	0.0268002	-0.224209	-0.293524	-0.401269	-0.4847	-0.463516	-0.280743	-0.249599	-0.0423002	0.12055	-0.142883	-0.159798	0.010767	-0.0409031	0.427116	0.0883751	0.106573	0.148505	-0.154665	-0.101954	0.0253353	-0.346801	-0.497493	-0.223022	-0.0172787	-0.227638	-0.192581	0.68807	-0.00676155	0.0457401	0.0541792	0.214622	-0.388349	-0.421329	-0.411371	-0.349751	-0.254717	-0.149597	0.124718	-0.387793	-0.452404	-0.331859	-0.34577	-0.61507	-0.216972	-0.139986	-0.301771	0.799095
-0.112362	0.325865	-0.066782	-0.250044	-0.0174065	-0.220975	-0.30955	-0.257532	-0.338171	-0.318321	-0.0561361	-0.0952396	-0.290205	-0.200541	-0.0773048	0.127527	0.23068	0.220449	-0.0511303	0.0213823	-0.183004	0.0634117	0.0705032	-1.16161	-0.573853	-0.228081	0.105913	-0.215597	-0.205303	1.01068	0.625288	0.445913	0.0563822	0.439466	-0.60843	-0.026783	-0.151123	-0.376099	0.029129	-0.335375	0.0473614	-0.44129	-0.284323	-0.253261	-0.045042	-0.559711	0.0059948	-0.169214	-1.34019	0.822071
0.122999	0.135687	0.191542	-0.0656586	-0.342279	-0.137259	-0.115348	-0.36149	0.0596523	0.0667553	0.110644	0.252834	0.128586	-0.00726891	0.00213814	0.239658	0.514812	0.275631	0.169327	0.254119	0.111864	0.328283	-0.37569	-0.0700216	-1.11541	-0.170252	-0.13648	-0.260271	-0.919998	0.746044	0.278147	0.0979328	-0.0132036	-0.175912	-0.474179	-0.484177	-0.43891	-0.278067	-0.218517	-0.423241	-0.17831	-0.466127	-0.440851	-0.360311	-0.265377	-0.945621	-0.100231	-0.114466	0.00155067	0.487268
-0.262712	0.269073	-0.179838	-0.564363	-0.289679	-0.713397	-0.43949	-0.370893	-0.185818	-0.319918	0.00286579	-0.124489	-0.654646	0.0231171	0.232599	0.0644855	0.554314	0.227802	0.102371	0.153796	-0.438957	-0.166098	-0.0738029	-0.116336	-0.264785	-0.60746	-0.730749	-0.232449	0.652714	0.0906029	-0.316164	-0.392958	0.0172396	0.00847149	-0.788491	-0.495613	-0.260872	-0.529509	0.0426044	-0.181433	-0.297373	-0.370825	-0.343624	-0.323859	-0.302717	-0.544159	-0.741358	-0.278061	-0.452137	0.91828
0.250084	0.0945797	-0.152039	-0.0430355	-0.205965	-0.341331	-0.263762	-0.855091	-0.195944	-0.271627	0.0338602	-0.00598526	-0.223457	-0.0225563	-0.0745602	-0.151625	0.303394	0.0735188	-0.10117	0.0156393	-0.260111	0.103731	-0.150145	-0.250943	-0.995917	-0.114843	0.289095	0.102289	0.346239	0.930973	0.162035	0.340002	0.335368	0.0655546	-0.449243	-0.170231	-0.37958	-0.530643	0.160128	-0.223536	-0.0629139	-0.336542	-0.287315	-0.13561	-0.0731163	-0.297804	0.164167	-0.291769	-0.718269	0.811518
0.271257	-0.266287	0.0573921	0.113911	-0.488409	-0.234988	0.102389	-0.423769	0.250765	0.114676	0.314233	0.368273	0.211542	0.112375	0.66083	0.438282	0.749762	0.594122	0.344038	0.496179	0.311762	0.512339	-0.335449	0.212394	-0.690652	-0.265781	-0.0547199	-0.0835667	-0.01264	0.45647	-0.326242	-0.311436	-0.00127315	-0.0803251	-0.863563	-0.421307	-0.924757	-0.369476	-0.0559387	-0.17993	-0.0345764	-0.178041	-0.78516	-0.217288	-0.43083	-0.748192	-0.291189	-0.0666027	-0.441164	0.749331
0.0681248	0.0250359	0.0140762	-0.2938	-0.246016	-0.499139	-0.378329	-0.297722	-0.269844	-0.301889	0.0328093	-0.0391598	-0.0446339	-0.243074	0.15522	0.140547	0.68902	0.197714	0.0769749	0.26459	-0.198545	0.0520973	-0.133698	-0.250146	-0.645804	-0.381386	0.0420227	-0.164318	0.0632553	0.561548	0.0225277	0.130274	0.0507612	-0.192851	-0.151931	-0.266438	-0.338614	-0.397778	-0.125076	-0.254898	-0.211359	-0.612032	-0.770561	-0.408347	-0.442448	-0.897333	-0.433201	-0.187679	-0.217861	0.824377
0.00827217	0.14953	0.387291	0.00484276	-0.228771	-0.612527	-0.24298	-0.775492	-0.23424	-0.588495	0.0257063	-0.0130329	-0.403881	-0.0748196	0.138245	-0.290735	0.34107	0.199469	-0.00156212	0.208508	-0.367193	0.154228	0.105389	0.0333376	-0.896478	-0.42724	0.251406	0.00848389	-0.225838	0.917444	0.202866	0.355946	0.0614271	-0.247012	-0.750731	-0.416752	-0.0710583	-0.309801	0.127104	-0.292374	-0.501699	-0.209152	-0.0290737	-0.303397	0.00326347	-0.51144	0.0521183	-0.29825	-0.165314	0.525888
0.115814	0.11894	0.197729	-0.135506	-0.0300026	-0.5713	-0.448363	-0.400955	-0.250875	-0.349001	0.263721	0.198135	-0.202581	-0.211288	-0.116774	-0.0641098	0.468176	0.1591	-0.151785	0.209428	-0.130867	0.23024	-0.444372	-0.0414019	-0.994443	-0.299883	-0.00930786	-0.240091	-0.257917	0.271223	0.131058	0.0693569	0.0479059	-0.174005	-0.572602	-0.461021	-0.118631	-0.154596	-0.0232563	-0.169415	0.0562992	-0.364168	-0.489613	-0.283858	0.0405407	-0.871552	-0.471098	-0.263727	0.197783	0.38418
0.442219	0.242151	0.173994	-0.117548	-0.0735874	-0.139405	-0.0345507	-0.392849	-0.281544	-0.00845528	0.00219059	-0.053587	-0.436178	-0.203745	-0.105978	0.132925	0.552984	0.228838	-0.0433865	-0.023427	-0.0821476	0.0670757	-0.153866	0.0347185	-0.774304	0.0324173	0.250032	0.0725174	-0.134048	0.605986	0.18088	0.208761	0.0878458	-0.161803	-0.321801	-0.0764675	0.749247	0.161306	0.0865574	0.16501	-0.0280418	-0.531504	-0.229397	-0.191405	-0.183578	-0.436705	0.22838	-0.0509682	0.705078	0.621212
0.150061	0.179869	-0.0277672	-0.151293	-0.192385	-0.542144	-0.561057	-0.752453	-0.348696	-0.257111	0.0586729	-0.0594311	-0.326014	-0.390245	-0.137066	0.102781	0.610565	0.243	-0.0987778	0.0242872	-0.058651	0.132351	-0.63641	-0.138474	-1.20453	-0.17116	0.269985	-0.231974	-0.214777	0.86145	0.237453	0.29882	-0.144916	-0.311406	-0.725507	-0.348021	-0.263765	-0.292503	-0.0984249	-0.392866	-0.121458	-0.695024	-0.849623	-0.470986	-0.441513	-1.13695	0.112885	-0.105694	-0.758669	0.549395
0.0954247	0.0170822	0.147163	-0.194588	-0.355528	-0.260634	-0.237227	-0.0992641	-0.0635967	-0.107504	0.414319	0.312662	-0.223099	-0.105412	0.211565	0.251251	0.636253	0.249336	0.171074	0.414351	-0.0653973	0.260593	-0.070919	-0.115865	-0.72408	-0.312159	-0.0733452	-0.140951	-0.158806	0.927866	0.305889	0.31291	-0.222302	0.0804834	-0.677358	-0.163471	-0.145859	-0.0102005	-0.0830231	-0.480732	1.39606	-0.389332	-0.518299	-0.106893	-0.316339	-0.835806	0.148088	-0.0898991	0.429506	0.642851
0.0804996	-0.0172863	-0.118698	-0.221102	0.028429	-0.0194731	0.260106	-0.12207	0.00814819	-0.101562	0.220996	0.358471	-0.119453	0.327934	0.330412	0.176083	0.342812	0.211628	0.0212593	0.360415	-0.0467415	0.293957	0.150316	0.114333	-0.0978994	0.08424	-0.0244808	-0.238197	-0.210886	0.630257	0.215403	0.20277	0.111655	0.108441	-0.384414	-0.0525608	-0.258917	-0.137604	0.204346	-0.503397	0.0156898	-0.198481	-0.0555038	-0.247865	0.473017	-0.34276	-0.302919	-0.0626812	0.169317	0.406853
0.0396042	-0.321123	-0.0527153	-0.0199547	-0.30744	-0.108685	-0.149217	-0.238018	-0.303722	0.121771	0.0201387	0.0674877	-0.271341	-0.158394	0.0391464	0.0672073	0.411282	0.243271	-0.0954876	-0.0138769	0.223352	0.169437	-0.559801	-0.170007	-0.85883	-0.311329	0.133783	-0.116314	-0.197544	0.707253	0.273571	0.366751	-0.399529	-0.296924	-0.266623	0.127621	-0.366777	-0.122656	0.372332	-0.289267	-0.174675	-0.862835	-0.615278	-0.42118	-0.28109	-0.233519	0.128124	-0.0924683	-0.621334	0.150753
0.0862179	-0.167063	0.125978	-0.265005	-0.00685883	-0.120091	-0.531133	-0.38324	-0.149635	-0.065218	0.0920935	0.0818901	0.0960217	-0.257673	-0.09589	0.0961895	0.508984	0.173733	-0.0264492	0.158086	-0.00774956	0.141083	-0.388336	-0.0440493	-0.374558	-0.0305576	0.00971222	-0.238775	-0.493977	0.707048	0.31234	0.291294	0.00577068	-0.236209	-0.254245	-0.0195637	-0.203016	-0.280657	0.263597	-0.6327	0.0275097	-0.454094	-0.754108	-0.364612	-0.201637	-0.527752	0.403013	-0.288227	-0.264057	0.393648
0.0919895	0.0398521	0.112545	-0.0340462	-0.401827	-0.488969	-0.157805	-0.0510693	-0.0837612	-0.321503	0.212914	0.12373	-0.131018	-0.138309	-0.0521507	-0.00434875	0.463776	0.207796	0.0828762	0.0940733	-0.140053	0.215405	-0.0370789	-0.0557299	-0.498128	0.018734	0.536541	0.655884	0.716063	0.762587	0.291529	0.303709	-0.0164862	-0.202735	-0.498431	-0.690941	0.106121	0.0233116	-0.080883	0.0475063	0.300789	-0.344276	-0.017395	-0.303372	0.437532	-0.122637	-0.240088	-0.104506	-0.141287	0.461872
-0.0235233	-0.0115566	0.0299988	-0.26635	-0.130157	-0.569062	-0.45741	-0.617159	-0.315424	-0.273787	0.0945597	0.101749	-0.385923	-0.282959	-0.0492725	0.0768642	0.446371	0.0653591	-0.011137	0.0170736	-0.107363	0.180065	-0.234661	-0.0989084	-0.975799	-0.187143	-0.115328	-0.26796	-0.2729	0.62294	0.139009	0.128271	-0.0201616	-0.315497	-0.791633	-0.629318	-0.40914	-0.385242	0.166067	-0.301668	0.208403	-0.284281	-0.511726	-0.379201	-0.24868	-0.9151	-0.356508	-0.260838	-0.194189	0.484709
0.224476	-0.289827	0.239548	-0.239914	-0.190016	-0.367824	0.013114	0.00909805	-0.0383492	-0.296549	0.266528	0.208241	-0.227835	0.10585	0.281248	-0.0651264	0.312601	0.0230255	0.129866	0.360522	-0.393425	0.289219	-0.563478	0.0646353	-0.766658	-0.121258	0.0312672	-0.206114	-0.109228	1.00302	0.373064	1.08439	-0.251552	-0.172446	-0.863347	0.050293	0.829597	-0.150869	0.074913	-0.294748	1.17752	-0.226482	-0.801931	-0.279996	0.207737	-0.978699	0.48555	0.148638	0.477108	0.67256
-0.172344	0.144802	0.0666122	-0.230406	-0.40048	-0.317344	-0.276849	-0.309977	-0.37722	-0.217026	-0.00102329	-0.0238094	-0.303114	-0.443186	-0.185816	0.00678825	0.427086	0.0941238	-0.0540028	-0.0404329	-0.00242424	0.181906	-0.126638	-0.677133	-0.740924	-0.203014	0.0727615	-0.268217	-0.193851	0.839594	0.459898	0.171028	-0.046483	-0.27143	-0.760297	-0.185671	-0.75485	-0.327932	0.152021	-0.202154	-0.160311	-0.691858	-0.610752	-0.61468	-0.189468	-0.434656	-0.25606	-0.118376	-0.383673	0.568497
0.0703163	-0.0543175	-0.0689144	-0.200825	-0.323166	-0.20436	-0.236423	-0.543299	-0.264021	-0.30802	0.168916	0.0498409	-0.380985	-0.238409	-0.0779324	0.126606	0.352829	0.124729	-0.162785	0.0571985	-0.221577	0.0829487	-0.351837	-0.235288	-0.650762	-0.077774	0.0123844	-0.146275	-0.016119	0.808474	0.27281	0.301075	-0.121654	-0.044198	-0.566594	-0.127289	-0.275152	-0.380651	0.137686	-0.019762	0.13522	-0.639982	-0.676714	-0.457889	-0.415283	-0.551233	-0.352701	-0.225782	-0.246923	0.399748
0.510893	0.120623	-0.0481186	-0.921333	-0.313574	-0.927556	-0.220363	-0.0780602	-0.525398	-0.830667	0.0769911	0.220175	-0.444359	-0.208519	-0.00958443	-0.460146	-0.120415	-0.472136	-0.226244	0.134271	-0.899546	-0.192694	0.0584335	0.0165186	-0.863198	-0.291304	-0.814552	-0.833542	-0.366224	-0.238256	-0.128834	-0.596779	0.0996275	-0.190452	-0.394629	-1.06085	-0.145227	-0.554398	-0.0798244	-0.830475	-0.13328	0.269129	-0.186514	-0.408204	-0.44595	-0.859444	-1.13845	-0.27306	-0.0757732	0.444443
0.220823	0.241791	0.326973	-0.21468	1.25922	-0.377967	-0.432033	-0.612925	-0.18121	-0.097538	0.286082	0.897745	0.119825	-0.119635	0.0364304	0.23106	0.508196	-0.0977535	0.210464	0.629115	0.00515938	0.070591	-0.299969	-0.216428	-0.536853	-0.320972	-0.324223	-0.30092	0.0200062	0.252626	-0.463869	-0.239422	0.323052	0.300794	-0.262639	-0.325653	-0.429955	-0.366505	-0.298246	-0.150799	-0.412333	0.153673	-0.545952	0.220922	-0.0137672	-1.12238	-0.139524	0.0146656	0.144377	0.494204
-0.113707	0.210762	0.266506	-0.192636	0.0930901	-0.377002	-0.321496	-0.202503	0.0213108	0.0900822	-0.16879	0.240259	-0.103802	-0.230675	-0.070013	0.1544	0.39007	0.269241	0.211746	0.271325	0.0230217	0.165403	-0.172592	0.411325	-0.421315	-0.0314064	-0.230192	0.0995655	-0.231945	0.269045	-0.167217	0.235216	0.19806	-0.400598	-0.28346	-0.2246	-0.305651	-0.126274	0.15667	-0.461843	-0.211363	-0.127262	-0.366985	-0.110122	0.160263	-0.603401	-0.111736	0.15468	-0.541956	0.726887
0.119507	0.625994	0.363182	0.129517	0.554945	0.389646	-0.144277	0.256552	-0.0382614	0.316645	0.0416174	0.211689	0.23173	0.0505238	0.356026	0.390062	0.741882	0.641485	0.241234	0.306912	0.293318	0.408262	-0.397526	0.712358	-0.530086	-0.380663	-0.140688	0.736515	-0.0769196	0.286356	-0.76894	-0.294758	-0.23486	-0.378058	-0.0484476	0.0888691	-0.0109043	-0.0985126	-0.0611343	-0.0171661	0.340727	-0.486437	-0.509939	-0.0355711	0.0152893	-0.510469	0.161739	-0.202827	0.15736	0.318207
-0.0374527	-0.441341	-0.0247688	-0.305122	-0.295179	0.212319	0.288495	-0.567297	-0.129663	-0.123211	0.0392256	0.401917	0.202271	0.524912	0.391544	-0.0802326	0.500221	0.238073	-0.0277157	0.323579	0.00465202	0.0780525	-0.545313	-0.413487	-0.441432	-0.0686836	-0.293381	-0.197128	-0.744881	0.63345	0.0632191	0.235771	0.189555	0.802585	-0.616115	0.287548	-0.0171757	-0.160606	-0.148758	-0.45455	-0.583408	0.0775776	-0.799026	0.0218554	-0.239731	-0.255531	-0.0901756	0.0108013	-0.808033	0.810131
0.107105	-0.0371857	0.0337772	-0.121374	-0.223078	-0.0703592	-0.317113	-0.321848	-0.194056	-0.0350723	0.0407648	0.30685	-0.101801	-0.0533009	0.0579433	0.198914	0.548502	0.316534	0.00746346	0.267966	0.075901	0.176773	-0.307003	-0.00677013	-0.472762	-0.335711	0.231703	-0.0278206	-0.312183	0.719425	0.100468	0.406012	-0.0888662	0.0499582	-0.473735	0.0861645	-0.363569	-0.328466	-0.0231743	-0.374987	-0.0949154	-0.542534	-0.534925	-0.609485	-0.197908	-0.809233	0.244511	-0.149364	-0.387051	0.49954
0.0630322	0.124525	0.00862312	-0.125879	-0.169004	-0.448794	-0.445962	-0.211569	-0.338766	-0.232477	0.016902	0.0853138	-0.254383	-0.138477	-0.0580883	-0.0150452	0.376869	0.12142	-0.12731	0.17695	-0.140366	0.071167	-0.164673	-0.0169039	-0.278163	-0.131506	0.110537	-0.00546646	0.0588913	0.689838	0.157217	0.117764	-0.183949	-0.0821352	-0.401484	-0.266115	-0.232483	-0.247627	-0.0225525	-0.204128	-0.159819	-0.502089	-0.49049	-0.195542	0.0122185	-0.931833	-0.0441341	-0.154938	-0.283085	0.507036
-0.175512	0.123449	-0.104815	-0.276115	-0.260561	-0.519456	-0.304782	-0.427601	-0.267963	-0.233166	-0.00985813	0.00640106	-0.517523	-0.22662	-0.0109787	0.170372	0.431499	0.155075	0.0157585	-0.00733089	-0.158577	0.10083	0.0171299	-0.195075	-0.892055	-0.323298	0.158499	-0.0710964	-0.125551	0.65251	0.249279	0.633768	0.0540857	-0.0535002	-0.878621	-0.244505	-0.225582	-0.22155	0.242096	-0.390747	-0.176624	-0.196678	-0.462767	-0.0971727	-0.0883827	-0.911573	-0.336061	-0.242634	-0.0207119	0.539753
0.128992	0.323673	0.0419579	-0.135155	-0.34926	-0.178613	-0.0954962	-0.159239	-0.116299	-0.149593	0.16606	0.0652485	-0.120935	-0.183311	-0.0434437	-0.118561	0.295841	0.0553627	-0.0843182	0.129893	-0.183254	-0.0493412	0.132179	0.0131063	-0.534257	-0.107586	0.333132	0.29681	0.408989	0.653566	0.195541	0.259737	0.336797	0.181075	0.0478563	0.0861797	-0.141766	-0.12417	-0.00286484	0.0258255	-0.0655041	-0.314871	-0.0650768	-0.0497255	0.074667	-0.407198	-0.0256882	-0.0746574	-0.288292	0.355373
-0.147167	-0.417068	-0.0818653	-0.7453	-0.278397	-0.447473	-0.404237	-0.533861	-0.0741138	-0.289661	-0.172219	-0.157133	-0.149452	0.00754547	0.115286	0.226215	0.601435	0.246571	0.154629	-0.107215	0.0408821	0.221344	-0.440968	-0.477117	-0.779586	0.0527611	-0.531387	-0.333281	-0.354124	0.416386	-0.170698	-0.306479	-0.411986	-0.526372	-0.632577	-0.513268	-0.688005	-0.32011	0.0627861	-0.331949	-0.649359	-0.976557	-0.753531	-0.900411	-0.142862	-0.348454	-0.575897	0.105625	-0.671421	0.482317
-0.0759125	0.153694	0.198692	-0.398409	-0.162361	-0.570592	-0.183736	-0.519053	-0.12097	-0.192804	0.150697	0.0228329	-0.267519	-0.121117	0.00415611	0.0412445	0.606894	0.112104	0.168011	0.0466681	-0.085001	0.136286	-0.103346	0.131179	-0.914041	-0.119213	-0.14785	-0.394695	-0.139883	0.259504	-0.0788498	-0.179352	0.0310431	-0.362666	-0.964786	-0.354279	-0.487839	-0.577148	-0.0382576	-0.23884	-0.27367	-0.554871	-0.478235	-0.527066	-0.205564	-0.798267	-0.458647	-0.0526752	-0.139286	0.414471
0.021328	0.247629	0.0344296	0.173136	-0.0126781	0.267886	-0.245555	-0.554089	-0.189276	-0.00380516	-0.0741777	-0.00778961	-0.331079	-0.137875	0.0765877	0.213705	0.581381	0.146179	0.103994	0.0692759	0.12002	0.17873	-0.0695972	0.280669	-0.239043	-0.179081	-0.177856	-0.433046	-0.391302	0.321869	-0.0639095	0.017416	-0.0396929	0.0191908	-0.0243063	-0.040863	-0.129848	-0.309155	0.173475	-0.215263	-0.138262	-0.172449	-0.204613	-0.055501	0.100716	-0.223042	-0.145479	-0.153214	-0.181089	1.13073
0.0681305	-0.32246	0.0422306	-0.352167	0.278614	-0.836944	-0.492558	-0.583645	-0.253134	-0.477444	-0.206893	-0.0560036	-0.31847	-0.339436	-0.0438251	-0.174086	0.37641	-0.0322285	-0.121069	0.131083	-0.0987988	0.239775	-0.31065	-0.130271	-0.88021	-0.304428	0.101231	-0.0821095	-0.339256	0.900234	0.261652	0.487705	-0.0894918	-0.0458174	-0.767684	-0.290083	-0.222822	-0.241238	0.0434494	-0.392487	-0.277084	-0.535479	-0.755999	-0.409461	-0.425808	-0.129477	-0.142649	-0.196074	-0.816017	0.675795
0.0347881	0.190561	0.0414658	-0.0976162	-0.154034	-0.428374	-0.187222	-0.675211	-0.246931	-0.229069	-0.0275965	-0.0465775	-0.27109	-0.16308	-0.0207672	0.0587349	0.407135	0.105173	0.0375633	-0.0114584	-0.0604801	0.0654716	-0.000202179	-0.116004	-0.894338	-0.0441475	0.0233688	-0.121351	-0.193808	0.560324	0.234713	0.282425	0.098237	0.322345	-0.417901	-0.219858	-0.0562115	-0.172344	0.0850086	-0.368465	-0.111553	-0.454882	-0.196857	-0.288993	-0.203157	-0.518431	-0.373446	-0.107025	0.281334	0.380487
0.0672321	-0.0753345	-0.25869	-0.35404	-0.41259	-0.455537	-0.259267	-0.700323	-0.403633	-0.313654	-0.0931959	-0.166969	-0.145897	-0.204548	-0.0306244	0.135933	0.525333	0.157225	0.0767612	-0.0620928	0.0132618	0.104902	-0.278801	-0.189574	-0.510118	-0.0627766	0.0125046	-0.456919	-0.29612	0.182434	-0.0058651	0.12796	-0.330804	-0.0965166	-0.481696	-0.328505	-0.370905	-0.621187	0.0174789	-0.267765	-0.330351	-0.538965	-0.589186	-0.564265	-0.495432	-0.667278	-0.233313	-0.470722	-0.461521	0.829683
0.0328579	0.153627	0.0463161	-0.369431	-0.462597	-0.39083	-0.791263	-0.524233	-0.32217	-0.271812	-0.00429821	-8.58307e-05	-0.00394821	-0.527498	-0.333563	0.109079	0.547768	0.213194	-0.0436211	0.0735826	-0.0260487	-0.0140972	-0.0911789	-0.272235	-0.696805	-0.390409	-0.20298	-0.480816	-0.479712	0.346699	0.0206604	0.140381	-0.216411	-0.18814	-0.201953	-0.2332	-0.257629	-0.595648	0.0110722	-0.349476	-0.017519	-0.712965	-0.350033	-0.625127	-0.084198	-0.80847	-0.174278	-0.174406	-0.509249	0.437456
-0.00751495	0.414473	-0.0688477	-0.29882	-0.188948	-0.378663	0.107459	-0.606888	-0.0410099	-0.222866	0.0525122	-0.0622883	-0.28306	0.0108128	0.0744228	0.234617	0.522356	0.157207	0.141802	0.0220804	-0.0504417	0.138372	0.0887489	0.133035	-0.346196	-0.205097	0.036499	-0.235548	-0.181614	0.516525	0.197525	0.235065	0.0353212	-0.253606	-0.725389	-0.369198	-0.147697	-0.417723	-0.0213375	-0.367855	-0.432421	-0.433193	-0.121477	-0.418439	-0.504419	0.0870686	-0.213881	-0.297897	0.137079	0.479609
-0.0428925	0.34705	-0.433601	-0.303717	-0.0568676	-0.279059	-0.497973	-0.427937	-0.299068	-0.33617	-0.0151567	-0.0285091	0.0316525	-0.161333	0.0611725	0.0749912	0.434868	0.0135841	0.174252	0.0840826	-0.255827	0.127666	0.00136566	-0.176095	-0.7352	-0.0533581	-0.204535	-0.400837	-0.133856	0.320589	-0.359438	-0.272167	-0.00723553	-0.205585	-0.919158	-0.321745	-0.196615	-0.127195	-0.10927	-0.353371	-0.330542	-0.569727	-0.584366	-0.548062	-0.537619	-1.25969	-0.542566	0.0558052	-0.396519	0.333323
0.51656	0.246773	0.0867958	-0.0919285	-0.234287	-0.187612	0.49121	-0.322655	-0.173073	-0.165129	0.0764799	0.0829334	-0.0884056	0.037159	0.0686836	0.0306244	0.482388	0.166042	0.136797	0.0651484	-0.0772018	0.138906	-0.00706291	0.128804	-0.554069	-0.0960464	-0.0518112	0.0535812	-0.010788	-0.00774193	0.044508	-0.0132694	0.214057	-0.00908566	-0.253938	-0.0201416	0.0817738	-0.164268	0.127377	-0.286152	-0.130692	-0.212944	-0.0668736	-0.0790186	-0.544428	-0.533342	-0.174004	-0.145428	0.033289	0.37789
0.444187	0.343597	0.355354	-0.224348	-0.686035	1.31818	-0.345393	-0.983149	0.086729	-0.117817	0.0894594	0.455614	0.214176	-0.566803	-0.153221	0.0463943	0.898829	0.418762	0.299002	0.591825	0.226843	0.478874	-0.0961533	0.00189495	-0.564891	0.287687	-0.149708	-0.0132427	0.108931	0.859701	0.175461	0.145248	-0.13758	0.128953	-0.321959	1.73368	-0.0166264	0.360796	0.234276	-0.246428	0.383867	-0.275484	0.471458	-0.0216436	-0.0386639	-0.554438	0.464466	0.287195	0.148012	0.154259
0.13331	-0.382627	-0.339705	-0.152414	-0.342131	-0.395675	-0.100934	0.0715466	-0.0804615	0.135025	-0.170388	0.116644	-0.222582	-0.130867	0.408222	0.612467	0.849327	0.37582	0.152487	0.263179	0.0914745	0.0748882	-0.648668	0.13762	-0.587348	-0.378382	-0.225925	-0.157272	0.174475	0.272636	-0.615908	-0.645388	0.0844336	-0.50903	-0.448081	-0.271646	-0.132725	-0.046032	0.406872	0.442398	0.0350971	-0.379759	-0.338192	0.286933	-0.647253	-0.886925	-0.646681	-0.192724	0.026865	0.334764
-0.17869	-0.14217	0.0279636	-0.173346	-0.464182	-1.05095	-0.301414	-0.611338	-0.695494	-0.487099	0.0929384	0.0622101	-0.410797	0.0279446	0.158079	0.0140686	0.45783	0.0069046	-0.0500832	0.0503416	-0.317179	0.0458736	-0.337395	-0.548549	-0.729589	-0.232822	0.0191593	-0.121988	0.124537	0.179844	-0.26679	-0.25074	-0.0051012	-0.0439348	-0.735496	-0.7882	-0.190741	-0.552967	-0.189478	-0.220058	-0.433613	-0.46331	-0.602602	-0.318156	-0.305212	-0.778799	-0.816093	-0.201305	-0.476221	0.587208
-0.0809765	-0.0121632	-0.0840149	-0.163363	-0.156483	0.0110331	-0.0708628	-0.0823154	-0.0344524	-0.100103	0.051322	0.103344	0.0729656	0.0377274	0.0496674	0.114344	0.307198	0.0228138	0.324802	0.137284	0.0330372	0.10342	-0.189331	-0.312369	-0.927279	-0.11075	-0.553001	-0.37442	-0.635653	-0.0734615	-0.301296	-0.313435	0.612998	-0.339509	-0.594928	-0.206184	-0.732166	-0.782467	-0.0295582	-0.373539	-0.300533	-0.661278	-0.272984	-0.376388	-0.607655	-0.0667515	-0.18565	-0.139961	0.0149765	0.441559
0.143408	-0.318264	0.410749	-0.269917	0.175346	-0.197734	-0.0605078	-0.648853	0.515219	0.51812	0.836782	0.804585	0.312185	0.425865	0.630394	0.818598	1.14304	0.68866	0.633385	0.880219	0.492233	0.796387	-0.433081	0.0875731	0.133523	0.537745	0.174973	0.380928	-0.110226	0.961681	-0.00377464	0.0538216	-0.149934	-0.145652	-0.152719	-0.260853	0.403419	0.167135	-0.0163727	-0.317551	-0.493532	-0.376215	-0.443945	-0.146453	-0.0335979	-0.119596	0.173351	0.358639	-0.158695	0.540583
0.0601292	-0.212524	0.0802689	-0.257469	0.0341263	-0.513499	-0.58038	-0.469103	-0.243919	-0.0345287	-0.0545683	0.0279312	-0.224689	-0.257452	-0.066103	0.375504	0.794966	0.447052	0.00456047	0.118588	-0.0782948	-0.0237503	-0.501095	-0.0970259	-0.626109	-0.694897	-0.0224781	0.127275	-0.192202	0.865982	-0.108459	0.185694	-0.105985	-0.139356	-0.161971	-0.425667	-0.280121	-0.449888	-0.0165787	-0.42057	0.0951309	-0.632095	-0.854244	-0.414414	-0.442467	-0.702911	-0.25032	-0.164356	-0.292097	0.522514
0.112085	0.109648	-0.271902	-0.435543	-0.194181	-0.0808954	0.0906992	-0.326363	-0.0824413	0.144728	0.0969992	0.110649	-0.370752	-0.0753212	0.140818	0.322935	0.647816	0.209005	0.397308	0.14281	0.0611248	0.0401039	-0.088953	0.148196	-0.510148	-0.40539	-0.436129	-0.689568	-0.569769	0.557106	-0.0354843	0.0554848	-0.134416	-0.360332	-0.617867	-0.130774	-0.943916	-0.323517	-0.0220566	-0.750086	-0.179117	-0.472015	-0.400978	-0.445863	-0.682266	-0.34757	-0.116152	-0.182573	0.108646	0.474289
0.022747	0.0188789	0.0855656	-0.196625	-0.162165	-0.282809	-0.332606	-0.658476	-0.26371	-0.13463	0.092103	0.0796547	-0.314703	-0.185616	0.0553875	0.057476	0.342592	0.150269	-0.0122833	0.153182	-0.211052	-0.0261459	0.0651627	0.11029	-0.25405	0.0678062	0.185896	-0.113651	-0.23387	0.599241	-0.0341835	0.223585	0.20555	0.11391	-0.540462	-0.103168	-0.449018	-0.466398	0.0653362	-0.148052	-0.0193863	-0.00215912	-0.462292	-0.110476	-0.274469	-0.471094	-0.0664406	-0.0830479	-0.622889	0.36529
0.00963783	0.280434	0.081377	-0.545813	0.245935	-0.313901	-0.298965	-0.227694	-0.0357513	-1.1084	0.229503	0.0190353	-0.231043	0.302456	0.0485229	-0.400511	-0.210411	-0.568953	0.107996	-0.0664625	-0.212656	-0.00758743	0.0668907	0.00857067	0.640502	-0.801916	0.0667458	-0.395758	-0.246843	0.21616	0.411089	0.222792	-0.032464	-0.0668917	0.0878592	-0.807884	-0.299894	-0.122316	-0.237255	-0.724684	-0.75065	0.105988	0.417196	-0.261939	0.933863	-0.196976	-0.246269	-0.572796	0.779974	-0.203175
-0.384159	-0.534886	-0.17201	0.192953	0.329932	0.246362	NaN	NaN	NaN	0.818159	-0.059865	0.152897	-0.424799	NaN	NaN	-0.146521	0.319103	0.0400372	NaN	1.1401	0.295269	NaN	-0.167137	0.290536	-0.450849	-0.372725	0.608753	-0.339458	-0.388803	0.990555	NaN	-0.0718098	-0.49348	-0.196071	0.00527286	0.500673	0.669052	0.0410881	0.537922	0.581278	NaN	0.984854	-0.6125	-0.100177	-0.325994	NaN	0.981003	-0.420994	0.463921	0.141138
0.0823708	-0.125429	-0.720633	-0.296175	-0.159246	-0.444936	-0.414823	-0.647976	-0.0493736	-0.174625	-0.0520277	-0.0421906	0.109604	-0.0156555	0.138205	0.0121174	0.311855	-0.0114365	0.944294	-0.241334	-0.259819	-0.139692	-0.640062	-0.370337	-0.321855	0.799398	-0.0378437	-0.220438	-0.560677	0.566223	-0.00107384	0.104212	-0.352059	-0.232144	-0.316665	-0.569012	-0.40885	-0.316702	-0.309877	0.0176411	0.403337	0.363766	0.228659	-0.470368	-0.548128	0.339762	-0.10137	-0.0830803	-0.797962	-0.175789
-0.527689	0.135607	0.120613	0.304588	0.122559	1.09119	0.131274	0.419157	0.177118	0.263186	0.343358	0.405293	0.0697784	0.482159	0.0592365	0.244295	0.394133	0.28586	0.64172	0.322284	0.309355	-0.12307	-0.317104	0.359399	0.114623	0.846226	-0.180779	-0.0696163	0.0929432	-0.697216	-0.164854	-0.168005	0.688838	0.368785	0.904437	0.419027	0.145592	0.520206	0.0279617	-0.53627	-0.000780106	0.0763168	-0.130379	0.0721025	-0.0983162	0.557087	0.311544	0.130684	0.22204	-0.475164
0.42935	-0.758369	0.370409	-0.0361233	-0.126144	0.260798	0.0959806	0.0913372	-0.605686	-0.759396	0.0815897	-0.104708	-0.111837	0.00839043	-0.110331	-0.200556	0.149763	-0.0517521	0.301308	0.253547	-0.184532	-0.330833	-0.14365	-0.236238	0.0547628	-0.280018	-0.765478	-0.339956	-0.600744	0.0654087	-0.84272	-0.881092	-0.451444	-0.0520086	-0.413497	-0.211435	-0.290646	-0.922033	-0.710154	0.453093	0.341793	-0.18084	-0.458033	-0.582932	-0.219143	0.294815	0.155022	-0.255117	-0.237816	0.72443
0.308781	-0.461525	-0.387556	-1.20994	-0.67832	-0.659537	-1.03091	-0.834293	-0.676876	-0.494406	-0.482724	-0.313242	-0.39414	-0.847221	-0.567129	-0.401789	0.0764751	-0.372587	-0.0454044	-0.396354	-0.423098	-0.651329	-0.817926	-0.655759	-0.801969	-0.0471649	-1.24761	-0.47101	-0.855112	-0.551025	-1.0099	0.0178223	0.215341	-0.579228	-0.570321	-0.701935	-0.997089	-0.472734	-0.603165	-0.189642	0.207903	-0.477509	-0.348516	-0.958777	-0.860302	-0.182848	-0.367529	-0.0672703	0.0754089	0.666048
-0.754915	-0.268923	-0.73814	-0.619812	-0.628702	-0.530889	-0.389895	-0.094841	-0.598337	-0.562511	-0.678914	-0.0101967	-0.0954342	-0.392202	-0.737455	-0.499222	0.264439	0.0410995	-0.587875	0.239058	-0.37851	-0.449978	-0.425428	-0.413638	-0.735974	0.049654	-0.657784	-0.0839081	0.172943	-0.535585	-0.852135	-0.328777	-0.481193	-0.380677	-0.265271	-0.601404	-1.06584	-1.07263	-0.0692196	-0.332117	-0.150892	-0.475527	-0.371349	-0.980586	-1.32045	-0.673763	-0.470991	-0.728807	-0.702532	0.767351
0.36182	0.30146	-0.0903282	0.170256	0.130064	0.106215	-0.0552111	-0.368919	0.128651	0.0618057	-0.17245	-0.100792	0.343811	0.0860977	0.0257359	-0.0374374	0.397217	0.273773	0.176134	-0.0681829	0.110857	-0.0431213	0.420567	0.164199	0.485848	-0.341635	-1.0722	-1.06705	-0.796999	-1.48969	-0.565136	-0.318249	-0.64195	-0.328629	0.210809	0.181252	-0.0595703	-0.0313797	-0.011898	-0.34692	-0.270416	-0.293497	-0.266987	-0.364911	-0.375664	-0.141504	-0.264273	0.0768433	-0.0338402	0.368515
-0.277678	-0.283983	-0.347895	-0.0368156	0.450178	-0.109179	0.0981226	-0.354166	-0.0814476	-0.108456	-0.33525	0.0732307	0.642473	0.0990124	0.264732	0.103378	0.0379448	-0.101826	0.0549698	0.699838	0.148561	0.506956	0.197338	0.412686	0.340816	0.0534611	0.0960293	-0.0307026	-0.25983	0.202244	-0.0938911	0.444592	-0.500543	0.550155	0.606637	0.305176	0.376707	0.639925	0.239796	0.58367	0.0428524	-0.192745	0.19655	-0.739995	-0.307352	-0.00453568	-0.00496674	-0.0694084	-0.50708	0.329491
0.49901	-0.53406	-0.485203	-0.560698	-0.385818	-0.332025	-0.22247	-0.580254	-0.424473	-0.394188	0.0968428	-0.147221	-0.217197	-0.180016	-0.434576	-0.349665	-0.110371	-0.143511	-0.0839176	-0.470962	-0.149918	-0.290665	-0.402164	0.0917273	0.11196	-0.482584	-0.0274487	-0.313162	-0.49688	-0.330235	0.381298	0.0142422	-0.298051	-0.455096	-0.216754	-0.318399	0.225443	-0.440493	-0.111168	0.154821	-0.141174	0.0212383	-0.0576668	-0.313752	0.13796	-0.538662	-0.189405	-0.00801468	-0.288673	0.145798
0.422491	-0.451082	-0.056263	-0.274851	0.0160122	-0.29123	-0.431453	-0.80117	-0.0360279	-0.216873	-0.154553	0.034441	0.225019	-0.387117	-0.0648003	-0.14027	0.192284	0.00359154	0.110355	-0.334289	0.644943	0.582489	-0.083107	0.260486	-0.415965	-0.245344	0.163548	-0.217293	-0.253065	0.425907	-0.0934811	0.677143	-0.326749	0.00392818	0.037612	-0.0661182	0.409824	-0.0179596	0.225967	-0.0210361	-0.130795	-0.137466	-0.0550442	-0.155013	-0.136909	-0.148937	0.503653	-0.234055	-0.620462	0.476625
0.0536385	0.347677	-0.0919132	-0.229427	-0.114695	-0.336644	-0.453198	-0.412994	-0.410164	-0.476601	0.332175	0.0196266	-0.196686	-0.170662	-0.0572987	-0.127378	0.557936	0.147106	0.233227	0.0598631	-0.189785	0.110287	-0.246956	-0.773337	-0.127807	-0.165623	-0.345263	-0.256962	-0.258394	-0.038765	-0.0137978	-0.341394	-0.183536	0.0369406	-0.47778	-0.194359	-0.356188	0.148495	-0.115561	0.284988	0.0822086	0.0372753	0.209412	-0.787156	-0.462215	-0.129141	-0.285248	-0.0910358	-0.14768	0.100552
NaN	0.191046	NaN	NaN	NaN	0.197565	NaN	NaN	NaN	-0.351546	-0.0112162	0.0539608	NaN	NaN	NaN	-0.143369	0.0361404	0.0582838	NaN	0.338727	0.211245	NaN	-0.23398	-0.342573	-0.23438	-0.533919	NaN	NaN	NaN	NaN	NaN	-0.739713	0.0110674	-0.204403	NaN	-0.206468	-0.463265	-0.400589	0.384448	NaN	NaN	-0.293662	0.0447149	-0.416444	NaN	NaN	-0.562589	-0.408649	-0.740303	-0.0392342
0.211231	-0.0425262	0.256546	0.0830784	-0.0139885	-0.441409	-0.0283766	-0.423244	0.0685081	-0.369492	-0.0798826	0.190844	0.188171	0.251802	0.201143	-0.0350323	-0.0537148	0.0231647	0.031971	0.0375414	-0.0240211	0.303226	-0.144739	-0.926652	-0.068141	-0.190046	-0.35759	-0.568535	-0.269537	-0.222906	-0.119963	0.222931	-0.412341	-0.619651	-0.543956	-0.377876	-0.25013	0.0911312	0.00328255	-0.248322	-0.608147	-0.177208	-0.199018	0.0880785	-0.287764	-0.382835	-0.477917	0.384151	-0.238575	0.183168
0.379759	-0.148167	0.113558	0.208361	-0.135046	-0.308965	-0.215014	-0.601929	0.142513	-0.196678	0.0289888	0.41333	0.0946865	-0.102539	0.128778	-0.0122795	-0.0464211	-0.0631695	0.0871811	0.0462561	-0.10717	0.278366	-0.215591	-0.253425	0.162187	-0.452475	0.182583	-0.6476	-0.244434	0.0627441	0.584576	0.524612	-0.686482	-0.446383	-0.421449	-0.292162	-0.445671	0.177937	-0.00198746	-0.232162	-0.465311	-0.269707	-0.246117	0.0119753	0.0202694	-0.287746	-0.432114	0.506063	-0.605263	0.101049
0.163645	0.0580273	0.125286	0.160433	-0.0686855	-0.197064	-0.255324	-0.332647	0.0757847	0.0390491	-0.101914	0.0914059	-0.103546	-0.0612621	0.138189	0.137728	0.0988464	0.0222206	0.107296	-0.191842	-0.0117149	0.166012	0.121485	-0.0252066	0.246366	-0.334846	0.213734	-0.625315	-0.0900097	0.0459309	0.620073	0.655729	-0.448203	-0.122371	-0.796346	-0.0279846	-0.174484	0.135422	0.1576	-0.315117	-0.470047	-0.124779	-0.0710449	0.137765	0.0979366	-0.00779152	-0.0932674	0.254572	-0.28487	-0.0601254
0.323877	0.241789	0.392883	0.184357	-0.146761	-0.0334444	-0.197797	-0.297756	0.10508	0.0544453	0.147796	0.526762	0.283827	0.00885582	0.1112	0.287096	0.145611	0.210173	-0.0793781	0.241092	0.232786	0.380125	0.0303383	0.0577936	0.191752	-0.583008	0.225819	-0.440311	-0.263329	-0.164394	0.515846	0.487881	-0.501	-0.0656977	-0.189454	0.0766582	-0.0244045	0.121586	0.0180225	-0.138403	-0.290253	-0.135721	0.0780048	0.0826521	0.00933456	-0.321213	-0.170017	0.383373	-0.341658	0.11372
0.414108	-0.105255	0.42893	0.0456181	0.230921	-0.223205	0.0853777	0.187012	0.617134	0.226608	0.48544	0.703266	0.218868	0.399426	0.438593	0.444126	0.333042	0.333757	0.56819	0.404536	0.183821	0.709625	-0.00676346	0.132562	0.310052	-0.03335	-0.222303	-0.676004	-0.394613	0.212505	1.06429	0.651476	-0.975919	-0.473588	-0.300916	-0.643608	-0.338095	0.556181	0.107521	-0.412298	-0.481049	-0.545256	-0.358696	-0.296714	0.0417919	0.143768	-0.31566	0.827978	-0.266691	0.050087
0.259203	-1.33556	0.87401	-0.0903206	0.815586	0.187253	-0.368648	0.637211	0.987095	0.690615	0.41565	0.784515	0.659801	0.870846	1.06575	0.879601	0.871897	0.778433	0.95525	0.53408	0.729727	1.17533	-1.3365	0.112735	0.379802	0.418571	0.1127	-0.132944	-0.990751	0.126286	-0.298592	0.365993	-0.980763	-0.255466	-0.313432	0.515451	0.291571	0.859499	-0.392975	-0.613352	-0.849197	-1.17681	-1.33236	-0.994138	-0.249371	0.547495	0.170923	1.23056	-0.55522	0.423504
0.141354	-0.352982	0.05303	0.104023	-0.2348	-0.495873	-0.299302	-0.487558	-0.14773	-0.321896	-0.167989	0.182102	0.0338364	-0.0179405	0.0542278	-0.00281715	-0.175999	-0.055954	-0.122936	-0.15816	-0.297804	0.147341	-0.0444622	-0.238185	0.010354	-0.405361	0.372114	-0.161947	-0.0860138	-0.0383568	0.527349	0.505575	-0.65342	-0.490642	-0.487969	-0.334217	-0.157551	0.125849	0.0541973	-0.213373	-0.614687	-0.140053	-0.0206757	0.00827503	-0.268677	-0.374411	-0.334082	0.22324	-0.751139	-0.193571
0.254387	-0.233215	-0.0803661	0.26325	-0.189934	-0.371467	-0.341083	-0.18129	-0.00755119	-0.136932	-0.0912504	0.259008	0.0531921	-0.216675	0.0593529	-0.150087	-0.023634	-0.0830212	-0.138601	-0.0956945	-0.0284824	0.182959	-0.213068	-0.262273	-0.320363	-0.258308	0.366743	-0.297855	-0.427446	0.216557	0.678974	0.581713	-0.709611	-0.542829	-0.466876	-0.364706	-0.370901	0.130022	0.0342903	-0.152805	-0.51947	-0.152462	-0.115845	-0.0800009	-0.288677	-0.349991	-0.133835	0.269979	-0.481976	-0.0570126
0.108248	-0.117178	0.0862026	0.0633984	-0.132784	-0.165561	-0.0722532	-0.314867	0.0991611	0.132467	-0.119975	0.107687	0.0845642	0.0855484	0.23777	0.264189	0.109589	0.136782	0.0266457	-0.122041	0.0995579	0.286016	-0.263363	0.0238123	0.106463	-0.222988	-0.026968	-0.913351	-0.465118	-0.165493	0.480042	0.496174	-0.484885	-0.539174	-0.353133	-0.279181	-0.329454	0.235403	0.0487289	-0.210024	-0.558182	-0.343971	-0.239813	-0.0919371	-0.168283	-0.187584	-0.288982	0.482719	-0.283527	0.0644226
0.450445	0.166538	0.465668	0.094614	-0.198151	-0.0846262	-0.0531931	0.0111771	0.199301	0.176754	0.21964	0.412411	0.336683	0.101234	0.133884	0.40168	0.14007	0.269215	-0.00124741	0.182635	0.207851	0.435833	-0.176016	-0.109401	-0.124543	-0.506626	0.02178	-0.469381	-0.15542	-0.148798	0.601393	0.491386	-0.621415	-0.498563	-0.359727	-0.0717907	-0.465405	0.310963	-0.058075	-0.0737896	-0.495222	-0.36227	-0.0542202	-0.20901	-0.142515	-0.301216	-0.197247	0.580692	-0.443708	0.216808
0.176403	0.0124722	0.2104	-0.00022316	-0.023077	-0.264085	-0.269753	-0.0235157	0.0453148	0.0839882	0.100324	0.454042	0.12007	0.0892735	0.0953808	0.229115	0.117874	0.113203	0.057991	0.0693598	0.0471134	0.221411	-0.104918	0.0855379	0.00766659	-0.297173	-0.537525	-0.80526	-0.246264	-0.622137	-0.240871	-0.276516	-0.568763	-0.483329	-0.721017	-0.357134	-0.499756	0.0492458	-0.0781918	-0.307074	-0.660763	-0.226208	-0.245947	-0.135503	-0.205864	-0.49313	-0.669487	0.399477	0.0304222	0.0717392
0.259119	-0.315704	0.0437145	0.0957336	-0.118464	-0.297956	-0.407561	-0.467819	0.0428829	-0.247133	0.00692654	0.278959	0.172979	-0.0566463	0.168346	0.0733452	0.0320816	-0.0195446	0.00188065	-0.00310421	-0.0551376	0.235432	-0.400248	-0.413896	0.121287	-0.464569	0.432985	-0.425287	-0.571482	0.152039	0.736803	0.777138	-0.550704	-0.0803785	-0.223531	0.00872993	-0.118153	0.243862	0.00580025	-0.118834	-0.459492	-0.361343	-0.384817	-0.0918856	-0.112501	-0.343645	-0.154436	0.343517	-0.736185	0.123379
0.580986	-0.14823	0.63357	0.295782	-0.0770588	-0.0175962	0.13024	0.281368	0.485611	0.778467	0.149556	0.381924	-0.029604	0.15538	0.0787239	0.38596	0.162176	0.360199	-0.0507526	0.105426	0.343309	0.329115	-0.0419903	0.267665	0.389768	-0.298008	0.0652409	-0.225407	-0.480467	0.162638	0.316185	0.582283	-0.412383	-0.232907	-0.548837	0.0871944	-1.44715	0.130142	0.267878	-0.189981	-0.365862	-0.405342	-0.380163	0.0963697	0.456013	0.443289	0.259956	0.497412	0.419111	-0.15456
0.15608	0.206581	0.278967	-0.0049057	0.0909348	-0.0919561	0.0419836	0.0802746	-0.0457821	-0.046751	-0.0254583	0.205561	-0.0447922	0.0364723	0.157614	0.147186	0.159288	0.150955	0.0867367	-0.130559	0.0123558	0.0845814	0.124937	0.0374689	0.151696	-0.307646	-0.515591	-0.872931	0.0304928	-0.798571	-0.339781	-0.398884	-0.385621	-0.820983	-0.471559	-0.178267	-0.200701	0.0379047	0.129639	-0.11944	-0.372856	-0.06007	0.0152245	-0.0149164	-0.210201	-0.312334	-0.610397	0.351677	-0.108061	-0.115086
0.515612	0.151592	0.374941	0.528595	0.306267	-0.300361	-0.222714	-0.263273	0.21772	0.141569	0.0923605	0.515024	0.534348	0.0494061	0.200996	0.300938	0.225863	0.085844	0.279707	0.224685	0.210682	0.390572	0.177523	0.193797	0.0157766	-0.608252	0.50489	1.15178	1.70363	0.304052	0.450497	0.361492	-0.414784	-0.194438	-0.26809	-0.189199	0.0866337	0.259026	0.0847092	0.062912	-0.520243	-0.27981	-0.368572	0.102839	-0.0513515	-0.0768547	0.0767403	0.319473	-0.148453	-0.131264
0.423666	-0.103451	0.228765	0.0883102	0.029665	-0.238135	-0.668231	0.0493546	0.348396	0.124281	0.290103	0.786592	0.700136	0.0900478	0.335743	0.388952	0.231213	0.256563	0.21826	0.423587	0.039711	0.28046	-0.251331	0.0578012	0.177066	-0.725498	0.262648	-0.18746	-0.234411	0.0705204	0.298611	0.376553	-0.317336	0.0311613	-0.149617	-0.103407	-0.395752	0.127565	-0.0730667	-0.246548	-0.606396	-0.209969	-0.277674	0.0659742	-0.194828	-0.466444	-0.406502	0.620298	-0.97439	0.624285
0.370136	-0.19165	0.24025	0.232914	-0.203278	0.0561857	-0.0257368	-0.0114574	0.223021	0.350885	0.656793	0.858614	0.359871	0.266123	0.465883	0.618237	0.382332	0.393785	0.302885	0.552699	0.210161	0.298229	0.1436	-0.899888	0.411942	-0.422796	0.359579	-0.232185	-0.463451	0.417175	0.325899	0.675358	-1.29984	0.099412	-0.134128	0.0770016	0.091917	0.587688	0.305058	-0.480743	-0.30101	-1.06853	0.162531	-0.554999	-0.104053	-0.130634	0.103958	0.267836	-0.669371	0.395412
0.340261	0.278736	0.317822	0.335995	0.0543728	-0.155849	0.606524	0.0617409	0.1835	-0.291162	0.0545416	0.0325985	0.12508	0.662838	0.608559	0.186977	-0.137249	-0.0940571	0.0150471	-0.112937	-0.297516	0.407387	0.276896	-0.109921	0.243733	-0.547405	0.214302	0.420118	0.479351	0.0523663	0.705162	0.792292	-0.239078	-0.17456	0.297322	-0.0721474	-0.299873	0.471478	0.189478	0.224327	-0.291992	0.0797234	0.34285	0.375163	0.210083	0.306709	-0.415373	0.40395	0.482498	-0.283503
NaN	NaN	-0.584791	NaN	-0.0553513	-0.116082	0.0109129	-0.043417	-0.208494	0.218081	0.102311	0.424557	NaN	-0.19511	-0.328146	0.082119	0.264877	-0.0236778	-0.0389996	0.185323	0.0198441	0.00113296	NaN	NaN	0.0210867	0.185425	NaN	NaN	NaN	NaN	-0.0504169	0.094677	0.0834455	0.371991	NaN	-0.107706	0.199327	-0.291908	NaN	NaN	-0.738297	-0.473152	NaN	-0.152097	0.102945	-0.424559	-0.169615	0.0924187	0.104944	-0.17948
-0.628546	-0.0428677	-0.330109	-0.252644	-0.117388	-0.84962	-0.965922	-0.20743	-0.030447	-0.517569	-0.184922	0.201834	-0.0781822	-0.573563	-0.146757	-0.488844	0.0666504	-0.347017	0.155239	-0.0471964	-0.100742	0.0698433	0.0686207	-0.324149	0.123441	-0.0675888	-0.572855	-0.574598	-0.304033	-0.686316	-0.385973	-0.65189	-0.673266	-1.70954	-1.10827	-0.613186	-0.754419	0.0369911	-0.0722446	-0.0827427	-0.482075	-0.311628	-0.364292	0.0151243	-0.677204	-0.161718	-0.81032	0.0812721	-1.3745	0.406342
-0.304056	-0.319157	0.362862	-0.805006	0.4697	-0.0842981	-0.740397	-0.582554	-1.55319	0.00581551	-0.186696	-0.778563	-0.536974	-0.725449	-1.09689	0.810734	0.595041	0.232038	-1.63807	-1.03328	0.434929	-1.84552	-0.443392	-0.223901	-0.131982	-0.622156	0.37472	-0.28624	0.645008	-2.04122	-2.05535	-0.209249	-0.369748	0.883193	-0.109818	0.207569	0.747444	0.101593	0.139946	-0.616421	-0.598284	-1.26589	-0.519487	-1.11782	-0.748381	-0.805866	-0.265266	0.195736	-1.03324	0.161915
0.347725	-0.104275	0.107553	0.292725	-0.115328	-0.242955	-0.301404	-0.362988	-0.0660229	-0.169741	-0.0554647	0.240154	-0.0286407	-0.0692825	0.0441093	0.083622	-0.0193462	-0.0113144	-0.115826	-0.147405	-0.0895767	0.170403	0.00530243	-0.16937	0.0218153	-0.475019	0.442213	-0.483561	-0.199364	0.142565	0.777063	0.780539	-0.454841	-0.154241	-0.418818	-0.150492	-0.087635	0.188204	0.0081749	-0.183977	-0.428556	0.0235767	-0.00462532	0.0807161	-0.0787678	-0.371584	-0.209705	0.234219	-0.472979	-0.168098
0.77652	-0.419106	0.502592	0.854313	-0.255125	0.727056	0.78913	1.50746	0.635914	0.992123	0.858785	1.74364	1.06103	0.953226	0.981812	1.2887	0.914845	1.24111	0.481943	0.855603	0.748158	0.723175	1.25965	1.15123	1.06036	-0.060585	0.237352	-0.439304	0.47253	0.526489	-0.271872	0.0393314	-0.312558	0.280875	0.162086	0.666237	0.40626	-0.0791321	0.285965	0.151892	0.11903	-1.26399	-0.258478	-0.823092	0.242393	0.259134	-0.229393	0.965361	0.512217	1.20243
0.367912	-0.143089	0.0862389	0.130413	-0.0565014	-0.113448	-0.236506	-0.273296	-0.0369186	-0.0721893	-0.0268755	0.291489	0.12059	-0.0190525	0.108879	0.22452	0.14727	0.152632	-0.0232372	-0.00625324	0.102232	0.19858	-0.0834923	-0.202716	-0.0118494	-0.482796	0.125801	-0.546551	-0.248928	0.188536	0.595127	0.635561	-0.511727	-0.222959	-0.228742	0.0101795	-0.684433	0.05056	0.0107384	-0.209799	-0.276222	-0.0420303	-0.14113	0.102244	-0.0241184	-0.362988	-0.16711	0.216208	-0.180206	-0.128578
0.301992	-0.353529	-0.00766563	0.140438	-0.265041	-0.36369	-0.448783	-0.390182	0.0373135	-0.304073	-0.0779409	0.303989	0.0690899	-0.176319	0.105133	0.170172	-0.200483	-0.134859	0.00158119	0.0844774	-0.150471	0.350988	-0.393351	-0.320653	-0.0196714	-0.344135	0.781059	-0.164867	-0.618593	0.211224	0.858723	0.737257	-0.417871	-0.192395	-0.540103	-0.214417	-0.0773582	0.294725	0.148218	-0.382717	-0.428711	-0.10388	-0.237459	0.00597286	-0.303236	-0.275227	-0.18815	0.316597	-0.404451	0.0132656
0.851841	0.494431	1.03131	1.75474	0.386173	0.743388	0.348573	-0.602251	0.799534	0.843477	0.949054	-1.03145	1.20748	1.30036	1.00704	0.0278168	0.581163	1.29816	-0.618021	-0.984136	-0.279671	-0.996439	0.526356	1.06025	0.914683	-1.36512	-1.75939	-0.104885	-0.451418	-1.5938	0.894236	1.20588	-1.0721	-0.166665	-1.75675	-0.183628	0.302137	-0.111105	0.572426	-1.04981	-0.572851	-0.927446	-0.440741	0.28049	0.395378	-0.0277824	-0.246214	-1.8814	-0.959768	-0.498968
NaN	NaN	NaN	NaN	0.462024	NaN	NaN	NaN	NaN	NaN	NaN	NaN	NaN	NaN	NaN	NaN	NaN	NaN	NaN	NaN	NaN	NaN	NaN	NaN	NaN	NaN	NaN	NaN	NaN	NaN	NaN	NaN	NaN	NaN	NaN	NaN	NaN	NaN	NaN	NaN	NaN	NaN	NaN	NaN	NaN	NaN	NaN	NaN	NaN	NaN
0.0856571	-0.137735	0.0605507	0.237144	-0.084074	-0.064908	-0.0907316	-0.447731	0.0695896	0.0668755	-0.120708	0.350552	-0.0204754	0.0755043	0.134285	0.298143	0.157583	0.204832	0.0409641	0.0790014	0.173267	0.32749	0.0157204	-0.143737	0.229863	-0.224981	0.207272	-0.520016	-0.632433	-0.578459	0.578417	0.638027	-0.489432	-0.207585	-0.423434	0.051281	-0.041832	0.19125	0.0674591	-0.205257	-0.577326	-0.11352	-0.225893	0.256835	0.00767708	-0.162214	-0.146715	0.359426	-0.26833	-0.00792503
0.304974	0.0943146	0.231756	0.309063	0.0704994	-0.0485907	0.121863	-0.00834274	0.0852661	0.202951	0.0717211	0.448067	0.259657	-0.0271473	0.217918	0.473804	0.260952	0.287178	0.0221634	0.0816889	0.258179	0.28043	0.171385	0.0653334	0.172595	-0.863974	0.0535679	-0.561638	-0.0787029	-0.210178	0.470684	0.539274	-0.426812	-0.228841	-0.133723	0.0218353	-0.0105782	0.0799484	0.0869637	-0.23354	-0.335558	-0.15505	0.0245152	-0.002244	-0.0717354	-0.198954	-0.202204	0.434652	0.0921993	0.0829525
0.181309	0.223236	0.295061	-0.0739326	-0.230696	-0.134433	-0.0842009	-0.589828	-0.00937271	-0.0672417	-0.0321207	0.33563	0.0493279	-0.135303	0.0356827	0.184006	0.0830765	0.0690098	0.0409794	-0.0636168	-0.113918	0.0111103	0.114288	-0.330096	0.146249	-0.220797	0.349182	-0.00734138	0.0606766	0.0169697	0.487339	0.587965	-0.187251	0.137433	-0.29078	0.0985756	0.00128555	0.245659	0.153109	-0.00933838	-0.275509	0.0475903	0.131182	0.267886	-0.091547	-0.458256	-0.240759	0.319954	-0.439381	0.154905
0.188284	0.0234394	0.00398064	0.0877113	0.06497	-0.204591	-0.0311136	-0.447708	0.127052	-0.127087	-0.0466089	0.359558	0.206381	-0.0861778	0.267471	0.209124	0.0730476	-0.0415268	-0.0041256	0.0722914	0.0392876	0.247726	-0.00137138	-0.0518198	0.422839	-0.534729	0.11784	-0.382854	-0.212137	0.280077	0.531626	0.663305	-0.671432	-0.28859	-0.2114	0.0896187	0.17988	0.078167	0.106833	-0.291159	-0.483078	-0.128201	-0.129257	0.0907907	-0.0391865	-0.221556	-0.207561	0.384972	-0.019104	0.194672
0.313036	0.108515	0.0535164	0.291504	-0.0357533	-0.149758	-0.239703	-0.132311	0.0323181	-0.19067	0.0329924	0.337526	0.195938	-0.00478935	0.086319	0.0775433	0.0286655	0.0714798	-0.127321	0.0369272	0.0227375	0.265903	0.0490723	-0.174474	0.0368471	-0.515665	0.510372	-0.250294	-0.134645	0.197956	0.942799	0.878456	-0.471097	0.0835047	-0.140645	0.0660133	-0.0346813	0.111189	0.0494919	-0.127214	-0.466248	-0.0833988	-0.0879021	0.079936	-0.129646	-0.351912	-0.0870209	0.295273	-0.588871	-0.143154
0.114016	-0.202988	0.0557537	0.16844	-0.0976315	-0.155145	-0.299245	-0.136879	-0.0175762	-0.0093174	-0.150283	0.0618095	-0.15995	-0.0945415	0.0556889	0.140799	0.132616	0.0170364	0.050333	-0.255137	0.0551167	0.221714	-0.144892	-0.0464697	0.0208788	-0.549065	0.110371	-0.588196	0.547791	-0.212957	0.507814	0.710909	-0.354007	-0.239699	-0.312369	-0.123966	-0.265419	0.14006	0.339516	0.198734	-0.403452	0.0617847	-0.355152	0.166675	-0.259203	-0.19351	0.0202484	0.273087	-0.408747	-0.219561
-0.603489	-0.388296	-0.617607	-0.672928	-0.41954	-0.34578	0.0790739	-0.325855	0.324083	0.173735	-0.585402	-0.137833	0.220623	-0.578852	-0.128389	-0.35593	-0.509451	-0.785534	-0.381958	-0.342658	-0.0811729	0.0545025	-0.542625	-0.00583744	-0.182935	0.271452	-0.161293	-0.899467	-0.69632	0.110983	-0.377474	-0.0400467	0.132792	-0.0331621	-0.514949	0.136599	0.147295	-0.138351	-0.341633	1.12212	0.0716171	-0.126368	-0.260576	0.299024	0.109875	-0.0756893	-0.366207	0.00880241	-0.501204	-0.287262
-0.870277	-0.468241	-0.00432968	-0.503304	0.00531197	0.0470972	0.256707	0.0962048	-0.0923252	-0.229359	0.0467844	0.0879822	0.359854	0.412176	0.0568924	0.185495	0.8873	0.513321	0.577957	-0.249776	-0.102964	-0.479008	-0.628578	-0.668759	0.185632	0.951895	-0.945648	-0.662979	-0.580879	-1.12924	-0.703125	-0.776701	-0.385818	-0.224236	0.261731	0.306299	-0.774776	-0.921406	-1.02747	-0.87429	-0.193289	-0.0362873	-0.100847	-0.332631	-0.541458	0.493015	0.240734	-0.877684	-0.97854	-0.599342
0.68301	-0.595728	1.04914	-0.549948	-0.691969	-0.693267	-0.896674	-0.617363	-0.148455	-0.35672	0.439696	-0.455063	-0.712429	-0.823853	-0.145988	-0.381165	-0.828951	-0.87331	-0.742102	-0.476764	-0.56875	-0.0505142	-0.53306	-0.510022	-0.248401	-1.34152	0.285261	0.685965	-1.39688	0.153324	-0.777025	-0.561304	-0.0611944	0.509572	-0.341258	0.439903	1.04136	-0.351645	1.3221	-0.0478764	-0.516985	-0.507341	-0.976507	-0.462327	-0.134752	-0.553802	-0.345701	-1.05191	-0.970686	-0.937469
-0.385708	-0.830227	-1.66613	-0.881048	-0.866343	0.125329	NaN	-0.841908	NaN	-0.439383	NaN	NaN	-0.680759	NaN	NaN	-0.18355	0.636589	0.072052	NaN	NaN	-0.452927	NaN	-0.776672	-0.887675	-0.689771	-0.0578289	-1.25097	0.150991	-0.549335	0.509171	NaN	-0.768375	NaN	NaN	-0.400929	0.123711	-0.462486	-0.64933	-1.22237	-0.106579	-0.141834	NaN	-0.737389	NaN	-0.991705	NaN	0.0157623	-0.959469	-0.379448	NaN
0.422087	0.2735	-0.283073	NaN	NaN	0.0450583	NaN	NaN	NaN	-0.0165577	-0.239213	-0.0765076	0.890465	NaN	NaN	0.00696373	0.134348	0.347507	NaN	0.382337	-0.353928	NaN	0.643087	0.937909	0.265384	NaN	NaN	NaN	NaN	0.101665	NaN	0.743649	0.274829	0.631101	0.472754	0.343582	NaN	NaN	-0.422384	NaN	NaN	0.317549	-0.04916	-0.0543032	0.385191	NaN	0.0537567	NaN	NaN	NaN
NaN	NaN	NaN	NaN	NaN	NaN	NaN	0.640421	NaN	NaN	NaN	NaN	NaN	NaN	NaN	NaN	NaN	NaN	NaN	NaN	NaN	NaN	NaN	NaN	NaN	NaN	NaN	NaN	NaN	NaN	NaN	NaN	NaN	NaN	NaN	NaN	NaN	NaN	NaN	NaN	0.228966	NaN	NaN	NaN	NaN	NaN	NaN	NaN	NaN	NaN
0.538353	0.825605	0.838266	0.0283909	-0.31853	0.130372	0.843726	-0.109325	-0.533287	-0.1089	-0.00828457	-0.179211	-0.183329	-0.258942	-0.424953	-0.464764	0.370718	0.141161	-0.109152	-0.0686884	0.00637817	0.325636	-0.395355	-0.367946	-0.307277	-0.699718	0.26565	-0.0285015	0.0593567	0.598854	0.160492	0.112457	0.514937	-0.36052	0.187745	0.0736828	-0.117277	0.710382	-0.138512	-0.0739346	-0.569757	-0.197216	-0.0771637	-0.564455	-0.192429	0.804121	0.381172	-0.503489	-0.489346	0.417654
0.381704	-0.136389	0.275951	-0.410465	-0.0944366	-0.764831	-1.71221	-0.0416632	-1.44255	-0.972122	-0.62004	-0.136295	0.25577	-1.03625	-1.30958	-0.946762	-0.28157	-0.519478	-0.347876	-0.395743	-0.603273	-0.805304	-0.347862	0.0835047	-0.159736	0.897324	-0.853897	-0.63176	-1.03391	-0.129683	-1.60365	-0.510117	-0.247851	-0.385615	0.120055	-0.247749	0.146702	0.191042	-0.157158	0.0628033	0.501368	-0.526772	-0.240913	-0.888318	0.162031	-1.40502	-0.952187	-0.136267	0.00640488	0.75935
-0.691078	-0.037096	0.0571365	-0.209667	-0.0209618	0.322812	-0.578872	0.0698814	-0.128185	0.17524	0.142577	0.4457	0.501305	0.146372	0.289341	0.354265	0.284092	0.243696	0.152653	-0.192512	0.0468273	-0.0797367	-0.287268	-0.0680323	0.331616	0.297678	-0.377247	-0.182652	0.37763	-1.19344	-0.478031	-0.586842	-0.274701	-0.441218	0.0756159	0.232288	0.295206	-0.179594	-0.0188961	-0.36865	-0.0673027	-0.224463	-0.0321026	-0.35691	0.370846	-0.0870686	-0.533007	-0.0511456	0.225731	-0.0584545
-1.13729	0.662338	-0.416256	-1.69347	-1.28932	-0.128358	0.94518	-1.93991	-1.43156	-1.19045	-1.04599	-1.02375	-1.29363	0.165888	-1.36224	-1.55116	-1.38413	-0.605553	-1.49917	-1.45432	-1.13267	-1.37387	-1.08647	-1.49879	-2.09336	-2.59617	-1.69282	1.55473	-1.56374	-0.973408	-1.31807	-1.64776	0.853887	2.32297	-1.01417	1.8598	-2.1575	-0.939707	-1.42865	-1.71152	-2.11216	-1.30888	-1.16357	-1.54586	-0.361706	-1.15211	-1.13111	-2.54126	-1.80551	-0.314032
-0.0515156	0.260395	0.276266	0.556566	-0.100233	-0.100915	-0.0185595	0.280289	0.0960083	-0.270445	0.136867	0.116209	0.0435925	0.239708	0.33898	0.00283432	-0.348719	-0.2292	0.0397434	0.0286169	-0.489227	-0.206202	0.398388	0.0978975	0.137927	-0.00991249	0.365026	-0.321011	0.375965	-0.0740948	0.0856743	0.108068	-0.152329	0.136458	-0.0658846	-0.40414	-0.0695038	0.112734	-0.00774956	-0.0488663	-0.191959	0.33382	0.314219	0.296306	0.0215912	-0.289089	-0.509455	0.138401	0.453091	-0.575079
-0.0205555	-0.106644	0.0428925	-0.0445213	0.00582886	-0.167247	-0.185124	-0.0899982	0.207796	0.426443	0.000916481	0.0931492	0.275454	0.303778	0.0922852	0.265102	0.134176	0.0766506	0.171038	0.35102	0.205774	0.295954	-0.0629673	0.0622931	0.232669	0.260313	-0.125648	-0.11891	0.1511	0.0268192	0.206049	0.0515003	-0.0423326	-0.204091	0.0764589	-0.160702	-0.291224	-0.125776	-0.0813141	0.12525	-0.0764618	-0.192963	-0.0695114	-0.00517941	0.298729	-0.130581	0.182989	0.260447	-0.2365	0.353401
-0.0362453	-0.00629044	0.488211	-0.0282803	-0.347828	-0.111056	-0.12795	-0.109533	-0.0450916	-0.0696163	0.154853	0.073431	-0.194288	-0.0330143	0.118484	0.118151	-0.106176	-0.160336	0.134195	0.16385	-0.0546169	0.128937	-0.158443	-0.319308	-0.35155	0.0267963	-0.129671	-0.516958	-0.14908	-0.167686	-0.0245113	0.0254097	-0.27007	-0.211577	-0.31607	-0.19779	-0.15172	0.3027	-0.321135	-0.775215	-0.466755	0.0207691	0.232777	-0.256467	-0.594414	-0.295355	-0.426573	-0.0362091	0.0861397	-0.191822
0.269503	0.670319	0.093996	0.5767	0.397787	0.531116	0.378539	0.320827	0.102859	0.257338	0.0526266	-0.121284	0.4541	0.187872	0.0825825	0.37221	0.289286	0.229828	0.0475731	0.65591	0.140205	-0.124474	0.479422	0.887076	0.750623	0.567816	0.733183	1.00035	1.10632	0.21632	0.132387	0.129196	1.07213	1.24236	0.932031	0.819536	0.797968	0.42424	-0.224659	-0.225468	-0.248846	-0.123529	-0.17157	0.175174	0.103558	-0.134321	0.491117	0.0402431	-0.100523	-0.374159
0.240313	0.0985126	-0.106867	0.0833702	-0.11768	0.21458	-0.16291	-0.322591	0.0854702	-0.0538216	-0.300099	-0.237766	-0.00896263	1.00361	0.572897	-0.350473	0.233892	0.195032	-0.419744	-0.309255	-0.269079	-0.476007	0.119841	-0.141297	0.680577	-0.52725	0.613842	-0.240484	-0.238873	0.766058	-0.219536	0.0821877	-0.17299	0.919604	0.384316	0.339891	0.0764389	-0.0553951	0.137478	0.557981	0.189524	0.0368366	-0.105452	-0.333016	1.13409	0.398094	0.366251	-0.27475	-0.734306	0.245991
-1.04982	0.6488	0.501097	-0.0921001	0.404531	NaN	-0.38144	NaN	-1.36376	NaN	-0.253463	-0.304058	-0.83482	-0.551882	-1.24735	NaN	NaN	NaN	-0.846574	-0.192666	NaN	-0.792641	0.563927	-0.156322	NaN	-0.667061	0.996843	0.182531	0.713251	2.37905	1.03627	NaN	-0.0120802	-0.381782	-1.11777	NaN	0.446182	-0.0604763	-0.666714	0.81229	NaN	0.185793	-0.432047	0.121791	0.153648	0.135113	NaN	0.00483322	0.36248	-1.2631
-0.343395	-0.0943336	0.100794	0.127077	0.0370235	-0.277658	-0.13524	-0.107542	0.115921	-0.00544167	0.444657	0.190199	0.195677	0.236334	0.406536	0.248671	0.0541267	0.146248	0.306616	0.305367	-0.221853	0.0331364	0.291456	0.295619	-0.0265093	0.549953	0.173819	-0.0860844	-0.0628319	0.143442	0.0963554	-0.133263	0.0660925	-0.0986242	0.0204287	-0.216009	-0.233362	-0.0716686	0.0363255	0.217394	-0.128162	-0.0328102	0.0619354	-0.0413771	-0.0270348	-0.154526	-0.297693	0.0856037	-0.165754	0.254755
0.231401	-0.0119324	-0.237257	-0.0473213	0.0888672	-0.0738459	-0.300202	0.534761	0.0493088	0.00749588	-0.470784	-0.235699	-0.319038	-0.48243	-0.216364	-0.219036	0.022974	-0.0668201	-0.182077	0.171237	0.271706	0.185629	-0.431023	-0.354938	-0.18529	0.157787	0.0530415	0.0797234	0.318483	0.112257	0.390463	0.748402	0.0554819	-0.250714	0.040988	0.157053	-0.237368	-0.00515366	0.18412	0.326874	1.08562	-0.111103	0.0228767	-0.262565	-0.326117	0.411465	0.291643	-0.801617	-1.22296	1.22189
-0.232826	-0.585138	-0.365711	0.0151806	-0.0302334	-0.261579	-0.2189	-0.229733	-0.0040226	-0.0542507	0.103824	-0.119549	-0.0723705	-0.164701	0.0751381	-0.122602	-0.0824776	-0.0224762	-0.00831604	0.0744505	-0.171576	-0.1112	-0.00654221	0.0768824	-0.11601	0.29108	0.213438	-0.13714	-0.36269	0.277315	0.262369	0.388493	-0.148805	-0.161632	-0.243239	-0.0892467	-0.214848	-0.105438	-0.107683	0.0664444	0.411144	-0.0864029	-0.135551	-0.122828	0.113535	-0.046175	-0.00647163	-0.23735	-0.516098	0.380867
0.00193405	0.219795	0.440155	0.21843	0.230961	0.737576	0.0938463	0.306425	-0.0665264	0.253857	0.350381	0.317942	0.307747	0.62504	0.387329	0.574484	0.1656	0.50914	0.104448	0.824077	0.00756836	0.0799465	0.0179901	0.0400057	-0.0414839	0.497335	0.130754	0.210236	0.36446	0.0105934	0.690838	0.662632	0.501763	1.1841	0.530955	0.645609	0.763445	0.401073	0.164742	-0.207884	-0.430441	0.0209999	-0.0309277	0.0147486	0.951197	-0.00938034	0.0797863	-0.244606	-0.211367	-0.41011
0.777924	-0.289881	-0.077837	0.0670223	0.325058	0.0630064	0.206954	0.59479	-0.0912514	-0.143494	0.0985975	0.23576	0.138947	0.600513	0.228418	-0.193951	0.0568161	0.1157	0.244686	0.393739	-0.118734	0.17638	0.310162	0.241412	0.262149	0.447788	0.101772	0.326353	0.285433	-0.0301456	-0.514709	-0.330122	-0.127976	0.0453501	0.522614	0.126804	0.689545	0.0618477	0.0536671	0.257612	0.580677	0.470942	0.336443	0.407914	0.239717	0.0643253	0.0557232	-0.0386868	0.0566769	1.07907
0.0266647	0.384077	0.371099	-0.184729	-0.0900784	-0.0773001	0.107478	-0.644527	-0.192627	-0.078949	0.687284	0.106909	-0.0593033	-0.0488281	0.0865879	0.164904	0.294819	0.00994873	0.222845	-0.00269222	0.232151	0.413475	0.151485	-0.578094	-0.945991	0.00805664	0.195532	0.0303631	-0.118517	0.274851	-0.491476	-0.287106	0.159528	-0.16649	0.402188	-0.347641	-0.814442	-0.644648	-0.277056	-0.477776	-0.477381	0.105125	0.522497	-0.196624	0.0376682	-0.653223	0.0974522	-0.216705	-0.779333	0.0965214
-0.167753	-0.196426	-0.1476	-0.0392838	-0.0120182	-0.30832	-0.419034	-0.153872	-0.201439	-0.148777	0.101373	0.369673	-0.0369377	0.0494518	0.122381	0.21044	0.28446	-0.0570278	0.532595	0.52221	-0.00434303	0.311445	-0.286432	-0.065032	-0.711551	-0.0891018	0.283802	-0.391285	-0.452932	0.287233	-0.221775	-0.0357113	-1.25884	-0.243049	-0.617692	-0.0686665	0.0133667	0.0301418	0.19743	0.00263596	-0.43259	-0.483242	-0.576597	-0.362395	-0.0147076	-0.578815	-0.370668	-0.119244	-0.25153	0.104021
0.23999	0.435644	0.00550079	-0.226294	-0.350056	-0.581887	-0.00414181	-0.351002	-0.544928	-0.561363	-0.310273	-0.0699959	-0.102488	-0.0121574	0.0641518	-0.200235	0.254095	0.182364	-0.228891	-0.0979948	-0.343567	-0.263556	-0.383583	-0.217196	-0.150033	-0.626688	0.185387	-0.381868	-0.143702	-0.0104618	0.296461	0.327074	-0.375199	0.152225	-0.162627	-0.168564	-0.331533	-0.218863	-0.535112	-0.00821877	-0.0603447	-0.454567	-0.507164	-0.415864	0.230251	-0.157934	-0.461538	-0.317179	-0.233395	0.940763
-0.52335	-0.261641	1.79077	0.193987	0.462198	0.186316	-0.488078	0.153976	1.08892	0.690821	0.306991	0.726791	0.937325	0.51873	0.702866	0.807528	0.47891	0.476843	0.487776	0.292539	0.352297	0.689568	-0.224937	0.139089	1.299	-0.81452	-0.376802	-0.521526	0.480257	-0.645424	0.112621	0.157019	-0.429133	-0.542237	0.126782	0.15731	0.180305	0.561838	0.566717	0.154076	-0.269215	-0.507799	-0.49157	-0.206573	0.0126591	-0.490522	-0.609138	-0.676994	-0.0941124	-0.476816
-1.05845	-0.802681	0.00968933	-1.05275	-1.10844	-1.05937	-0.424287	-1.17476	-0.826138	-0.646175	-0.543826	-0.146341	-1.65059	-0.301146	-0.646805	-0.957136	0.0619335	-0.594948	0.0213146	-0.239024	0.632139	1.12377	-0.407652	-0.167083	-1.29404	-0.725691	-0.294247	-0.0531654	0.168694	0.164343	0.382607	0.47994	-0.0532236	0.137496	-1.61682	-0.784927	0.0887547	-0.540047	0.627119	0.542639	-0.211325	-0.841894	-1.37226	-1.04568	-0.180254	-0.482071	-0.377048	-0.613127	-1.33955	-0.290854
-0.0430107	-0.264044	-0.209408	-0.405588	0.563795	0.155717	-0.0122519	0.301859	1.01516	0.501875	0.0996923	1.32979	-0.153652	0.193304	0.0962543	-0.0466709	0.103737	0.175797	0.0866604	-0.641412	0.695213	-0.0675106	-0.670099	-0.33915	2.01199	-0.345453	-0.528776	-0.969618	3.89853	-0.276289	2.85546	1.52886	-0.171004	-1.0471	0.0501966	-0.200994	-0.432684	1.04705	0.529406	1.18762	0.0792637	1.23267	1.04116	0.820281	2.88139	0.905973	0.376646	0.205814	1.59322	-1.52532
-0.527964	-0.230919	-0.638657	-0.237425	-0.162621	0.0988226	0.500279	-0.363096	0.399895	0.0260048	-0.364335	1.49468	-0.566967	-0.375061	-0.58526	-0.554216	0.396688	0.462671	-0.196463	0.743127	-0.404495	-0.604399	0.11949	-0.0529966	0.215352	0.0113106	-0.610611	-0.324619	-0.190027	-0.717709	0.0617828	-0.344002	-0.300912	0.15289	0.290149	-0.134712	-0.00782013	0.153906	0.862425	-0.586508	-0.410341	0.302799	0.61153	-0.410325	0.0958061	-0.0863018	-0.352734	0.0560055	0.811167	-0.320267
-0.020174	0.113531	0.226196	-0.211113	0.794416	0.160436	-0.0282907	0.117496	0.0119305	0.0899258	0.172683	0.617912	1.1133	0.447281	0.24189	0.418673	0.374659	0.360657	0.347973	0.622132	0.298204	0.0911026	0.40724	0.129355	0.0557222	0.95483	-0.37989	-0.294865	0.248619	-0.605513	-0.193911	-0.417444	0.468698	0.66108	1.02115	0.396921	0.456266	-0.539251	-0.0811882	-0.0108261	-0.0276546	-0.0126953	0.109165	-0.0601797	0.11038	-0.0290356	-0.0700951	0.0394115	0.782482	0.461975
-0.175615	0.105122	0.267477	-0.669239	-0.53166	-0.876674	-0.628392	-1.04287	-0.998222	-0.845552	-0.918023	-0.426329	-0.0331345	-0.597301	-0.302359	-0.347094	-0.0120544	-0.367392	-0.507088	-0.209979	-0.453724	-0.17757	0.152439	-0.800958	-0.194551	-0.376648	0.0978775	-0.716967	-0.805271	0.204716	0.431089	0.720945	-1.01673	0.0561037	-0.996924	-0.0579929	-0.655903	0.104153	0.255219	-0.40336	0.0829391	-0.263208	-0.124344	-0.856122	-0.238682	-0.111643	-0.110863	-0.200708	-0.769136	0.134949
0.0461884	-0.659754	-0.313383	-0.441292	-0.471319	-0.542214	-0.730279	-0.730577	-0.46537	-0.426823	-0.407388	-0.274139	-0.0878143	-0.608355	-0.717033	-0.543911	-0.627075	-0.55431	-0.841173	-0.271346	-0.405266	-0.510406	-0.416245	-0.169299	-0.778892	-0.260077	-0.63702	-0.246553	-0.652287	-0.614241	-0.192581	0.0299225	-0.344026	-0.450812	-0.536845	-0.65424	-0.826735	-0.295444	-0.410673	0.586136	0.414459	-0.281652	-0.255468	-0.429465	-0.28064	-0.38055	-0.321447	-0.319302	-0.360735	0.424105
-0.072628	-0.0598526	0.109674	0.0998363	0.0154839	-0.372054	-0.299562	-0.306147	-0.0256824	-0.180182	-0.0924997	0.197996	-0.0950928	-0.0382576	0.19775	0.0817661	-0.00451469	-0.0574055	0.00338364	-0.0706015	-0.0923939	0.254164	0.0242176	-0.0161371	-0.0328779	-0.263021	0.424124	-0.256092	-0.609489	-0.203955	0.726929	0.649818	-0.499705	-0.137122	-0.53345	-0.150045	-0.169273	0.102972	-0.028532	-0.302231	-0.347281	-0.248909	-0.0927238	-0.000142097	-0.013464	-0.221064	-0.14538	0.354513	-0.808056	0.0444012
0.183542	-0.208223	0.351395	0.184196	0.120064	-0.0757818	-0.1634	-0.121111	0.176729	0.114916	-0.0184412	0.225988	0.146124	0.130318	0.366976	0.237568	0.350973	0.21632	0.109779	0.0148973	0.177355	0.439682	-0.0307217	0.226628	0.129401	-0.109915	0.319201	-0.377413	-0.173967	-0.128834	0.543232	0.413944	-0.371251	-0.711154	-0.281156	-0.127373	-0.363718	-0.0630436	-0.0932369	-0.0553894	-0.462635	-0.64913	-0.567001	-0.0424032	-0.0547714	-0.327988	-0.075634	0.505459	-0.518728	0.192144
0.0984592	0.160379	0.13484	0.0834694	0.0398483	-0.0788469	-0.124576	-0.0924911	0.0256462	0.0551777	-0.0390577	0.265692	-0.039629	0.0708504	0.287207	0.337538	0.214481	0.13032	0.0880394	-0.0575209	0.110533	0.308239	0.17662	0.145431	0.0890589	-0.346893	-0.179878	-0.967035	-0.0432873	-0.834702	0.344442	0.234947	-0.291039	-0.722455	-0.355596	-0.0952263	-0.00402832	-0.0837746	-0.0893993	-0.109566	-0.653048	-0.215164	-0.00700378	0.0372114	0.0226192	-0.28791	-0.180809	0.285343	-0.264782	0.143373
-0.219509	-0.596155	0.174225	-0.171484	-0.101154	-0.462008	-0.273576	-0.437162	-0.14595	-0.0264187	-0.07265	-0.270397	-0.156693	-0.3557	-0.278702	-0.127188	-0.29493	-0.320555	-0.142763	-0.227263	-0.0779076	0.181812	-0.123339	-0.182445	0.113788	-0.0784702	0.363638	-0.243736	-0.452812	0.479179	0.75934	0.857273	-0.324471	-0.32998	-0.308167	-0.104591	0.276079	0.273594	0.359709	0.430773	0.0708733	-0.0637589	-0.0699711	0.124856	0.123112	0.138826	0.0236893	0.347445	-0.458553	-0.133778
0.507797	0.0900936	0.28249	0.084465	-0.0482826	-0.147981	0.0193052	-0.411077	0.238205	-0.130533	-0.00428486	0.411556	0.343809	0.0450706	0.489016	0.112358	0.101294	-0.115852	0.114651	0.0465212	0.092001	0.405117	-0.140911	0.177281	0.156682	-0.188782	0.0533581	-0.554031	-0.712727	-0.167854	0.367769	0.516102	-0.453895	-0.206033	-0.68201	0.0674324	-0.026453	0.165871	0.116119	-0.498495	-0.402798	0.0473785	-0.28367	0.159785	0.0961361	-0.109184	-0.044939	0.443884	-0.334114	0.251797
-0.0384998	-0.0449905	0.150723	0.0986462	0.0683155	-0.290189	-0.268268	-0.560337	0.0723972	-0.121159	0.0354967	0.409781	0.085968	0.0513325	0.279156	0.16058	0.14329	0.125265	0.0354462	0.0708017	0.12027	0.256578	-0.138872	-0.185271	0.0681276	-0.325531	0.31225	-0.374607	-0.480753	-0.0723114	0.45709	0.415989	-0.472566	-0.0300932	-0.172961	-0.101725	-0.301685	0.055294	0.370888	-0.0860863	-0.730518	-0.215521	-0.266476	0.182872	-0.121298	-0.116224	-0.258715	0.363995	-0.75054	0.224604
NaN	NaN	NaN	NaN	NaN	NaN	NaN	NaN	NaN	NaN	NaN	NaN	NaN	NaN	NaN	NaN	NaN	NaN	NaN	NaN	NaN	NaN	NaN	NaN	NaN	NaN	NaN	NaN	NaN	NaN	NaN	NaN	NaN	NaN	NaN	NaN	NaN	NaN	NaN	NaN	NaN	NaN	NaN	NaN	NaN	NaN	NaN	NaN	NaN	NaN
0.243574	0.00481415	0.138346	0.233128	-0.124119	-0.254441	0.0295668	-0.56181	-0.104399	-0.0407085	-0.12655	0.283813	0.000581741	0.0330925	0.119972	0.281704	0.0300961	0.0623379	-0.116764	-0.0564871	0.0355206	0.274225	-0.081522	-0.0652628	0.0127916	-0.229929	0.18338	-0.577675	-0.372536	-0.116793	0.748491	0.739283	-0.70777	-0.47037	-0.440372	-0.288555	0.304573	0.0667667	-0.00502586	-0.160347	-0.35273	-0.0509129	-0.199978	-0.0157537	-0.0864124	-0.503817	-0.234226	0.171633	0.0143356	0.0190239
0.0508194	0.178978	-0.0265942	0.28441	-0.170527	-0.180814	-0.131	-0.698509	-0.12533	-0.143085	-0.189483	0.151844	-0.0867252	-0.0444298	0.109734	0.11698	0.0210209	-0.0189056	-0.100464	-0.145925	-0.0144482	0.146814	-0.0540333	-0.186687	-0.0241785	-0.311146	0.239241	-0.274408	-0.37534	-0.0975418	0.677357	0.862381	-0.45157	-0.0485411	-0.281005	-0.162123	-0.250689	0.0842342	0.377825	-0.139526	-0.527769	-0.0836563	0.0202637	0.0528002	-0.130415	-0.267612	-0.168716	-0.0438671	-0.529755	-0.225582
0.341888	0.0193138	0.205265	0.0594406	0.0221462	-0.00885487	0.0542135	-0.185171	0.275991	0.238882	0.181218	0.580545	0.617485	-0.00595093	0.244604	0.607893	0.301123	0.339388	-0.00537109	0.244212	0.249968	0.508179	0.124132	0.181056	0.145009	-0.600775	-0.0598965	-0.506155	-0.195124	-0.0205421	0.134167	0.29917	-0.745013	-0.409915	-0.0963507	-0.115782	0.162575	0.0976334	-0.045433	-0.377087	-0.291346	-0.159609	-0.151106	-0.0470076	-0.242352	-0.0630913	-0.36747	0.429838	0.0832253	0.46126
0.38518	0.0155888	0.225502	0.191898	0.0796947	-0.118777	-0.10468	-0.17675	0.07621	-0.00364494	0.0628862	0.335552	0.477406	0.137375	0.236631	0.258118	0.0961132	0.210667	0.143925	0.0709295	0.131023	0.404753	-0.0831032	0.076726	0.0681505	-0.252468	0.40233	-0.349045	-0.353407	0.135048	0.778645	0.733686	-0.58767	-0.0951223	-0.0720949	0.099968	0.00274658	0.09021	0.0730724	-0.349358	-0.312227	-0.239691	-0.204111	0.0067358	-0.00349236	-0.173418	-0.1126	0.403484	-0.358208	0.229698
0.715599	-0.110353	0.137789	0.132128	-0.0815926	-0.202226	-0.416873	-0.369171	0.00143242	-0.103018	-0.144437	0.592037	0.847229	-0.0919895	0.562635	0.531939	0.0243015	-0.00959396	-0.13695	0.16348	-0.00996399	0.249369	-0.304132	-0.279199	0.0232611	-0.602764	0.328131	-0.369364	-0.323164	0.168028	0.562592	0.611364	-1.17352	-0.342818	-0.0506983	-0.0802155	0.22353	0.488434	0.261061	-0.5128	-0.303684	-0.368729	-0.0502911	0.143756	-0.289114	-0.558691	-0.00852203	0.44105	-0.118553	0.218523
0.239685	-1.33785	0.224022	-0.245398	0.003088	-0.109654	-0.98408	-0.468132	-0.773733	-0.131586	-0.161746	0.308399	0.127901	-0.631296	-0.461411	0.0909348	0.0505142	-0.0274773	-0.717873	-0.132947	0.0281773	-0.510519	-1.26299	-1.41765	-0.905347	-0.375156	-0.0447197	-0.845165	-0.839865	0.101498	0.0712166	0.762074	-0.594607	-0.0856256	-0.43699	-0.0947399	0.0817776	-0.0282116	-1.09751	-0.787575	-0.377102	-0.135145	-1.35151	-0.0864058	0.0491867	-0.959822	-0.133728	0.319536	-0.227539	0.0292625
0.308514	-0.0887203	0.221258	0.219254	0.115358	-0.0843401	0.125247	0.13604	0.10442	0.0699768	-0.0686884	0.399506	0.271746	0.235552	0.449366	0.529428	0.264004	0.273151	0.0443993	0.00751782	0.291468	0.426266	-0.199425	0.0994349	0.227731	-0.725391	0.0198822	-0.461145	0.0656967	-0.190145	0.425323	0.443047	-0.613585	-0.350667	-0.174541	-0.122124	0.337446	-0.0344048	-0.0108242	-0.226311	-0.652163	-0.106989	-0.337978	-0.0430708	0.0102043	-0.34086	-0.326797	0.507021	0.0332527	0.26996
0.187859	-0.299395	0.268671	0.256369	-0.00435638	-0.141841	0.219453	-0.627346	0.0992813	0.139965	0.234529	0.598845	0.513105	0.0233631	0.00367928	-0.0334225	0.0889111	-0.0589523	-0.0422382	0.234902	0.132982	0.313511	-0.00520134	-0.176139	0.269374	-0.449953	0.565687	-0.27157	-0.802183	0.310766	0.500603	0.642424	-0.674438	0.115008	0.0153112	0.217472	0.277491	-0.0489388	0.258219	-0.760506	-0.534124	-0.482481	-0.436104	0.13448	0.0176296	0.579248	0.378826	0.0608273	-0.640034	0.360611
0.5058	-0.435223	0.179438	0.355312	-0.00573921	-0.214053	0.258523	-0.224546	0.222452	0.0259113	0.0981894	0.585522	0.27747	0.0160179	0.358667	0.314337	0.0273476	0.0313835	0.0801563	0.195859	0.174316	0.452799	-0.517775	0.0666361	0.0868502	-0.262836	0.588646	-0.191061	-0.465612	0.381855	1.02826	0.9102	-1.34501	-0.295917	-0.432536	-0.0803032	0.0629292	0.115292	-0.0872917	-0.506826	-0.129557	-0.606236	-0.572041	-0.147086	0.319521	-0.108992	-0.0382633	0.377174	-0.618114	0.170042
0.00339508	-0.271645	0.229401	-0.0516434	0.188137	-0.28029	-0.582297	-0.372709	0.145054	-0.266993	0.317641	0.697924	0.287193	0.131878	0.116251	-0.153601	0.128727	0.0238037	0.165112	0.447389	-0.0501289	0.169302	-0.296955	0.0460176	0.0648623	0.00849342	0.221529	-0.447281	-0.405682	-0.359179	-0.00676537	0.164274	-0.44081	0.00562572	-0.0586939	-0.00967026	0.322865	0.271835	0.08395	-0.246794	-0.590702	-0.507105	-0.406389	-0.231643	-0.445461	-0.152885	-0.338095	0.746775	-0.605925	0.269037
0.176989	-0.0779629	0.0444317	0.237265	0.0645885	-0.282434	-0.0110807	-0.0844746	0.115496	0.17959	-0.0224638	0.357248	0.115446	0.0344219	0.352983	0.426277	0.287975	0.262918	0.0898857	0.0524683	0.214008	0.340151	-0.202593	-0.0229139	0.316129	-0.922054	0.40045	-0.255394	-0.33919	-0.10392	0.624706	0.512253	-0.858674	-0.623992	-0.537906	-0.267254	-0.24205	-0.0645504	0.0692558	-0.248705	-0.475807	-0.34816	-0.328981	-0.0525522	0.0161076	-0.38299	-0.167048	0.284027	-0.333132	0.191271
0.230198	-0.20256	0.152529	0.244844	0.154802	-0.35563	-0.38621	-0.110657	-0.0820789	-0.133591	-0.00115299	0.252375	0.193684	-0.0920448	0.0908604	-0.00576401	0.0894432	0.0207291	-0.0119762	0.0594931	0.0730858	0.169987	-0.460289	-0.33637	0.274053	-0.355368	0.730421	-0.169374	-0.446102	0.558781	0.504827	0.874542	-0.763694	-0.371518	-0.16623	-0.231888	0.182568	0.410347	0.210869	-0.330584	-0.306486	-0.32795	-0.49301	0.0167017	-0.00195122	-0.244848	-0.00495529	0.365696	-0.45952	-0.0557842
0.650196	0.648666	1.10858	-0.195187	-0.0864964	0.0591974	-0.565604	-0.544148	-0.326439	0.615055	NaN	NaN	-1.20905	0.18928	0.0547829	0.420717	0.308907	0.417437	-0.118313	NaN	0.0412216	0.112232	0.539703	-0.029912	-0.195516	-0.468296	0.0742302	1.0781	0.977268	-1.59332	0.610088	-0.0926647	NaN	NaN	0.678376	0.245428	0.302029	-0.527969	1.27505	1.15833	-1.3262	NaN	0.179407	NaN	-1.35023	-0.850376	0.20126	0.336842	-0.479063	-0.148499
0.649143	-0.245806	0.342594	0.307501	0.0154572	-0.0875959	-0.0459623	0.0851326	0.26862	0.336021	0.205981	0.598351	0.403269	0.210007	0.333361	0.417551	0.354351	0.345337	0.211287	0.294332	0.326952	0.566689	-0.293066	0.254889	0.312839	-0.315403	0.544643	-0.416214	-0.681309	0.408506	0.627497	0.754139	-0.718225	-0.478408	-0.613513	-0.0684605	-0.187634	0.417482	0.113333	-0.501675	-0.289776	-0.376266	-0.416346	-0.152503	-0.176554	-0.0234642	0.0456181	0.894001	-0.299398	0.150778
0.21945	-0.0559731	0.256039	0.0971909	0.0948505	0.0763311	-0.0476809	0.122076	0.16938	0.227051	0.224565	0.504326	0.310827	0.25618	0.393259	0.426208	0.313675	0.341347	0.146046	0.264977	0.262667	0.446865	0.0835247	0.122125	0.0524035	-0.708897	0.205612	-0.159098	-0.160376	-0.375891	-0.0759811	-0.100954	-0.411279	-0.311051	-0.265117	0.0756531	-0.112461	-0.0315437	-0.345821	-0.165937	-0.437681	-0.190125	-0.230482	-0.0685778	-0.148016	-0.195305	-0.296143	0.557678	-0.0754471	0.464178
0.151003	-0.538816	0.101128	0.153891	-0.041748	-0.148559	0.436463	-0.578053	0.327972	0.300615	-0.0827723	0.682936	0.51231	0.248705	0.514269	0.321236	0.239262	0.150557	0.223101	0.285779	0.240656	0.430479	-0.229675	-0.0712938	0.561498	-0.708847	0.223368	-0.41741	-0.256651	0.0749779	0.447739	0.716995	-1.23124	-0.446698	-0.566197	0.0742416	0.115879	0.100725	0.0936699	-0.504211	-0.339249	-0.490835	-0.665064	0.0460615	-0.0614758	0.00765991	-0.000835419	0.835785	-0.0678101	0.565077
-0.113935	-0.0375614	-0.025238	-0.197763	-0.103115	-0.258395	0.00278187	-0.235533	0.138016	0.144093	0.157388	0.37402	-0.0248394	0.159109	0.489269	0.502428	0.129702	0.26646	0.0374069	0.316798	0.0972672	0.232353	-0.00806046	0.0540495	0.0438223	-1.07732	-0.681759	-0.633099	-0.229702	-0.498005	0.0325603	0.274647	-0.23368	-0.276849	-0.373626	-0.581778	-0.58576	-0.0291843	-0.0365429	-0.229673	-0.597614	-0.0535755	-0.115051	0.137082	-0.248219	-0.26712	-0.288139	0.145639	-0.674822	0.21064
0.502469	0.174534	-0.537395	0.0991211	-0.394361	-0.568437	-1.17428	-0.603579	-0.513592	-0.13929	0.338422	0.225834	4.06353	-0.477066	-0.101322	0.120836	-0.122744	-0.361622	-0.0303192	0.0482836	0.0298023	-0.0948124	0.0100727	0.00315571	0.143727	-0.421032	0.0678577	-0.579203	-0.24884	-0.740675	-0.372704	-0.112833	-0.309974	-0.147006	4.28233	-0.69371	-0.66592	-0.747332	-0.0804329	-0.733595	0.182619	-0.137741	-0.318798	0.180152	-0.715477	-0.791245	-0.630278	0.250671	-1.04968	-0.662808
0.175543	-0.187792	0.236504	-0.101475	0.224304	0.028882	-0.245353	-0.200747	0.367844	0.263035	-0.0369158	0.707939	0.329588	0.189308	0.483995	0.457142	0.389172	0.30283	0.428196	0.418141	0.339308	0.594681	-0.151638	0.00943089	0.351007	0.185917	-0.0126705	-0.527756	-0.671436	0.144331	0.102619	0.143785	-1.46945	-0.644635	-0.571061	0.308952	-0.235355	0.0798321	-0.0212708	-0.506609	-0.757786	-1.01625	-0.315134	-0.372298	-0.195385	0.122871	-0.155983	0.570349	-0.623848	0.84713
0.361916	-0.107807	0.273161	0.263132	-0.0934143	-0.342122	-0.461993	-0.112267	0.248377	0.155167	0.146359	0.628967	0.329657	-0.00284767	0.396816	0.268562	0.0287552	-0.0933342	0.11792	0.248023	0.192806	0.459993	-0.116201	0.023984	0.348903	-0.441933	0.243256	-0.219454	-0.200043	-0.122995	0.296505	0.416323	-0.550149	-0.086833	-0.176229	-0.163271	0.493656	-0.100031	-0.0420055	-0.259754	-0.237083	0.0840111	-0.102562	0.283681	0.52916	-0.35331	-0.331486	0.727461	-0.132051	0.520182
0.584536	-1.01691	0.433453	0.0792599	0.152637	0.00944614	-0.332604	-0.111111	0.759909	0.264101	0.155744	0.594955	0.50318	0.232901	0.573309	0.443182	0.433823	0.102577	0.517851	0.277938	0.459225	0.679647	-0.80933	0.0193682	0.321963	-0.518946	0.382793	-0.291843	-0.644562	-0.00313759	0.598671	0.740885	-1.10873	-0.30383	-0.369542	0.0358086	-0.0241966	0.38039	-0.115732	-0.555096	-0.569485	-0.606398	-1.21067	-0.27889	-0.5453	0.004076	0.196217	0.897043	-0.760828	0.315508
-0.0950012	-0.625481	0.583641	-0.195999	0.0451641	-0.214227	-0.67645	-0.0772228	0.0543346	0.123337	-0.108602	0.309494	0.323374	-0.146526	0.167797	0.315559	0.192528	0.0900021	-0.0087471	0.121963	0.16411	0.269131	-0.453579	0.0846968	-0.0765696	-0.544016	-0.451403	-0.516542	-1.01736	-0.689518	-0.735783	-0.465158	-1.13544	-0.845223	-0.515069	-0.377539	-0.465427	0.00305557	0.0545959	-0.523302	-0.369534	-0.725878	-0.593372	-0.500772	-0.0485096	-0.627991	-0.561604	0.400545	-0.0522957	0.02528
0.164978	0.00378799	0.201557	0.181982	0.068037	-0.186381	-0.131488	-0.2819	0.0616417	-0.00596809	0.017396	0.430712	0.08321	-0.0710506	0.22654	0.28422	0.093544	0.116028	-0.0266533	0.0778074	0.112492	0.271736	-0.0486526	-0.0235052	0.084115	-0.272402	0.209827	-0.839436	-0.307917	-0.0463581	0.557018	0.674297	-0.604096	-0.332965	-0.484805	-0.152143	-0.214546	-0.0849304	0.0251503	-0.366791	-0.456791	-0.209774	-0.151009	-0.00039196	0.137829	-0.380592	-0.252022	0.501438	-0.179615	0.189625
0.250143	0.19578	0.118025	0.180246	0.0354328	-0.0876951	-0.259959	-0.493126	0.0259876	-0.013876	-0.0316439	0.219	0.0740356	-0.124804	0.128826	0.0111656	0.104021	0.0354614	0.0490284	-0.043313	0.0441341	0.233469	-0.1527	-0.167445	0.0695887	-0.303162	0.361629	-0.38871	-0.00765037	-0.0675621	0.822397	0.758398	-0.0290976	-0.366454	-0.478356	-0.140509	-0.362116	0.050993	0.128887	-0.163967	-0.130562	-0.445911	-0.307903	-0.00750446	0.0118809	-0.129021	0.0765438	0.107468	0.00649452	0.103458
0.337984	-0.521677	0.902344	0.0811234	0.254803	-0.103662	-0.23973	0.0531712	0.260588	0.405258	0.329183	0.801756	0.455273	0.32762	0.417671	0.593281	0.521748	0.637278	0.308207	0.335746	0.488857	0.578499	-0.0125771	0.240863	0.416236	-0.155186	0.218683	-0.271938	-0.456455	-0.158466	-0.110485	0.272017	-0.668309	-0.380242	-0.430671	-0.137484	0.259079	0.420769	-0.137077	-0.235767	-0.396988	-0.541576	-0.952934	-0.335135	-0.279169	-0.14308	-0.0908165	1.13548	-0.239468	0.634947
0.289644	-0.823442	0.330332	0.349993	0.051136	0.00837994	-0.0936804	-0.0356274	0.281885	0.267723	0.0590219	0.519545	0.362997	0.163898	0.348639	0.374704	0.347242	0.220194	0.170042	0.155093	0.263874	0.401373	-0.320768	0.105247	0.246568	-0.147945	0.473494	0.158293	-0.226124	-0.00267983	0.449776	0.738405	-0.593173	0.249782	-0.0739412	0.133286	0.309605	0.268263	-0.722635	-0.489456	-0.203493	-0.414665	-0.916368	-0.121566	0.226957	-0.0803299	0.103367	0.613825	-0.248478	0.245955
-0.0635757	-0.444979	0.206598	0.143419	0.0229034	0.0211344	0.0697908	-0.278412	0.0775642	-0.0107727	0.0520067	0.529032	0.19385	-0.174101	-0.000177383	0.0621548	0.211319	0.060358	0.0335369	0.580501	0.226814	0.201859	-0.241838	-0.0866499	0.24311	-0.354214	-0.0294933	-0.646055	-0.0254669	-0.296934	0.476025	0.520092	-0.0493841	0.000733376	-0.307254	0.140825	-0.385958	-0.0432835	-0.129356	-0.313667	-0.149513	0.0372753	-0.600513	0.328816	-0.150684	-0.0944805	-0.220144	0.596973	-0.280201	0.532206
-0.0838642	-0.505632	0.258198	0.263655	0.126015	-0.322755	-0.608026	-0.345827	0.133451	0.229847	0.512012	0.962467	0.244848	0.118464	0.307861	0.565763	0.206865	0.11447	0.240852	0.723264	0.214645	0.456512	-0.368437	0.384788	0.22363	-0.790977	0.787674	0.0592499	-0.27751	-0.654978	0.312208	-0.102419	-0.673068	0.130578	-0.353978	-0.380045	0.536495	0.114782	-0.256891	-0.362823	-0.491154	-0.220282	-0.542231	0.0427637	-0.072506	-0.335295	-0.457392	0.606356	0.0734425	-0.0509472
0.188065	-0.145937	0.0846138	0.126945	-0.0871849	-0.323333	-0.393228	-0.715172	0.131302	-0.107611	-0.124789	0.351278	0.236609	-0.0918064	0.182556	0.0717545	-0.0149822	-0.0803719	0.0664272	-0.0755987	-0.0604515	0.258205	-0.241095	-0.0837221	0.199183	-0.667917	0.34631	-0.43107	-0.407511	0.147684	0.61397	0.796751	-1.09557	-0.48574	-0.383857	-0.266045	0.248037	0.137367	-0.0251732	-0.295433	-0.501835	-0.256804	-0.241755	-0.0344477	-0.117659	-0.436584	-0.152748	0.403835	-0.363668	0.0188618
0.121376	-0.569838	0.423264	-0.0205193	0.292702	-0.272832	-0.159596	-0.180269	0.524982	0.557308	0.386415	0.798565	0.421621	0.121553	0.422256	0.544762	0.665764	0.34272	0.549944	0.517642	0.550268	0.660275	0.117968	0.514501	0.613172	0.176504	0.193224	0.043354	-0.243559	0.0972958	-0.0482941	0.247814	-0.114745	0.226699	-0.00977421	-0.0983868	0.394751	0.467413	-0.263002	-0.557297	-0.150206	-0.348827	-0.815245	0.0529032	-0.149731	0.312334	8.7738e-05	0.938313	0.34227	0.68288
0.206192	-0.485695	0.0180893	0.32436	-0.509914	-0.385795	-0.257388	-0.355774	0.0899372	-0.0241852	0.155942	0.532402	0.218033	-0.733397	-0.611347	-0.371414	-0.0572338	-0.258711	-0.125059	0.118423	-0.219221	-0.0703964	0.595266	-0.304551	0.78646	-0.385563	0.639149	-0.235296	-0.991615	2.10868	-0.118433	0.101974	-0.468749	-0.0252695	0.376796	-0.177464	0.75568	-0.315168	0.397423	0.125986	-0.371971	-0.107044	-0.360336	0.633336	0.0110245	-0.497051	-0.753057	0.211374	-0.766588	0.885454
0.186369	-0.218838	0.352926	-0.0303526	-0.0203915	0.209275	0.04877	-0.552488	0.620827	0.441637	0.112008	0.4666	1.12752	0.0784874	0.0727215	0.144253	0.368721	0.277929	0.434519	0.546283	0.061842	0.42012	0.496124	-0.0210104	0.722987	-0.505589	0.389284	0.434986	-0.0899038	-0.565624	0.0540733	-0.167276	0.169909	0.282542	0.266343	0.115362	0.147142	0.0750732	0.90494	0.277658	-1.16543	-0.0938873	-1.53834	-0.252961	-0.0656128	-0.186226	-0.728537	0.394388	-0.388922	0.0111446
0.0642357	-0.0237885	-0.29439	0.0609074	0.373272	-0.113635	0.147845	-0.365814	0.613817	0.669861	-0.111516	1.00201	0.272474	0.130539	0.846958	0.960144	0.544239	0.182405	0.604467	0.569026	0.719715	0.841637	0.447664	0.395677	0.628968	-0.936331	0.094059	-0.45587	0.165363	-0.576296	0.343241	0.297567	-0.995641	-0.333735	-0.380145	-0.381121	0.389877	-0.125513	0.471025	-0.126167	-0.0821857	0.369318	0.304148	0.580888	-0.240831	0.193348	0.0250092	-0.0790844	-0.435328	0.114914
0.298246	-0.318129	0.300789	0.0846672	-0.122976	-0.180551	0.0647058	0.139685	0.353588	0.470293	0.173619	0.570889	0.332647	0.266376	0.66094	0.646893	0.266443	0.306896	0.163017	0.318078	0.170954	0.332266	-0.196951	-0.0160456	0.212832	-0.46447	-0.00739288	-0.0148754	-0.0743141	0.14253	0.369789	0.531513	-0.333808	-0.0634623	-0.529939	-0.186844	-0.0227547	0.349909	0.0723839	-0.0652714	-0.131613	0.00713158	-0.482599	0.207202	0.0783596	0.248333	0.0825386	0.640169	-0.406715	0.284552
0.280062	-0.202681	0.231403	0.164248	-0.0767822	-0.174872	-0.300084	-0.114262	0.0647602	0.0914612	-0.0349569	0.331139	-0.0579987	0.124567	0.205015	0.28117	0.234537	0.211769	0.163063	-0.0672255	0.224165	0.322735	-0.156832	-0.195466	0.297154	-0.100063	-0.0129585	-0.584591	-0.280172	-0.406105	0.162605	0.397358	-0.641376	-0.90644	-0.640582	-0.466179	-0.123129	-0.00517082	0.0815563	-0.34	-0.576666	-0.546629	-0.455477	-0.0833807	-0.311634	-0.317585	-0.32053	0.355209	-0.365236	0.517355
0.414679	-0.732494	0.167412	0.0336533	-0.173304	-0.199849	0.340758	0.438951	0.616957	0.408995	0.150298	1.15151	0.40906	0.574141	0.635361	0.51166	0.394878	0.240261	0.448507	0.705182	0.419018	0.754274	0.0733776	0.585973	0.91299	0.184435	-0.00284195	-0.00117111	-0.523836	0.029892	-0.10289	-0.263128	-1.02705	-0.430499	0.293427	-0.404217	0.886919	0.49663	-0.784346	-0.199892	-0.261848	-1.35987	-1.07579	-1.04443	0.0657864	0.281015	-0.601206	0.616089	0.488001	-0.14452
NaN	NaN	-0.604097	NaN	-0.0918388	NaN	NaN	NaN	NaN	NaN	NaN	NaN	NaN	NaN	NaN	NaN	NaN	NaN	NaN	NaN	NaN	NaN	NaN	NaN	NaN	NaN	NaN	NaN	NaN	NaN	NaN	NaN	NaN	NaN	NaN	NaN	NaN	NaN	NaN	NaN	NaN	NaN	NaN	NaN	0.0509071	NaN	NaN	NaN	NaN	NaN
0.212318	-0.165308	0.591963	0.00136566	-0.0421238	-0.203784	-0.206038	-0.176382	0.175795	-0.0379276	0.27987	0.515669	0.397188	0.0131054	0.270351	0.084486	0.189014	0.0260315	0.0961666	0.197783	0.134338	0.323828	-0.00854492	0.0578623	0.133746	-0.311749	0.0548744	-0.645571	-0.364695	-0.0411911	0.0835228	0.31665	-0.717042	-0.232856	-0.151183	-0.158916	0.239168	0.0549679	0.347824	-0.452913	-0.487221	-0.50436	-0.325464	-0.0652018	-0.104523	-0.145161	-0.303347	0.56185	0.00511551	0.393518
0.210821	-0.091053	0.233398	0.296209	0.0980148	-0.22379	-0.140857	-0.16251	0.0182724	-0.244743	-0.0541124	0.356485	0.274866	-0.0363789	0.177576	0.119001	0.0790501	-0.0123405	0.0285358	0.143294	0.0816822	0.229984	-0.027956	-0.333482	0.140597	-0.202997	0.193569	-0.313526	-0.166632	0.154997	0.472626	0.467398	-0.495234	-0.178624	-0.0893049	0.0340385	-0.11685	-0.0185089	0.192892	-0.0391254	-0.288174	-0.113438	-0.110802	0.0262957	-0.00876999	-0.0879421	-0.0180435	0.406612	-0.388262	0.182043
0.463564	0.0612621	0.431023	0.293493	-0.0851383	-0.113503	-0.276801	-0.145	0.116945	0.0234127	0.106706	0.456221	0.382643	0.0226097	0.357306	0.517593	0.139481	0.142118	-0.00782585	0.211711	0.131807	0.350586	-0.0886211	0.0234118	0.157508	-0.296677	0.348652	-0.324215	-0.209227	0.087389	0.342176	0.416338	-0.577003	0.0137682	-0.0956888	-0.0633297	0.314211	0.122187	-0.0601463	-0.0771065	-0.396074	-0.12701	-0.192308	-0.098609	-0.097229	-0.265493	-0.239964	0.618927	-0.623785	0.0665245
0.175703	0.113949	0.0664425	0.0661335	-0.222298	-0.308648	-0.300622	-0.537142	-0.0348816	-0.169317	-0.0798063	0.25717	0.105022	0.0315456	0.226122	0.156494	0.0301628	0.021162	0.0659771	-0.0680285	-0.00694275	0.263475	-0.136837	-0.286275	-0.0270376	-0.429396	0.11977	-0.497353	-0.403635	-0.538565	0.570164	0.54788	-0.778449	-0.434531	-0.405286	-0.101898	-0.106092	-0.049921	0.00128937	-0.250607	-0.564381	-0.311668	-0.234453	-0.098649	0.0670795	-0.301516	-0.169872	0.282265	-0.425795	0.191084
0.360027	-0.259676	0.350996	0.0715485	0.101477	-0.134048	-0.469844	-0.0728149	0.275669	0.0367546	0.160752	0.584003	0.46986	0.073103	0.310497	0.341208	0.187136	0.123312	0.352148	0.244208	0.125957	0.488144	-0.374174	-0.0448198	0.297704	-0.259171	-0.0592613	-0.584408	-0.319777	0.192442	0.642353	0.760792	-0.851911	-0.445512	-0.53177	-0.176992	-0.14768	0.18992	0.0792065	-0.313974	0.485607	-0.393167	-0.569023	0.000418663	-0.16839	0.0816956	-0.0485821	0.650551	-0.323664	0.43766
-0.0491791	0.504564	0.256325	0.177004	-0.542089	-0.413507	-0.421157	-0.753733	-0.577	-0.666054	-0.189878	-0.1033	-0.207813	-0.484734	-0.174141	-0.0618229	-0.267143	-0.251934	-0.478685	-0.688321	-0.128384	0.166462	-0.380295	-0.562665	0.0745363	-0.878523	0.961454	0.0521965	-0.221182	0.545773	0.708044	1.03035	-0.883229	-0.307553	-0.438722	-0.221157	-0.00922775	-0.0355663	-0.175499	-0.329496	-0.100439	-0.761879	-0.408537	-0.0286493	-0.492256	-0.651619	-0.308823	-0.265417	-0.726158	0.596046
0.364847	-0.862597	0.383163	0.0458164	0.0803356	-0.151299	-0.638471	0.146994	0.264874	0.222876	0.312221	0.669777	0.606544	-0.0138359	0.319431	0.512505	0.397861	0.339609	0.0845718	0.456164	0.33691	0.289118	-0.0617218	-0.0433512	0.203509	-0.445059	-0.0967941	-0.337015	-0.267826	-0.0999393	-0.13283	0.162403	-0.768321	-0.417317	-0.80243	-0.222548	-0.487595	0.172356	0.0221882	-0.38204	-0.432861	-0.430637	-0.948095	-0.0663481	-0.094162	-0.359842	-0.247808	0.554916	-0.608528	0.437176
0.0902061	-0.464272	0.47998	0.52989	-0.153511	-0.15104	-0.182368	-0.339844	-0.00648498	-0.0304527	0.00338268	0.458668	0.172663	0.0895309	0.163858	0.153015	-0.0336723	0.0729561	-0.11442	0.105676	0.0416565	0.318464	-0.327988	-0.113145	0.091239	-0.0705929	0.658369	-0.446123	-0.734034	0.333261	0.798578	1.0436	-0.596576	-0.403461	-0.326276	-0.00543976	-0.245312	0.332729	0.15373	0.00754738	-0.48064	-0.344305	-0.508734	-0.0507345	-0.175386	-0.304785	0.148508	0.587326	-0.982946	0.0577221
-0.460686	-0.0203514	0.662514	-0.0629101	-0.432459	-0.257579	-0.573922	-0.670441	-0.678043	-0.44009	-0.473145	-0.124847	0.0188999	-0.330315	-0.104156	0.102455	-0.395967	-0.107777	-0.385532	-0.19889	-0.0580673	0.428673	-0.30743	-0.468066	0.154958	-0.940859	1.01162	-0.184423	-0.333288	0.509188	0.934975	0.965265	-0.51015	-0.00578404	-0.521409	-0.427017	-0.371321	0.640661	0.119833	-0.39529	-0.191526	-0.112755	-0.120073	-0.0150251	-0.527252	-0.700752	-0.459225	-0.297564	-1.38075	-0.134104
0.47081	-0.137453	-0.00490761	-0.608204	0.00255966	0.636758	-0.0547132	0.19149	-0.0672474	1.033	0.30169	0.367208	-0.048912	-0.34617	-0.0294876	0.148554	-0.00292587	0.297262	-0.203014	0.413867	-0.0577488	0.238214	0.13279	9.25064e-05	-0.157817	-1.09576	-0.315598	-1.00261	-0.840145	NaN	-0.421675	-0.77309	0.602292	0.670928	0.0152884	0.686729	-0.910332	-0.562496	-0.0694389	0.544094	0.0105305	0.0847101	-0.037365	0.113429	-0.410957	-0.660076	-0.662081	-1.36265	-0.591772	-1.05875
-0.0919342	0.163565	-0.254261	-0.00774383	-0.0845146	0.178308	0.18673	-0.0964127	0.503464	0.191467	0.476233	-0.0895405	0.71702	0.213951	0.182009	0.0827808	0.113136	0.177334	0.167515	-0.000260353	0.152508	0.168287	0.738134	0.181661	-0.182183	0.419088	-0.127542	-0.0659351	-0.117617	0.473127	0.397032	0.623142	-0.0511351	0.028348	0.00228024	0.11521	0.148571	0.215254	0.416954	0.0365353	0.335976	0.472082	0.324551	0.164306	0.07341	0.291098	0.617659	-0.10573	0.276716	-0.350473
-0.0904713	-0.126171	-0.140497	-0.0144501	0.106415	-0.112664	-1.09289	-0.315876	-1.69406	-0.414015	-0.056941	-0.200994	0.416311	-1.41188	-0.9932	-0.677505	-0.703499	-0.686506	-1.40261	0.0742846	-0.247799	-0.738283	0.578562	0.184663	-0.232448	-0.438219	-0.00440216	0.156754	0.137054	0.744757	-0.596239	0.0708103	0.261451	0.597039	0.117139	0.244427	0.231106	1.10098	0.0222759	0.55378	0.47163	0.348804	0.359407	0.773152	0.226809	-1.31986	-0.348989	0.268024	-0.0717773	-0.327227
-0.253746	-0.102859	-0.387133	0.798756	0.337196	0.506085	0.308274	0.328009	0.396057	0.13632	-0.0428305	-0.347063	0.550308	0.328585	-0.181776	-0.270262	-0.21563	0.0865154	-0.202339	0.0219965	-0.22584	-0.187067	1.11357	0.570985	0.696332	-0.267393	0.0806961	0.686453	0.465832	0.608715	-0.240759	-0.297361	0.332128	1.41102	1.64784	0.89325	0.597618	0.493622	-0.185266	-0.462631	0.173361	0.627026	0.675798	0.604299	0.677353	0.104406	-0.0158157	0.0693474	0.217508	-0.699718
-0.260624	-0.266073	-0.176435	-0.343826	0.102299	0.151971	-0.173549	0.0993748	0.0881538	0.174028	0.22223	0.191275	0.0560722	0.31871	0.13459	0.286617	0.0896473	0.184528	0.325788	0.048852	0.353403	0.36801	-0.156111	0.375146	0.30605	1.57653	-0.373549	-0.0445023	-0.213669	0.161352	-0.599539	-0.580643	0.176932	-0.191472	0.0227652	0.0586662	-0.0854397	-0.070919	-0.258781	-0.358229	-0.0806408	-0.50535	-0.385183	-0.156487	-0.401106	0.10887	-0.218975	0.197306	0.27409	0.34449
-0.143892	-0.685692	-0.99334	-0.0609665	0.0409269	-0.443089	0.384585	0.760263	0.0859795	-0.0258121	0.341392	-0.206173	-1.44982	0.11281	-0.0972977	-0.16811	-0.151045	-0.414188	0.0787067	-0.956571	-0.117221	0.156786	-0.402197	0.149831	0.871509	-0.53614	0.409081	-0.344234	0.711348	0.12319	0.921953	0.29921	-0.079217	-1.07885	-1.00346	0.565847	1.07244	1.10404	-0.220425	-0.117687	-0.110542	0.205179	0.0458469	0.291453	-0.437529	0.661493	0.731783	-0.0260296	0.696661	-0.608284
-0.213577	-0.527308	0.635002	0.00858688	-0.429659	0.0715609	-0.357461	-0.19775	0.258785	0.215942	-0.176358	-0.189486	-0.0189762	-0.268276	0.220062	0.0155296	-0.114441	-0.155567	-0.133759	-0.0789137	-0.00350952	0.0308571	-0.00735474	-0.315864	0.347062	0.456188	0.307671	0.286274	0.713181	-0.183655	0.306622	0.459026	-0.103009	0.126655	0.0358572	-0.0703163	-0.161869	0.195822	-0.29714	0.1544	-0.303646	0.164423	0.172924	0.382005	-0.174576	-0.204483	-0.112272	0.527496	-0.0690403	-0.661682
0.600956	-0.521273	-0.608114	0.869493	0.355314	0.479867	1.15459	0.877462	0.209627	0.359457	-0.848172	-0.504454	-1.06777	-0.754175	-0.882715	-0.939281	-0.504148	-0.54727	-0.594648	0.019805	-0.327332	-0.572475	-1.04176	0.10492	0.810395	-0.972914	1.01991	1.26387	-0.457336	-0.369732	-0.369526	-0.698275	-0.174008	-0.358161	0.0168104	1.11564	1.12513	-0.100698	1.25835	1.05372	-0.68729	0.137949	-0.717564	1.48799	1.61817	1.72375	1.23454	-0.64286	0.129854	-0.27709
-0.54875	-1.31643	0.40575	-0.948177	-0.578394	-0.435012	-0.661719	-0.622526	-0.705658	-0.64481	-0.588134	-0.372358	-1.15174	-0.713709	-0.506405	-0.70599	-0.400528	-0.786785	-0.127779	-0.701245	0.467514	-0.22011	0.67304	-0.210992	-0.437385	-0.690952	0.911131	-1.61594	-1.10318	-0.0673084	-0.600065	0.423895	-1.46898	-0.529643	-0.477157	-1.13309	-0.264221	-0.27121	2.25877	-1.15233	-0.718596	0.200846	0.582146	-0.611878	-0.734224	0.344152	-0.164223	-0.115141	-0.178675	-0.764841
0.102289	-0.496191	0.290648	0.273077	-0.278446	-0.263352	-0.6692	0.288952	-0.628386	-0.36742	-0.205983	-0.257572	0.125343	0.101534	0.171221	0.019022	-0.255667	-0.11298	-0.244715	-0.0801001	-0.29306	-0.331285	0.0668182	0.035615	-0.194304	-0.0580292	-0.450771	-0.112646	0.107487	0.444223	-0.152813	0.302994	0.0918798	-0.198508	0.00257015	-0.265226	0.183413	0.0468731	0.438591	-0.0998535	0.0676079	-0.15663	-0.13575	0.435597	0.157127	-0.154058	0.214022	-0.102163	-0.179979	-0.16803
-0.232128	-0.150324	-0.170431	0.240362	-0.38229	-0.265569	-0.0174398	-0.541264	-0.0172215	-0.0603676	0.429482	0.115711	-0.00910187	-0.0579472	0.128881	0.0913296	-0.0341415	-0.197512	0.13847	0.0574045	0.00241852	0.0426102	-0.267889	-0.100848	-0.0823069	0.0933819	-0.242306	-0.399685	-0.427816	0.150339	0.139919	0.172123	-0.0577688	-0.206964	-0.360765	-0.498459	-0.0998306	0.0568676	-0.409435	-0.516577	-0.0674973	0.0832348	0.396334	0.131665	-0.256029	0.127342	-0.0234871	0.369888	0.548985	-0.0499229
0.37401	0.416315	0.216438	0.165701	NaN	0.301839	0.227176	NaN	-0.198366	0.282928	-0.146375	-0.130611	0.137703	0.520046	0.0963421	0.0291252	0.232555	0.238199	0.245939	-0.135659	0.379492	0.0713062	0.641462	-0.215703	-0.00888824	-0.0367069	0.262329	0.609282	0.739553	0.154512	-0.130106	-0.0671921	0.436473	0.355643	-0.00836468	0.322157	-0.099247	0.20199	0.0518665	1.19938	NaN	0.0347137	0.224625	-0.179589	0.202007	0.563349	0.380035	0.523228	-0.516115	0.381222
-0.0909348	0.297964	-0.0496387	-0.0421848	0.487253	0.217059	0.190536	0.537092	0.122	0.149441	0.13594	0.193327	0.431108	0.342167	0.0688419	0.2868	0.228495	0.230062	0.293932	0.17578	0.00659943	-0.00590324	0.0322762	0.0562391	0.506335	0.731241	-0.0604343	0.182371	0.0866394	0.258068	0.207428	0.332155	0.480491	0.232282	0.760791	0.380732	0.205017	0.0554943	0.382687	0.0218105	0.221672	0.0643864	0.255207	0.147742	0.279106	0.908381	0.308163	0.0437469	-0.265179	0.149965
-0.465715	0.410166	-0.480682	-0.22747	-0.49065	-0.0323343	0.261607	0.313339	-0.45405	0.73181	-0.485593	1.13015	-1.12849	-0.410856	-0.672279	-0.560743	-0.686264	-0.550728	-0.710087	-0.167192	0.349072	0.100544	0.564938	0.397544	0.103547	0.0336323	0.718418	0.755976	1.10221	-1.05558	0.812565	0.848347	-0.229308	0.297643	-0.814931	0.073843	-0.191687	-0.292503	-0.00272751	0.265885	0.130407	0.604992	0.39716	1.86029	0.547747	0.576801	0.320744	0.721844	0.473824	-0.260983
0.289118	1.12379	0.0808125	1.52475	0.106964	NaN	0.939706	NaN	0.0873737	NaN	-0.110646	0.154915	0.0364094	0.329735	0.205154	NaN	NaN	NaN	0.146046	-0.223987	NaN	0.0258961	-0.10631	0.0997133	0.652783	-0.546663	0.015254	-0.128257	-0.760291	0.458557	0.372169	NaN	1.29177	0.22729	0.127906	NaN	0.0111771	0.45117	0.219662	0.0724821	NaN	1.29775	0.577066	1.36576	0.612232	1.22993	NaN	0.530859	1.81954	0.213135
NaN	NaN	NaN	NaN	-0.223269	NaN	NaN	NaN	NaN	NaN	NaN	NaN	NaN	NaN	NaN	NaN	NaN	NaN	NaN	NaN	NaN	NaN	NaN	NaN	NaN	-0.574636	NaN	NaN	NaN	NaN	NaN	NaN	NaN	NaN	NaN	NaN	0.176542	0.0423393	NaN	NaN	NaN	NaN	NaN	NaN	NaN	NaN	NaN	0.00782013	0.0552368	NaN
NaN	0.952667	NaN	0.92189	NaN	0.33285	-0.379207	NaN	-0.132501	0.520182	-0.408803	-0.591562	NaN	-0.924178	-1.4494	-0.408792	0.225851	-0.0666618	-1.00783	-0.105237	0.38835	-0.702312	0.807194	0.491143	-0.676908	-0.226803	-0.0814266	0.0185194	-0.607507	NaN	-1.9555	-0.126156	-0.199517	-0.0775423	NaN	0.682337	0.0939674	-0.223103	0.768982	0.0194473	NaN	0.973158	1.76927	-0.653668	NaN	0.594063	0.312914	-0.683571	0.21637	-0.0807972
NaN	NaN	NaN	NaN	NaN	NaN	NaN	NaN	NaN	NaN	NaN	NaN	NaN	NaN	NaN	NaN	NaN	NaN	NaN	NaN	NaN	NaN	NaN	NaN	NaN	-0.106141	NaN	NaN	NaN	NaN	NaN	NaN	NaN	NaN	NaN	NaN	0.339171	0.0851307	NaN	NaN	NaN	NaN	NaN	NaN	NaN	NaN	NaN	-0.406453	-0.436329	NaN
0.502094	1.05171	-0.475433	1.00597	0.414291	NaN	1.56618	0.792023	0.414715	NaN	-0.356545	-0.191393	0.0324783	-0.0318022	-0.114795	NaN	NaN	NaN	0.215633	-0.449855	NaN	0.143209	0.23843	0.519336	1.62079	0.452879	1.73386	0.220743	-0.511407	-0.162872	0.22654	NaN	0.825496	0.0914984	0.256846	NaN	0.663136	0.299208	1.05802	0.124481	0.340855	0.399675	0.0494556	1.70555	-0.150381	1.4595	NaN	0.535093	0.852234	-0.517311
-0.997231	-0.0216522	-2.23537	-0.175064	-0.27634	-1.129	-0.613021	-0.737791	-0.391045	-0.562593	-0.823709	-0.597668	-1.51802	-0.904079	-0.866787	-1.60751	-1.12432	-0.656897	-1.14914	-0.731545	-1.24599	-1.01421	-0.212194	-0.48795	-0.780778	-0.523293	-0.32295	-0.536467	-0.509508	-1.12271	-0.58288	0.2729	0.0267019	0.0422277	-0.958507	-0.671753	-0.495285	-0.408356	-0.224863	1.87477	1.32266	2.58833	2.49492	0.0368109	-0.276619	-0.0659161	-0.317097	0.146494	0.917643	-0.845697
NaN	0.435217	NaN	1.08164	0.218459	0.316766	0.337518	0.744352	0.255985	0.137554	-0.353206	-0.00829887	NaN	-0.00879478	0.138802	-0.140894	-0.0535126	0.188593	0.0912037	-0.385432	0.0762329	-0.185196	0.287678	0.305695	-1.12922	-1.05789	0.403206	0.419502	0.755655	NaN	0.492346	0.664984	0.525388	0.117066	NaN	0.365562	-0.342623	1.16202	1.66148	0.848892	0.27714	1.11392	1.21715	0.779157	NaN	0.816002	0.46701	-0.312872	0.589117	-1.33067
-0.428807	0.140614	-0.463818	-0.00829887	1.60036	-0.0295868	0.345567	0.146543	-0.0911655	-0.0949488	-0.299087	0.239231	-0.302113	-0.432043	-0.514376	-1.44976	-0.19608	-0.712237	0.0911808	-0.141053	-1.35687	-0.324783	-0.0444088	-0.0804014	-0.57116	0.374859	-0.479256	-0.812922	-0.745531	0.298723	-0.401445	-0.809699	-0.0276327	-0.143914	-0.581763	-0.20988	-0.124043	0.128157	0.298475	-0.0241356	0.34437	0.281355	-0.210194	0.553906	0.0742149	0.95402	1.34024	0.369568	-0.474073	-0.906303
0.864626	-0.399658	NaN	NaN	NaN	-0.332585	NaN	NaN	NaN	-0.0879669	0.0313826	-0.03652	-0.153335	NaN	NaN	-0.719053	-0.0459633	1.60744	NaN	-0.00973415	-0.231115	NaN	0.416016	-0.238639	NaN	0.0334244	NaN	NaN	NaN	-1.16173	NaN	0.214025	0.337897	0.574458	0.170646	-0.0950699	0.202431	1.11803	0.991867	NaN	NaN	1.50574	1.852	0.761287	NaN	NaN	-0.249393	1.2008	1.79931	NaN
-0.274988	-0.232403	0.546789	-0.0492573	0.164223	0.282098	-0.0437021	-0.0819454	0.622387	0.298782	0.354169	0.380804	0.258795	0.512362	0.622213	0.582537	0.265219	0.240108	0.339893	0.0565424	-0.016201	-0.0320168	0.0204048	0.185401	-0.072011	-0.254436	-0.17959	0.075285	-0.184389	-0.0838871	-0.472822	-0.014864	-0.413064	-0.194518	-0.189002	-0.0445118	-0.38921	-0.265354	-0.0920582	-0.215601	-0.611807	0.244638	0.0700035	0.0285349	-0.822384	-0.397182	-0.114832	0.236286	0.115934	-0.545391
0.0203514	0.429821	0.295471	0.193256	0.78434	0.563333	0.24138	0.451052	0.528391	0.563183	0.429915	0.693525	1.13918	0.920713	0.81918	0.724224	0.558027	0.58654	0.76189	0.680865	0.393671	0.195101	0.555096	0.701407	0.585393	1.73321	0.195248	0.548292	0.232716	-0.359581	-0.269096	-0.405556	0.0728178	0.134475	0.643565	0.423546	-0.0157719	0.0872288	-0.0100994	-0.403961	-0.0641251	0.0974922	0.0993347	-0.108974	0.300346	0.132404	0.15435	0.448383	0.259947	-0.100645
-0.53233	-0.796522	-0.726322	-0.353903	-0.723677	-0.86332	-0.594739	-0.921307	-0.340034	-0.46982	-0.697392	-0.342802	-0.438065	-0.762545	-0.363003	-0.708363	-0.485672	-0.504183	-0.564884	-0.306794	-0.286478	-0.478239	-0.0402737	0.183019	-0.710328	0.346663	-0.533958	-0.277193	-0.202818	-0.688946	-0.843962	-0.302286	-0.902114	-1.48406	-0.799256	-0.910313	-0.445086	-0.152342	-0.131548	0.111694	0.139105	-0.135517	0.091135	0.102101	-0.278643	0.0293636	-0.449965	0.608967	0.29505	-0.0610828
0.0995083	0.25345	0.31884	0.0770121	0.444912	0.0779791	-0.185479	0.671671	0.359812	-0.683533	1.25971	0.516136	-0.371197	-0.0585575	-0.031805	-0.081953	0.259649	-0.55621	-0.0180836	0.326713	0.8132	-0.0620251	0.664806	-1.35867	0.81582	0.672199	-0.351664	-0.868375	0.122019	0.0565033	0.0920334	-0.202192	0.213208	-0.459985	0.399005	0.256866	0.224386	0.161295	-1.49093	-0.478185	1.06188	0.536821	0.553741	0.0197935	0.436394	-0.0305595	0.467468	-0.390387	-0.227488	1.61432
0.24629	-0.0295849	-0.078104	0.435318	NaN	NaN	-0.176131	-0.0131149	0.430132	NaN	0.36589	-0.0672779	-0.100405	0.0204601	0.0845528	NaN	NaN	NaN	0.277849	0.266063	NaN	0.21269	0.244081	0.658061	0.0970621	0.322178	0.00854874	0.35091	0.495934	0.057375	0.280653	NaN	0.0357389	-0.122485	0.425355	NaN	0.359795	0.0740376	-0.174332	-0.198299	-0.351081	-0.0437374	-0.0604877	0.151277	-0.701401	-0.163172	NaN	0.134907	0.664686	0.200958
-0.426369	0.777061	-0.0375004	-0.0258865	-0.0324974	0.00176907	0.398095	-0.439907	0.0586586	0.356604	-0.552468	0.0435028	-0.178673	0.0159168	0.576942	0.117224	-0.327715	-0.333111	-0.247122	0.0865831	-0.229462	-0.191288	0.57464	0.419383	0.101424	-0.602507	0.73666	0.346891	0.474483	0.611385	1.16606	1.13883	0.0848913	0.390443	0.167283	0.573893	-0.0770893	1.46601	0.216873	0.171144	0.156694	0.0529327	1.00789	-0.0541658	0.113764	0.0396271	0.130636	0.511316	-0.587923	0.173273
1.12733	-0.824121	-0.630764	-0.326704	-0.468313	-0.552987	-0.431697	-0.337103	-0.500231	-0.324707	-0.154206	-0.00925255	-0.721043	-0.542219	-0.531574	-0.172421	-0.455128	-0.416718	-0.429516	0.689446	-0.434252	-0.392097	-0.68363	-0.49648	-0.391511	-0.500278	0.0199013	0.0673885	-0.477072	-0.426592	-0.287645	-0.0316696	0.236081	-0.0803404	-0.326858	-0.456686	0.0366859	-0.241665	-0.609381	-0.228907	-0.0121403	-0.469553	-0.69453	-0.481471	-0.639723	-0.437483	-0.154263	-0.645807	-0.485714	1.22319
NaN	NaN	NaN	NaN	NaN	0.795403	0.417432	1.01193	-0.48274	0.908312	NaN	NaN	NaN	-0.124084	-0.508327	0.530695	0.801975	0.682182	0.893263	NaN	0.412914	-0.0505295	NaN	NaN	NaN	NaN	NaN	NaN	NaN	NaN	-0.0375605	-0.0978146	NaN	NaN	NaN	0.687988	NaN	NaN	NaN	NaN	0.280073	NaN	NaN	NaN	NaN	0.243433	0.370095	NaN	NaN	NaN
-0.512764	NaN	NaN	0.64708	0.262987	1.68847	0.221953	0.559452	0.506781	1.25785	NaN	NaN	0.304381	0.775507	0.803576	1.31039	0.782368	1.06107	0.709229	NaN	0.394915	0.33227	NaN	NaN	NaN	NaN	0.816229	1.72782	1.38191	-0.256902	0.706692	0.379827	NaN	NaN	-0.213366	1.21893	NaN	NaN	NaN	0.600247	-0.0592365	NaN	NaN	NaN	NaN	0.680805	0.570229	NaN	NaN	NaN
-0.148811	0.0773373	0.811375	-0.16297	0.443102	0.470689	-0.579812	0.0431595	0.919975	0.601181	0.634036	0.323387	0.00844574	0.618839	0.35519	0.582384	0.565121	0.53071	0.374681	0.196109	0.531704	0.387678	0.377186	1.15106	0.207631	0.0771236	-0.294168	0.0463486	0.34794	-0.401196	-0.665617	-0.195929	-0.0694304	0.363303	0.769563	0.329485	0.197166	0.139612	0.837957	-0.727245	-0.438383	-0.26786	0.138678	-0.00937366	-0.357964	0.404364	0.153385	0.172426	-0.689371	-2.17988
0.341972	-0.0240097	-0.330439	-0.649569	-0.493671	-0.465377	-0.85752	-0.736223	0.187429	-0.210373	-0.187648	-0.0457478	-0.437054	-0.362539	-0.258602	-0.22423	0.331402	-0.00754929	-0.28133	-0.310117	-0.340157	-0.465498	-0.168571	-0.162425	-0.180749	-0.031498	-0.478426	-0.770868	-1.17185	0.159782	-0.556093	0.244295	-0.360251	-0.307675	-0.420115	-0.0595093	-0.523497	-0.208929	-0.584091	-0.984177	-0.758968	-0.622894	-0.455744	-1.1851	-0.800993	-0.679478	-0.598288	-0.317617	0.264788	0.443087
-0.185816	0.0840302	0.184061	-0.061594	-0.208138	-0.333322	-0.172326	-0.326441	-0.283508	-0.133263	-0.164544	-0.216841	-0.27437	-0.458851	-0.326536	-0.386322	-0.204029	-0.255829	-0.425756	0.0266199	0.217773	0.27244	0.112429	0.270761	0.0692835	0.379383	0.195736	-0.183897	-0.0192146	0.242882	0.499327	0.456327	-0.0838079	-0.267974	-0.35205	0.0214405	0.347805	0.152918	0.102217	0.0320969	0.145615	-0.203535	-0.414732	0.431996	-0.4242	-0.167852	0.13018	-0.0135269	-0.39818	0.45079
0.797112	0.958895	-0.0664558	NaN	0.0603981	0.38252	0.000794411	0.401176	-0.476447	0.547882	0.468701	0.0234928	-0.499105	0.0370255	-0.221945	-0.129419	0.156376	0.450851	-0.21427	0.198632	1.2238	0.210821	-0.804958	0.840093	NaN	-0.599815	NaN	NaN	NaN	-0.0394268	0.188301	0.641581	0.489224	0.245084	0.834374	0.271267	0.279778	0.149967	-0.00717926	NaN	0.728559	0.207905	-0.348957	0.257483	0.0224419	-0.176469	0.139786	-0.646093	2.06335	-1.18753
-0.074831	0.370573	-0.434204	-0.327343	-0.294878	0.165002	-0.264661	-0.650583	-0.363134	-0.000270844	-0.477765	-0.0692291	-0.306465	-0.405771	-0.0627842	0.677593	0.143888	0.128401	0.0146275	0.0728846	-0.250937	-0.875368	-0.770788	-0.297181	-0.756755	-0.373325	-0.676411	-0.226751	-0.887682	-0.10886	-0.619833	0.792191	-0.830813	-0.0394373	0.0220575	-0.303989	-0.557779	-0.397917	0.0833092	-0.981192	-0.308828	-0.12661	-0.0427074	-0.964377	-0.619133	-0.426941	0.14979	-0.167011	-0.451878	0.300226
-0.074295	-0.918449	-0.882181	-0.827312	-0.716194	-0.647908	-0.290507	-0.634579	-0.210846	-0.257391	0.464019	-0.385679	-0.58634	-0.543608	-0.805597	-0.854918	-0.452927	-0.387583	-0.301092	-0.267182	0.281412	-0.381699	-0.0279427	-0.251521	-0.600959	-1.01603	-0.511658	-0.044857	-0.542181	-0.0953197	-0.507978	0.198343	-0.286769	0.0490236	-0.187802	-0.434984	-0.975847	0.0527821	-0.243031	-0.595346	-0.375324	0.0967789	0.31974	-0.765206	-0.888512	-0.529869	0.303061	0.300917	-0.287355	-0.0390511
-0.414927	-0.493778	-0.299482	-0.622107	-0.173651	-0.320819	0.00763226	-0.324348	-0.211082	0.156351	-0.353063	0.0110283	-0.581806	-0.826155	-1.00247	-0.566023	-0.147091	-0.427317	-0.461594	0.0698824	0.0623989	0.109999	0.368013	0.033946	-0.0798807	-0.385231	-0.327555	-0.588612	-0.768332	0.108463	0.039463	-0.172636	0.161803	-0.560128	-0.660489	-0.488974	0.0463009	-0.593889	0.216314	0.896666	-0.107861	0.183964	0.0666828	-0.169387	0.416176	-0.345642	0.179209	0.0623646	0.0171242	-0.225452
-0.054203	-1.0071	0.407389	-0.41703	0.877384	1.01248	0.326484	-0.203825	-1.39729	-0.727411	-0.360545	-0.767754	0.760679	-0.00959206	-0.389557	-0.531815	-0.553604	-0.24028	-0.67033	-0.0793676	-1.11113	-1.21643	-0.238577	0.868672	-0.133397	-0.25246	-0.225573	0.344669	-1.17746	-0.13036	-1.65741	-0.59141	1.20903	1.33246	2.67017	1.61406	1.18121	-0.0884018	-0.82062	0.819057	-0.946037	-0.8507	-0.859446	-1.19152	-1.0483	-1.63402	-1.16205	-0.419895	-0.455612	1.36298
NaN	-2.02013	1.14492	NaN	1.12638	-0.785295	-0.915633	NaN	-1.29026	-1.04886	NaN	NaN	NaN	-0.975777	-1.39232	-1.28235	-1.12871	-1.2536	-1.14932	NaN	-0.957236	-1.13927	-2.12298	-2.25782	-0.68055	-1.43344	NaN	NaN	NaN	NaN	0.835741	1.56234	NaN	NaN	NaN	-0.494511	-1.00762	-0.282249	-0.77059	NaN	NaN	NaN	-0.296545	NaN	-0.0995293	-1.08888	-0.690285	-1.54154	-1.29756	-0.361548
0.0661182	-0.532038	1.02978	0.199469	0.0293198	0.189422	0.762109	0.592381	0.554829	0.281197	-0.347184	0.250441	0.761427	0.135208	0.260387	0.143923	-0.332054	-0.306665	0.278521	-0.790549	0.307499	0.229	0.0473843	1.43217	0.350133	-0.175396	0.380854	0.417707	0.385857	-0.764671	-0.362528	0.467098	0.398999	0.0285501	0.00183582	0.236923	0.804794	0.408125	-0.879738	0.0359154	0.106035	-0.96088	-0.643024	-0.584714	-0.277424	0.0716019	-0.0128918	-0.478138	0.768492	-0.882286
0.491493	0.696901	-0.22753	0.313179	0.458126	NaN	-0.751662	1.1967	-0.42853	NaN	-0.330413	0.425287	0.00189781	-0.73831	-0.598587	NaN	NaN	NaN	-0.270967	-0.317845	NaN	-0.338356	0.395655	-0.85118	-0.518218	-0.603338	0.0730476	0.289288	0.544416	1.01926	0.0947857	NaN	0.0283403	0.608665	-0.553332	NaN	-0.378202	0.709394	0.269245	0.302122	-0.229286	0.0276318	-0.122364	-0.173898	-0.530277	0.493477	NaN	-0.0718269	0.244429	NaN
-0.0917816	-0.0229645	0.146334	0.195971	0.0634995	0.0593348	-0.0993967	-0.0958118	0.257139	0.139635	-0.0176058	0.00756836	0.0601082	0.530439	0.373577	0.318747	0.106436	0.292761	0.319187	0.0545702	0.196709	0.655041	0.0944939	0.12658	0.195662	0.419367	-0.15276	-0.154234	-0.0954857	0.636988	-0.149109	0.0995789	0.295213	0.150228	0.214227	0.00129318	0.00954247	0.127541	-0.246555	-0.211611	-0.205616	-0.0257568	0.00474739	0.0338984	-0.15704	-0.154623	-0.151775	0.0438976	0.0818863	0.129992
-0.4811	0.0269527	-0.576004	-0.137062	0.234261	0.235625	-0.624291	-0.519682	-0.0711937	-0.161699	0.393729	0.348566	0.694847	0.110168	0.239166	0.179604	0.26889	0.0415916	0.407915	0.282569	-0.248917	-0.114149	0.00028801	-0.78452	0.0681543	0.535006	-0.712118	-0.631655	-0.954899	-0.912439	-1.44128	-0.611963	-0.665433	-0.246354	0.0510035	0.416824	-0.0344372	-0.220161	-0.21982	-0.564335	-0.536552	-0.61619	-0.247103	-0.213531	-0.788807	-0.167471	-0.489813	0.167864	0.213776	0.771679
-0.190079	-0.136627	0.258793	-0.0167446	-0.119654	-0.237302	-0.474652	-0.753069	-0.00491714	-0.220112	0.654119	0.485336	0.00722122	0.136824	0.150225	0.134291	0.0206699	-0.0427704	0.234835	-0.0850554	0.082983	0.284876	0.445972	-0.634995	-0.317966	0.259182	-0.276197	-0.754921	-0.259075	-0.275734	0.317467	0.35935	-1.56704	-1.71346	-0.592689	-0.714851	-0.160593	-0.150602	-0.161919	-0.86764	-0.795141	0.266773	0.412506	-0.151464	-0.0709	-0.524826	-0.0497513	0.320486	-0.0225353	0.15612
0.0431156	-0.505848	1.15623	0.39315	0.0235386	0.0725126	-0.438867	-0.0947151	0.443213	0.172693	0.0273123	-0.0433826	0.583298	0.750355	0.674324	0.651594	0.237762	0.474596	0.246237	0.192794	0.250616	0.686008	-0.798687	-0.131106	-0.151736	-0.0934849	-0.0760422	0.217421	-0.350471	-0.123049	-0.379389	0.15555	-0.343064	-0.440055	-0.342132	-0.00588226	0.314564	0.3857	-0.347712	0.107	0.0532932	-0.603474	-0.787657	-0.116082	-0.625042	-0.137798	0.291437	0.390301	-0.163816	0.458914
0.211454	-0.228582	0.316055	-0.196936	-0.121086	-0.453856	-0.606042	-0.677999	0.240267	0.0764389	-0.524285	-0.0254364	-0.087635	-0.218153	0.0676861	0.339157	0.114408	-0.153473	0.0449982	0.364339	0.277807	0.232788	-0.624487	-0.57985	-0.290942	0.0622997	-0.372103	-0.072506	-0.68033	-0.351126	-0.470839	0.61817	-0.390889	-0.0546179	-0.153022	-0.403021	-0.658646	-0.196611	0.193281	0.0926723	0.390615	-0.725037	-0.883213	-0.752076	-0.139511	-0.360046	-0.361746	-0.280542	-0.832222	0.48613
0.193308	-0.441061	-0.885073	-0.180349	-0.580715	-0.176656	0.0712442	0.0528679	0.125425	0.00305939	0.185273	0.0498466	-0.840029	-0.354717	-0.368641	-0.0765648	0.139109	0.0441227	0.12533	-0.220416	-0.128571	-0.248257	0.174759	0.325406	-0.232253	-0.0399208	-0.565256	-0.881521	0.25918	-0.557375	-0.024889	-0.45833	-0.627284	-1.2148	-0.641006	-0.29789	-0.698677	-0.291418	-0.334116	0.166927	0.521641	0.210552	0.42009	0.359218	0.472921	0.523493	0.732416	1.51454	0.663456	-0.427874
-0.0465946	-0.325123	-0.411396	0.521486	0.0218887	0.205407	0.247682	0.571957	0.728851	0.497881	-0.402974	0.118132	-0.201557	-0.160429	-0.078825	-0.00683021	-0.168457	-0.244602	0.166235	0.274377	-0.0871258	-0.17803	-0.235641	0.885077	-0.0750494	0.589684	0.372705	0.504492	0.0291309	0.589233	0.397501	0.0172272	0.553962	0.924245	-0.00183773	0.0678329	0.490713	0.156536	0.0128975	0.246456	0.285511	-0.0367718	-0.475164	0.918122	0.0856361	1.15844	0.211132	-0.0609989	1.46303	-0.837778
NaN	NaN	-0.248312	NaN	-0.338577	NaN	NaN	-0.353828	NaN	NaN	NaN	NaN	NaN	NaN	NaN	NaN	NaN	NaN	NaN	NaN	NaN	NaN	NaN	NaN	NaN	1.57823	NaN	NaN	NaN	NaN	NaN	NaN	NaN	NaN	NaN	NaN	-0.277145	0.040062	NaN	NaN	0.682089	NaN	NaN	NaN	0.716528	NaN	NaN	0.313606	-0.0289097	NaN
-1.26173	-1.9327	-0.490913	-1.79909	-0.0664806	-1.41019	-1.21927	-0.725655	-1.84428	-1.66787	-1.45839	-1.34248	-1.57206	-1.4066	-1.73471	-1.95033	-1.53831	-1.37548	-1.67277	-1.46393	-1.50219	-1.62229	-2.25111	-1.92283	-1.64293	-2.19213	-1.41445	-1.18483	-0.767061	-1.02537	-1.21203	-1.53826	-0.57795	-1.02025	-1.02355	-1.51402	-2.15033	-2.13309	-2.6831	-1.36389	0.0383072	-0.890018	-2.1456	-0.660377	0.601013	-1.03715	-1.05963	-2.5184	-1.87401	-1.0244
0.697651	1.65506	0.362	1.15296	0.269312	0.708236	0.384282	1.45839	0.02421	0.354403	-0.0389853	0.179247	0.272816	0.244303	0.175917	0.18639	-0.0875072	0.503273	0.0130749	0.437522	1.47811	0.154354	-0.177525	-0.165854	-0.163116	-0.341995	0.144104	0.0723972	0.344139	-0.303499	0.392754	-0.36681	0.526975	0.417342	-0.0911951	0.480988	-0.373924	1.42525	-0.275167	0.591934	0.540583	0.986446	-0.140333	0.435817	0.0635376	0.727821	0.548592	0.192932	1.43632	-0.296577
0.124554	-0.286266	0.251799	0.56053	0.68565	0.482551	-0.134482	0.359322	0.557451	0.627478	0.418536	0.534239	1.00783	0.858631	0.797871	0.94203	0.535215	0.645998	0.572414	0.546128	0.462326	0.439552	0.203188	0.547385	0.718736	0.449924	-0.199528	-0.176348	0.135639	0.0948162	-0.0922012	-0.374466	-0.395188	0.196357	0.494962	0.313786	-0.183609	0.216677	0.223211	-0.0316868	0.134523	-0.158123	-0.315544	0.364648	0.407803	0.31842	0.133726	0.306389	-0.642319	0.35129
NaN	NaN	NaN	NaN	0.455463	1.31207	0.729812	0.795158	0.413328	0.987696	0.996781	0.895641	NaN	0.520456	0.990667	1.89332	1.36794	1.36188	0.352835	0.629165	0.970785	0.00330734	NaN	NaN	NaN	NaN	NaN	NaN	NaN	NaN	0.717852	-0.246815	-0.291333	-0.405629	NaN	0.0655708	NaN	NaN	NaN	NaN	0.15583	-0.20219	NaN	-0.450034	NaN	0.921631	-0.355347	NaN	NaN	-0.5124
0.0655937	0.383148	0.012476	NaN	0.0474186	0.273099	-0.412671	1.02889	-0.00137138	0.561373	0.243754	-0.0305824	0.232599	0.0209312	-0.258247	0.26948	0.223301	0.378447	-0.0102711	-0.824162	0.264538	-0.193007	-0.0748024	-0.286168	-0.137746	0.829016	NaN	NaN	NaN	-0.43243	0.0114784	-1.83978	0.52947	-0.188519	0.118283	0.0344944	-0.181589	-0.601353	-0.468697	NaN	0.241392	0.307053	0.24148	0.153584	-0.102463	0.369825	-0.512615	-0.0571384	0.964968	NaN
1.05626	0.408073	NaN	NaN	NaN	NaN	0.208634	NaN	0.232513	NaN	-0.162257	0.184513	-0.969331	0.066494	0.140575	NaN	NaN	NaN	0.321428	0.170499	NaN	0.543079	0.414721	1.41547	-0.235883	NaN	NaN	NaN	NaN	-0.0559063	0.723787	NaN	0.168302	0.317508	-0.633904	NaN	NaN	NaN	0.131755	NaN	NaN	0.345354	-0.353934	0.165818	NaN	0.609528	NaN	NaN	NaN	NaN
0.0630379	-0.0692844	-0.0333939	0.265402	0.179543	-0.108584	0.0246859	0.0720367	0.24412	0.11652	0.00341892	-0.0862312	-0.0644493	0.0610294	0.197296	0.124189	0.192404	0.11455	0.159019	-0.0553312	0.144365	0.240887	0.392521	-0.165368	0.0839682	0.0138702	-0.112558	-0.0887241	0.1241	0.261944	-0.0289555	0.00850868	-0.279304	-0.323258	0.218484	0.227074	0.159441	-0.00679398	0.120026	-0.526167	-0.167747	-0.488457	-0.12715	-0.194304	0.142544	-0.08391	-0.00887108	0.214462	0.0774841	-0.0119457
-0.267801	-0.188326	0.310051	0.27107	-0.197954	-0.0520334	-0.372579	-0.183754	-0.0850067	-0.0813103	0.141339	0.0467911	-0.00893021	-0.0591221	-0.0221825	0.168165	-0.0667553	-0.0633144	0.00219345	0.150464	0.011549	0.0811481	0.104	-0.0184221	0.225278	0.115225	0.0109062	-0.0539246	-0.0907574	-0.428814	0.104214	-0.00202751	-0.239032	0.0990915	-0.351912	-0.0448818	-0.343851	0.15148	0.312262	0.0048275	-0.263485	0.166784	0.0317135	0.114112	-0.0847912	-0.118185	-0.107878	0.477596	-0.243275	-0.0701523
-0.5204	NaN	NaN	NaN	NaN	NaN	NaN	NaN	NaN	NaN	NaN	NaN	-0.691795	NaN	NaN	NaN	NaN	NaN	NaN	NaN	NaN	NaN	NaN	NaN	NaN	NaN	NaN	NaN	NaN	0.551409	NaN	NaN	NaN	NaN	-0.72566	NaN	NaN	NaN	NaN	NaN	NaN	NaN	NaN	NaN	NaN	NaN	NaN	NaN	NaN	NaN
0.0234509	-0.21489	0.273561	0.371954	-0.000436783	0.0215979	-0.156129	-0.0825653	0.140087	0.140953	-0.00402546	0.235067	0.143879	0.260355	0.0962849	0.0735569	0.172533	0.212742	0.275484	0.0737867	0.14608	0.138617	0.082922	-0.134013	0.458001	0.559093	-0.0549355	0.320385	-0.147932	0.20772	0.135265	0.0317192	0.109178	0.147782	0.0113096	0.0836754	-0.0226192	0.0127144	0.0451965	-0.402927	-0.234703	-0.166325	-0.251383	0.403098	0.24378	0.217844	0.0204391	0.110022	-0.201796	-0.00820351
-0.032917	-0.0456257	-0.00268364	0.194466	0.484003	0.388925	0.274707	0.257755	0.342861	0.289425	0.276095	0.51236	0.737225	0.681414	0.591005	0.69268	0.284622	0.496086	0.314133	0.418923	0.196667	0.169888	0.572517	0.447717	0.343747	0.304852	-0.313776	-0.237886	0.0615387	-0.299583	0.201748	-0.0978165	0.0405054	0.298154	0.665795	0.373993	0.19873	0.0590019	0.248688	-0.0829773	-0.0158253	-0.00925064	0.189081	0.0478296	0.324345	0.177099	-0.187126	0.195404	0.0560894	-0.00660133
0.116062	-0.269562	-0.486578	0.536209	-0.190817	-0.0179739	-0.102286	0.105267	0.102861	-0.0763302	-0.319978	0.140327	-0.327856	-0.15959	-0.202644	-0.0364056	-0.159681	-0.0785084	-0.218481	0.0166616	-0.00650787	-0.218178	-0.444836	-0.391328	-0.145535	0.109951	-0.145803	-0.144264	0.629452	0.108686	0.551947	0.0113602	0.308925	-0.096118	-0.746675	-0.470074	-0.593782	-0.253555	-0.00369453	0.0867767	0.881039	-0.211424	-0.538267	0.0801363	0.136457	0.0900383	-0.200724	0.112764	-0.172209	0.583958
0.0633106	-0.0694103	0.122633	0.370893	0.540754	0.499005	0.00326443	0.0633278	0.440914	0.394648	0.450198	0.660795	0.92573	0.769596	0.79015	0.775087	0.413534	0.527393	0.490313	0.56239	0.263046	0.309233	0.699659	0.671857	0.563476	0.534836	-0.235306	-0.0590153	0.319799	-0.033411	0.145931	-0.0974064	-0.0310621	0.361083	0.881797	0.395027	0.0226097	0.170225	0.369802	-0.199162	0.0140648	0.129345	0.17424	0.154687	0.436537	0.137796	-0.20813	0.385162	-0.0308952	-0.206331
-0.0267448	-0.091383	0.138029	0.354347	0.599874	0.431567	-0.115117	0.13843	0.368923	0.239464	0.253451	0.446537	0.768864	0.762211	0.632933	0.666265	0.287811	0.464682	0.433662	0.365176	0.274324	0.287008	0.523203	0.451262	0.554427	0.417728	-0.155405	0.0772991	0.111776	0.236509	0.248436	-0.20261	-0.336446	0.0896711	0.789332	0.354057	-0.0213451	0.00784683	0.174112	0.150579	0.0689926	-0.101439	-0.0936565	0.0105791	0.580315	0.0333385	-0.0588608	0.251997	-0.0285797	0.118883
-0.455608	-0.171188	0.116098	0.281862	0.516352	0.270396	-0.358741	-0.383707	0.359182	0.172045	0.173257	0.381289	0.696419	0.508177	0.652649	0.498999	0.239609	0.333748	0.286524	0.318172	0.0349236	0.0123405	0.268225	0.0685873	0.351954	0.379555	-0.194	0.125425	0.490536	0.118113	0.0767937	-0.0541821	-0.268903	0.35041	0.566897	0.356201	-0.0471191	0.146191	0.343084	-0.0188942	0.209864	-0.0620098	-0.162609	0.0962324	0.360609	-0.0938358	-0.260149	0.238544	-0.360039	-0.0672722
-0.0432396	-0.281292	0.0998917	0.314718	0.640644	0.4353	0.0210638	0.48175	0.276152	0.252592	0.276538	0.508343	0.772392	0.802711	0.615564	0.746153	0.345587	0.549795	0.280922	0.415622	0.256287	0.294163	0.217072	0.46049	0.533563	0.372898	-0.242105	0.114393	0.172215	0.13098	0.286335	-0.142363	-0.209376	0.298375	0.900008	0.465336	-0.00361824	-0.0225124	0.184713	-0.0678635	-0.234324	-0.0977745	-0.233906	-0.0360041	0.491966	-0.0202885	-0.456781	0.257465	-0.107695	0.100187
0.0228977	0.0752792	-0.0102634	0.323765	0.472807	0.453664	0.19028	0.171421	0.37488	0.324274	0.309003	0.476011	0.620539	0.821575	0.698137	0.74206	0.31736	0.494005	0.449545	0.425948	0.205513	0.26103	0.488544	0.536704	0.477111	0.626884	-0.613617	-0.250126	0.217627	-0.332273	-0.0730114	-0.40126	-0.22683	-0.239402	0.598989	0.253145	-0.0111046	0.0560169	0.144373	-0.0422421	-0.0659752	-0.027523	-0.0902596	0.0390482	0.46834	0.104399	-0.364449	0.35676	0.0617008	0.228035
0.016943	0.217852	0.274721	0.207079	0.43453	0.393197	-0.545293	0.253942	-0.0203247	0.349548	0.372151	0.563902	0.802502	0.429422	0.51742	0.849144	0.481331	0.475843	0.203035	0.401162	0.296747	-0.11264	0.169031	-0.0474348	0.673123	0.184835	-0.114904	-0.586422	0.371704	-0.0365734	0.0911045	0.139404	-0.102365	-0.549924	0.224406	-0.277376	-0.122166	0.190968	0.0217152	-0.0596504	0.47603	0.0358448	-0.0716667	-0.0766153	0.183548	-0.394281	-0.0322704	0.566471	-0.547848	0.507185
0.00693512	0.0448151	0.11268	0.362183	0.479748	0.355208	0.0332918	0.178545	0.377193	0.377754	0.288161	0.497805	0.731949	0.703985	0.672174	0.802822	0.406416	0.55164	0.38224	0.477616	0.25388	0.266157	0.40663	0.414851	0.490516	0.470297	-0.223324	-0.0449486	0.0459251	0.178045	0.229288	-0.0877132	-0.0487757	0.113343	0.652114	0.350269	-0.212545	0.0441246	0.306576	-0.0953484	0.123175	-0.0554352	-0.109535	0.0286913	0.432396	0.091507	-0.196362	0.348986	-0.0506954	0.1362
0.0223122	0.408457	-0.491867	-0.399324	0.107758	0.139314	0.0245466	0.229004	0.0404167	0.177063	0.140418	0.0866375	0.296818	0.0931149	0.331793	0.451933	0.197124	0.240768	0.0856361	-0.626401	0.214338	0.00730705	0.0537491	-0.257981	-0.303287	-0.0831242	0.208195	0.0929585	-0.178598	0.16185	0.265226	0.553949	-0.314511	-0.364554	-0.0321398	0.10401	-0.0655746	0.14522	0.216686	0.302061	0.924816	0.749002	0.655973	-0.116286	-0.461597	0.0767288	0.380835	0.723866	0.203444	-0.336615
0.136005	0.428665	0.244869	0.551001	-0.0899487	0.399066	0.222526	0.335157	0.207119	0.241371	0.324452	0.140812	0.145941	0.298462	0.303469	0.225481	0.198404	0.239895	0.291761	0.23545	0.116213	0.123711	0.2059	-0.22679	0.141025	0.549408	0.299549	0.16818	0.307283	0.242317	-0.0329857	-0.0370197	0.235694	0.00311947	0.119159	0.301287	-0.318504	0.397747	0.203354	-0.0106316	0.0187473	0.157883	0.417374	0.116641	0.128075	0.105152	0.190802	-0.123129	-0.0801373	0.0335712
0.243073	-0.0481529	0.529457	0.0887756	0.233868	0.0142488	-0.151816	0.17297	-0.163137	-0.154354	0.110459	0.151915	0.0683861	0.0324955	0.00294495	0.102077	-0.0736847	-0.0904369	0.0582829	-0.139529	-0.0528603	0.059824	-0.167923	-0.184052	-0.118146	0.0455284	0.20928	-0.156376	0.130163	-0.0597992	-0.000549316	-0.00323105	0.118081	-0.200353	-0.125535	-0.132942	0.27746	0.0959511	-0.482353	-0.0141678	-0.782997	0.339518	-0.0315418	0.312598	-0.317095	0.258223	-0.0531616	0.0792828	0.396551	0.504646
0.219082	-0.182034	0.0947208	0.0578518	0.0780258	-0.0159369	-0.12641	-0.0211525	0.0177002	-0.184444	0.162293	0.291901	0.293385	0.278616	0.384407	0.182961	-0.0735188	-0.0105782	0.140669	0.228478	0.107645	0.126854	-0.169344	-0.205447	0.217296	0.215158	0.250137	0.239119	-0.241571	0.203161	-0.124138	0.0150146	-0.0336885	0.0357065	-0.0692949	-0.103197	0.285841	0.577997	-0.00830078	-0.356449	-0.180134	0.101509	-0.280865	0.0573816	-0.162331	-0.104746	-0.0926571	0.343264	-0.062479	0.247913
0.0759335	0.145853	0.10153	NaN	0.332874	0.400365	1.03136	0.151129	-0.030714	0.361603	0.262685	0.289099	0.164446	0.521027	0.167349	0.173241	-0.062561	0.132675	0.272589	0.173806	-0.0272446	0.255964	0.373068	0.349954	0.537805	0.229368	NaN	NaN	NaN	0.307459	0.653679	0.0518646	0.128623	0.142524	0.299123	0.0925522	0.444424	0.098114	0.140179	NaN	0.274223	0.53145	0.154484	0.181613	0.359694	0.330996	0.0792408	-0.0332985	0.799887	0.0280666
-0.0702076	0.759365	0.0497112	0.135698	0.323566	0.309365	-0.427196	0.442684	0.20405	0.436974	0.647222	0.698053	0.468834	1.14422	1.26657	1.26586	0.814224	0.910784	0.736822	0.517922	0.0565376	0.132833	0.638556	-0.104129	0.246762	0.109211	-0.712854	-1.7716	-0.477446	-1.5391	-0.566696	-0.642115	-0.734912	-0.408763	-0.376065	-0.623281	-0.440655	-0.475061	-0.325108	-1.46449	-0.650503	-0.787056	-0.827208	-0.480674	-0.899267	-0.434649	-0.694212	0.22381	-0.578505	0.093008
0.434521	-0.0142841	0.196352	-0.062273	-0.188389	0.160085	0.276345	0.249364	-0.484978	0.0264721	0.0688162	0.0324478	-0.326422	-0.0933266	0.0151691	-0.0514107	-0.0473099	0.0815048	0.026289	0.107306	0.175793	0.0592804	0.502367	0.106462	-0.0390902	-0.0645275	0.1255	0.414062	-0.241659	0.418177	-0.052103	0.290276	0.370223	0.354779	-0.115251	0.237492	0.0652905	0.185394	0.183924	0.239389	0.0497761	0.19632	-0.027626	0.194707	0.314079	-0.0902939	0.273767	-0.0732098	0.368818	0.241926
-0.0723133	-0.1789	0.387789	-0.0390472	0.189985	-0.232894	-0.233977	0.148293	0.288458	0.165644	-0.132174	0.146511	0.289101	0.037075	0.226765	0.252453	-0.066618	-0.0299911	-0.0105152	0.0894613	0.289347	0.445473	0.128857	0.311904	0.317729	0.0717945	0.251009	-0.337358	0.367491	0.0930347	0.3939	0.511612	-0.100341	-0.0974798	-0.0921011	-0.016613	0.205416	0.342987	-0.185551	0.361403	0.108582	0.0593891	-0.316931	0.224166	0.537394	-0.0867386	-0.0664654	0.258768	-0.178957	0.0570164
-0.00851631	-0.1245	0.365118	0.151747	0.244307	-0.132365	-0.126685	-0.0483742	0.314581	0.260878	-0.0363646	0.248962	0.305655	0.166969	0.419786	0.416588	0.0759583	0.137602	-0.00428963	0.126645	0.357483	0.579773	-0.00651741	0.336352	0.286975	-0.0637569	0.207987	-0.360304	-0.00580025	-0.154348	0.433104	0.380709	-0.169633	0.018405	-0.00503063	0.0330582	0.197933	0.270914	-0.0629292	0.306055	-0.072298	-0.106504	-0.189276	0.133183	0.561729	-0.0614815	-0.112303	0.208149	0.0485554	0.0629711
-0.101702	-0.283813	0.0484734	-0.0381622	0.576162	-0.220403	-0.207314	0.0576706	0.185221	0.151377	-0.0936174	0.161886	0.288721	-0.0934696	0.0830231	0.227964	0.00663757	-0.00307274	-0.132566	-0.00497532	0.271517	0.291193	0.108242	0.320008	0.370795	0.114063	0.0218887	-0.580685	0.236303	-0.254906	0.350904	0.199553	-0.21296	-0.0670958	-0.141265	-0.018364	-0.0558643	0.160656	-0.188328	0.278435	0.0312576	0.0762215	-0.148602	0.279691	0.339642	-0.2097	-0.154236	0.268587	0.228987	0.124279
-0.241018	0.233864	0.53241	0.117706	-0.0630646	0.0857019	-0.0699682	0.105045	0.139032	0.0839005	0.0467348	0.159424	0.0531502	0.302612	0.231909	0.230335	0.0597858	0.0629482	0.343204	0.338929	0.115229	0.327711	-0.297625	-0.142444	0.204049	0.21488	-0.30398	-0.395466	0.894714	0.453714	0.107344	-0.776339	-0.316226	-0.66027	-0.334912	-0.216963	-0.358223	-0.138126	-0.165617	0.162291	-0.213062	-0.118248	-0.249107	0.0674696	-0.0745544	-0.0369072	-0.245819	0.241543	-0.392445	-0.126755
-0.00647545	-0.603258	0.269081	-0.500805	-0.0851517	-0.370053	-0.15224	-0.217463	0.166155	0.022686	-0.216769	0.0200005	0.0247097	-0.0734596	0.244198	0.20911	-0.266256	-0.213409	0.0359058	0.224538	-0.11294	0.275383	-0.180592	-0.564286	-0.159074	-0.495056	-0.381693	-0.658657	-0.880768	0.329638	0.257198	-0.0959339	-0.40697	-0.0465708	-0.433688	0.250229	-0.244577	0.0384636	0.35936	-0.432098	-0.918896	-0.113619	-0.0591717	-0.275037	-0.411016	-0.432545	-0.191469	-0.235153	-0.520695	0.196848
-0.133345	-0.0683041	0.344572	0.0356693	-0.070055	-0.0425386	-0.193545	0.407444	0.222218	-0.296505	0.0464697	0.163017	0.177179	-0.0926075	-0.0214291	0.100027	-0.122971	-0.0689545	0.156219	0.0286703	-0.109627	0.0867252	-0.198551	-0.322442	0.26077	0.478315	0.308149	0.182486	-0.177757	0.311096	0.395952	0.279285	-0.368409	-0.037385	-0.240272	-0.0310917	-0.0497646	0.298004	0.189217	-0.297277	0.0696697	-0.314623	-0.362778	0.052104	-0.602242	0.316833	-0.338984	-0.0319595	0.0970974	0.442657
1.18593	0.597827	0.192167	NaN	0.178339	0.0254316	0.743726	-0.00961304	0.173311	-0.774464	0.235703	0.533575	-0.168152	0.697475	0.246204	-0.734322	-0.594002	-0.336756	-0.134439	0.0816259	-0.345697	0.395918	1.16825	0.239409	-0.428056	0.282676	NaN	NaN	NaN	-0.220699	-0.00701141	-0.719812	0.572156	0.922793	1.26609	0.3251	0.558581	0.330181	0.318745	NaN	-0.0716295	-0.310083	-0.127172	-0.482217	-0.519624	-0.0925961	-0.451711	0.112292	0.0896654	0.408581
-0.0542774	0.467976	0.298113	-0.00139046	-0.241966	-0.307719	-0.478515	-0.00586891	0.127514	-0.114279	0.0468111	0.246765	0.26	-0.0619049	0.506248	0.364799	-0.16696	-0.0750275	-0.178434	-0.163547	0.0554848	0.258656	0.140669	-0.226844	0.135404	-0.735563	0.241276	0.485672	0.208645	0.13476	-0.641678	-0.271639	-0.284431	-0.350537	-0.21309	-0.400517	-0.259094	0.288095	0.0256424	0.0434132	-0.331263	-0.105556	-0.040329	0.165925	-0.175043	-1.03132	-0.666372	0.178684	-0.13262	0.795723
-0.0188828	-0.148418	-0.320742	0.161819	-0.245319	0.115653	0.203435	0.0861568	0.105103	0.246271	-0.239743	0.0727711	-0.0994682	-0.140629	-0.280283	-0.0613918	0.0447884	-0.116615	0.163351	-0.374366	0.430477	-0.0558167	0.210068	0.512444	0.425904	0.180033	0.34318	0.343037	0.454546	1.0853	0.290901	0.294872	-0.0938902	-0.374707	0.190484	0.14777	0.333324	0.229023	0.37241	0.0656376	0.175846	0.175945	0.141209	0.384549	1.11278	0.699314	0.454687	0.0342045	0.848557	-0.0865803
NaN	NaN	-0.0628567	0.134583	NaN	NaN	NaN	NaN	NaN	NaN	NaN	NaN	NaN	NaN	NaN	NaN	NaN	NaN	NaN	NaN	NaN	NaN	NaN	NaN	-0.362512	-0.504741	0.0398846	0.747532	0.220369	NaN	NaN	NaN	NaN	NaN	NaN	NaN	0.560435	0.0617237	NaN	-0.0333023	NaN	NaN	NaN	NaN	0.193041	NaN	NaN	-0.113154	0.282126	-0.161137
NaN	NaN	0.925596	NaN	0.342833	NaN	NaN	NaN	NaN	NaN	NaN	NaN	NaN	NaN	NaN	NaN	NaN	NaN	NaN	NaN	NaN	NaN	NaN	NaN	NaN	NaN	NaN	NaN	NaN	NaN	NaN	NaN	NaN	NaN	NaN	NaN	NaN	NaN	NaN	NaN	NaN	NaN	NaN	NaN	0.69286	NaN	NaN	NaN	NaN	-1.16935
0.064312	NaN	0.205879	NaN	NaN	NaN	NaN	NaN	NaN	NaN	-0.111777	-0.0519943	-0.104286	NaN	NaN	NaN	NaN	NaN	NaN	0.228591	NaN	NaN	NaN	NaN	0.123294	NaN	NaN	NaN	NaN	0.523861	NaN	NaN	0.346814	0.612556	0.33995	NaN	NaN	NaN	NaN	NaN	NaN	0.222311	NaN	0.540364	0.282383	NaN	NaN	NaN	NaN	NaN
0.0421619	-0.235107	0.850655	0.721188	0.231755	1.0313	-0.0795488	0.63082	-0.093668	1.28313	0.381812	0.113453	0.256527	-0.0748787	-0.146254	0.142536	0.411766	0.846617	0.0100803	-0.0973349	0.434351	0.0169907	0.440308	-0.0320845	0.291127	0.023632	0.179873	0.228142	0.317408	-0.491228	-0.13707	0.100336	0.0843525	0.277963	0.203715	0.247351	0.380257	-0.0187645	-0.297239	0.329071	-0.306257	-0.305109	-0.357374	0.492351	-0.279188	0.0894337	-0.345139	0.0896397	0.362951	-0.0410461
-0.237782	0.187763	-0.0145187	0.0349789	-0.403408	0.0322294	-0.25476	-0.525532	-0.184204	-0.200422	-0.0200777	-0.226547	-0.180077	-0.282448	-0.10154	-0.0416203	-0.110325	-0.0992546	-0.0650196	-0.00825024	-0.154795	-0.163979	-0.163565	-0.232251	0.00970745	-0.0781403	0.0156269	-0.287788	-0.600571	-0.0705967	-0.662947	-0.29158	-0.609374	-0.343472	-0.621633	-0.212358	-0.42926	0.0335083	-0.00758934	-0.196825	-0.389709	0.162535	0.318905	0.396735	-0.701948	-0.114983	0.131647	0.41095	-0.0595341	-0.0311489
-0.293653	-0.115553	0.116924	-0.445963	-0.262196	-0.722947	-0.625966	-0.866335	-0.147636	-0.324261	-0.155234	-0.163788	0.11812	-0.267164	0.00124359	-0.264599	0.308409	-0.176977	0.33131	0.0949888	0.387264	0.792372	-0.510895	-0.528052	-0.331059	-0.252613	-0.210629	-0.497257	-0.290033	-0.304409	-0.202532	-0.218227	-0.119119	-0.205514	-0.561646	-0.285784	-0.499208	-0.148525	0.128094	-0.194889	-0.27854	-0.265478	-0.309408	-0.460938	-0.177185	-0.495338	-0.303148	-0.0409565	-1.11215	0.599182
-0.241625	-0.293102	0.373299	-0.352757	0.136948	-0.368638	-0.496947	-0.436712	-0.143749	-0.355738	-0.401242	-0.228148	0.325636	-0.157162	-0.163221	-0.293976	0.208738	-0.0157967	0.0788136	-0.0305262	-0.0329056	0.0919437	-0.49275	-0.293145	-0.297288	-0.27632	-0.443798	-0.0405674	0.386162	-0.457069	-0.384121	-0.666969	0.203465	-0.558005	0.308412	0.0991459	-0.539555	0.361244	0.273081	0.0922489	-0.309441	-0.224428	-0.211025	-0.387485	-0.200794	-0.491512	-0.282011	0.0782833	-0.795685	0.00163078
0.0350151	0.51045	-0.28821	-0.0680676	-1.20919	0.16545	0.0899134	0.217339	-0.250181	0.122375	NaN	NaN	-0.807407	-0.40284	-0.233143	0.16563	0.0541363	0.226109	-0.393478	NaN	-0.053751	-0.357931	0.842579	0.212199	-0.246102	-0.451822	0.0518036	-0.442135	-0.265593	0.531469	-0.204851	0.269964	NaN	NaN	-0.549209	0.381445	-0.0318394	0.0558033	0.00285912	0.320326	0.0244045	NaN	0.923834	NaN	0.0725155	0.306808	0.33618	0.0613079	-0.178219	0.502003
-0.963421	0.0451107	-0.682674	NaN	-0.381788	-0.229589	-0.282417	-0.46756	0.103016	0.800245	-0.855683	0.655504	-1.36843	0.308852	-0.636574	-0.320032	-0.383766	-0.128862	-0.117501	-0.48206	-0.465952	-0.85025	1.18914	0.463042	-0.332713	-0.596104	NaN	NaN	NaN	-0.917187	-0.674516	-0.665735	-0.561141	-1.05629	-0.896323	-0.0524464	0.939699	0.0856495	-0.835785	NaN	-1.12674	0.103262	-0.188005	0.785396	-0.0876408	-0.469202	0.247749	1.05315	0.407534	-0.710043
-0.100851	0.177425	-0.120253	-0.168606	-0.0962429	-0.280095	-0.129243	-0.054512	-0.186922	0.0787296	-0.0131674	-0.0914497	-0.401545	-0.0662632	-0.0455208	-0.132179	-0.355043	-0.274874	-0.394869	-0.0229692	-0.0866432	0.0698643	-0.508469	-0.516942	-0.333138	-0.443455	0.785154	0.678097	0.60216	0.903051	0.061718	0.153635	0.153243	0.0378599	-0.11539	0.548716	-0.0249844	-0.0815582	0.0771847	0.0186729	0.244287	-0.0635624	-0.309973	-0.294576	-0.12327	-0.0203114	0.248577	0.117655	-0.203012	0.0445747
-0.328436	-0.0596008	-0.252026	-0.268652	0.0625477	-0.150016	-0.242408	-0.017746	-0.323927	0.14036	0.244292	-0.194862	-0.3361	-0.326258	-0.444304	-0.187326	-0.0504742	-0.124689	-0.453241	-0.36674	0.0529003	0.100779	-0.32041	0.125472	-0.30337	-0.222433	0.0187435	-0.0471191	0.177572	1.48416	-0.155083	0.510584	-0.0656843	0.345168	-0.0728464	0.0239983	0.838139	0.220207	0.489178	0.907434	0.657379	0.453766	0.250502	0.201035	0.483688	-0.189377	0.373066	-0.456289	0.210875	0.147997
-0.36911	-0.214252	-0.496788	-0.203001	-0.258677	-0.247096	0.03543	-0.207003	-0.176584	-0.111155	0.0665598	-0.0855598	-0.0884266	-0.0680065	0.188604	0.111687	0.157921	0.0568447	0.046627	-0.322858	-0.206881	0.0381241	-0.0898685	0.09237	0.0227365	0.603413	0.0575447	-0.131903	-0.338484	0.73674	0.0907822	0.1084	-0.36272	-0.0032835	-0.0254736	-0.162292	-0.0760822	-0.724806	-0.123596	-0.461605	0.0505791	-0.204409	-0.17827	-0.505975	-0.179996	-0.0496082	0.08078	0.198338	0.0406818	-0.487925
0.152695	-0.120649	0.777575	0.00979042	-0.477169	-0.957261	-0.0399733	-1.79926	-1.0145	-0.352505	-0.761237	-0.39123	-0.898438	-0.91424	-1.00728	-1.11558	-1.01678	-1.16849	-0.578609	-0.498303	0.0672798	0.0248508	-0.800938	-0.494788	-1.17735	-1.31566	1.14947	0.382919	-0.383253	-0.780682	-1.18418	-0.815903	-0.298638	0.103148	-0.300326	-0.328445	0.936232	-0.215593	0.280647	-1.283	-0.782862	-0.846951	-0.772089	-0.928164	-1.468	-1.2735	-0.801098	-0.882439	-1.35768	0.777889
0.0248508	-0.319563	-0.498835	0.141489	0.340908	0.146417	-0.0108652	0.51442	0.132923	1.31247	0.105599	0.224903	-0.354856	0.580879	0.370419	0.673286	2.57162	1.8807	2.41046	-0.21165	0.355721	0.347181	0.323158	-0.387935	-0.262271	0.720423	-0.193064	-0.244999	0.689882	-0.721594	-0.0548096	-0.274799	-0.181746	-0.239097	0.0639696	-0.0100689	-0.105165	-0.517115	0.429161	0.965824	1.35937	-0.300484	-0.488701	-0.540895	-0.28021	0.78797	0.710651	-0.0327148	1.37403	-0.387598
-0.0154285	-0.280144	0.341301	0.144043	-0.305548	-0.192519	-0.56231	-0.232523	-0.188646	-0.0641842	0.00626469	-0.184507	-0.20875	-0.3234	-0.245502	-0.0144253	-0.04562	0.0244694	-0.492655	0.293372	-0.114605	-0.242567	-0.0735435	0.0350637	-0.149529	-0.670671	-0.108847	0.171993	-0.243544	0.706528	-0.20253	0.0523453	0.00732517	-0.0461073	-0.446231	-0.221466	-0.156595	-0.620825	0.0345287	0.572838	-0.272615	-0.127338	0.165411	-0.32496	0.0444107	-0.401854	0.00701332	-0.267586	-0.542084	0.444012
NaN	NaN	-0.368895	NaN	NaN	NaN	NaN	NaN	NaN	NaN	NaN	NaN	NaN	NaN	NaN	NaN	NaN	NaN	NaN	NaN	NaN	NaN	NaN	NaN	NaN	0.630886	NaN	NaN	NaN	NaN	NaN	NaN	NaN	NaN	NaN	NaN	0.215336	0.110699	NaN	NaN	NaN	NaN	NaN	NaN	-0.0423203	NaN	NaN	-0.206053	0.28536	NaN
0.00933456	-0.203979	0.0999718	0.19693	-0.145876	-0.0286779	0.0919142	-0.216516	-0.156494	-0.174726	0.0814333	-0.124865	-0.115458	-0.0685272	-0.215281	-0.264303	-0.154619	-0.185179	-0.0910282	0.0154104	-0.239588	-0.166716	-0.150785	0.392348	0.00555134	0.588459	0.23807	-0.0918045	0.0792675	-0.595592	0.658499	0.324989	0.175488	0.0320063	-0.0316992	-0.0174751	0.245697	-0.196562	-0.061533	0.472788	0.506199	0.172501	0.00996399	0.0479422	-0.249844	-0.0184402	0.215858	-0.400309	-0.336794	-0.0040226
-0.196745	-0.029892	-0.234365	-0.108582	NaN	NaN	NaN	NaN	NaN	NaN	NaN	NaN	0.61799	NaN	NaN	NaN	NaN	NaN	NaN	NaN	NaN	NaN	-0.0158005	-0.0309973	-0.349412	-1.0234	-0.342773	-0.0238819	1.0431	0.927221	NaN	NaN	NaN	NaN	-0.207297	NaN	-0.403486	0.152533	-0.605534	-0.482786	NaN	NaN	1.26879	NaN	0.686155	NaN	NaN	0.110403	-1.43521	-2.33115
-0.620695	-1.01538	-0.629868	-1.03829	-0.0739212	0.00734425	-0.279107	-0.47436	0.302277	0.0598316	-0.0576963	-0.488981	-0.479027	-0.0223808	-0.229403	-0.0227489	-0.152605	-0.130939	-0.0246468	-0.175809	-0.04529	-0.765852	0.301601	0.455285	-0.69933	0.772411	-2.01829	-0.884884	-1.06422	-1.13504	-1.81721	-1.35129	-0.792727	-1.12328	0.763913	-0.188093	-0.542061	-0.697954	-0.410858	-0.559113	-0.345274	-0.461828	-0.181999	-1.36975	-0.528946	-0.204992	-0.652187	-0.201479	0.593576	-0.643068
NaN	0.337933	-0.818369	-0.347743	-0.544816	0.345077	0.763162	0.457788	-0.257399	-0.605591	-0.322347	-0.89673	NaN	0.666323	0.348186	0.273424	-0.399914	0.611423	0.00794792	-0.848323	-0.948956	-0.0917149	-0.124796	0.0918951	-0.336192	-1.25025	0.0432682	-0.497444	-0.958838	NaN	0.0694618	0.0232334	0.0828085	-0.106452	NaN	-0.377357	0.247332	-0.648537	-0.019928	0.307384	-1.04856	-0.910727	0.166323	-1.45802	-0.888695	1.63145	-0.705957	-1.38937	0.0365524	-2.32027
NaN	NaN	NaN	NaN	0.595613	NaN	NaN	NaN	NaN	NaN	NaN	NaN	NaN	NaN	NaN	NaN	NaN	NaN	NaN	NaN	NaN	NaN	NaN	NaN	-0.173274	1.12183	NaN	NaN	NaN	NaN	NaN	NaN	NaN	NaN	NaN	NaN	0.371467	-0.166459	NaN	NaN	NaN	NaN	NaN	NaN	NaN	NaN	NaN	-0.429806	0.792642	NaN
NaN	NaN	NaN	-0.0550671	NaN	NaN	NaN	NaN	NaN	NaN	NaN	NaN	NaN	NaN	NaN	NaN	NaN	NaN	NaN	NaN	NaN	NaN	NaN	NaN	NaN	NaN	-0.34691	-0.413988	-0.68685	NaN	NaN	NaN	NaN	NaN	NaN	NaN	NaN	NaN	NaN	-0.647116	NaN	NaN	NaN	NaN	NaN	NaN	NaN	NaN	NaN	NaN
NaN	NaN	NaN	NaN	NaN	NaN	-0.27469	NaN	0.128036	NaN	NaN	NaN	NaN	0.117922	-0.15212	NaN	NaN	NaN	0.0399532	NaN	NaN	-0.0963449	NaN	NaN	NaN	NaN	NaN	NaN	NaN	NaN	0.772241	NaN	NaN	NaN	NaN	NaN	NaN	NaN	NaN	NaN	NaN	NaN	NaN	NaN	NaN	0.135109	NaN	NaN	NaN	NaN
0.00548363	-0.580744	-0.516342	-1.01074	-0.175253	-0.214972	-1.2996	-0.639933	-0.414839	-0.234531	-0.0141191	-0.66564	-0.467634	-0.0433598	-0.500311	-0.189384	-0.0251637	-0.194016	0.321184	-0.5083	0.156765	0.564661	-0.996067	-0.419471	-0.272042	0.685942	-1.16979	-0.524801	-0.805599	0.673893	-1.36694	-0.549942	-0.0276041	-0.125775	0.0897264	-0.267313	-0.326132	-0.405941	-0.197155	-1.21266	-0.095829	-0.917892	-1.05599	-0.890943	-0.771063	-0.448166	-0.310879	-0.682095	-0.607922	0.49103
NaN	NaN	0.376389	0.09062	NaN	NaN	NaN	NaN	NaN	NaN	NaN	NaN	NaN	NaN	NaN	NaN	NaN	NaN	NaN	NaN	NaN	NaN	NaN	NaN	NaN	-0.414648	-0.178422	-0.219243	-0.52125	NaN	NaN	NaN	NaN	NaN	NaN	NaN	-0.0686874	0.121643	NaN	-0.201345	NaN	NaN	NaN	NaN	-0.165342	NaN	NaN	-0.57744	-0.518683	0.74847
-0.326143	-0.338482	-0.587952	-0.15218	0.247328	-0.320668	-0.308011	-0.166872	0.0810375	0.00876808	0.0755568	-0.00390625	-0.0792656	-0.177294	0.021841	-0.102339	-0.256197	-0.40873	0.0999184	0.242993	-0.124718	0.055336	-0.241035	0.0117769	0.0549231	-0.557392	0.626532	0.431171	0.545795	1.39447	0.557465	1.12946	-0.0765123	0.413728	-0.152654	0.164013	0.540953	0.4788	0.530478	0.41997	0.045517	0.695608	0.949636	0.131032	0.591684	-0.269403	0.848658	-0.309248	-0.955196	-0.54285
-0.0386639	-0.269142	-0.45307	-0.421007	-0.060606	-0.358941	-0.489907	-0.119621	0.230671	-0.0635796	-0.0399084	-0.0583935	0.175629	-0.155811	-0.379433	-0.380964	-0.062315	-0.297112	0.0944424	-0.105626	-0.23452	-0.263025	-0.347939	-0.215854	0.555634	0.752157	-0.456173	0.111979	-0.470449	1.13532	0.385929	0.118793	0.155576	0.155265	0.16363	-0.1434	-0.179459	-0.119484	0.322266	-0.791874	-0.0870113	0.0915527	-0.199514	-0.25777	0.302267	-0.217108	-0.0988178	-0.437441	-0.482185	-0.0420971
0.0323505	-0.433245	-1.40418	-0.576351	-0.575998	-0.286391	-0.831548	-1.00018	-0.790417	-0.442701	0.632964	-0.0505314	0.577093	-0.499769	-0.353645	0.0338497	0.562519	0.15056	0.617224	-0.283233	0.132187	0.0125332	-0.682955	0.121358	-0.644479	-0.766939	-0.747297	0.184807	-0.722452	0.1348	-0.137949	1.23016	0.0134897	-0.524013	-1.44423	-0.594105	-1.42259	0.264381	-0.759851	0.861938	1.6199	-0.265583	-0.473898	-0.0779963	-1.41416	-0.293694	0.131077	0.234348	-0.936995	-0.232298
-0.260439	-0.472	-0.666759	-0.403244	-0.542603	-0.430808	-0.54123	-0.740839	0.23291	0.107214	-0.0744486	-0.246149	0.133392	-0.516439	0.0041275	0.0132961	0.12385	-0.1469	0.066576	0.00329113	0.0125732	0.203472	-0.581049	-0.571071	-0.121564	-0.255287	-0.245575	-0.682552	-0.652025	-0.216755	0.11376	0.724859	-0.169871	-0.179168	-0.635732	-0.313719	-0.522024	-0.122053	-0.326935	-0.0469818	0.283863	0.0590534	0.0627842	-0.319692	-0.29298	0.171461	0.169004	0.161098	-0.119514	0.039362
-0.110851	0.739208	0.253063	0.355927	0.735991	0.626796	0.655589	1.51297	0.241291	0.604313	0.198445	0.469845	1.1925	0.786375	0.480154	0.576881	0.455639	0.553371	0.533606	0.606868	0.268387	0.176907	0.717833	0.862367	0.376689	0.646582	-0.0939484	0.0493565	-0.0748081	-0.324045	0.101221	-0.164385	0.412478	0.34406	1.01542	0.455526	0.284977	0.459955	-0.0133247	-0.311417	-0.0783672	0.378799	0.102507	0.357469	-0.341127	0.406425	0.242249	1.22887	0.263515	-0.141287
-0.331327	-0.865776	-0.824078	-0.639956	-0.543316	-0.50875	-0.345819	0.0154343	0.265512	-0.304508	0.00609684	-0.447386	-0.522564	-0.322964	-0.243011	-0.244595	-0.169662	-0.330847	0.00903702	0.280087	0.15904	0.469603	-1.1274	0.0252905	-0.974793	-0.721312	-1.07111	0.0365982	0.217566	0.363865	-0.625269	-0.764568	0.397239	-0.534976	-0.951009	-0.629814	-0.936769	-0.197218	-0.185862	-0.559275	-0.969252	-0.585003	-0.22098	-1.59313	-0.860119	0.195223	-0.461506	-0.720495	-0.1887	-0.311934
-0.530403	-0.0894566	-0.702747	-0.549301	0.00505829	0.197539	-0.368665	-0.0156231	-0.31613	-0.296513	-0.0505533	0.00955772	-0.0105133	-0.00364113	-0.613724	-0.318876	0.0105057	-0.0061264	-0.192072	-0.771653	0.0246964	-0.549477	-0.421532	-0.342914	-0.701997	0.10351	-0.737362	-0.904625	-1.01295	-1.17569	-0.563997	-1.17225	-0.397407	1.05803	0.222568	-0.0991173	-0.434788	0.0390148	-1.00546	-0.462681	-0.509058	-0.573997	-0.420145	-0.897687	-0.443729	0.293293	-0.810593	-0.62109	0.215153	0.0354462
0.526041	0.0286007	0.00265884	-0.193871	-0.367966	-0.281619	0.0219889	-0.353516	-0.589382	-0.518581	-0.0452833	-0.263502	-0.189791	-0.136415	-0.186701	-0.148026	-0.024086	-0.272951	-0.154766	0.50003	-0.211145	-0.231659	-0.429899	-0.184035	-0.0622549	-0.491877	-0.284754	-0.18656	-0.64658	-1.03465	0.196367	-0.271391	-0.188277	-0.311734	-0.239221	-0.432011	-0.754316	-0.0874176	-0.156763	0.12961	-0.28208	-0.415369	-0.513248	-0.349385	-0.684725	-0.710754	-0.328119	-0.0542774	-0.374916	1.57854
-0.162144	-0.373716	-0.239536	-0.220251	-0.0231781	-0.153855	-0.280562	-0.163744	-0.00749206	-0.202667	0.0224485	-0.168945	0.830629	0.0479431	-0.0240135	-0.00957489	-0.214056	-0.148726	-0.181803	-0.0141993	0.488728	0.932856	-0.698065	0.0833883	0.178317	-0.352259	-0.308933	-0.300322	-0.0970707	0.264194	0.42448	0.0544281	-0.163499	0.0606909	0.0398989	-0.207922	-0.116095	0.30736	-0.432667	0.187326	-0.520262	0.333647	-0.0266361	-0.47121	-0.413355	-0.495451	-0.445427	0.0994415	-0.132975	-0.303759
0.336292	-0.222975	0.119055	-0.671291	-0.545435	-0.628734	-0.725152	-1.03356	-0.712223	-0.544691	-0.499541	-0.715456	-0.592087	-0.298759	-0.626631	-0.362169	0.211296	-0.184874	0.278257	-0.900466	-0.0235863	0.50651	-0.733416	-0.971166	-0.701531	0.386919	-1.03522	-0.863661	-1.02653	-0.52054	-1.23321	-0.736773	-0.205268	-0.356524	-0.364217	-0.292589	0.0482674	-0.293184	0.0264931	-0.621025	-1.37156	-0.912703	-0.833223	-0.998935	-0.321825	-0.823351	-0.604788	-0.550371	-0.470585	1.11501
-0.0256424	-0.154249	0.352921	0.961546	1.29959	0.989032	0.423593	0.321001	-0.0227013	0.0365391	-0.22457	-0.15904	-0.276064	0.283228	-0.201134	-0.470921	-0.219173	-0.215067	0.0578499	-0.707662	-0.268553	0.0472794	-0.300377	-0.15134	-0.292441	-0.361431	0.688679	0.207651	0.434097	1.87339	0.224701	0.524082	1.00951	2.92078	2.25677	2.21915	0.354309	0.862419	1.60985	-0.653322	0.389114	1.0422	0.516739	0.142835	0.245743	0.258688	0.265104	0.103607	-0.270427	-1.1464
0.665869	-0.146883	-0.880083	0.498344	0.083992	0.437041	0.106694	0.53994	-0.016222	0.0176849	-0.51784	0.182941	1.30469	0.0826893	0.0215454	-0.321867	0.193855	0.473207	0.0391521	-0.309157	-0.132696	-0.0685863	-0.221741	-0.667756	-0.227506	-0.452229	-0.0890484	-0.260504	1.25673	0.391268	1.24844	0.442156	0.575852	0.0529165	-0.0237608	0.219156	-0.422806	1.23904	1.81852	1.02464	0.412546	1.82244	0.904036	0.448119	-0.0908012	2.0705	1.1288	0.59103	0.905254	-1.19064
-0.0780602	0.204927	-0.553089	0.736794	NaN	0.423985	0.261292	1.01367	0.395906	0.624102	0.0924845	0.902887	0.666193	0.0871353	0.0575867	-0.295059	0.375986	0.0430374	0.884277	0.102569	0.402658	0.188267	0.00743484	-0.138904	NaN	0.293539	0.823127	-0.576562	-0.186018	0.592867	-0.584055	0.22982	0.652766	0.261458	0.017354	0.754009	-0.0637226	0.561769	0.996481	0.987841	0.0836964	0.98381	0.783585	0.186784	-0.0486889	1.72346	0.808264	0.581095	0.422543	NaN
NaN	0.504227	NaN	1.00615	-0.256985	0.222848	1.04018	0.527025	0.63748	-0.0864296	0.0570059	0.201237	NaN	0.149837	-0.482466	0.258287	0.249651	0.783691	0.697327	-0.0235891	-0.0170441	-0.0303192	0.0753956	-0.168221	0.0288324	-0.384386	2.42365	2.13655	1.29081	NaN	0.100203	-0.406325	0.583293	0.932855	NaN	0.460478	-0.0251694	0.448275	1.50175	0.726723	0.261408	0.143812	-0.05826	-0.0163527	NaN	1.57302	-0.269962	0.175831	-0.296944	-0.304094
-0.0918026	-0.150841	-0.480026	-0.149378	-0.0401592	-0.193397	0.232949	-0.00371551	-0.0419769	-0.0577812	-0.509589	0.450912	-0.150352	-0.277761	-0.498882	-0.822172	0.247869	0.0193634	0.65177	-0.696864	-0.117285	-0.0150127	1.78546	-0.31454	-0.372645	-0.29604	-0.580423	-0.230944	-0.0241013	-0.154428	0.125553	-0.185682	0.251929	-0.351504	-0.290284	0.15819	-0.384283	0.707863	1.83565	0.817295	-0.0728378	1.68586	1.86468	0.0288458	0.0348167	0.808861	0.27931	-0.0317726	0.0802593	0.324696
NaN	0.582586	-0.213873	-0.40078	NaN	0.314034	0.854992	0.869704	0.429531	0.205519	0.147538	0.264191	NaN	0.223443	0.104463	0.133287	0.381699	0.275007	0.209039	-0.0337343	0.083725	0.760845	0.301804	-0.489498	NaN	1.082	0.449814	0.928848	1.63451	NaN	0.392578	0.369944	0.194907	0.0467749	NaN	0.260601	0.504128	0.613688	0.362001	0.129251	0.561359	0.422585	0.552641	0.132327	-0.118637	1.43377	0.733181	-0.363729	0.134069	-1.43711
0.038044	-0.350136	-0.159334	-0.100431	-0.396963	-0.318961	-0.349769	-0.217299	0.392853	0.32692	-0.497922	-0.290297	-0.293619	-0.591255	-0.506395	-0.600212	-0.235998	-0.167246	-0.389782	-0.00295353	-0.204195	-0.35338	-0.320539	0.194934	-0.0875731	-0.0490685	-0.536137	-0.394659	-0.369156	-0.820616	-0.437374	-0.735422	0.101945	-0.271678	-0.138368	-0.0348949	-0.112658	-0.119827	0.214577	0.32522	-0.275482	-0.185295	-0.208124	-0.0420465	-0.0693245	-0.165749	-0.306812	0.333532	0.0012455	-0.88131
0.149391	0.0961533	0.691933	0.0318832	0.233482	-0.0686731	0.431445	0.0441418	0.076025	0.0754757	0.225375	0.284216	-0.111403	-0.118702	0.285244	0.108078	0.0283127	0.00653648	0.601355	0.582152	0.155787	0.406105	-0.543123	0.624782	0.185523	-0.39496	0.375446	1.06901	1.17529	0.219826	0.266562	0.553061	0.464484	0.301131	-0.0976114	0.224777	-0.145332	2.92298	-0.0369682	0.324471	0.0567226	0.0132866	-0.18984	-0.00753117	-0.10284	0.178383	-0.0362377	-0.658199	-0.61566	0.194132
-0.305483	-0.0442429	-0.266258	-0.238241	-0.101608	-0.251369	0.305186	1.29262	-0.267282	0.025465	-0.609651	0.0723438	-0.114626	-0.110876	-0.146481	0.185951	-0.00520706	-0.0494137	-0.186651	-0.0610113	0.184725	0.252382	0.326065	0.288436	0.355184	0.159542	-0.152008	-0.107899	0.401598	0.856085	0.449446	0.0529804	-0.195319	-0.207778	-0.0245886	-0.156988	0.348995	0.0927029	-0.0991554	0.429022	0.25235	0.0233555	0.16403	-0.181897	-0.192657	0.0224705	-0.234009	0.731064	0.0440044	0.1968
-0.0325546	0.0247364	-0.0543785	-0.23999	0.425848	0.20217	-0.126027	0.152126	0.0990791	0.341312	0.107598	0.10857	0.860319	0.422928	0.290388	0.514048	0.428638	0.416168	0.317509	0.189742	0.250332	0.194292	0.634357	0.507699	0.911939	0.349827	-0.649132	-0.604385	-0.0237179	0.103161	-0.0420094	-0.316954	-0.00420857	-0.276586	0.598536	0.131924	-0.156214	0.106285	-0.209166	0.0563869	-0.0667763	0.422686	0.167973	-0.0298967	0.122316	-0.176075	-0.131065	0.410309	0.359241	-0.275934
0.0436325	-0.0354691	0.143585	0.188107	NaN	0.293225	NaN	NaN	NaN	-0.191549	NaN	NaN	0.031455	NaN	NaN	-0.43376	0.0473595	0.321888	NaN	NaN	-0.183811	NaN	0.532213	0.31228	NaN	-0.0386982	0.511885	0.465725	0.327141	0.0744267	NaN	0.653566	NaN	NaN	-0.669799	0.146248	-0.238653	0.2659	-0.332668	0.164223	NaN	NaN	0.483902	NaN	0.362268	NaN	0.36343	-0.102058	0.410532	NaN
0.245173	-0.7103	0.651577	-0.205576	0.111019	0.0953836	0.000559807	-0.342278	0.0751438	0.117435	0.466578	0.362003	0.384005	0.674276	0.751392	0.732185	0.279228	0.497053	0.238998	-0.25954	0.0692768	0.161692	0.261681	-0.399863	-0.180848	0.197399	-0.34306	-0.210402	-1.17504	0.310665	-0.643747	-0.0588722	-0.0866594	0.0998888	0.071763	-0.170763	-0.106968	-0.114183	0.39426	-0.178074	-0.850275	0.143761	-0.142105	0.0290174	0.0244293	-0.761753	-0.223774	-0.0251064	-0.877728	-0.146372
0.152903	0.404631	0.262527	0.12912	-0.196943	0.0859137	-0.0701494	0.0599699	-0.0401726	0.171165	0.060977	0.132244	0.00149536	0.131205	-0.176659	0.450882	0.155472	0.370792	0.168436	0.197497	0.0385971	0.0391979	0.0855045	0.373517	0.429673	0.123308	0.263775	-0.119108	0.467556	0.0222225	0.282724	0.0494499	0.732444	0.267398	0.165526	0.110662	0.222172	-0.197531	0.240587	-0.192169	-0.165802	0.0212955	-0.0551739	0.165126	0.309309	0.0198574	0.161947	-0.0674076	0.437878	0.298599
0.355709	-0.549965	-0.577761	-0.162199	-0.343372	-0.806027	-0.509612	-0.755936	-0.0312366	-0.0681	-0.70156	-0.252838	-0.897266	-0.553106	-0.354752	0.0868263	-0.238894	-0.434652	-0.377039	-0.105742	-0.502335	-0.541851	-0.271488	-0.0820742	-0.371339	-0.509491	0.505342	0.104679	-0.368347	0.724424	-0.309288	0.113182	0.0615683	-0.3485	-1.03709	-0.512564	0.36054	-0.763594	-0.332218	0.318645	-1.08165	-0.353998	-0.615747	-0.713014	-0.373436	-0.434242	-0.0613174	-0.526766	-0.311056	0.209566
0.594498	-0.177704	0.781972	-0.117544	0.0726318	-0.279357	-0.117461	-0.0566816	0.187817	0.161137	-0.359954	0.278696	-0.195557	-0.0834732	-0.102665	-0.0335178	-0.0127792	-0.114721	0.0447788	-0.0255308	0.28787	0.63656	-0.544607	-0.0366678	0.0279932	-0.112398	0.12785	0.225134	0.01721	0.30591	-0.0502167	-0.120226	0.260142	0.146792	-0.129838	-0.214466	0.099514	0.217783	0.158058	0.619722	-0.109765	0.413961	-0.219172	0.126439	0.773366	0.256374	0.34808	0.0682755	-0.049818	0.578766
0.143173	0.294836	0.0797501	0.217358	1.1525	1.8304	0.593844	0.574957	-0.0616398	0.0555153	0.812821	-0.109533	0.878922	0.801064	0.113123	-0.133923	0.376303	0.613886	0.140814	-0.123656	-0.242258	-0.434685	0.0945129	0.80334	-0.0987558	0.331373	0.159748	0.655437	-0.349543	-0.293812	-0.538668	-0.279661	1.01795	2.60263	2.84513	1.65555	1.41222	0.519203	0.381645	-0.765875	-0.432693	-0.166189	-0.546236	-0.200967	-0.326694	-0.31041	-0.183144	0.0873337	-0.830267	-0.250935
0.404247	0.638256	0.265619	0.349613	0.584009	0.742835	0.537534	0.692911	0.281729	0.406874	0.366176	0.900866	1.9688	1.20876	0.811365	0.516171	0.499477	0.57518	0.764177	0.579782	0.263186	0.452757	0.129093	0.343333	-0.0220881	-0.959883	-0.554365	-0.433931	-0.667244	-0.180437	-0.644955	-0.413765	0.118583	-0.568564	0.210559	0.167015	0.045866	0.0433807	0.742609	-0.3248	-0.120758	-0.514906	-0.329048	-0.0791082	-0.347174	-0.191584	-0.0452118	0.143633	-0.277031	0.193192
-0.362282	-0.4042	-0.664835	-0.283663	0.064064	-0.141717	0.0429201	-0.187437	0.123011	-0.146564	0.171544	-0.30998	0.302229	-0.286001	-0.164215	-0.329824	-0.0661564	-0.250725	-0.160166	-0.156075	-0.260483	-0.03125	-0.225571	0.0685587	0.0817423	0.0266171	0.0504227	0.279285	-0.110041	-0.932093	0.0732651	-0.338837	0.301658	0.261155	-0.155873	-0.0103245	0.0263958	-0.240065	0.0744057	0.277225	0.00250626	0.163273	0.368603	-0.051074	-0.225266	0.383142	-0.228062	-0.0411415	0.173216	-0.501747
0.0091629	-0.170267	0.534786	0.323299	0.423527	0.631349	-0.0968904	0.0510845	0.488716	0.324499	0.695041	0.519197	0.381472	0.822493	0.804216	0.826437	0.559778	0.577797	0.572081	-0.0402002	0.331083	0.247208	-0.0974407	-0.454587	0.42043	1.03456	-0.384619	-0.246878	0.873501	-0.158169	1.12074	0.446243	0.316329	-0.235782	0.716983	0.119793	0.223122	-0.0620861	-0.517769	-0.443426	-0.0817471	0.0239925	-0.101	-0.136939	0.747866	0.501295	0.194284	-0.22888	-0.328941	0.123999
-0.246479	-0.487549	-0.591076	NaN	-0.230858	-0.391112	NaN	-0.421577	NaN	-0.251757	-0.587058	-0.613186	0.431715	NaN	NaN	-0.405355	-0.0671749	-0.188534	NaN	-0.343585	-0.182602	NaN	-0.22154	-0.395513	NaN	0.49889	NaN	NaN	NaN	-0.603067	NaN	-0.560932	0.711585	0.674203	0.0903883	-0.0801697	-0.255297	-0.0675297	-0.268669	NaN	0.0781612	1.30721	-0.230373	-0.132745	-0.616106	NaN	-0.321102	-0.0634022	-0.572554	NaN
-0.441883	-0.399618	0.217093	-0.466417	-0.256861	-0.173442	-0.404471	0.0166206	-0.223272	-0.226906	-0.065299	-0.437529	-0.397657	-0.38512	-0.20363	-0.384117	-0.333677	-0.411779	-0.208364	-0.322331	-0.247873	0.0971603	-0.534225	0.0974779	-0.520343	-0.137747	0.105083	0.356264	-0.433195	0.238144	-0.13257	0.483515	0.162282	-0.119603	-0.134585	-0.036787	-0.031496	0.712193	0.312561	-0.293848	-0.301901	0.286404	0.4167	0.0856142	-0.535282	-0.625462	-0.47352	-0.18561	-0.637802	0.446146
-0.376196	0.414015	-0.307768	-0.234997	-0.104382	0.48084	0.273463	NaN	-0.064003	0.135365	0.41018	0.134434	-0.198448	0.0393772	0.165054	-0.127342	0.0415459	0.239943	0.0802345	-0.0189829	-0.0519581	-0.273161	0.30971	1.16024	0.312188	-0.103897	0.645689	0.305868	0.201054	-0.272228	-0.39883	-0.192057	0.236257	0.170804	0.227824	0.581526	0.404947	0.320793	0.137943	0.177565	NaN	0.0290565	0.557804	-0.125989	0.609987	-0.135857	-0.138052	0.419615	1.11855	-0.513607
-0.101599	-0.0340729	-0.436188	0.173079	-0.388779	0.192584	-0.210164	0.722809	-0.166149	0.0556316	0.0704184	0.00830841	-0.526184	-0.118574	-0.216152	-0.20792	-0.149666	-0.200415	-0.114649	-0.0840158	0.0330925	-0.339367	-0.00785637	-0.32166	-0.229079	0.0342522	0.0996971	0.0934448	0.00981903	0.170082	-0.404852	-0.28923	0.386249	0.214849	0.186744	-0.0582371	-0.025629	-0.182829	-0.0760765	-0.148491	0.624727	0.120607	0.119915	0.531276	-0.934393	-0.226631	-0.110008	-0.068861	0.231321	-0.156652
-0.0116291	0.389578	0.558767	0.319649	0.591984	0.622706	0.552283	0.606092	0.28031	0.365509	0.189965	0.407753	0.847694	0.931204	0.311491	0.233204	0.229649	0.479614	0.335373	0.612979	0.149906	0.0488262	0.730232	0.805026	0.751721	0.65427	0.112385	0.253141	0.0481491	-0.111059	0.0994339	0.00515175	0.293298	0.830373	1.25395	0.744165	0.594358	0.323877	0.70219	-0.5144	0.211365	0.257179	-0.0104218	0.504331	0.257854	0.206217	0.434603	0.235291	0.165348	-0.531889
0.483921	0.507805	0.0665703	0.149946	0.105772	0.0828924	0.330232	0.474188	0.201303	-0.011961	0.252072	0.125858	0.0831089	0.1567	-0.367905	0.0103207	0.363787	0.224545	-0.0770779	0.155776	0.072155	-0.151085	-0.345655	0.22473	-0.274129	-0.150194	0.103994	0.164898	-0.496315	-0.172436	-0.0749645	0.127567	0.4838	0.387424	0.0714159	-0.075491	0.093853	-0.432281	-0.192915	-0.411179	0.0683422	0.381731	-0.178888	0.263797	-0.0534191	0.195724	0.242069	-0.563517	-0.233765	0.456738
-0.524021	0.364021	-0.502644	-0.636627	-0.384041	-1.03862	-0.778518	-0.50408	-0.350939	-0.560387	-0.0383959	-0.165493	-0.138033	-0.387138	-0.276337	-0.315239	0.342268	-0.105707	0.026247	-0.197606	-0.101482	0.227736	-1.01595	-0.968625	0.0250483	0.0185089	-1.0447	-0.64974	-0.685158	-0.0142918	-0.995117	-0.746288	-0.54115	-0.363416	-0.445775	-0.766558	-0.867983	-0.0752125	-0.46261	-0.384798	-0.581232	-0.599033	-0.642593	-1.04096	-0.771044	-0.634983	-0.851088	-0.464922	-0.319044	0.516493
-0.00897217	-1.09291	-0.790295	-0.19014	-0.133371	-0.102761	-0.0845194	-0.61232	-0.355448	0.0478592	-0.047761	-0.190702	1.26694	-0.351658	-0.14274	-0.730198	-0.428844	-0.410692	-0.406691	-0.656569	0.514421	0.552284	-1.55671	-1.30803	-0.769593	0.119081	-0.49197	-0.635303	0.00989914	0.810488	0.165424	0.210625	-0.306483	0.863698	-0.281335	0.26766	0.0332222	1.07303	0.26269	0.393881	1.59455	0.35976	0.584614	-0.484525	-0.228844	0.160797	0.0721569	0.151226	-0.159103	0.859667
-0.0458794	-0.179504	-0.645657	-0.442226	-0.45484	-0.71845	-0.870286	-0.222654	-0.482868	-0.364433	-0.443929	-0.565517	-0.656343	-1.08152	-1.20954	-0.848654	-0.37149	-0.698517	-0.833254	-0.251225	-0.312128	-0.605724	-0.746222	-0.706445	-0.522906	0.784805	0.727457	0.326706	0.747395	0.0326061	0.41761	0.802492	0.559844	-0.480306	-0.758285	-0.724892	-0.691584	-0.684643	-0.760344	-0.462957	0.117258	-0.762823	-0.624477	-0.585353	-0.312302	-0.35832	0.0853405	-0.260675	-0.795147	-0.231529
0.119909	-0.246328	NaN	-0.845924	0.0212936	0.687461	0.700879	1.75791	-0.529516	-0.271893	1.65878	0.0755711	-0.165819	-0.194187	0.37598	0.113419	0.36088	-0.201221	-0.304417	-0.461301	0.198418	-0.489956	0.00625038	-0.241399	0.416072	2.35468	0.0184746	-0.147839	1.0312	0.786304	0.0449219	1.57357	-0.11461	0.105323	-0.301293	0.792732	-1.36711	-1.4502	-0.467997	-0.498095	1.60543	1.14831	1.27007	0.450145	NaN	-0.0561409	1.22023	-1.05619	-1.37439	2.93479
-0.268509	0.295961	-0.501616	0.0294113	-0.198034	-0.0768805	-0.636937	0.156336	0.282673	-0.105574	0.00468731	-0.228109	0.116102	-0.0507584	-0.0525169	-0.138622	-0.0189781	-0.0311089	0.341196	0.347617	-0.00631332	0.204533	0.304705	0.596343	0.570748	0.0470943	1.24935	0.042017	0.441101	0.692989	0.414169	0.945248	-0.0295973	0.328519	-0.221524	0.21678	0.515356	-0.562241	0.808233	-0.0825958	0.22221	-0.219402	0.246885	0.0606108	0.520117	0.016777	-0.180069	-0.635063	-0.771902	-0.155394
0.0236607	-0.4627	0.390087	-0.408915	-0.0831375	-0.458411	-0.411519	-0.46983	1.10227	0.256205	-0.589751	-0.26576	0.0978737	-0.202538	0.0336151	-0.015398	-0.248632	-0.268969	-0.147907	-0.244241	0.37039	0.584772	-0.143122	-0.793979	-0.0423918	-0.749388	-0.216793	0.0913143	-0.254795	0.122919	-0.192564	0.131821	-0.228967	-0.229093	-0.0734472	-0.381721	-0.44521	0.267593	0.486807	-0.630301	-0.298382	-0.295069	-0.285351	-2.95639e-05	-0.457954	-0.593956	-0.297617	-0.168875	-0.960112	0.226576
-0.891418	-1.73282	0.408815	-0.68516	-0.225536	-0.879025	-0.732673	-1.27514	-0.716127	0.0538349	-1.58284	-0.18062	-0.724222	-1.33724	-1.34357	-1.57394	-1.61732	-1.41942	-1.40681	-0.466125	-0.88357	-0.754925	-1.75534	-2.12981	-1.39061	2.21913	-0.933323	-0.460714	-0.368212	-0.578993	-1.28157	-0.84684	-0.951749	-0.880496	-0.873185	-0.196714	-0.721043	-0.640333	0.479782	0.136375	1.26875	-0.0264568	0.0139847	-0.884957	0.436975	-0.564631	-0.842506	-0.657032	-0.327265	-0.198784
-0.19104	-0.564362	0.610935	-0.176889	-0.110138	-0.196872	-0.438155	-0.573881	0.290733	0.531633	-0.426213	-0.23945	-0.0550976	-0.251257	-0.105927	0.0601768	-0.138777	-0.0454636	-0.283558	-0.00623608	0.318935	0.274057	-0.199911	-0.0534716	-0.380885	-0.840343	-0.412703	0.105856	-0.346823	0.791338	-0.134373	0.354315	-0.506108	-0.196673	-0.423059	0.15785	-0.734873	0.0776844	-0.143459	0.132175	-0.205421	0.200197	0.21257	-0.0131769	0.153187	-0.128103	0.473402	-0.726316	-0.807161	0.411476
-0.934931	-0.109634	-0.00462532	-0.133553	0.337534	-0.0192518	-0.591744	-0.882278	0.903034	-0.194059	-0.0422945	0.179352	1.09979	0.174852	0.2195	-0.381508	0.0437336	-0.0267544	0.217371	0.232183	0.0222778	0.315439	0.608824	-0.139567	0.674607	0.674309	-0.426008	0.0334663	0.315281	0.0366116	0.0439072	-0.217224	-0.23058	-0.471025	0.622584	0.189417	-0.682316	0.144358	0.0550709	-0.234127	-0.179209	0.28718	0.443554	0.0307035	0.6926	0.150667	-0.159351	-0.308571	-2.18251	0.188471
0.228989	0.0624256	-0.128899	0.0456448	-0.116114	-0.581508	-0.657977	-0.195187	-1.20218	-1.09751	0.409894	-0.23506	-0.682163	-0.401024	-0.511896	-0.912813	-0.821308	-0.954191	-0.195902	0.362887	0.638121	0.956293	-0.917709	-0.542586	0.831281	-1.0606	-0.125444	0.260202	-0.0689049	0.619089	-0.280771	-1.74828	-0.709874	-0.572507	-1.60292	-0.4503	-0.43869	-0.869385	-0.422096	0.275036	0.260767	-0.333683	-0.557516	-0.613317	0.216431	-0.863413	-0.637695	-1.20917	-0.718626	0.104134
0.300274	-0.101919	0.246023	-0.555103	-0.276731	-0.0948668	-0.443799	-0.373718	-0.746498	-0.306931	-0.0490847	-0.304108	-0.179708	-0.559132	-0.464649	-0.300159	-0.0336838	-0.338789	0.299778	-0.438426	-0.206001	-0.29549	-0.424252	-0.254434	-0.210265	-0.0420055	0.0321484	-0.0691242	-0.5842	0.126539	-0.601141	0.0947227	-0.364793	-0.479114	-0.21362	-0.156469	-0.199453	-0.0278797	0.776299	0.107294	-0.105385	0.35047	0.481569	-0.0829668	-0.312859	-0.542543	-0.154442	-0.6147	-0.40473	0.360737
0.489044	0.0581455	-0.288342	-0.0700207	-0.36384	-0.0825052	0.299539	-0.106113	0.108873	0.0676174	0.25019	0.849653	-0.0478325	0.417818	0.182737	-0.0397205	0.0324726	0.0312138	0.255184	0.653251	0.172857	-0.166401	-0.215538	0.0767012	-0.286387	-0.431482	-0.455173	-0.597839	-0.767933	-0.713171	0.00351715	-0.334206	-0.535457	-0.514964	0.0328188	-0.372515	-0.329256	-0.42774	-0.263489	-0.115004	0.101589	-0.212297	-0.51512	-0.111756	-0.616299	0.506598	0.39234	-0.00845146	0.43049	0.676823
0.0536232	NaN	0.179668	NaN	-0.575092	-0.264642	0.121034	NaN	-0.648502	-0.749803	-0.211363	-0.208347	-0.355209	-1.06751	-0.577642	-0.965018	-0.250731	-0.662221	0.104511	-0.0599651	0.330888	0.847968	NaN	NaN	0.0131102	-1.33141	NaN	NaN	NaN	1.3092	-1.67274	-0.816037	0.313116	-0.332493	-0.016284	-0.494424	-0.0454302	-0.0834103	NaN	NaN	NaN	-0.29897	NaN	-1.01899	-0.174896	-0.118214	-0.591696	-0.825484	0.114252	0.0586987
NaN	0.488731	NaN	0.462431	NaN	-0.817092	NaN	NaN	NaN	-0.867183	NaN	NaN	NaN	NaN	NaN	-0.926859	0.59543	0.0773182	NaN	NaN	-0.625143	NaN	-0.712051	0.282344	NaN	-0.169975	0.352322	0.839298	1.07218	NaN	NaN	-0.0551662	NaN	NaN	NaN	-0.636768	-0.0579262	-0.212725	-0.12006	0.270521	NaN	NaN	-0.0659695	NaN	NaN	NaN	1.32368	1.36995	-0.026392	NaN
0.413195	NaN	NaN	NaN	NaN	NaN	NaN	NaN	NaN	NaN	NaN	NaN	3.35884	NaN	NaN	NaN	NaN	NaN	NaN	NaN	NaN	NaN	NaN	NaN	NaN	NaN	NaN	NaN	NaN	0.443602	NaN	NaN	NaN	NaN	0.236573	NaN	NaN	NaN	NaN	NaN	NaN	NaN	NaN	NaN	NaN	NaN	NaN	NaN	NaN	NaN
0.950106	1.10797	0.482786	0.795164	-0.801016	0.385068	0.302356	0.524988	-0.385281	0.00913811	-0.0425615	-0.359947	0.538412	0.10071	0.0420113	-0.0634575	0.373276	-0.0453529	0.310995	0.306529	0.0106697	-0.124773	0.851019	-0.951768	-0.223628	2.39755	0.372799	0.665052	0.34934	-0.403389	-0.331078	-0.0549622	0.579881	0.177781	1.00944	0.490082	-0.157887	-0.0140171	-0.113167	1.00177	-0.0355072	0.706886	0.530615	0.997384	0.654837	0.0542717	0.328362	0.579309	0.801558	0.374159
NaN	NaN	-0.601024	NaN	NaN	NaN	NaN	NaN	NaN	NaN	-0.0528746	-0.0505199	NaN	NaN	NaN	NaN	NaN	NaN	NaN	-0.44427	NaN	NaN	NaN	NaN	NaN	1.02264	NaN	NaN	NaN	NaN	NaN	NaN	0.26617	1.19265	NaN	NaN	0.644605	-0.646063	NaN	NaN	NaN	0.892008	NaN	0.525092	2.55196	NaN	NaN	-0.317176	1.40695	0.32722
0.142834	0.418116	-0.142111	0.647348	-0.347101	0.324954	0.19591	0.757093	0.105284	0.182951	-0.248031	0.0786934	0.278498	0.30139	-0.0460033	-0.0963573	0.748163	0.950699	0.157089	-0.00870609	-0.0710621	0.0127411	0.294611	0.166986	-0.526814	0.114477	0.0832806	0.053257	0.129269	0.344563	0.0819225	-0.097147	0.184867	-0.332822	-0.0518217	0.179035	0.335648	0.27721	-0.304281	0.103048	0.248131	0.0170479	-0.0725479	0.0847921	0.013773	0.648926	0.475628	0.0774937	-0.00309181	-0.432915
NaN	0.758438	-0.4522	0.912781	NaN	NaN	NaN	NaN	NaN	NaN	NaN	NaN	NaN	NaN	NaN	NaN	NaN	NaN	NaN	NaN	NaN	NaN	0.598595	-0.91421	NaN	NaN	1.40924	3.05101	2.39711	NaN	NaN	NaN	NaN	NaN	NaN	NaN	NaN	NaN	0.765034	1.59602	NaN	NaN	2.22817	NaN	2.5406	NaN	NaN	NaN	NaN	-0.625202
0.138691	NaN	-0.321569	NaN	NaN	NaN	NaN	NaN	NaN	NaN	0.0580893	-0.216398	0.0324364	NaN	NaN	NaN	NaN	NaN	NaN	0.0672026	NaN	NaN	NaN	NaN	NaN	1.00187	NaN	NaN	NaN	0.054863	NaN	NaN	-0.366273	-0.0764418	-0.247607	NaN	0.00698948	-0.681416	NaN	NaN	NaN	0.096983	NaN	0.244054	-0.164671	NaN	NaN	0.587728	-0.760617	0.044075
-0.0532093	-0.1982	0.0788689	0.880104	0.213394	0.214553	0.220405	0.220695	0.0369186	0.125448	NaN	NaN	-0.516228	0.111221	-0.286726	-0.14901	0.66048	0.611132	0.122757	NaN	0.714174	0.643967	-0.440407	0.790114	-0.278419	-0.335386	-0.0791969	-0.564953	-0.0963726	-0.780396	-0.145542	-0.154041	NaN	NaN	-0.464421	0.0403385	-0.156099	-0.453089	-0.608864	0.128855	-0.0311642	NaN	-0.682276	NaN	0.0353718	0.392441	1.10052	-0.408962	1.3732	-0.666174
0.624897	0.199696	-0.208504	0.428854	-0.167562	0.182714	0.619529	0.204521	-0.0719681	0.0934792	-0.199943	0.238804	0.335468	0.496359	0.507967	-0.0823288	-0.237741	-0.137814	0.46072	0.499301	0.443687	0.0596619	-0.354	0.404719	-0.153502	-0.337629	0.43801	0.320812	0.962738	0.0487862	-0.0649071	-0.358454	1.01117	-0.0147104	0.202239	-0.236177	0.485756	0.0652027	-0.616106	0.302464	0.438499	-0.256962	-0.513985	0.455186	0.843019	0.443989	-0.13353	0.0820599	1.16683	-0.160189
0.301744	-2.05495	-0.153524	-1.68421	-1.40671	-1.33247	-0.498498	-2.14793	-0.64571	-0.950197	-0.240567	-0.648621	-1.24734	-1.25345	-0.445814	-0.917082	-1.76931	-1.99502	-0.884474	-1.14863	0.284807	0.70896	-2.64115	-0.500236	-1.81488	-0.70462	0.322218	2.12542	-1.57358	1.33782	0.256269	1.59768	-0.00603581	-1.74574	-0.669482	0.0432415	-0.6926	-0.09235	2.51349	0.0132389	-1.2924	-0.495533	-1.10251	-2.04555	-0.044138	-0.441982	-0.775976	-1.03416	-2.44779	-1.33257
NaN	NaN	NaN	0.203731	NaN	0.878863	0.528499	0.546965	0.446907	0.454113	0.796599	0.705961	NaN	0.28175	1.14231	0.881268	0.840555	0.618322	0.627491	0.265153	0.578945	0.232445	NaN	NaN	NaN	NaN	0.609653	0.443719	0.718723	NaN	-0.283772	-0.0369587	0.741076	0.516049	NaN	0.428627	NaN	NaN	NaN	0.11098	-0.0306797	0.501165	NaN	0.454946	NaN	0.29055	0.45285	NaN	NaN	NaN
NaN	0.681149	NaN	NaN	NaN	0.696454	0.728392	0.40944	0.362185	0.833096	NaN	NaN	NaN	0.992003	0.551212	0.891888	0.942711	1.04125	0.693361	NaN	0.655756	0.0640726	0.451708	0.605899	NaN	NaN	NaN	NaN	NaN	NaN	-0.692876	0.296648	NaN	NaN	NaN	0.521843	NaN	NaN	0.185806	NaN	0.247223	NaN	0.509295	NaN	NaN	0.577997	0.719055	NaN	NaN	NaN
-0.39348	0.409134	1.93439	-0.32317	NaN	-0.216559	-0.335614	-0.44359	0.787045	0.44063	-0.202292	-0.182682	-0.452822	-0.110746	-0.152565	-0.457911	-0.195656	-0.180864	-0.166565	-0.0383749	-0.233246	-0.541441	-0.385101	0.00527286	-0.132691	-0.400671	1.40666	1.76161	0.102818	-0.196451	0.914251	0.940842	0.987193	2.06777	0.00541782	0.090971	2.0406	0.171795	0.783602	1.13013	-0.289135	0.316086	-0.477322	0.982968	0.244629	-0.20215	0.409534	-0.628574	-1.01199	-0.584778
0.166182	-0.472118	-1.3389	0.835007	-0.107494	-0.115636	0.435998	0.285051	0.0727444	0.115133	-0.933743	0.229019	-0.757458	-0.801142	-0.758669	-0.887209	-0.261959	-0.659645	-0.368771	-0.716834	-0.14846	-0.255089	-0.371983	0.163615	-0.40953	-0.579153	0.576956	0.0982056	-0.661728	0.101528	-0.237787	-0.0256271	0.21791	-1.08358	-0.780906	0.257431	-0.576649	1.05967	1.7446	1.69478	0.456379	1.54925	-0.283279	1.13811	0.558582	3.08174	2.24676	-0.0020771	-0.534178	-0.46594
-0.296543	-0.496988	-0.853411	-0.434055	-0.222494	-0.0830336	0.0709352	-0.350718	0.150629	-0.257574	-0.308812	-0.303291	-0.198349	-0.446632	-0.440151	-0.517668	-0.440184	-0.563704	-0.247923	-0.40232	0.0702171	-0.0207367	-0.0644302	-0.363683	-0.155475	0.46409	-0.515387	0.0731602	-0.181715	-0.331947	0.198505	0.0546799	-0.0316877	0.313655	0.426545	-0.280828	0.0859814	0.109922	-0.27413	-0.609648	0.619419	1.09523	1.14953	-0.107717	0.293653	-0.379293	-0.195173	-0.169884	0.138632	-0.0187531
2.47667	0.912537	0.723558	-0.116909	0.165478	1.30339	0.556687	-0.00818825	0.16188	1.17602	1.20104	0.22455	-0.361891	1.4026	0.461748	0.130768	0.614708	1.05181	0.0667667	-0.0948572	2.34529	1.26647	-0.974903	1.21911	0.921206	0.121883	-1.34683	-1.76143	-0.597036	-3.03445	-1.2565	-0.636524	0.0522661	-1.6023	1.23479	0.0454445	-0.141684	-1.74424	-0.270697	-1.68577	-0.469738	-1.65009	-0.114048	-0.942534	0.803167	0.706905	-0.257893	-0.336317	3.60662	-1.79482
0.409416	0.229256	-0.0516834	0.782906	0.153452	0.267898	0.0214033	0.651831	-0.146095	0.149113	0.00160122	-0.156393	-0.137882	-0.272991	-0.282215	-0.434044	-0.809284	-0.608549	0.0457077	0.027257	0.59631	0.292664	-0.542408	-0.254605	0.218244	1.20063	2.0772	0.799568	0.901752	0.444803	-0.552696	0.0962791	0.755624	0.139514	0.16476	0.623983	-0.434088	0.178976	0.346804	0.354069	0.468313	0.269117	-0.456125	0.867257	0.443562	0.691538	0.702417	0.124475	1.86117	-0.962654
-0.0820103	-1.01069	0.254522	0.0118904	-0.480497	-0.494594	-0.26492	-0.250226	-0.181185	-0.158997	0.220382	-0.0704079	0.318649	-0.383047	-0.545464	-0.00462532	-0.410259	-0.49143	-0.300886	0.396314	-0.138685	-0.00601578	-0.151562	0.531703	-0.673162	-0.200619	-0.183256	0.262737	0.656799	-0.0226974	-0.122902	-0.160194	0.409011	0.393304	0.0673189	-0.366583	-0.273127	-0.359581	-0.508261	0.805677	0.155203	0.218424	-0.378733	0.00403881	-1.18273	-0.00691795	0.00527382	-0.512409	-0.039299	0.072813
NaN	0.299651	NaN	0.46088	NaN	0.264232	NaN	0.372437	NaN	0.26084	NaN	NaN	NaN	NaN	NaN	-1.09469	-0.541038	-0.472211	NaN	NaN	-0.098361	NaN	-0.769277	-1.93021	NaN	-0.326214	0.275476	2.2506	0.551535	NaN	NaN	1.34361	NaN	NaN	NaN	1.89216	-0.153212	-0.0900764	-0.0950489	2.32302	1.98461	NaN	1.5041	NaN	NaN	NaN	1.11732	-0.421774	-0.0966244	NaN
0.420097	-1.19604	0.720901	-1.63698	-1.26563	-1.42766	-0.696904	-0.453627	-1.14377	-1.01126	-0.0656061	-0.54801	-1.80219	0.0395012	-0.821644	-0.375431	-0.13459	-0.00943184	-0.726503	-0.576476	-0.98465	-0.969383	-1.63256	-0.60831	-2.58989	-0.824553	-0.963327	-0.759462	-2.45165	0.30253	-0.596605	0.868011	0.617047	-0.00777149	-0.961949	-1.50143	-0.903442	-0.369654	-0.682364	-2.31894	-0.0115795	-0.858683	-0.64583	-2.26737	-1.25338	-1.13027	-0.896593	-1.06524	-1.44053	-0.088747
0.0154858	-0.291677	-0.588755	-0.210396	-0.533472	-0.991845	-0.805844	-0.793674	0.135969	-0.148273	-0.48519	-0.231422	-0.672806	-0.579586	-0.357218	-0.0159588	-0.100771	-0.134136	-0.52339	0.353072	-0.562038	-0.212168	-0.0883656	-0.0318975	-0.514981	-1.00446	0.117439	-0.382092	-0.959944	0.940248	0.349604	1.01194	-0.604177	0.0175562	-0.79705	-0.583815	-0.28002	0.0572987	-0.712847	-0.508743	-0.932076	-0.250517	-0.293875	-1.11468	-0.0838451	-0.716917	-0.536291	-0.674614	-0.897339	0.35025
0.179428	0.0326252	-0.519053	-0.641005	-0.506912	-0.588204	-0.703488	-0.704037	-0.0364361	-0.0990601	-0.447513	-0.117035	-0.325161	-0.189383	-0.699415	-0.0307102	0.13658	0.0994606	0.0073967	-0.00717258	-0.58012	-0.593987	0.127331	0.308085	-0.0481596	-0.476549	0.71118	-0.469492	-1.75759	0.702265	0.152988	0.462971	-0.546546	0.252521	-0.589095	-0.361822	-0.647486	-0.248007	-0.0110531	-0.766731	-0.709005	-0.385561	-0.274963	-1.21814	-0.445633	-0.0408192	0.143648	-0.428879	-0.765381	0.830536
NaN	0.46747	NaN	NaN	NaN	-0.0401564	NaN	0.596088	NaN	0.511814	0.516759	0.464849	NaN	NaN	NaN	0.239172	-0.0792294	0.275717	NaN	1.22867	0.203684	NaN	1.12904	0.377412	NaN	NaN	NaN	NaN	NaN	NaN	NaN	-0.0615788	0.809625	0.661887	NaN	0.271622	NaN	NaN	-0.0708179	NaN	0.537897	0.0762405	0.442926	0.0656214	NaN	NaN	0.039566	NaN	NaN	-0.0453072
0.0582237	-0.343037	-0.0803185	0.253672	0.0883522	-0.0307245	0.0624914	-0.24913	0.184744	0.222816	-0.0751734	0.104124	0.222429	0.36212	0.114605	0.144899	-0.0357494	0.0779877	0.134861	0.196555	-0.115269	-0.101622	0.156065	-0.0518904	0.292182	0.636097	0.012249	-0.122828	-0.204855	-0.404158	-0.093504	0.121634	0.0710611	0.954652	0.323327	0.291164	0.524078	0.0903301	-0.0765934	0.0541267	-0.240334	0.0836964	-0.191536	-0.152072	0.361547	-0.328957	0.0437927	-0.0311184	0.0821686	-0.583845
-0.253618	-0.28734	-0.29468	-0.244402	0.00868607	0.118093	-0.414559	-0.30311	0.064455	0.239931	0.104096	0.0728645	0.681654	0.15066	-0.0217419	-0.0451832	0.0621281	0.126764	-0.107517	0.237288	0.155378	-0.00776672	-0.119997	0.154771	0.297709	0.199835	-0.251562	-0.024622	-0.161789	0.236158	-0.451984	-0.355278	-0.127975	-0.0262423	-0.060153	-0.0731087	-0.200462	0.280727	-0.378422	0.142445	0.0108681	0.635809	0.425404	-0.0896692	0.211653	-0.205427	-0.217928	-0.247305	0.0824108	-0.0784836
0.379093	0.521601	0.511518	-1.11675	-0.70323	-1.57856	-0.839847	-0.314976	-0.532455	-1.14474	-1.23987	-0.204765	-0.750568	-0.00127602	-1.89697	-0.895948	0.4345	0.63937	-0.504911	-0.504594	-0.676342	-0.127266	-0.215723	-0.988589	-0.0420294	0.0203571	-0.684389	-0.532341	-1.56326	-0.505371	-0.476719	0.0163879	-0.0060091	-0.610456	-0.76228	-0.560303	0.166735	-0.196995	-0.18088	-0.921448	-1.6927	-0.423895	0.521906	-0.796193	-1.12908	-0.00293541	-0.479412	-0.343504	1.51098	1.43787
NaN	NaN	NaN	NaN	NaN	NaN	NaN	NaN	NaN	NaN	NaN	NaN	NaN	NaN	NaN	NaN	NaN	NaN	NaN	NaN	NaN	NaN	NaN	NaN	NaN	-1.57517	NaN	NaN	NaN	NaN	NaN	NaN	NaN	NaN	NaN	NaN	-0.459305	-0.846403	NaN	NaN	NaN	NaN	NaN	NaN	NaN	NaN	NaN	-0.0783005	1.96459	NaN
-0.0654907	-0.177555	0.318829	0.143309	0.0885162	0.153758	-0.249534	-0.185074	0.124603	0.145819	0.312736	0.142281	0.54344	0.656174	0.711102	0.828907	0.111147	0.429491	-0.229805	-0.0226145	0.0842819	-0.0381184	-0.0933056	-0.268689	-0.0754271	0.29767	-0.390795	-0.20817	0.148756	0.0842609	-0.0565777	0.0211143	-0.210832	-0.201224	-0.442197	-0.204739	-0.224995	-0.184202	0.208239	-0.462393	-0.113773	-0.225845	0.0825233	0.476897	-0.117077	-0.207367	-0.192642	-0.337257	-0.512407	-1.46329
-0.105141	-0.527733	-0.259855	-0.292591	-0.39402	-0.208749	0.117957	-0.120014	0.192013	-0.0181732	-0.0839434	0.381781	-0.0630894	-0.405441	-0.165287	0.157358	-0.0132046	-0.261219	0.147497	0.434434	-0.0316601	0.113121	-0.269245	0.220996	-0.416698	-0.277996	-0.401064	-0.630354	-0.0164337	0.199072	-0.199362	-0.454779	0.0739679	0.0281744	-0.229169	-0.46068	-0.190182	-0.287552	-0.193819	-0.0160999	0.158314	0.135984	-0.103081	-0.180356	-0.513247	-0.23756	-0.312889	-0.161116	-0.0615902	0.0780773
0.670458	1.44466	0.565184	0.335054	0.93334	0.444383	-0.245955	0.407726	0.433056	0.632154	-0.415046	1.09235	1.53581	1.0663	-0.0574722	0.0437889	1.03415	0.923338	0.600441	1.31031	0.0808868	0.0913086	-0.007967	-0.329877	0.340512	0.0768623	-0.820299	-0.548851	-0.874697	-1.03634	-0.083437	-0.649139	-0.213672	-0.333009	-0.295871	-0.626371	-0.46484	0.0137367	-0.0563087	-0.700346	-0.560511	0.031641	-0.184996	-0.592456	-0.442734	-0.514889	-0.226297	0.343071	-0.412964	1.3097
-0.41934	-0.511345	-0.86166	0.289661	-0.0993671	0.253251	0.0590582	1.10489	-0.489792	-0.2785	-0.992282	0.21773	0.249763	-0.241365	-0.207655	-0.261469	-0.182707	-0.313631	0.0457516	-0.321433	-0.144121	-0.681793	0.040493	-0.323514	-0.35209	-0.527048	-0.130493	1.23169	0.592867	0.111965	0.108147	-0.0748005	0.384368	1.01095	0.178739	0.795742	-0.0913734	-0.131527	-0.684605	-0.582331	0.487131	1.08223	0.973333	0.017808	1.28557	-0.0750446	-0.457069	0.0783691	-0.246803	-0.504471
0.29443	-0.523661	-0.00269318	0.162436	-0.000453949	-0.0911856	0.0561056	-0.436771	0.279634	0.121452	-0.153951	0.0431442	0.140453	0.0492268	0.0490837	0.0416164	-0.156816	-0.119362	-0.0506458	0.220311	-0.167843	0.0361671	-0.0101376	0.0297499	-0.0504618	0.0269947	0.282003	0.208277	-0.244535	0.291988	0.106407	0.33861	-0.153592	0.301024	0.253709	0.0530109	0.0479546	0.100071	0.119127	0.0867271	-0.128124	0.0140438	-0.0513706	-0.174212	-0.0846176	-0.388376	-0.19224	0.0281963	-0.287498	0.109287
0.167969	-0.503439	-0.187742	-0.164124	0.0314026	-0.742635	0.000464439	-0.635754	0.00602722	-0.151035	-0.370254	-0.0759773	-0.219446	-0.607098	-0.358316	-0.763346	-0.437336	-0.418556	-0.259672	-0.195361	-0.215225	0.221769	0.0951767	0.215684	0.0598764	0.157299	0.549828	0.0265503	-0.220224	0.500587	0.192305	0.394957	-0.264461	-0.159022	-0.285909	-0.2197	0.526236	0.937273	0.0748634	0.80127	0.590593	0.280291	0.233509	0.297378	0.713894	-0.054678	-0.0786991	0.454081	-0.49769	0.0845089
0.0155544	-0.39839	0.24217	0.0511837	0.0587196	-0.0279093	-0.139901	-0.150305	-0.00452232	0.202312	0.193831	0.0906487	-0.0975933	0.0904999	0.448013	0.318644	0.0295696	-0.0143223	0.169485	0.212106	0.0928478	0.0143051	0.17691	0.251428	0.21948	0.814651	0.214092	-0.0093956	-0.282198	-0.126507	-0.208115	0.452452	-0.238791	0.139197	0.206351	-0.0581322	0.015049	0.22006	-0.164587	0.0611668	0.728502	0.268299	0.158064	0.137918	0.0822201	0.0284615	0.418898	0.585932	0.225437	-0.559334
-0.0235996	-0.366989	-0.0204678	0.198753	0.070097	0.0167685	0.00230122	-0.301317	0.0131645	0.0269146	0.379428	0.110737	0.243921	0.2761	0.323832	0.239498	-0.0336151	0.122625	0.103165	0.31347	-0.105423	0.0716515	0.216162	-0.0484037	0.266366	0.637131	-0.322708	-0.0259457	-0.405888	0.205917	0.460697	0.527454	0.0316954	0.478755	0.463647	0.234285	0.0117531	-0.126011	-0.0469952	-0.388657	-0.16116	-0.157978	-0.258047	0.00229168	0.390583	-0.277311	-0.17024	-0.330685	-0.0163517	0.507921
-0.531815	0.0116577	-0.203463	-0.150473	-0.190613	-0.256471	-0.66793	-0.374073	-0.305815	-0.0242462	-0.503852	-0.440889	-0.0788002	-0.813681	-0.210453	-0.0891933	-0.228912	-0.380085	0.294046	-0.00582409	0.081625	0.319508	-0.0406609	-0.263667	0.0857058	0.0825119	0.558443	-0.0891933	-0.00894356	0.130676	-0.216713	0.274122	-0.258086	-0.382398	-0.784678	-0.126867	0.234148	0.574236	0.77854	0.331251	0.163256	0.235239	0.431841	0.404407	-0.0135822	-0.19017	-0.305754	-0.385107	-0.605001	0.65254
0.0296688	-0.0550556	-0.174147	-0.0351276	0.0630608	-0.148269	-0.139441	-0.155691	-0.0892467	-0.0669651	0.102242	0.130903	0.131918	0.0251102	0.0402718	0.0591946	0.202915	0.020134	0.239046	0.155269	-0.0794373	-0.0721569	0.304707	0.198104	0.137921	0.395779	0.081501	-0.217045	-0.0941124	0.182688	-0.495823	-0.386177	-0.367644	-0.36649	0.142961	-0.201643	0.00605774	-0.193075	0.0331745	0.50231	-0.159531	-0.258097	-0.166828	-0.00857449	-0.563511	-0.318491	-0.254765	0.249744	0.0665054	-0.132656
0.0656605	0.0578327	-0.455149	-0.242449	0.147745	-0.256965	-0.162431	0.101212	0.985979	0.535448	-0.51113	0.022501	-0.156874	-0.187342	0.218203	-0.0849342	0.0809059	-0.0622196	-0.0564957	0.0257788	0.437851	0.608122	0.165213	0.0298891	0.630569	-0.0992184	0.0208836	-0.687002	-0.0115566	0.435831	-0.356157	-0.17647	-0.0462027	-0.267007	-0.0567007	-0.237669	-0.0548248	0.706556	-0.0295181	0.208767	-0.090313	-0.356472	-0.520105	0.460753	0.40653	0.28409	0.139479	-0.0843639	0.204241	0.235491
0.126162	-0.450781	0.41239	-0.00789261	0.15535	-0.192199	-0.0749617	0.123617	0.219154	-0.127674	-0.54259	-0.283504	0.331779	-0.204073	0.0725365	-0.0112286	-0.407597	-0.347738	-0.150774	0.116511	0.537884	0.60585	-0.038435	0.26139	-0.00240803	-0.0360641	-0.468788	-0.167673	-0.370155	0.14226	-0.186882	-0.375113	0.1414	-0.000618935	0.393771	0.134981	0.254236	0.375584	0.301561	0.166061	-0.102283	-0.32477	-0.471882	-0.383569	-0.501995	-0.185711	-0.613873	0.0201149	-0.552113	-0.0920334
0.629204	-0.0488605	0.960335	0.381678	0.455681	0.162623	-0.0198298	-0.287619	0.171852	0.101223	-0.0612822	0.178961	0.426302	0.19058	0.285999	0.390684	0.109039	0.116844	0.00397873	0.410916	0.277672	0.566086	0.0869522	0.339276	0.255342	0.396425	0.379972	-0.0558491	0.135025	0.118612	-0.250736	-0.227373	-0.141034	0.117585	0.627023	0.256733	0.386248	0.360126	0.633993	-0.12826	-0.742037	-0.364832	-0.373619	-0.239221	-0.465872	-0.545448	-0.346201	-0.0648575	-0.551382	0.59996
-0.0357742	-0.0809326	-0.0744705	-0.0655613	0.0483131	-0.388032	0.0620546	-0.185196	-0.173082	-0.142113	-0.051877	-0.0336418	-0.064188	0.188225	0.000928879	-0.347862	-0.10211	-0.163054	0.0525799	0.203313	-0.293932	0.0408955	-0.103806	0.0229959	0.207358	0.22517	0.0422459	-0.0316563	0.099474	0.0829277	-0.512842	-0.56237	0.0984125	0.440522	-0.107085	-0.317448	0.0666962	-0.185055	-0.156355	0.0167713	-0.32341	-0.237522	-0.282948	-0.017415	-0.351334	-0.614605	-0.422661	-0.219072	0.0136471	0.432577
-0.278282	-0.659492	0.0969048	-0.431982	-0.124281	-0.437354	-0.290351	-0.55596	0.0466614	0.00668526	-0.313493	-0.18779	-0.215786	-0.302389	-0.135115	-0.121346	-0.374388	-0.277035	-0.346071	-0.0946341	-0.153078	0.244614	-0.200928	-0.194453	-0.150821	-0.0149269	0.467541	-0.273901	-0.596014	0.545513	0.0428257	0.408209	0.0239382	0.226228	-0.251653	0.303444	0.127586	0.200935	-0.196259	0.420036	0.267282	-0.108835	-0.45566	-0.119494	0.23884	-0.243446	-0.172657	-0.0980034	-1.16878	0.326622
0.422108	0.574982	0.227034	-0.191034	-0.360701	-0.156375	0.0654058	-0.257286	-1.12747	-0.367611	-0.121835	-0.0350857	-0.382103	-0.730417	-0.719862	-0.702969	-0.00798225	-0.337505	-0.417793	-0.262582	-0.0534515	-0.230185	-0.828356	-0.302674	-0.35234	-0.737936	0.793495	0.0575428	-0.0362091	-0.675499	0.083147	0.213482	-0.307164	-0.664668	-0.315452	-0.0465107	-0.20118	-0.384655	0.391953	0.00818825	-0.216621	-0.13452	-0.349812	0.125548	0.34482	0.123592	0.499411	0.0505829	-0.216856	0.789841
-0.309582	0.676226	-0.796336	NaN	0.788994	0.672265	0.243653	NaN	-0.171783	0.345285	0.13017	0.497658	0.75798	0.524328	0.17527	0.400291	0.354937	0.813025	0.057476	0.405353	0.00981712	-0.153322	1.18893	0.226308	0.77843	0.365697	NaN	NaN	NaN	0.243172	0.615248	0.134441	0.808408	1.12723	1.40186	1.2284	0.0359659	-0.220697	0.109221	NaN	NaN	0.751026	0.789938	1.02497	0.882238	0.0609131	0.581491	-0.206048	0.334484	0.0771618
-0.468082	-0.466396	-0.102476	-0.593245	NaN	0.149392	0.0334101	0.0935135	-0.0114975	-0.161848	NaN	NaN	-0.304817	-0.0476761	-0.0939465	-0.228312	-0.0546894	-0.0132217	0.153807	NaN	-0.170624	-0.0163822	-0.425642	-0.284991	-0.12794	0.0733757	-1.02067	-0.820316	-0.536409	0.443434	0.148426	-0.00172043	NaN	NaN	0.224401	0.381798	0.19276	-0.177225	0.539627	0.0703087	0.144533	NaN	0.498096	NaN	0.0292015	0.4419	-0.0152912	-0.253939	0.685453	-0.454041
-0.246117	-0.10561	-0.391397	0.552107	-0.0769787	-0.122315	-0.483764	-0.1175	-0.399118	-0.0713577	0.0921068	-0.496113	-0.284195	-0.27949	-0.429115	0.141914	0.252659	0.0891399	0.0925274	0.132173	0.0616322	-0.214029	0.0660877	0.0391054	0.0124426	0.24892	-0.288088	-0.280621	0.451702	-0.0365334	0.323231	-0.548761	0.537766	0.81597	0.288026	0.243845	0.161087	-0.788244	-0.462101	0.127478	0.175385	-0.447973	-0.414766	-0.469556	-0.00526237	-0.0738411	0.170835	-0.329323	-1.2382	0.611094
-0.172058	0.492893	-0.0229168	-0.428085	-0.316296	-0.346856	-0.513907	-0.37565	-0.616243	-0.560518	-0.438231	-0.203133	-0.4167	-0.501204	-0.684246	-0.056942	-0.118538	-0.324087	0.0805206	-0.400218	-0.12113	0.00854683	0.141466	-0.215453	-0.138543	-0.156157	0.19956	-0.160202	-0.657686	1.16907	-0.0239735	0.17083	-0.0299788	0.338214	-0.23409	-0.245958	-0.0254097	0.229275	-0.5282	-0.560385	-0.439251	-0.511642	-0.834023	-0.572108	-0.235443	-0.486055	-0.52618	-0.0832691	-0.15258	0.868071
-0.11294	-0.504276	0.52169	-0.249342	0.111671	0.205115	0.777299	-0.387899	0.198042	0.525694	0.162831	0.106766	0.282806	0.131451	0.347408	0.666805	0.138914	0.267229	0.0782394	-0.0964346	0.0346584	0.115023	-0.028017	-0.231036	0.322694	1.23584	-0.27314	-0.147963	-0.343229	0.375673	-0.188162	0.402733	-0.58352	-0.756797	-0.132674	0.143343	0.107496	-0.147135	0.0982914	-0.277391	-0.350191	0.534271	0.350136	0.655026	0.0207348	0.18552	0.616167	0.439369	-0.96726	0.675888
-0.16395	-0.382414	0.278584	0.234749	-0.21085	-0.114552	-0.195556	0.19705	0.0273132	0.0462952	0.0967817	-0.150948	-0.00109863	-0.138624	-0.235571	-0.344269	-0.0210724	-0.229532	0.0963402	-0.365279	0.136606	0.135237	-0.0298347	-0.140973	0.731219	0.849688	0.0224991	-0.208233	0.459036	0.931927	-0.389248	-0.102659	0.0503359	-0.211486	0.185258	0.158358	0.191053	0.225941	-0.0112267	0.0253353	0.174294	0.0151768	-0.012001	0.361848	0.415524	0.121635	-0.0433979	0.143417	-0.88151	-0.170506
-0.684331	0.00271034	-0.231925	0.75016	0.438145	NaN	NaN	NaN	NaN	NaN	0.214189	0.484541	-0.0231819	NaN	NaN	NaN	NaN	NaN	NaN	-0.00829411	NaN	NaN	0.2185	0.532237	1.44877	0.906155	1.1221	0.167423	1.44127	-0.680892	NaN	NaN	0.586112	0.281745	-0.260204	NaN	0.404209	0.494728	0.795839	0.746008	NaN	0.0793037	-0.446938	0.672721	0.946403	NaN	NaN	1.71949	0.132376	0.0129986
0.133778	-0.419371	-0.071949	0.263056	-0.115341	0.0890245	-0.0724192	-0.482176	-0.154394	-0.119303	-0.341105	0.0750504	0.02104	0.131229	0.0631618	-0.108339	0.0748672	0.084671	-0.244774	0.100795	-0.0444317	-0.167204	0.242151	0.138545	-0.113112	1.02401	0.582106	1.06184	0.692844	-0.0308247	-0.294243	0.599165	0.0146761	-0.0947313	0.362048	0.116405	0.24474	0.260773	-0.146381	0.449486	1.24111	0.400839	-0.016386	-0.172017	0.323322	-0.362696	0.00420189	0.204708	-0.309845	0.426329
-0.150969	-0.264857	0.19315	0.632545	-0.0758266	-0.327862	NaN	-0.614239	NaN	-0.250779	-0.344502	0.216633	-0.290237	NaN	NaN	-0.541105	0.241193	0.0829964	NaN	0.0866079	0.19655	NaN	-0.0860405	-0.0399714	-0.345957	-0.211674	-0.0212555	0.265072	-0.208506	0.176643	NaN	0.643054	0.106542	-0.425157	-0.00104809	-0.0317249	0.127758	-0.25745	0.857586	0.307114	-0.413568	0.503204	-0.101387	0.224706	0.452101	NaN	1.25983	0.178565	-0.55694	-0.344332
-0.0524673	-0.51034	-0.0858974	-0.204418	-0.263113	-0.385722	-0.557471	0.795729	-0.379688	-0.230289	0.0164461	-0.208553	-0.149725	-0.587172	-0.540472	-0.266653	0.232904	-0.0567303	-0.181097	-0.291514	0.148151	0.348289	-0.524321	-0.409789	-0.165593	0.476501	-0.0546398	0.165663	0.299019	0.180393	0.220726	0.299196	0.0882921	-0.280066	-0.171668	-0.37466	-0.0633278	0.00554466	-0.250732	0.537613	0.21324	0.479853	0.242331	0.0957499	0.201897	-0.184402	0.105026	0.0974998	0.0308094	0.00575066
0.424242	0.0192547	0.470121	0.163256	0.180267	0.0671644	-0.337506	0.129379	0.0106773	-0.193838	0.231965	0.0561905	0.209707	-0.0888119	0.123819	-0.167023	-0.0334663	-0.327574	0.023798	0.189101	0.00525665	-0.039135	0.227842	0.284425	0.395127	-0.294014	-0.186205	0.151491	-0.14933	0.243546	0.425066	0.105862	-0.133283	0.578393	0.689082	0.205072	0.493305	0.35515	-0.0732365	0.511333	-0.356272	0.163021	0.427515	0.0941343	0.7882	-0.674644	-0.0304604	0.39394	-0.643253	0.779156
NaN	NaN	NaN	NaN	NaN	NaN	NaN	NaN	NaN	NaN	0.277169	0.290005	NaN	NaN	NaN	NaN	NaN	NaN	NaN	0.740102	NaN	NaN	NaN	NaN	NaN	NaN	NaN	NaN	NaN	NaN	NaN	NaN	0.448411	-0.00827312	NaN	NaN	NaN	NaN	NaN	NaN	NaN	0.328878	NaN	0.453387	NaN	NaN	NaN	NaN	NaN	NaN
0.338148	0.0450478	-0.671612	-0.232347	-0.468866	0.111049	-0.584344	-0.956724	0.187605	0.0302448	-0.591664	0.129204	0.299273	-0.43729	-0.181091	-0.129004	-0.065094	-0.111166	-0.251451	-0.698239	0.1903	0.0311298	0.0829811	-0.339566	0.297038	-0.105694	-0.710112	-0.263584	0.0554676	-0.377171	-0.434744	0.047575	-0.565684	-0.861184	-0.111707	0.198963	-0.138819	-0.231619	0.0730572	0.109325	0.300287	0.281948	0.35605	0.233657	-0.0858574	0.137428	0.214231	-0.36064	0.683214	-0.539761
0.0138474	-0.0771675	-0.0425396	0.196987	0.047987	0.0604296	-0.0185442	-0.280071	-0.322893	-0.337645	-0.028491	-0.442915	0.347422	-0.210226	-0.651579	-0.291618	-0.202909	-0.0530186	-0.0136395	-0.273152	-0.224579	-0.078064	0.159933	0.0837221	-0.0124331	0.62678	-0.275814	0.0189114	-0.455166	-0.584753	-0.0687809	0.330149	1.00408	0.877246	0.0110235	0.194618	0.317446	-0.0204868	-0.109953	0.389044	0.788666	0.379257	0.258675	-0.683366	-0.00786781	-0.306229	-0.129818	0.022007	-0.0372696	0.955128
0.298784	-0.670319	-0.0750885	-0.0104733	-0.0875244	0.0760393	0.300267	-0.39175	-0.447948	-0.696724	-0.0822954	-0.245436	0.554211	-0.0224648	-0.459101	-0.557131	0.0743656	-0.000867844	0.271336	-0.121034	-0.0203762	0.0614414	-0.242956	0.044301	-0.0911093	0.206207	-0.53013	-0.352884	-1.10133	-0.147354	-0.475706	0.181866	0.542928	0.448251	0.724662	0.519522	0.314878	0.098032	0.0357971	0.289549	0.438025	-0.12685	-0.0588512	-0.555406	0.0613689	0.122663	-0.262497	0.256268	-0.591192	0.997059
0.00808144	-0.133366	0.221634	-0.0511265	0.191408	-0.399922	-0.249152	-0.560318	0.450327	0.157049	0.0273256	-0.125874	-0.162708	-0.247723	-0.149305	-0.2047	-0.214319	-0.224272	-0.0211639	-0.0485468	-0.141623	0.00714493	-0.0869923	-0.191178	0.287387	0.309656	0.121025	-0.126375	-0.0119305	-0.0283146	-0.15189	0.556292	-0.112618	0.074851	-0.199901	-0.226402	-0.00112915	-0.019537	0.538271	0.0917988	-0.816872	-0.0147953	0.0103207	0.0783548	0.109201	-0.0712452	0.0801353	-0.114187	-0.256887	-0.3393
-0.373722	-0.0743999	0.105633	0.251242	0.192959	0.0936041	-0.283704	0.197996	0.312597	0.104053	0.32233	0.0670605	0.183487	0.241909	-0.0210934	-0.160738	0.259321	0.178362	0.24535	0.166537	0.175638	0.215067	0.122766	-0.152867	0.467225	0.341562	-0.797123	-0.392176	0.342295	-0.444838	0.259935	0.0661335	-0.149714	-0.521359	-0.428296	0.601234	-0.294443	-0.215345	0.715937	-0.483995	-0.530941	-0.0209789	-0.0755558	-0.200311	0.31786	0.771051	0.306751	-0.119978	-0.30505	0.0431156
0.209574	-0.0410881	0.202206	0.149652	-0.0672474	0.240661	0.263911	0.218426	0.21747	0.192621	0.15968	0.375231	0.247257	0.6534	0.568623	0.484772	0.14259	0.255941	0.538618	0.088645	0.0663815	0.299025	0.0491066	-0.0219812	0.222371	1.18682	0.278622	0.227859	0.475874	0.236078	0.364044	-0.180992	0.31133	-0.0228891	0.266305	-0.250671	0.270024	0.337148	0.0268192	0.144737	0.0123501	0.313648	0.192493	0.221864	0.179119	0.0122261	-0.190981	0.362552	0.893377	-0.176317
-0.419237	-0.969561	-0.671316	-0.129692	-0.043705	0.241826	-0.308789	-0.6966	0.104719	-0.273039	-0.424197	-0.208941	-0.305016	-0.487183	-0.786474	-0.312101	0.0328674	-0.00985527	-0.522623	-0.580426	-0.36672	-0.71987	0.450619	-0.112243	-0.402839	0.258726	-0.783216	-0.541761	-0.476284	0.119299	-0.987246	-0.262222	-0.0821676	1.01491	1.76421	1.19535	0.57217	0.0435486	0.107838	-0.718863	-0.843008	-0.429466	-0.542501	-1.03615	-0.971413	-0.444317	-0.329327	-0.196842	0.0146484	0.52239
1.33181	-2.39108	0.20134	-2.29565	-1.93825	-1.10616	-1.7913	-1.85355	-2.65443	-2.35732	-1.88462	-1.38874	-1.96849	-2.38784	-2.68827	-2.4284	-2.25383	-2.1628	-2.66076	-0.408498	0.293259	-1.51267	-2.10363	-1.76684	-1.45026	1.10982	-2.36635	-0.575657	-2.4008	-1.60985	-2.38618	-1.82661	-1.55307	-1.52055	-1.42969	-1.29208	-2.40298	-2.03407	-2.27232	-0.687515	-1.09685	-1.88967	-2.59374	-1.84229	-0.681765	-2.12809	-1.69242	-1.97367	-2.78965	-1.11718
NaN	NaN	NaN	NaN	NaN	NaN	NaN	NaN	NaN	NaN	NaN	NaN	NaN	NaN	NaN	NaN	NaN	NaN	NaN	NaN	NaN	NaN	NaN	NaN	-0.269403	NaN	NaN	NaN	NaN	NaN	NaN	NaN	NaN	NaN	NaN	NaN	NaN	NaN	NaN	NaN	NaN	NaN	NaN	NaN	NaN	NaN	NaN	NaN	NaN	NaN
NaN	NaN	NaN	NaN	NaN	NaN	0.10407	NaN	-0.0047512	NaN	NaN	NaN	NaN	-0.010767	-0.0633831	NaN	NaN	NaN	-0.331837	NaN	NaN	0.121672	NaN	NaN	NaN	-0.322511	NaN	NaN	NaN	NaN	-0.0808887	NaN	NaN	NaN	NaN	NaN	1.62084	-0.361268	NaN	NaN	NaN	NaN	NaN	NaN	NaN	2.76825	NaN	0.113497	0.308701	-0.391571
NaN	NaN	-0.479313	NaN	NaN	-0.271111	-0.0508718	NaN	0.195668	-0.543236	NaN	NaN	NaN	0.0664635	0.0765009	0.13175	-0.214581	-0.146778	0.0150938	NaN	-0.567648	0.0793715	NaN	NaN	NaN	-2.16017	NaN	NaN	NaN	NaN	0.0459633	0.00881386	NaN	NaN	NaN	-0.0423813	-2.20768	-0.0772228	NaN	NaN	NaN	NaN	NaN	NaN	0.00912857	0.666954	-0.572659	-2.14827	-1.19921	-0.581679
-0.28347	0.168522	0.0470028	-0.168289	0.235716	0.148753	-0.271829	0.148098	0.0349483	0.0324879	0.142915	0.0349674	0.00522041	0.0800056	0.156136	0.390797	0.159315	0.16931	0.144873	0.262937	0.142454	0.146133	-0.0672913	0.164884	-0.268996	0.0522842	0.0124111	-0.0780163	-0.0112667	-0.0173244	0.0841141	0.227726	-0.0862799	-0.312907	-0.23825	-0.367649	-0.150095	-0.190926	-0.186192	-0.114952	-0.0289192	-0.0293198	-0.20945	-0.102065	0.0563278	0.162045	0.0620651	-0.181181	-0.355957	0.266563
0.24505	0.549829	0.0517502	0.297922	-0.0950079	-0.0126171	0.244226	NaN	0.593754	-0.0831318	-0.419834	0.0879469	0.390776	0.390491	0.305395	-0.266045	-0.195	-0.0812445	-0.140116	-0.459641	-0.0916071	0.300219	-0.00635338	0.0526781	-1.24879	NaN	-0.0231342	-0.109148	0.254078	0.678379	0.0563717	0.498779	-0.347828	0.393556	0.130155	-0.0623379	NaN	NaN	0.180629	0.0660267	NaN	1.03556	0.173302	-0.400522	0.214746	0.550549	0.611427	NaN	NaN	NaN
0.234997	-0.209959	0.470606	-0.561728	0.377441	0.34541	-0.160981	0.122324	-0.00949669	0.117241	0.869521	0.288185	-0.23859	0.00531578	-0.0453205	0.351633	0.17491	0.375469	-0.0677471	-0.040761	0.237114	0.0069027	0.504892	0.389338	0.483106	-0.659546	-0.602337	-0.566212	0.847992	-0.416592	-0.161835	-0.304831	-0.0205564	-0.597861	0.228637	0.148514	-0.159954	-0.119429	0.438454	-0.114283	0.336922	0.125364	0.172913	0.101699	0.13916	-0.212702	-0.413368	-0.140146	0.986898	-1.17919
-0.0658112	0.343437	0.406454	0.373672	-0.206942	0.0460005	-0.0522242	0.787012	0.745922	0.923859	-0.603421	-0.0974789	-0.717463	-0.191967	-0.414309	-0.27743	-0.0882168	-0.0565262	-0.206635	0.0671167	0.0650063	-0.293362	-0.939068	0.161906	-0.398767	0.0121689	0.73208	1.71503	0.431566	1.1834	0.556805	0.400139	1.10113	1.16761	-0.143186	0.488392	0.627787	0.243284	-0.0954857	0.818342	-0.156042	0.126041	0.0209732	0.844666	1.00974	1.49581	1.08152	0.0264874	1.09832	-0.385748
0.0789585	0.120119	0.393942	-0.175558	0.116837	-0.110673	0.217238	-0.592512	0.0400372	0.0211792	0.423051	-0.0130692	0.0294666	0.309965	0.159218	0.296566	0.143904	0.070015	0.234259	-0.149375	-0.0628185	0.161802	0.0564194	0.325299	0.0121832	-0.74798	0.0692043	0.0307522	-0.401171	-0.268972	0.231691	-0.211142	0.0101461	0.41557	0.0782347	0.114445	0.568335	-0.462467	-0.214886	0.0394745	-0.0722027	-0.580069	-0.420362	-0.612281	-0.10269	0.438215	-0.481476	-0.745117	-0.759607	-0.325438
0.53602	0.243864	0.304247	-0.422592	-0.528997	-0.658568	-0.537652	-1.06999	-1.15496	-0.963263	-0.227311	-0.152355	-0.290648	-0.532351	-0.27862	-0.314106	0.0911007	-0.161814	-0.292463	-0.0188799	0.177681	0.580137	-0.660624	-0.532069	-0.571733	-0.685007	0.396191	-0.0804214	-0.999645	0.741005	-0.438581	-0.0235004	-0.521905	-0.0121984	-0.472161	-0.299221	-0.544069	-0.229109	-0.761642	-0.266012	-0.81061	-0.515898	-0.576054	-1.10465	-0.738783	-0.86132	-0.76156	-0.469261	-0.783152	0.722637
0.321741	0.000408173	-0.707611	-0.523716	-0.491835	-0.0358019	-0.0695562	-0.286263	0.265921	-0.0482521	-0.183103	0.0122604	0.351852	-0.0140991	0.0634251	-0.00667381	-0.0273933	-0.15271	-0.0794411	-0.425725	-0.0969849	-0.160175	-0.729008	-0.002635	-0.263183	0.193716	-0.63106	-0.519753	-0.680414	-0.408636	-0.505861	-0.12311	-0.193961	-0.154929	-0.00974751	-0.331692	-0.504879	0.151415	-0.231417	-0.168364	-0.256039	-0.00857735	-0.00143433	-0.581822	-0.278757	-0.0676765	-0.502037	-0.360552	0.281998	-0.314001
0.345289	-0.195953	-1.16099	-0.280857	-0.496537	-0.162807	0.342181	0.305147	-0.940106	-0.858578	NaN	NaN	-1.15653	-0.378583	-0.42359	-0.894354	-1.29888	-1.19601	-0.777897	NaN	-1.47548	-0.781311	-1.15714	-0.423776	-0.287963	-1.81164	0.424284	-0.084816	0.47859	-1.53926	-0.484436	0.335194	NaN	NaN	0.374888	-0.448271	-0.936832	0.715248	0.0125732	0.603197	-0.277922	NaN	-0.127909	NaN	-0.8536	1.82856	1.24127	-0.921339	1.44954	-1.30542
0.0070076	0.00897789	0.236099	-0.0158978	0.332985	0.43164	0.173158	0.0252838	0.362722	0.374197	0.21239	0.25519	0.379393	0.595943	0.449568	0.657331	0.303368	0.430193	0.248049	0.121682	0.184221	0.14937	0.22765	0.397147	0.306231	0.435413	0.0709038	-0.18635	0.285486	0.0626774	0.102745	-0.0908642	-0.0192537	0.531545	0.014823	0.0585804	0.18556	0.39315	-0.215511	-0.0579529	0.0403652	0.034914	0.017395	-0.0245447	0.0723457	-0.0393906	-0.216263	0.0682507	-0.0837746	0.300463
-0.0300426	0.70536	0.825144	0.17368	0.185785	0.437242	0.360404	NaN	0.403116	0.258137	0.284665	0.708744	0.314756	0.937733	1.29131	1.02635	0.645403	0.702776	0.53384	0.136294	0.405371	0.878862	0.0763531	-0.611474	NaN	-0.242828	0.161524	0.381599	0.827366	0.323988	0.322889	0.382347	1.0412	0.727088	0.564158	0.312471	0.708458	1.1314	-0.942033	0.0518818	NaN	0.321661	0.502567	0.0952559	-0.075489	0.272549	0.382298	-0.0246143	0.504642	-0.319659
0.222273	-0.654146	-0.524479	-0.610474	-0.293219	-0.100411	-0.224559	-0.321142	-0.00237656	-0.0456371	0.0630617	-0.0629635	-0.257126	0.108654	0.0138893	0.213383	0.0679073	0.0442848	0.139336	-0.0440283	-0.109671	-0.202526	-0.0924835	0.170537	-0.187337	0.273472	-0.646502	-0.67391	-0.376001	-0.789328	-0.880739	-0.402376	-0.651828	-0.487626	-0.583779	-0.279591	-0.533197	-0.237137	0.284107	-0.327579	-0.698734	-0.224184	0.0395947	-0.721904	-0.254431	-0.451048	-0.24931	0.0193977	-0.33028	0.634068
-0.0187263	0.407553	-0.0771866	-0.0273056	-0.261122	-0.107821	-0.0442953	0.0528641	-0.467644	-0.317543	0.108428	-0.0789642	-0.342224	-0.10833	-0.14679	-0.0836697	-0.26466	-0.207533	-0.33931	0.0145407	-0.293646	-0.292669	0.175016	-0.121614	-0.146268	0.263252	0.323511	-0.0798512	-0.0762711	0.534462	0.253584	-0.0642204	0.0112143	0.0505133	0.136712	-0.170219	0.07514	-0.39971	-0.166836	-0.128984	-0.043848	-0.273209	0.0854073	-0.179152	0.171164	-0.167788	-0.301365	-0.458014	0.382048	1.34863
-0.465027	0.112597	0.243755	0.033493	0.18825	0.326867	0.328904	0.00909424	0.300787	0.3239	-0.156711	0.144817	-0.215111	0.113979	0.0411892	0.493025	0.019928	0.317013	0.0214176	0.166188	0.144777	0.144882	0.407438	0.776525	-0.030694	0.265354	0.680336	-0.180504	-0.262016	-0.577114	0.142511	-0.0412312	0.0360575	0.27945	0.270326	0.337769	0.165651	0.0762596	-0.0433025	0.298717	-0.301859	0.0286865	0.133001	0.00862598	0.697884	-0.0705509	-0.0599403	0.169992	0.757885	0.174465
0.103844	-0.039587	0.09202	0.155977	0.332384	0.431693	0.140164	0.623434	0.0312347	0.345402	0.325883	0.530916	0.277351	0.486637	0.31008	0.492046	0.272619	0.366385	0.239054	0.282317	0.244076	-0.0193424	0.0505352	0.139882	0.660523	0.172081	0.141407	-0.0458183	0.245541	0.13299	-0.105034	0.220989	-0.0193911	0.11848	0.247561	0.384407	-0.202408	-0.0592041	-0.0930042	0.937227	0.51136	-0.143776	-0.0115795	-0.104552	0.244249	0.157644	0.289299	0.022234	0.0162125	-0.0985966
-0.329407	-0.619345	-0.159342	-0.200865	-0.656397	-0.253917	-0.202579	0.824646	0.110277	0.124765	-0.0911398	-0.357222	-1.02132	-0.450167	-0.714392	-0.32818	-0.489571	-0.461216	-0.265875	-0.327182	0.776684	-0.633789	-1.13702	-0.839223	-1.31684	1.25296	-1.34442	-0.964691	-1.61957	-1.49642	0.641798	-0.419256	0.089921	-1.9109	-0.273906	-0.656021	-1.13958	-1.26257	-0.659327	0.884731	1.99184	-0.620348	-0.614605	-1.24761	-0.191193	-0.086237	-0.565811	0.883839	-0.275522	0.0420551
NaN	-0.568893	-0.447026	NaN	0.984782	-0.00983906	-0.00983524	0.300621	0.0842304	-0.0845318	NaN	NaN	NaN	0.447104	0.326805	-0.020277	-0.0776653	0.092001	0.134741	NaN	0.110092	-0.214678	0.622215	0.523585	0.378365	1.35871	NaN	NaN	NaN	NaN	-0.238094	0.00478554	NaN	NaN	NaN	0.168615	1.16626	0.254158	0.233051	NaN	-0.147978	NaN	-0.419491	NaN	0.0844278	-0.00896645	-0.320219	0.581293	1.11974	NaN
0.33848	0.474852	0.190832	0.197666	0.133595	0.192288	-0.141969	-0.0187702	0.350647	0.226189	0.325549	0.522627	0.3242	0.315388	0.212587	0.342093	0.239941	0.259516	0.421638	0.103436	-0.0460148	-0.158882	0.0127583	0.158113	0.187884	0.157434	0.433817	-0.300434	-0.160402	0.607697	0.3062	0.380396	0.0398626	-0.227843	-0.112153	-0.0290909	0.0184937	0.181833	0.308214	-0.00549698	0.299353	0.56912	0.366537	0.157817	0.000589371	-0.167995	0.246834	0.225889	-0.0506382	0.283295
-0.0789852	0.282761	NaN	0.679646	0.329182	0.579051	NaN	-0.425587	NaN	0.607006	0.226811	0.484926	1.22423	NaN	NaN	0.524403	0.381008	0.428009	NaN	1.00119	0.353622	NaN	-0.0486965	-0.251653	1.03663	-0.541035	-0.62571	-0.159452	0.525246	-0.237446	NaN	-0.0325298	0.286923	0.59925	0.450933	0.204132	-0.384417	0.740622	0.0821304	-0.484487	-0.237542	0.537691	-0.336138	0.173186	NaN	NaN	0.536673	-0.0528774	-0.424454	NaN
-0.920719	-0.59211	-1.40277	-0.898762	NaN	0.135051	1.01264	-1.16982	-0.882223	-0.056015	-0.837638	-0.108553	0.00125504	-0.479324	-1.01411	-0.153063	0.550022	0.554676	-0.796053	0.537381	-0.0194359	-0.760887	-0.373611	-0.0577631	-1.16725	-0.808744	-0.796709	-0.753517	-0.335424	-0.0472584	-1.00499	-0.74889	-0.915679	-0.713496	-0.844701	-0.574896	-0.796314	-1.30336	0.205265	0.288389	0.205769	0.0803661	0.153301	0.633483	-0.90951	0.323048	0.510651	-0.83412	1.03954	0.312925
-0.120632	0.121029	0.505434	-0.0234585	-0.164624	0.107305	0.108985	0.168402	-0.275923	0.0626354	0.113996	-0.340738	0.704302	0.0181351	-0.119869	0.141666	0.219357	0.12751	-0.165094	0.223775	0.0624199	-0.315548	0.182207	0.460919	0.0433722	0.109232	-0.0633755	0.260355	0.206797	-0.0175037	-0.422171	0.232029	-0.156236	0.67409	0.341983	0.260456	1.4507	-0.489744	0.22451	-0.0283985	0.897425	-0.354326	0.156094	-0.551309	0.231255	-0.561258	0.430933	-0.404421	1.15147	-0.822603
-0.00915909	0.480013	0.126661	0.0441818	0.0138378	-0.186866	0.106357	-0.0618629	-0.166712	-0.377081	0.233363	0.0670204	-0.35339	0.0891743	-0.028656	-0.00312996	-0.0593491	-0.128933	0.112844	-0.185561	0.0776215	0.262442	0.471907	-0.30742	0.218228	0.538021	0.35215	-0.310802	-0.155575	0.138712	0.361782	-0.0252514	-0.126607	-0.452041	-0.257388	-0.404013	0.135128	-0.0694637	-0.28989	0.0775375	-0.428621	0.0825787	0.0466156	0.0634604	-0.200102	0.0389118	-0.130695	0.0652771	-0.314716	0.129759
0.0418034	0.359882	0.0556564	0.0196266	-0.0779877	-0.0504656	0.0465345	-0.0236893	-0.0432796	-0.125059	0.451177	0.0411949	0.0169849	0.154844	0.220295	0.235069	-0.0265217	-0.0336456	0.0151844	0.192895	0.0817223	0.305637	-0.0243778	0.000624657	0.250268	0.596781	0.110758	-0.217546	-0.231812	0.150318	0.0326519	0.127666	-0.0634642	0.0925245	-0.242698	-0.322529	-0.318224	-0.139553	-0.211843	0.0128899	0.00193024	-0.0360889	-0.107132	0.128514	-0.106739	-0.0358677	-0.0498009	-0.0487881	0.116695	0.366558
-0.359226	-0.480474	0.244171	NaN	-0.023571	-0.00950146	-0.409829	-0.494486	-0.0500164	0.20804	-0.0450697	0.24785	0.101168	-0.210533	0.32345	-0.057457	0.204779	-0.0733414	0.118435	0.256112	-0.118273	0.571468	-0.431826	0.33203	-0.0696383	NaN	NaN	NaN	NaN	0.174913	-0.00951958	0.219837	0.0932894	-0.440007	-0.0652313	0.368511	NaN	NaN	0.017416	NaN	0.0384407	-0.558893	-0.628468	-0.158237	0.017909	-0.089035	0.115986	NaN	NaN	0.450758
NaN	-0.00360489	NaN	NaN	NaN	-0.067544	NaN	NaN	NaN	-0.000896454	0.00373363	-0.0827007	NaN	NaN	NaN	-0.584709	-0.429783	-0.43189	NaN	0.0108767	0.0210438	NaN	0.0028305	0.0659494	NaN	0.123421	NaN	NaN	NaN	NaN	NaN	-0.163052	0.0516596	-0.172307	NaN	-0.340015	0.646454	-0.476334	-0.143717	NaN	NaN	0.206844	-0.374308	0.143796	NaN	NaN	-0.155283	-0.52758	-0.2735	NaN
NaN	0.765987	NaN	0.158816	NaN	-0.222733	NaN	NaN	NaN	-0.194979	NaN	NaN	NaN	NaN	NaN	0.0105762	0.253636	0.0431509	NaN	NaN	-0.0182467	NaN	0.57864	0.251021	0.241096	NaN	-0.0630779	0.00618744	0.319585	NaN	NaN	0.25954	NaN	NaN	NaN	0.263426	NaN	NaN	0.245614	0.12787	NaN	NaN	1.03357	NaN	NaN	NaN	0.483425	NaN	NaN	NaN
0.186535	0.217648	-0.0642929	-0.0265083	-0.304329	-0.307628	-0.377788	-0.266562	-0.0137653	-0.242506	-0.130715	-0.0883274	-0.062788	-0.186399	-0.190239	-0.205248	-0.182583	-0.0932884	-0.0985737	0.000618935	-0.0421467	0.223112	-0.131926	-0.0567904	0.0217867	0.0442963	0.226522	-0.00943565	0.0986786	0.356136	0.418104	0.407295	0.142123	-0.0072298	-0.427669	-0.263208	0.324087	0.224737	-0.0505257	-0.0472012	-0.0107059	0.117243	0.152016	0.0846262	0.128134	-0.0731888	0.0115452	0.0597477	-0.333643	0.479593
NaN	1.22539	0.370264	0.530556	0.445244	NaN	NaN	0.366053	NaN	NaN	NaN	NaN	NaN	NaN	NaN	NaN	NaN	NaN	NaN	NaN	NaN	NaN	0.735001	0.567796	NaN	0.144137	0.74443	1.29635	1.26594	NaN	NaN	NaN	NaN	NaN	NaN	NaN	0.611388	0.224057	0.140023	0.341376	0.136658	NaN	0.477695	NaN	0.733046	NaN	NaN	0.167335	1.49258	-0.0517063
0.31809	0.464357	-0.630165	NaN	-0.19191	-0.207149	NaN	0.190498	NaN	0.153408	NaN	NaN	0.0347385	NaN	NaN	-0.197246	-0.539225	-0.145149	NaN	NaN	0.0209618	NaN	0.0697136	-0.413402	0.414918	NaN	NaN	NaN	NaN	-0.0381908	NaN	-0.455769	NaN	NaN	0.455716	0.324884	NaN	NaN	0.418106	NaN	0.362888	NaN	1.01259	NaN	0.325859	NaN	1.45995	NaN	NaN	NaN
0.0806599	-0.851543	0.132923	-0.331276	-0.441645	-0.548718	-0.455928	-0.342712	0.247118	-0.0370865	-0.525123	0.000905991	-0.467138	-0.393799	-0.133179	-0.28054	-0.215935	-0.104326	-0.564682	-0.385728	-0.285591	-0.203554	-0.255152	-0.618127	0.126149	0.175936	-0.218262	0.0265312	-0.548235	0.585264	-0.289711	-0.0670986	-0.204623	-0.177611	-0.290706	-0.332949	-0.16345	-0.497078	0.274403	0.549675	-0.141384	0.0457458	-0.291761	0.028306	1.07146	0.0942211	0.039093	-0.41157	-0.813683	0.00328255
0.40831	0.403952	-0.412792	-0.126131	-0.114685	-0.383039	-0.222417	-0.682402	-0.043169	-0.228121	-0.342299	-0.129286	0.107315	-0.45269	-0.430651	-0.253487	-0.0163288	-0.329229	0.0909939	-0.211131	-0.0947609	0.124437	-0.883694	-0.99447	-0.56544	-0.320322	0.534178	0.112635	-0.439278	0.299456	-0.451439	-0.204269	-0.44807	-0.810206	-0.674054	-0.239697	-0.125145	-0.0659409	-0.244732	-0.134121	0.200567	-0.696003	-0.853796	-0.183496	-0.601439	-0.35667	-0.0187836	-0.0535622	0.298645	0.167486
-0.0926113	0.133099	-0.107473	0.120237	-0.0248356	-0.237172	-0.234508	-0.152586	-0.163359	-0.240433	-0.196588	-0.246859	-0.241089	-0.0782795	0.00676537	0.218601	-0.120466	-0.130854	-0.217043	0.066247	0.0486393	0.125723	-0.0606041	-0.00785923	0.330951	0.0662899	-0.199665	-0.322821	0.216034	0.294851	0.236519	0.612623	-0.45189	-0.611606	-0.342092	-0.0513077	0.0660324	-0.123648	0.426641	0.188816	0.32028	-0.612249	-0.357922	0.431586	-0.400665	-0.271746	0.0323143	0.126385	-0.54089	-0.338268
1.07845	NaN	NaN	NaN	-0.22949	0.761077	0.277617	-0.254883	0.0338039	1.15302	NaN	NaN	0.00629044	0.0905285	0.00891495	-0.631742	0.858021	1.26254	-0.0604706	NaN	1.24721	-0.0599499	NaN	NaN	NaN	1.50016	NaN	NaN	NaN	-0.616873	0.156854	0.0888023	NaN	NaN	-0.193555	0.949364	0.323803	0.225477	NaN	NaN	-0.0569592	NaN	NaN	NaN	NaN	-0.0983524	0.482298	0.0428429	0.194748	-0.406639
0.59696	-0.35133	-0.1224	0.566967	-0.210663	-0.0302992	-0.308879	-0.15757	-0.138393	-0.144463	0.0244017	-0.0119228	-0.49894	-0.0225697	0.0766373	0.192261	0.11212	-0.0614491	0.217384	0.309152	-0.334921	-0.405092	-0.429256	-0.187919	-0.388312	0.0148468	-1.30667	-0.0706348	-0.448368	0.34936	-0.302782	-0.214508	-0.291942	0.306239	-0.18299	-0.33445	-0.405329	-0.60536	-0.46076	0.180246	0.0670681	0.0151424	-0.0245552	-0.434913	-0.624044	-0.364388	0.0142479	-0.214991	-0.762541	0.264999
-2.42956	-1.32185	-3.03286	-1.86746	-2.58867	-1.76863	-1.59057	-1.52327	-2.46179	-1.55199	-0.122579	-2.8102	-1.91766	-1.57785	-3.21913	-2.10861	0.718445	0.665274	-1.00427	-3.18501	0.507956	-1.96299	1.17854	2.17773	-2.4095	0.465261	-1.95085	0.138557	-1.98177	-3.14754	-0.542616	-1.01711	-1.59245	-2.55313	-1.10186	-1.96607	-1.33875	-0.966125	-1.1646	-1.38417	-1.06988	0.116741	0.273819	0.262431	0.0160694	-0.848858	-0.689146	2.60756	1.44368	-1.242
-0.0349483	0.0408955	0.0447445	0.273787	0.0543995	0.427026	-0.148444	-0.0570641	0.089283	0.318892	0.152541	0.283916	0.500441	0.597254	0.479038	0.418583	0.383104	0.435749	0.296677	0.176953	0.010952	0.0621624	0.364698	0.16298	-0.0953016	-0.0616074	-0.432774	0.0208454	0.0659313	-0.351423	-0.1103	-0.479553	0.289403	0.0491304	0.543286	0.0665321	-0.111635	0.0348511	-0.383652	0.124804	-0.274633	0.018549	0.0107155	-0.263965	-0.646168	-0.264603	-0.266891	-0.114571	0.139622	-0.15836
0.581566	-0.607746	-0.477798	-0.126858	-0.133612	-0.442691	-0.533879	-0.672527	0.612534	0.118952	-0.477916	-0.289467	-0.39514	-0.515226	-0.728668	-0.788162	-0.441099	-0.36587	-0.435032	-0.0926466	-0.0482082	-0.0990753	-0.541647	-0.376252	-0.408357	2.49575	-0.0812092	-0.360855	0.0104198	0.187969	-0.0529366	-0.404228	-0.290833	0.266353	0.510453	0.0272865	-0.110008	-0.286469	-0.627861	-0.635277	-0.910057	-0.208199	-0.344809	-0.733817	-0.421644	-0.361433	-0.257545	-0.313494	-0.667065	-0.00342178
0.0178299	0.377579	-0.614393	0.399683	0.0750008	0.531774	0.197053	0.16411	-0.0574245	-0.211193	0.157163	-0.269501	0.342398	0.302494	-0.628916	-0.219698	-0.209101	0.0610619	-0.0369358	0.208915	-0.0799198	-0.445648	0.295422	0.365666	0.244527	1.37185	-0.0193558	0.792105	0.518587	-0.511721	-0.108246	-0.15675	-0.0504236	1.33109	1.25826	0.767273	0.665888	-0.162121	-0.0880032	-0.401031	0.085638	0.509245	0.32332	0.0914564	0.56016	-0.225185	-0.112089	-0.126232	-0.0308304	0.719645
0.00503922	0.0440788	-0.855955	-0.223669	0.356762	-0.30413	-0.010169	0.229259	-0.470438	-0.118574	-1.1081	0.0104313	-1.27724	-0.201939	-0.195747	-0.123878	0.893942	0.239731	0.707623	-0.471778	0.651272	1.12058	-0.656834	-0.0314054	0.490109	-0.174175	-0.386551	-0.337225	-0.358614	-1.79243	-0.122623	1.24061	-0.857968	-0.463294	-1.09298	0.208178	0.482775	0.928619	1.36646	-0.037529	-0.103752	-0.464369	-1.04454	-0.380185	-0.33301	1.25444	0.552151	-0.131676	-0.611809	-1.71588
NaN	NaN	NaN	NaN	0.489161	NaN	NaN	NaN	NaN	NaN	NaN	NaN	NaN	NaN	NaN	NaN	NaN	NaN	NaN	NaN	NaN	NaN	NaN	NaN	NaN	NaN	NaN	NaN	NaN	NaN	NaN	NaN	NaN	NaN	NaN	NaN	NaN	NaN	NaN	NaN	NaN	NaN	NaN	NaN	NaN	NaN	NaN	NaN	NaN	NaN
0.313782	0.218134	0.470652	0.192123	0.943378	0.81886	0.176129	0.104244	0.460058	0.606163	0.368592	0.153193	0.25687	0.25288	0.289656	-0.0180664	0.436863	0.312998	0.521637	0.544236	0.578413	-0.473701	1.07692	0.369775	1.30647	1.29001	-0.217243	0.380199	-0.032362	-0.424728	0.00410461	1.37155	-0.013175	0.885648	1.91471	1.13652	0.378439	0.0454159	0.655188	-1.10596	-0.738117	-0.188395	-0.216167	-0.540002	-0.240055	-0.528391	-1.00554	0.408327	0.373404	-0.0439472
0.979952	0.502102	0.886992	0.430822	0.626879	0.475469	0.258355	1.72737	0.545174	1.04622	0.136441	1.45156	0.666185	1.00999	0.607723	0.363285	1.00137	0.610212	1.49433	0.0167131	0.702864	0.374577	0.252012	0.893323	-0.315299	-0.609484	-0.00360489	-0.0337029	-0.0224895	0.285585	-0.365843	-0.135992	0.541322	0.16627	1.14159	0.524397	0.69828	-0.272713	0.587626	-0.273211	0.122145	-0.0378971	-0.119627	0.0248938	1.17435	0.259773	-0.105387	0.676649	1.6714	-0.684473
0.120066	0.0245113	0.01964	-0.0115452	0.52005	0.453847	-0.102672	0.181627	0.176785	0.279926	0.0483065	0.435043	0.804375	0.238897	0.24087	0.13896	0.33457	0.206846	0.317099	0.445828	0.343121	0.312771	0.164478	0.339208	1.07588	0.199438	-0.526239	-0.719131	-0.0600357	0.811399	-0.737692	-0.0971603	-0.285851	-0.0336466	1.24308	0.434338	-0.0809174	0.303104	-0.0148067	-0.510384	-0.457039	-0.357481	-0.446487	-0.582301	-0.206856	-0.436298	-0.564749	-0.00209427	-0.0357647	0.270174
-0.754332	-0.211847	-0.356176	-0.368059	0.52771	0.848821	-0.109338	-0.168283	-0.525015	-0.169737	-0.000195503	-0.272747	0.110409	-0.0246735	0.226765	-0.149485	-0.194033	-0.241394	0.10004	-0.183028	0.0864773	-0.627007	-0.412922	0.0884771	0.303578	0.86046	-0.919085	-0.907269	-0.724461	-0.744595	-0.946569	-0.117235	0.236339	0.0757475	1.26485	0.883699	-0.0107479	0.0218906	-0.305218	-1.17684	-0.690956	-0.129545	0.10046	-0.448525	-0.332907	-0.211828	-0.397846	-0.0173874	-0.036869	-0.127256
-0.565811	-0.714176	-0.952557	-0.633659	-0.0202236	0.529735	0.106961	0.177662	-0.235439	0.510639	0.391299	0.00355911	0.149017	0.239462	0.131525	-0.0363598	-0.190681	0.061552	-0.101404	0.49705	-0.175461	-0.45277	-0.64942	0.2328	0.0765905	0.636919	-0.875956	-1.1754	-1.08587	-0.754459	-0.840916	-0.460464	0.271674	-0.0589857	0.240733	0.543659	-0.191755	-0.0696487	-0.294575	-1.32586	-0.766052	0.0351505	-0.415171	-0.125714	0.0566425	-0.285463	-0.134167	-0.369711	0.450089	-0.225906
NaN	NaN	0.131638	NaN	NaN	NaN	NaN	0.545967	NaN	NaN	0.195189	0.104725	NaN	NaN	NaN	NaN	NaN	NaN	NaN	0.26798	NaN	NaN	NaN	NaN	-1.72365	NaN	NaN	NaN	NaN	NaN	NaN	NaN	0.0156393	-0.0653791	NaN	NaN	NaN	NaN	NaN	NaN	1.69165	-0.166265	NaN	-0.1261	0.474806	NaN	NaN	NaN	NaN	NaN
NaN	NaN	0.838759	NaN	0.0682507	NaN	NaN	0.134544	NaN	NaN	0.298583	0.0233612	NaN	NaN	NaN	NaN	NaN	NaN	NaN	0.185063	NaN	NaN	NaN	NaN	NaN	NaN	NaN	NaN	NaN	NaN	NaN	NaN	-0.128606	0.415772	NaN	NaN	NaN	NaN	NaN	NaN	0.163853	-0.367651	NaN	-0.00909138	1.27738	NaN	NaN	NaN	NaN	-0.775162
0.750586	-0.444622	0.123867	0.469786	0.601437	0.31939	-0.375503	0.643208	0.300524	0.509789	0.583322	-0.0506229	-0.16544	0.26078	-0.0122013	-0.34428	0.115572	0.224089	0.144642	0.0462656	0.474855	0.328684	-1.00988	0.70098	-0.996232	0.202208	0.0989704	-0.221712	-0.566137	0.174183	0.0047512	-0.143208	0.205117	-0.317054	0.157855	0.0665722	0.544127	-1.65043	-0.248657	-0.765354	0.0825405	-0.48547	-1.70696	0.187837	0.267208	-0.172953	0.600218	-0.0879669	0.697647	-0.895559
NaN	NaN	NaN	NaN	NaN	NaN	NaN	0.509127	NaN	NaN	NaN	NaN	NaN	NaN	NaN	NaN	NaN	NaN	NaN	NaN	NaN	NaN	NaN	NaN	NaN	NaN	NaN	NaN	NaN	NaN	NaN	NaN	NaN	NaN	NaN	NaN	NaN	NaN	NaN	NaN	0.34314	NaN	NaN	NaN	NaN	NaN	NaN	NaN	NaN	NaN
NaN	NaN	NaN	NaN	NaN	NaN	NaN	-0.106403	NaN	NaN	NaN	NaN	NaN	NaN	NaN	NaN	NaN	NaN	NaN	NaN	NaN	NaN	NaN	NaN	NaN	NaN	NaN	NaN	NaN	NaN	NaN	NaN	NaN	NaN	NaN	NaN	NaN	NaN	NaN	NaN	0.322807	NaN	NaN	NaN	NaN	NaN	NaN	NaN	NaN	NaN
0.0859566	0.175142	0.428364	0.00443649	0.561874	0.739165	0.144353	0.465923	0.16699	0.348215	0.157996	-0.310694	0.99468	0.228205	-0.25602	-0.280806	0.129292	0.286346	0.0222778	0.774535	0.162996	-0.139002	0.738707	0.658603	0.902606	0.0248699	-0.329308	0.439079	0.466541	-0.844234	-0.0809822	-0.86294	0.369651	0.533134	1.14036	0.691803	-0.461542	0.0428658	0.115759	0.0983734	-0.22016	0.287401	0.296997	-0.191257	0.208374	-0.0704708	0.0476761	0.130194	0.0749283	-0.763493
NaN	NaN	NaN	NaN	NaN	NaN	NaN	NaN	NaN	NaN	NaN	NaN	NaN	NaN	NaN	NaN	NaN	NaN	NaN	NaN	NaN	NaN	NaN	NaN	-0.0624495	1.66439	NaN	NaN	NaN	NaN	NaN	NaN	NaN	NaN	NaN	NaN	0.180103	0.52836	NaN	NaN	NaN	NaN	NaN	NaN	NaN	NaN	NaN	-0.38019	0.412388	NaN
0.418419	0.13196	0.335846	0.513855	0.625267	1.0736	1.59142	1.25487	0.530331	1.70573	0.238074	1.45519	0.763166	0.533016	0.763586	1.17681	1.7197	0.96158	1.9206	-0.194583	0.223249	0.487637	-0.155581	0.828572	0.647065	-0.735966	0.325403	-0.270428	-0.108957	0.186867	-0.0653763	-0.357208	0.275329	-0.0273504	0.425891	0.259615	0.678061	-0.423325	-0.437761	-0.528595	-0.135971	-0.154234	-0.201921	2.01795	0.453434	-0.323158	-0.440378	0.115767	1.6694	0.202753
0.287823	0.524158	0.148293	0.358898	0.045969	0.41738	0.435899	-0.0775871	0.525833	0.305283	0.211778	0.0930023	0.00148773	0.378157	0.298889	0.387331	0.602428	0.249439	0.127956	-0.149491	0.22109	0.294891	0.392445	0.344201	0.348062	0.129244	0.354366	0.252293	0.68494	0.14069	0.452991	0.281422	-0.0975008	-0.224023	-0.0906286	0.145075	0.0676022	0.349806	-0.0142841	-0.120405	0.166542	-0.0532284	0.244226	-0.00167942	0.243124	0.322309	0.00037384	0.00769043	0.378845	0.0966568
-0.186398	-0.153322	-0.170166	0.0826931	0.207077	-0.255763	-0.165809	-0.194302	0.0193958	-0.252439	-0.337377	-0.217768	0.0447197	-0.327917	-0.0740738	-0.148733	-0.356157	-0.336325	-0.300892	0.152577	-0.275122	-0.102444	0.161217	0.0874186	0.498801	-0.19112	0.706476	0.209991	0.0180416	0.53142	0.447298	0.738216	-0.20707	0.716128	0.506099	0.426001	0.590265	0.521332	0.575451	0.307421	-0.625591	0.0783329	0.201942	-0.0530386	0.339878	-0.145176	-0.118969	-0.11867	-0.170853	0.161034
-0.907026	-0.829765	-0.888607	-0.674021	-1.33436	-0.412837	-0.914216	NaN	-0.238794	-0.114658	-1.07864	-0.958242	-2.262	-0.779818	-1.3397	-0.327196	-0.0625286	0.593559	-1.08624	-0.404111	0.884375	-0.614243	0.0540352	-0.770288	-1.27387	-1.31355	-0.563732	-0.318975	-0.258852	-1.64976	-1.00702	-0.66493	-0.375667	-0.784173	-1.8297	-0.929695	-0.851065	-0.820578	-1.10573	-0.47444	NaN	-0.808075	-0.605131	-0.8779	-1.04628	0.505383	1.77533	-0.589346	-0.851017	-0.836803
0.392042	0.129509	0.0322018	0.765417	0.889223	0.616279	1.17005	0.621399	0.407986	0.557587	0.488511	1.03687	0.340237	0.583933	0.566294	0.612236	0.457346	0.379913	0.525862	0.458486	0.165924	0.0936623	0.373594	0.796622	0.659442	1.78241	-0.117603	0.15539	-0.137745	0.890175	0.401018	0.319069	0.0416021	0.284654	0.552945	0.73193	0.33901	-0.064373	0.28187	0.0393791	0.217155	0.419794	-0.145632	0.493714	0.875261	0.467228	0.333105	0.642576	0.469784	-0.353344
0.0380478	0.640457	-0.290596	0.0815029	0.472973	0.605054	0.181743	0.84166	-0.0363007	0.41918	-0.0323439	0.475533	1.48009	0.262058	-0.048708	0.0344715	0.211348	0.119665	0.473595	1.03376	0.239439	-0.324862	1.48894	0.512454	1.1859	1.70918	-0.844971	-0.450876	0.787073	-0.649418	-0.959217	-1.13614	0.111089	-0.292224	0.960259	0.560257	0.398033	0.272301	-0.021553	-0.6987	-0.216415	0.352001	0.25206	0.175494	-0.0228062	-0.211784	-0.37587	0.511837	0.602743	-0.328995
0.744413	-0.650337	0.333378	-0.177876	-2.24318	-2.1159	-1.45302	-1.17135	-0.648104	-0.480375	-1.41646	-0.0862789	-2.06839	-1.90868	-1.4615	-0.729036	-1.07947	-1.51449	-0.820946	0.97062	-1.05664	-1.19979	-1.0298	-0.566096	-2.09925	0.631464	-0.856113	-0.940052	-0.820272	-2.35195	-2.20849	-1.82511	-1.73969	-1.92352	-2.02027	-1.47003	-0.682941	-0.495028	-1.059	-0.291885	0.990252	0.597565	0.434534	-1.97779	-1.57241	-0.938984	-0.723829	-0.338194	-0.906523	1.33631
-0.185417	-0.114799	-0.860394	-0.919392	-0.26055	-0.0693083	-0.267312	-0.590425	0.136131	0.298565	-0.186349	-0.0698204	0.420078	-0.272326	-0.14703	-0.059803	-0.233875	-0.174982	-0.185619	-0.322942	-0.0884686	0.247162	0.0787201	0.468234	-0.58706	-0.333036	-0.0330315	-0.872637	-0.957371	0.0477715	-0.310205	0.233707	0.573924	0.477536	-0.263431	-0.0129814	-0.104763	0.157972	0.256538	0.233974	0.488689	0.759666	0.408878	0.201793	-0.729019	-0.595879	0.0656471	0.423641	-0.04702	-0.527327
-0.100517	-0.31778	-0.594845	-0.41773	-0.165592	0.0076189	0.240895	-0.250839	-0.444225	-0.0894222	0.891822	-0.520622	-0.603907	-0.21497	-0.464977	-0.455261	-0.399958	-0.259119	-0.62151	-0.713698	0.102245	-0.0146828	-0.294266	0.451818	0.246169	-0.394476	-0.252932	-0.131174	-0.678785	0.71402	-0.158987	0.0205708	0.315444	0.360364	-0.053628	-0.00882149	0.296787	-0.070406	-0.724983	-0.214333	-0.667994	-0.287121	-0.353666	-0.681588	0.0402737	-0.631042	0.0167484	-0.762758	0.638054	0.373049
2.2721	1.69293	1.01608	1.29026	0.367075	1.72627	0.287545	-0.0979042	0.345934	1.61406	1.56	1.54932	1.80504	2.61441	1.1351	1.55228	1.16917	2.34012	0.427504	0.148105	2.73236	1.77219	-1.5093	1.64439	-1.03507	-0.83704	-0.638584	-1.17363	0.36005	-0.597324	-0.401247	-0.472065	0.51932	-0.609763	2.64091	0.135672	-0.00456238	-1.2755	-1.62673	-1.67696	-0.418203	-1.58422	-2.10978	-0.283442	-1.02561	-0.555132	-0.0751934	0.629736	3.11489	-0.835062
-0.570381	-0.0424347	-0.0432301	0.0794182	-0.204912	-0.217551	-0.400512	-0.103035	-0.0843983	0.0800323	0.0441275	0.0308704	-0.447012	-0.425037	-0.185213	0.0182781	-0.0823441	-0.163744	0.190577	0.381904	-0.0746098	0.124304	0.173704	-0.0137815	-0.0103064	0.378036	0.570866	-0.246527	0.0276585	0.103374	0.0156231	0.645168	-0.358306	0.389606	-0.574183	0.451849	1.07325	0.353134	-0.143242	0.38175	0.762737	0.069376	-0.550634	0.729766	0.286539	-0.227463	-0.181492	0.122454	-0.308552	-0.512722
0.106302	-0.280994	-0.182634	0.357601	-0.373289	-0.388122	-0.263112	-0.13232	-0.0138931	-0.0439491	-0.040288	0.0568142	-0.387854	-0.418915	-0.306225	-0.472263	0.051281	-0.271803	0.0786724	-0.151475	-0.0120564	0.114676	0.279751	0.171838	0.215713	0.497328	-0.0462437	-0.320965	-0.167307	0.134869	-0.531965	-0.752983	0.162923	-0.311349	-0.341228	-0.0849934	0.601734	-0.224686	-0.509085	-0.0582809	-0.191086	-0.243896	-0.43424	0.568736	-0.0471764	0.287199	0.14628	0.124693	-0.889084	-0.10733
0.28199	0.683922	0.148788	NaN	-0.040575	0.143125	0.207812	NaN	0.0742435	0.153877	NaN	NaN	-0.271913	0.404417	0.194389	-0.278688	0.0713196	-0.062849	0.253605	NaN	-0.0519505	0.178062	0.314405	0.465697	0.251179	0.511795	NaN	NaN	NaN	-0.260348	0.536644	0.500528	NaN	NaN	0.380209	0.158577	0.135855	-0.0688457	0.500406	NaN	NaN	NaN	0.499872	NaN	-0.154823	0.522032	1.07829	-0.163322	0.112419	-0.597878
-0.174309	0.0788765	-0.416327	-0.173149	0.109816	-0.170238	-0.242318	-0.191513	0.15192	0.360682	-0.128831	-0.243448	-0.150557	-0.414543	-0.459402	-0.324501	0.338902	-0.0154095	0.0503445	-0.0729036	0.154816	-0.0626488	0.0710125	-0.227307	0.0755167	0.222824	-0.458717	-0.43792	0.132492	-0.0729904	0.644407	0.130585	-0.429553	-0.290067	-0.360656	-0.297976	-0.140129	-0.101913	-0.00673675	0.169363	-0.746073	-0.0500851	-0.25832	0.0196638	-0.0724201	0.425306	0.677305	-0.0928459	0.186869	0.0760574
0.158222	-0.475471	0.131388	-0.0517941	0.493988	-0.0223799	0.588126	0.0295353	-0.278162	-0.138023	0.112725	0.118866	0.184988	0.339182	0.0444775	0.112614	0.00518036	-0.0151157	0.231928	-0.0318041	0.00451279	0.0184135	-0.388206	0.0853109	-0.195529	0.00327492	-0.0507622	0.0141621	0.198996	-0.23427	-0.330254	-0.114937	0.620828	0.510139	0.114879	-0.330471	-0.102966	-0.0427036	-0.326719	0.291594	0.137007	0.255539	-0.166281	0.100728	-0.0962429	-0.178955	0.0356178	-0.347176	0.325209	0.581024
0.557308	0.172407	0.85368	-0.113798	-0.442101	-0.0428991	-0.362359	0.138769	-0.510191	-0.370249	-0.0644236	-0.0949078	-0.384031	-0.384115	-0.295689	0.0858421	-0.0832577	-0.272825	0.19586	-0.0127687	0.0216217	0.231966	-0.0707607	-0.289674	-0.975427	-0.294102	0.52779	0.168373	-0.402506	0.417944	-0.151659	0.306572	0.294414	0.12951	-0.176215	-0.0431881	0.215965	-0.0498238	-0.024416	-0.271748	0.195704	-0.0309525	-0.108053	-0.216079	-0.349621	-0.662186	-0.253801	0.0779324	-0.538853	0.0224648
-0.291922	-0.521722	-0.259912	0.179077	NaN	NaN	1.08366	NaN	0.0199728	NaN	0.442863	0.00245667	0.12899	0.741548	0.417903	NaN	NaN	NaN	0.510072	-0.403689	NaN	0.197236	0.31063	-1.00653	NaN	1.04068	0.308846	0.578316	0.297997	1.03293	0.82236	NaN	0.0419416	-0.302682	0.391036	NaN	0.168158	0.108884	-0.171479	0.656681	NaN	0.590767	0.768385	-0.0145254	-0.698494	1.02045	NaN	-0.0392618	0.117683	-0.166784
0.152748	0.423109	-0.283695	-0.0678368	-0.344893	-0.201175	0.132573	0.0340443	0.669081	0.0709267	0.0832205	0.125683	-0.727079	-0.114716	-0.139856	-0.436386	-0.0474205	-0.0440159	-0.153961	-0.16195	-0.375156	-0.379738	-0.23629	0.0495958	-0.0697851	-0.624641	-0.445322	-0.27416	-0.026125	-0.161901	0.423115	0.208204	0.314933	0.185304	-0.347039	-0.41827	0.0839825	-0.0315609	-0.273127	0.0405655	0.0587444	0.0377064	-0.198286	-0.213269	0.112551	-0.0965996	-0.217861	-0.278952	-0.186882	-0.163984
0.273693	0.465996	0.177399	-0.012413	0.0239811	0.151097	-0.35864	-0.022234	-0.0576248	0.0439281	0.174022	0.266865	-0.0163746	-0.231667	-0.335829	-0.143156	0.0183372	-0.0386448	0.119064	-0.218566	-0.214224	-0.154543	0.343609	-0.100657	0.365909	0.612633	0.108612	-0.265511	-0.2479	0.192064	0.0883827	0.450926	-0.188146	0.064168	-0.00861835	0.0385761	0.279854	-0.1371	0.366331	0.501923	0.495123	0.120878	0.19582	-0.138242	0.0480137	-0.156681	0.15077	0.00930595	-0.238531	0.506002
0.00676346	-0.193068	-0.499424	0.180519	0.0927639	-0.0734835	-0.441514	0.391129	-0.105152	0.0818443	-0.249089	-0.0848808	0.228912	-0.24807	-0.519299	-0.217545	-0.109779	-0.00523567	-0.261274	-0.300937	-0.1182	-0.187254	-0.0594158	0.226869	0.180688	-0.334564	-0.0977325	0.786428	0.0621586	1.00596	-0.0287304	1.05022	-0.00839901	1.46165	0.609298	0.361101	-0.142174	0.176567	1.42393	0.430019	-0.342131	0.128359	-0.0678673	-0.170405	-0.0785942	-0.362434	-0.0571251	-0.712194	-0.825459	0.0461941
-0.110001	0.42	0.0360889	0.304012	0.300724	0.289634	0.342462	0.408712	0.885211	-0.131496	-0.0679464	0.0628338	0.312258	0.331177	0.296975	0.0357056	-0.0589848	-0.0629787	0.38782	0.351197	0.10235	0.388636	0.906961	0.677659	1.05306	0.569315	0.221762	0.103951	-0.290586	0.269386	0.121696	0.380083	0.0250502	1.02534	1.46761	0.879669	0.344696	0.865164	1.11126	-0.329668	0.345978	0.178377	0.23101	0.0365038	0.615873	-0.151283	0.678326	0.00577736	-0.24333	-0.670891
-0.294872	-0.0616455	-0.431633	0.101694	0.145479	-0.217746	0.148473	0.0736713	-0.164883	-0.417585	-0.0640059	-0.416237	-0.201799	-0.157755	-0.120367	-0.328123	-0.283472	-0.254835	-0.0752182	-0.408736	-0.165709	0.123779	0.450912	0.573215	0.0637827	0.534899	0.28676	0.444921	0.605675	0.90885	0.669535	0.76018	-0.173625	-0.0283823	-0.171748	-0.190142	0.527256	-0.161127	0.56554	0.828796	0.174925	0.0881729	0.0669003	-0.204949	-0.396152	0.50894	0.138208	-0.165112	0.40737	-0.349209
0.431696	0.438387	0.0190792	-0.12105	0.32477	0.0774717	0.0401258	0.04496	0.299433	0.183537	-0.131146	0.173832	-0.00161171	0.154037	-0.0246143	0.0744438	0.314583	0.290928	0.0601883	0.275826	0.151678	0.19458	0.232853	0.0885286	0.203519	-0.375849	0.584093	0.663771	0.895914	0.43152	0.231281	0.133284	0.315356	0.530162	0.131558	0.18136	0.341637	-0.0453587	0.018734	-0.0883217	-0.127499	0.0370502	-0.193047	0.256507	0.443689	0.109896	0.616478	-0.0759354	0.21604	0.159605
-0.267565	-0.407253	-0.560499	-0.307451	-0.138296	-0.298787	-0.133626	-0.642908	-0.122971	-0.481274	-0.398057	-0.162582	-0.585768	-0.252571	0.128653	-0.258873	-0.380955	-0.471767	-0.339394	-0.209619	0.300241	0.383635	-0.00959015	-0.0984011	-0.1503	-0.712339	0.167868	0.606829	-0.111536	0.614534	-0.029705	0.436384	-0.321197	0.623195	-0.0723124	-0.0350475	0.253942	0.421991	0.416391	0.217625	0.467276	0.155464	-0.0838528	0.0220003	-0.0431232	0.381489	0.293516	0.186672	0.398462	-0.627092
0.246435	0.470901	-0.408701	0.985081	0.463371	0.45905	0.637618	0.855501	-0.0390053	0.681589	-0.627606	0.278378	-0.873392	-0.66444	-0.973251	-0.823757	-0.216217	-0.31658	-0.120893	-0.452846	-0.0435715	-0.156342	-1.13419	-0.162635	-0.502227	0.371559	1.00382	2.98506	1.15467	0.740986	1.80571	0.761868	0.656671	1.27771	0.615861	0.827099	-0.322462	1.067	0.520428	1.00654	1.83551	0.204638	0.135262	2.15139	1.00238	1.36343	0.765331	0.559931	-0.918127	0.314148
-0.391491	0.592779	-0.161036	0.294346	0.230667	0.118464	0.390054	0.376657	-0.0358086	0.62269	-0.415454	0.191713	-0.496834	-0.545626	-0.782196	-0.877214	-0.128532	-0.33362	-0.034811	0.0465212	0.0652561	-0.177925	-0.772421	-0.142171	-0.119996	0.284512	0.960287	1.83765	0.50293	0.898489	1.47505	0.973652	0.847484	0.873984	0.132428	0.864782	-0.0622463	0.728916	0.800476	0.8995	2.15521	0.799908	0.625595	1.62744	0.783518	1.37533	1.04056	-0.260796	-0.49918	0.242128
-0.126974	0.960295	-0.315884	-0.425007	0.332228	-0.324573	0.233211	0.923344	0.221632	0.668688	-0.406049	-0.135185	-0.671249	-0.188881	-0.71011	-0.999615	0.037159	-0.14888	-0.0130386	-0.375714	0.084177	-0.221016	-0.87611	-0.0944681	-0.609828	0.20565	1.46095	1.4831	-0.650642	0.703005	1.54818	1.01487	0.52061	0.599072	0.851773	0.493118	0.732376	0.786572	0.295202	0.675339	2.94866	0.958197	0.579868	2.03459	0.907492	1.72656	1.58648	0.0387974	0.385557	0.124321
0.0140018	0.349764	0.0122509	0.155891	0.249542	0.230599	0.561078	1.29681	0.786898	1.30283	-0.339204	0.222307	-0.35874	-0.0381718	-0.445496	-0.407059	0.0660858	0.13826	0.0935898	-0.581702	0.416899	0.0192299	-1.15083	0.0336618	-0.650975	0.305613	0.955568	1.57809	-0.554892	1.45424	1.58929	1.10647	1.1099	0.950812	0.165835	0.76804	0.332577	0.937851	-0.44149	0.879372	1.53086	-0.190437	-0.199753	1.53026	0.41609	1.66719	1.26201	-0.0404606	1.12516	0.0104198
0.0411072	0.637436	0.119635	0.33864	0.0252552	0.254859	0.282445	1.08764	0.639996	0.913702	-1.12382	0.297628	0.0610638	-0.208206	-0.832676	-0.331911	0.0495815	-0.0109978	-0.00658798	0.0691442	0.11216	-0.112686	-1.19825	0.00458622	-0.438506	0.243288	0.834621	1.67293	0.701788	1.31216	0.935682	0.56625	1.05995	0.954064	0.055068	0.557993	0.225365	0.65003	0.456486	0.770496	0.6873	0.345192	0.134741	1.53958	0.850632	1.57974	1.05614	-0.0604916	1.01697	-0.214884
0.0498791	-0.0379391	-0.0300922	-0.875784	-0.171921	0.0314283	-0.736905	-0.416973	-0.229893	-0.0726986	0.024581	-0.0162849	-0.483387	-0.427628	-0.789509	-0.474064	-0.103434	-0.239283	-0.518095	-0.0406981	0.00602722	-0.422014	-1.31409	-0.766447	-0.14663	1.4338	0.729694	0.0503998	-0.481152	0.279339	-0.586052	0.115501	0.0847502	-0.21902	-0.579198	0.458155	-0.27747	0.146051	-0.716561	-0.636322	-0.267948	0.25481	-0.0399036	-0.274289	-0.0171585	-0.725704	-0.0860062	-0.740446	-0.340651	0.0974102
0.177187	0.256062	-0.161163	NaN	-0.489338	NaN	NaN	-0.357437	NaN	NaN	-0.118281	-0.0404453	-0.0879955	NaN	NaN	NaN	NaN	NaN	NaN	-0.175174	NaN	NaN	-0.0633106	-0.290528	NaN	-0.367035	NaN	NaN	NaN	0.791123	NaN	NaN	-0.564122	-0.425162	0.147504	NaN	-0.205906	-0.585062	-0.536667	NaN	0.135944	-0.368042	-0.539118	-0.361356	-0.718916	NaN	NaN	-0.0294476	0.023386	-0.0570831
0.0666704	1.27963	NaN	1.18311	0.772793	1.3751	1.43707	1.16655	0.479298	1.54985	0.61552	1.42931	1.21141	0.335461	0.0747471	2.01864	1.80137	1.44882	0.751091	0.404458	0.87262	0.0452118	0.243438	0.499695	0.836342	-0.0191956	0.387191	1.78896	1.27741	0.353507	-0.507256	-0.763489	0.832816	0.206199	1.18947	0.530676	1.11134	0.183418	-0.271801	0.436108	-0.0814018	0.151424	-0.661526	0.229817	NaN	1.49251	-0.604982	0.247967	0.609829	-0.751162
0.389547	0.536549	-0.242329	0.371021	0.0668945	0.110351	0.227616	1.02007	-0.0385761	0.542826	-0.610839	0.116238	0.111549	-0.394688	-0.718781	-0.447447	-0.224007	-0.249096	-0.305468	-0.0497503	-0.0288582	-0.318018	-0.571711	-0.148055	-1.20956	-0.434696	1.27516	1.22357	0.174141	1.76097	2.20691	1.50774	0.780309	1.20386	0.00872898	0.349413	0.931787	0.691732	0.287161	0.0996704	3.14193	1.24765	0.988405	0.878936	2.0075	1.08513	1.40967	-0.185116	0.935938	-0.833633
NaN	NaN	NaN	NaN	NaN	NaN	NaN	NaN	NaN	NaN	NaN	NaN	NaN	NaN	NaN	NaN	NaN	NaN	NaN	NaN	NaN	NaN	NaN	NaN	NaN	NaN	NaN	NaN	NaN	NaN	NaN	NaN	NaN	NaN	NaN	NaN	NaN	NaN	NaN	NaN	NaN	NaN	NaN	NaN	NaN	NaN	NaN	NaN	NaN	NaN
-0.0650368	0.0787201	0.186575	0.685499	0.000751495	-0.00988102	-0.394355	1.09612	0.563995	0.827663	-0.763608	0.186272	-0.20953	-0.429085	-0.596197	-0.872156	-0.225546	-0.528791	0.0348911	0.408555	0.141293	-0.536034	-1.17676	-0.0276594	-0.395219	0.431089	0.908936	1.8526	0.916718	1.446	0.485785	0.942368	1.11813	1.14975	0.119071	0.590448	0.441717	0.41662	0.040884	0.737652	-0.254612	0.0919437	-0.120539	1.20895	1.12637	1.34134	1.40292	-0.0462208	0.571804	-0.658239
-0.0463505	0.192757	0.0816479	-0.0321064	0.0495014	-0.0554132	0.195046	1.11635	1.12156	1.55102	-0.287375	-0.1103	-0.116272	-0.0266705	-0.336218	-0.206852	0.567888	0.706055	-0.262608	0.276671	0.720892	0.535658	-0.80537	-0.0341692	-1.05796	0.939121	0.804344	1.31129	0.355745	1.19832	0.0441971	0.0856552	1.05646	0.682292	0.722793	0.471094	0.760277	0.61117	-0.512274	0.45561	0.129379	0.133768	-0.0383644	1.8794	0.661148	1.62353	1.44745	0.0823402	0.789829	0.169634
0.780184	-0.60206	-0.135258	-0.74634	-0.492693	-0.699481	-0.0546083	-0.533871	0.0207806	-0.261858	-1.24278	0.483366	-0.257576	-0.816484	-0.647228	-0.352207	0.302174	0.148722	-0.409683	-0.347482	0.637688	0.686865	0.125607	0.548608	-0.4859	-0.67771	-0.556471	-0.694658	-0.688145	-0.41287	-1.31956	-0.0852394	0.333264	0.108371	-0.312881	-0.338778	0.244616	0.691362	-0.0889988	0.468882	-0.458267	0.637882	0.62184	-0.729268	-0.659584	-0.763939	-0.535618	-0.630909	-0.0844994	0.284962
NaN	NaN	NaN	NaN	0.35416	NaN	NaN	NaN	NaN	NaN	NaN	NaN	NaN	NaN	NaN	NaN	NaN	NaN	NaN	NaN	NaN	NaN	NaN	NaN	NaN	NaN	NaN	NaN	NaN	NaN	NaN	NaN	NaN	NaN	NaN	NaN	NaN	NaN	NaN	NaN	NaN	NaN	NaN	NaN	NaN	NaN	NaN	NaN	NaN	NaN
0.213697	-0.134499	0.397591	0.762062	1.30425	0.667717	0.229846	0.902769	0.534641	0.120676	0.637816	0.956463	0.338261	-0.0514889	0.0610313	0.154102	0.704701	0.00841236	0.491045	0.0181093	0.682189	0.616123	-0.397656	-0.337317	0.589997	0.137494	0.152142	0.375763	0.822283	0.164541	0.830177	0.661788	0.73976	0.100076	0.192718	0.515447	0.576191	1.08535	0.118196	0.545467	0.489344	0.431753	-0.138618	0.816888	1.36984	0.571108	0.708215	0.75669	-0.47495	0.0770912
-3.92962	-3.13547	-0.528809	-3.01445	-0.522346	-2.78685	-2.80114	-1.92626	-3.44636	-4.06883	-3.53617	-3.45983	-4.0585	-2.8562	-3.0121	-3.46137	-3.21522	-3.20526	-2.91154	-3.45338	-3.41962	-3.12957	-3.26142	-2.77495	-2.45614	-4.28471	-3.13509	-2.91296	-2.90203	-3.87727	-2.68758	-3.1695	-3.07711	-3.25321	-3.61084	-2.97217	-3.78255	-4.05068	-3.38385	-3.65116	-2.09859	-3.31163	-3.33962	-3.30783	-0.107166	-2.53494	-3.0686	-4.3306	-3.76368	-2.45787
NaN	-2.1778	-0.558792	-1.29567	-0.0166759	-0.592585	-0.923074	-1.14344	-1.1972	-0.794196	-0.131063	-1.06864	NaN	-1.10104	-1.2612	-0.531465	-0.0551348	-0.223928	-1.2633	-0.7137	-0.268198	-1.37792	-2.402	-2.11739	-1.89546	-2.78131	-1.56569	-1.45241	-0.895408	NaN	-0.577513	-0.0133238	1.66083	0.250674	NaN	-0.715399	-2.04536	-3.03903	-2.2802	-1.59416	-1.09155	-1.29434	-2.44618	-0.203513	0.0101547	-0.415916	0.839026	-2.25583	-2.03219	NaN
-0.641788	-0.850973	-0.518696	-0.82852	-0.3932	-0.811141	-0.927358	-0.34952	-0.753723	-0.363646	-0.0585546	-0.427799	-0.106852	-0.273956	-0.0607471	-0.252731	0.264715	0.191895	-0.110203	-0.652812	0.0590477	-0.0718594	0.725363	0.542844	0.296935	-0.151096	-1.44817	-0.914165	0.691467	-1.05528	0.498747	-0.239321	-1.09379	-2.11797	-1.0422	-1.16571	-1.1557	-0.241856	0.309563	0.130156	-0.601065	-0.483915	-0.318626	-0.307811	0.537817	0.23431	-0.393538	0.673038	0.373182	-1.17711
NaN	NaN	NaN	NaN	NaN	NaN	NaN	NaN	NaN	NaN	NaN	NaN	NaN	NaN	NaN	NaN	NaN	NaN	NaN	NaN	NaN	NaN	NaN	NaN	NaN	-0.938618	NaN	NaN	NaN	NaN	NaN	NaN	NaN	NaN	NaN	NaN	-1.25768	-0.657911	NaN	NaN	NaN	NaN	NaN	NaN	NaN	NaN	NaN	-1.45049	-0.544935	NaN
-0.236355	-0.762512	-0.239136	-0.741001	-0.698284	-0.518926	-0.418202	-0.483824	-0.953516	-0.645491	-0.0321379	0.0572529	-0.11005	-0.362646	0.226347	-0.177242	0.318676	-0.0712414	0.315994	-0.54112	-0.311428	-0.506289	-0.151119	-0.598842	-0.467076	0.99917	-0.453297	-0.154125	-0.136997	0.261814	-0.406116	0.688448	0.3096	-0.173682	-0.678372	-0.138502	-0.519009	-0.182253	0.0517521	-0.282854	0.577614	-0.0401821	-0.0997143	-0.600499	-0.447294	0.134007	0.235357	0.343929	-0.568834	-0.682608
NaN	NaN	NaN	NaN	NaN	NaN	NaN	NaN	NaN	NaN	NaN	NaN	NaN	NaN	NaN	NaN	NaN	NaN	NaN	NaN	NaN	NaN	NaN	NaN	NaN	NaN	NaN	NaN	NaN	NaN	NaN	NaN	NaN	NaN	NaN	NaN	NaN	NaN	NaN	NaN	NaN	NaN	NaN	NaN	NaN	NaN	NaN	NaN	NaN	NaN
-0.276752	0.420835	0.154381	0.177317	-0.274199	-0.152905	-0.332707	0.0342731	0.0197449	-0.122475	0.906709	0.0800724	-0.33779	-0.127354	-0.458229	0.158924	0.126043	0.039999	0.328156	-0.211421	-0.275551	-0.0426197	0.534412	-0.163877	0.34278	1.09021	0.446499	0.316961	0.0907574	0.568439	0.629414	0.364973	-0.171983	-0.257339	-0.282878	-0.287743	0.29591	0.255171	1.11037	-0.18187	-0.23933	0.609756	0.923042	-0.0805655	0.574705	-0.149836	0.943668	-0.191679	-0.584921	-0.490643
0.176081	0.581192	0.602293	0.474165	0.0301228	0.372592	0.0692186	0.256308	0.103346	-0.0939159	0.147859	0.112568	0.104256	0.299509	0.0295258	-0.278238	-0.109304	-0.0137367	0.208658	0.0742903	0.0548344	0.311239	0.276054	-0.0252447	0.35123	0.504581	-0.0567112	0.245918	-0.169796	0.660112	0.286146	-0.0153885	0.363648	0.0597563	0.311492	0.100061	-0.0209236	0.136894	-0.036705	-0.202984	-0.287119	-0.288656	-0.286978	0.391362	0.676908	0.310827	-0.0413208	0.0724945	-0.399685	-0.148491
0.498619	-1.45925	-2.18151	-2.07714	-1.42514	-1.86913	-2.2132	-1.51333	-0.654058	-0.516994	-1.09742	0.096014	-2.11274	-1.83656	-1.95212	-1.33313	-0.88839	-1.38472	-0.660086	-0.519027	-0.59894	-1.52881	-2.25913	-1.62163	-2.54736	2.61828	-1.97352	-2.07637	-2.02295	-0.99839	-1.6628	-1.84691	-0.677876	-2.20332	-1.11983	-1.86797	0.866203	-2.06021	-0.205603	-2.52673	-0.190115	-0.969568	-1.50843	-2.73792	-1.19997	-1.17806	0.130222	-1.74467	-0.992512	-0.640379
-0.0445805	-0.511196	0.405878	0.170504	0.0695324	0.022893	-0.496551	-0.284746	-0.0189762	-0.0149326	0.172984	0.045702	0.252476	0.118347	0.25536	0.246685	0.0694275	0.116995	0.127817	0.164966	0.296503	0.40048	-0.346704	-0.0559492	0.221946	0.0501213	-0.492783	-0.115622	0.194363	-0.461643	-1.09733	-0.799631	-0.230388	-0.899808	-0.0931807	-0.392839	-0.800556	-0.205484	-0.631128	0.28969	0.308094	-0.350771	-0.29059	-0.0544119	-0.807596	0.0407658	-0.390375	-0.432684	-0.64366	0.474779
-0.668627	-0.556559	-0.688482	-0.194715	-0.229195	-0.572425	-0.51529	-0.980408	0.19799	0.000558853	-0.297225	-0.146778	0.435112	-0.373039	-0.102081	-0.402941	-0.381592	-0.329025	-0.640743	-0.0627394	0.138361	0.19626	-0.0225906	-0.0324659	0.0182486	-0.566011	-0.743803	-0.651731	0.538734	0.329586	-0.237005	-0.449902	-0.953914	-0.557933	-0.099124	0.0480919	-0.392199	0.51845	-0.0815239	-0.359715	0.204996	0.476498	0.686634	0.0449324	0.153322	-0.443609	-0.628887	0.24395	-0.283873	-0.424152
-0.106522	-0.42013	-0.286829	-0.415354	-0.216324	0.536302	0.316545	0.0337868	-0.162693	-0.393278	-0.0415163	-0.343	-0.710363	-0.481031	-0.409433	-0.718727	-0.627956	-0.444027	-0.748217	-0.586925	-0.230076	-0.0542107	0.320389	-0.0249872	0.00395107	0.820185	0.426649	0.126951	-0.913853	-0.675982	-0.429043	0.664402	0.797437	1.56458	1.85273	1.06935	0.792097	0.214886	0.772177	0.469738	-0.572971	0.136095	-0.0424423	-0.593661	-0.0904121	-0.679976	-0.466484	-0.48139	-0.433548	0.775141
-0.368658	0.174505	0.138119	0.303223	-0.177855	-0.328794	-0.0467863	-0.276608	0.481432	-0.0887947	-0.0542002	0.0470753	0.0878639	0.0790138	0.230867	-0.154514	-0.0113564	-0.144699	0.170977	0.264256	-0.212648	0.166216	-0.143959	0.0919542	-0.0861082	-0.155508	0.209114	-0.327251	-0.131124	-1.08559	0.511629	0.428045	-1.4017	-0.164096	-0.179643	-0.246908	-0.289188	0.215891	0.0285892	0.0963726	0.205524	0.12365	0.162085	0.0417643	0.015543	-0.277458	-0.535362	0.365784	-0.648298	-0.0902653
1.19224	1.41238	1.31417	0.32268	-0.0652466	0.0201292	-0.132878	1.30626	-0.0994968	-0.16433	0.695468	-0.395302	0.261827	-0.333025	-0.762854	0.207346	0.862799	0.261265	-0.770533	-0.0483961	1.33752	0.195997	0.12851	0.157926	-1.5495	-1.78626	2.00298	2.35078	3.63153	-0.943897	0.978645	0.0177002	2.84036	1.74885	-0.370149	-0.0712547	-0.117331	0.177027	-0.43716	-0.170084	-1.68384	-0.566229	-0.0569153	0.0955801	1.10456	-0.0731754	2.07807	-1.06461	-0.127718	-0.473398
-0.198099	0.00828171	-0.528866	0.281908	-0.450894	-1.77039	-1.55147	1.19208	-1.10776	-1.86406	0.233962	-0.554821	-0.642536	-0.797358	-1.73136	-1.94372	-1.68992	-1.30635	-1.34004	-0.811437	-1.18528	-0.637499	-1.01523	-0.996017	-2.73202	-1.82968	0.0631313	0.298653	-0.0881405	2.23455	0.356634	-0.932564	0.0908918	-0.670018	-0.56173	-1.543	1.94935	-1.18817	-1.20815	0.246603	-0.114931	0.0122852	-0.278391	-0.137771	0.31749	-0.553616	-1.72855	-1.62308	-1.59905	-0.12575
-0.704069	0.321724	0.58787	0.330465	-0.0053215	0.905881	-0.112493	0.80118	-0.012188	0.123394	0.243901	0.18009	-1.13801	0.126272	0.294359	0.0303631	0.205179	0.221588	0.513475	0.0418234	0.1716	0.387598	-0.0669212	1.0951	0.312901	-0.028223	0.218199	0.271452	0.259844	-0.996437	0.102461	-0.445265	0.175231	0.306726	0.872207	0.978851	0.00539017	0.111593	1.66319	0.369822	0.481152	0.0679569	-0.724884	-0.221427	0.391623	0.222317	-0.221487	0.0741081	-0.0204487	-0.60445
0.177654	0.124035	-0.389214	0.0196686	0.0987911	-0.0758734	-0.0549307	-0.0628529	-0.104347	-0.110596	0.218923	0.0820045	0.0465145	-0.0773621	0.18527	-0.0931454	-0.0904999	-0.146885	-0.0198536	0.16783	-0.0587158	0.113281	-0.0410576	-0.121684	-0.0439405	0.175875	0.0527802	0.141106	-0.382318	-0.178797	0.0733299	0.352245	0.16332	-0.00372601	-0.444781	0.19195	0.124557	0.464005	0.442604	-0.219801	0.891132	-0.0011158	0.0460243	0.283759	0.354328	0.102072	0.0654984	0.399605	0.0671825	0.0095787
0.267023	-0.262074	0.111076	0.174122	NaN	-0.124301	0.712594	0.00156593	-0.153915	0.188	NaN	NaN	0.00578499	0.344983	0.142246	0.0782089	-0.00160217	0.13851	0.225491	NaN	0.0904961	0.533385	0.486917	0.0973272	0.203441	-0.4529	-0.0962801	0.0547419	0.0532274	1.01823	0.396877	-0.356176	NaN	NaN	0.194373	-0.132952	0.307566	0.139629	-0.330666	0.418039	-0.0662651	NaN	-0.208923	NaN	0.0251751	-0.137167	0.280235	-0.323256	0.0797501	0.350386
0.200871	0.63163	-0.0870743	-0.135443	0.0361748	0.00926876	-0.136691	-0.102033	-0.306211	-0.169081	-0.265567	-0.0196819	0.0878029	-0.48414	-0.344627	-0.0541115	0.0384464	-0.0974426	-0.287306	0.484397	-0.0445518	0.158321	-0.109026	0.225736	-0.39075	-0.100868	0.577751	0.288527	0.285181	0.422112	-0.574457	0.257261	0.258927	0.307601	0.551808	0.147362	0.25338	-0.173954	0.00269127	-0.601589	-0.798749	-0.36664	-0.223034	-0.564492	0.000116348	-0.371296	0.170073	-0.479845	-0.232298	-0.285196
-0.166231	-0.308451	0.483559	0.232647	-0.199003	-0.074687	-0.349669	-0.0575523	0.0792656	0.185051	0.31434	-0.0192661	0.0406895	0.0631676	0.134829	0.260777	0.127771	0.0623436	-0.0806293	-0.122773	0.0570011	-0.0333214	-0.246834	-0.330773	0.122142	0.665176	-0.420225	-0.288397	-0.402956	-0.22481	-0.280331	-0.193951	-0.113515	-0.388476	-0.369266	-0.0624752	-0.182142	-0.125835	0.151308	-0.0292873	-0.576633	-0.268873	-0.161261	0.499536	-0.547886	-0.123318	0.182703	0.030304	-0.613535	0.36552
0.166393	-0.442154	-0.445627	-0.597641	-0.266388	0.174808	0.205876	-0.010479	-0.760664	-0.115091	0.457448	-0.233971	-0.154572	-0.251558	0.145958	-0.00408363	0.31506	0.220005	-0.233646	-0.564591	-0.103819	-0.290632	0.0250187	0.375588	-0.583735	0.198292	-0.564243	-0.0192814	-0.190023	-0.00716019	-0.194929	1.30136	0.450486	1.36714	0.446534	0.356079	0.888676	0.0469036	-0.703403	0.345463	0.0301399	0.379734	0.267654	-0.290877	-0.762032	-0.593552	-0.16213	0.176455	0.667416	-0.282318
0.203192	0.493999	0.0775433	0.399208	0.438965	0.375842	0.448314	0.413448	0.0740471	0.368317	-0.0197821	0.457712	0.227262	0.395546	0.072403	-0.0313683	0.398033	0.370096	0.0935154	0.37423	0.0295391	-0.0171509	0.524757	0.505479	1.25883	0.707071	0.656137	0.426134	0.546013	0.287771	0.55801	0.292469	0.317893	0.817704	0.46646	0.335419	0.351404	-0.041317	0.137613	0.361872	-0.0756588	0.0446949	-0.27997	0.563899	0.103493	0.275747	0.107208	-0.0479259	-0.33741	0.338148
-0.115721	-0.0292606	-0.293009	-0.219175	-0.0477448	-0.522227	-0.642646	1.11025	-0.313419	0.00409126	-0.442412	0.261189	-0.0822659	-0.206814	0.0359993	0.0545082	0.298605	0.197048	0.154375	-0.0533609	-0.0803833	-0.324244	-0.0893841	-0.042779	0.0728254	0.99898	-0.285303	0.115864	-0.181154	-0.623316	-0.775002	-0.889338	0.0596151	-0.187995	-0.167644	-0.169708	0.0276413	-0.28577	-0.257181	-0.0434685	0.0902634	-0.425856	-0.0845661	-0.363534	-0.0488281	-0.217964	-0.118572	0.115705	-0.278406	0.152624
-0.206875	-0.540609	-0.576653	-0.266722	-0.231623	-0.0637255	0.0800886	-0.0030613	0.292881	0.304806	-0.333404	-0.403925	-0.434414	-0.0537357	-0.102619	-0.275072	0.112234	-0.127472	0.380724	-0.337382	0.0995579	-0.00716209	-0.108156	0.271571	-0.23927	0.889708	0.314095	0.233418	-0.113405	0.156349	-0.306646	0.0816879	-0.341746	0.299895	-0.0934839	0.00366974	-0.0762978	-0.0783386	-0.211405	0.186049	0.260115	0.191479	0.0393276	-0.150443	-0.593723	0.891729	0.639242	0.036602	0.285391	-0.0853081
-0.649654	0.133204	-0.131363	-0.219975	NaN	-0.2744	-0.0996389	-0.041996	-0.249811	-0.305544	-0.208619	-0.356754	-0.654259	0.131954	-0.0294266	0.938576	0.378746	0.271378	0.450035	0.147141	0.308018	0.162167	0.872856	1.22833	0.138011	-0.556004	0.640568	0.671841	1.61055	-0.669973	0.131605	0.0826073	0.321391	1.45268	-0.0872183	-0.138424	-0.103342	-0.209328	0.488192	0.375969	0.492456	0.769051	0.20364	-0.150853	-0.160437	0.453152	0.411427	1.13376	-0.274622	-0.575823
-0.0843964	-0.142393	0.187101	-0.256018	-0.0658264	0.0580359	0.0831251	-0.00464439	0.346273	-0.0301914	-0.365611	-0.253813	0.516586	-0.43292	-0.253946	-0.185993	0.201162	-0.0127487	-0.280985	-0.557101	0.689028	0.563946	0.220522	0.0227308	-0.281497	0.392006	-0.770924	-0.186806	-0.318012	0.0299816	-0.309845	0.290802	0.527253	0.0229063	0.344951	0.432941	0.501564	0.33349	-0.745539	0.0961857	0.105471	-0.348763	-0.467371	0.052125	-0.487703	-0.133986	-0.109325	0.539883	-0.415041	0.394943
0.482912	-0.179813	-0.66972	-0.791376	NaN	-0.573614	-0.166516	NaN	-0.808607	-0.793921	-0.332818	0.315416	-0.469976	-0.295712	0.0620537	-0.353613	-0.684405	-0.900127	-0.523336	-0.212996	-0.669553	-0.546305	-0.469007	0.212871	-0.539704	-0.131367	-0.443449	-0.0838337	-0.541698	-0.199028	-0.398325	0.0916862	-0.349519	0.650825	0.138879	-0.40745	0.681778	-0.201241	-0.315369	-0.149069	NaN	-0.0498028	-0.651312	-0.0351992	0.348333	0.571409	0.129053	-0.115667	1.2133	1.18513
0.0416927	NaN	0.0346851	NaN	NaN	0.32128	-0.364474	NaN	0.322433	0.00576401	-1.22931	-0.924221	0.226146	-0.0226765	0.114693	-0.0620136	-0.107296	-0.0655212	-0.313555	-1.08833	0.153469	0.361032	NaN	NaN	-0.0706091	-0.209925	NaN	NaN	NaN	-0.867569	-0.269327	0.859875	0.338281	-0.11003	0.043292	0.615057	1.40757	0.457365	NaN	NaN	NaN	1.17265	NaN	0.728869	-0.161028	-0.810343	0.182903	-0.488117	-0.0909004	-1.70324
0.0573883	-0.118036	0.274303	-0.282255	-0.147522	0.0305243	-0.182126	0.418354	0.169678	0.126171	-0.318341	-0.482294	0.161991	-0.525251	-0.297344	-0.341854	-0.0768147	-0.143227	-0.451967	-0.295934	0.136276	0.372873	-0.234343	0.723327	-0.336469	-0.421837	0.270473	0.392117	-0.245163	-0.501322	-0.552721	0.313232	1.30288	0.434518	0.107675	0.702209	2.16237	0.447594	-0.546741	-0.607822	-0.929726	0.242891	-0.300024	-0.167994	-0.481762	-0.503632	0.0727539	-0.302284	-0.351067	-0.838018
NaN	NaN	NaN	-0.553633	NaN	0.243976	NaN	NaN	NaN	-0.15608	NaN	NaN	NaN	NaN	NaN	-0.100964	0.221594	-0.0126686	NaN	NaN	0.170465	NaN	NaN	NaN	NaN	-1.12298	-0.037653	0.272827	0.670649	NaN	NaN	1.95559	NaN	NaN	NaN	0.271181	-0.35631	0.33423	NaN	0.925283	NaN	NaN	NaN	NaN	NaN	NaN	0.474564	-0.471832	-0.721857	-0.610113
0.194698	-0.0371914	-0.491104	0.212845	-0.136776	0.0364676	0.226686	0.63641	0.216694	0.328234	0.0599298	0.439823	-0.289297	0.077177	0.0123119	-0.139917	-0.16893	-0.0656662	0.135952	-0.000950813	0.160336	-0.268969	0.182692	0.346057	0.359916	1.23952	0.0760384	-1.66329	-0.938187	-0.535227	-0.281572	-0.426804	-0.169459	-1.00267	-0.441106	-0.0865555	-0.475798	0.0374241	-0.181366	0.318367	-0.194227	-0.0955544	-0.287926	0.439652	0.57165	0.594986	0.0143719	0.238373	0.934469	-0.304789
0.145252	0.191717	0.370218	-0.00105095	0.224861	0.154035	-0.152568	0.275469	-0.292364	-0.557438	0.129031	0.112343	0.101322	-0.0574493	-0.24312	0.353376	0.170609	0.192764	0.202858	0.274047	0.203566	0.243954	0.104389	-0.0703306	0.0774755	0.364954	-0.0212154	0.107464	0.521488	0.322134	-0.82329	-0.982128	-0.169932	0.000864983	0.339807	-0.0728865	0.040678	-0.0838451	-0.0893784	0.458351	0.648085	0.0133724	0.0617332	-0.291223	0.36343	-0.279888	-0.618534	0.118536	0.203684	0.475868
NaN	NaN	-0.18572	NaN	0.327705	NaN	NaN	NaN	NaN	NaN	NaN	NaN	NaN	NaN	NaN	NaN	NaN	NaN	NaN	NaN	NaN	NaN	NaN	NaN	NaN	NaN	NaN	NaN	NaN	NaN	NaN	NaN	NaN	NaN	NaN	NaN	NaN	NaN	NaN	NaN	NaN	NaN	NaN	NaN	0.527443	NaN	NaN	NaN	NaN	NaN
NaN	NaN	0.0124207	NaN	0.209064	NaN	NaN	NaN	NaN	NaN	NaN	NaN	NaN	NaN	NaN	NaN	NaN	NaN	NaN	NaN	NaN	NaN	NaN	NaN	NaN	NaN	NaN	NaN	NaN	NaN	NaN	NaN	NaN	NaN	NaN	NaN	NaN	NaN	NaN	NaN	NaN	NaN	NaN	NaN	0.554644	NaN	NaN	NaN	NaN	NaN
-0.240772	-0.103237	0.28805	0.0915947	0.186455	-0.221356	-0.191096	-0.156017	0.121042	0.118496	-0.0520906	0.0731354	0.257454	0.182024	-0.040184	-0.0417576	-0.0600338	0.0108719	0.0175133	0.355796	-0.0215797	0.0510559	0.140257	-0.0433111	0.0299273	0.279802	0.780027	0.405424	-0.00745773	0.496861	-0.0228653	-0.215681	0.30243	0.483361	0.306342	0.155785	0.352541	0.132515	-0.0213451	0.0598469	0.120068	0.0401592	0.0632954	-0.133744	0.567709	-0.367476	-0.212751	0.302576	-0.130978	-0.152376
0.168968	-0.692436	1.51914	-0.832842	-0.726236	-1.07293	-0.0751867	-0.273876	0.174452	-0.368038	0.432931	-0.354448	-1.19697	-0.993019	-0.579367	-0.432631	-0.254345	-0.942997	-0.244112	0.243234	0.181583	0.583166	-1.86457	0.389222	-2.84294	-0.954515	-0.295881	0.316607	0.254894	0.0826874	-1.76959	-1.6173	0.770745	0.0219717	-0.615958	-1.27147	-0.306625	0.1444	-0.42757	-0.238331	-1.15975	-0.818754	-1.14167	-1.22699	-1.69457	-0.938862	-0.377718	-1.85907	-0.940376	0.880135
-0.573042	0.319164	-0.371847	-0.242878	-0.11647	-0.374097	-0.0753546	-0.143719	-0.0342999	-0.0581303	0.0752192	0.0485268	0.0459976	-0.265766	-0.146614	-0.226488	-0.299702	-0.335476	-0.29528	0.171056	0.0952244	0.238293	0.473911	0.259053	0.236493	-0.0234318	-0.0421982	-0.690336	-0.0402241	0.446461	-0.0750027	-0.00468636	-0.2842	-0.152261	-0.191697	-0.105099	0.261547	0.498341	-0.60276	0.248171	-0.441259	0.440302	0.451986	0.312024	0.0444164	-0.107342	-0.422354	0.0166531	0.136723	-0.16539
0.969504	NaN	NaN	NaN	NaN	NaN	NaN	NaN	NaN	NaN	0.104352	0.0781269	0.175594	NaN	NaN	NaN	NaN	NaN	NaN	0.48256	NaN	NaN	NaN	NaN	NaN	NaN	NaN	NaN	NaN	-0.402448	NaN	NaN	0.199487	0.582671	0.428996	NaN	NaN	NaN	NaN	NaN	NaN	0.0681124	NaN	0.0317574	NaN	NaN	NaN	NaN	NaN	1.91052
0.00266075	-0.325293	0.193584	-0.112297	-0.0188656	0.161384	0.107879	-0.0466709	-0.00224686	-0.151453	0.141601	0.0691223	0.0407734	0.0622406	0.0228539	-0.0936604	-0.114897	-0.292202	0.309422	0.0710955	-0.113531	0.235842	-0.526625	-0.184707	-0.169822	0.00361633	0.379475	0.716665	0.533983	0.662855	0.635637	0.600719	0.278047	0.134953	-0.240893	-0.0476646	-0.15366	0.469833	0.251934	0.155464	0.0134983	0.697735	0.300051	0.206454	-0.20171	0.177994	-0.0771065	-0.167452	-0.19796	-0.0203094
-0.0107155	0.28548	-0.649931	0.252552	0.134464	2.2607	-0.0286798	0.373672	0.0323448	-0.217297	-0.193454	-0.0850239	-0.175676	-0.254721	-0.139496	0.106695	-0.26338	-0.390932	-0.205736	0.332156	0.384653	-0.132792	0.10597	0.225698	-0.156888	-0.188829	-0.219578	0.335947	-0.408283	-0.127876	0.0665627	-0.370359	0.453944	-0.189639	-0.251866	0.0456791	-0.410757	-0.111647	-0.0995293	0.514006	0.445686	0.413832	0.490387	0.629552	0.085165	0.10215	0.205223	0.555069	-0.382452	0.469526
0.00510406	0.0698738	-0.123726	0.206999	-0.178787	-0.222278	-0.2874	0.0924664	-0.558262	-0.331841	-0.134845	0.0352898	-0.153942	-0.566238	-0.554243	-0.32992	-0.0995941	-0.0740166	-0.604177	-0.141719	-0.129591	-0.28562	0.261198	-0.193992	0.0805044	-0.0300961	0.0304203	0.313263	0.278566	0.589586	0.0215416	0.235109	0.452556	0.244754	0.221103	-0.0708122	-0.201345	-0.0774097	0.106688	0.342096	0.350332	0.211325	-0.0457783	0.227502	-0.167622	-0.138697	0.109364	-0.525015	-0.398985	0.452896
0.357559	0.0463924	1.63586	1.9883	0.5836	1.641	0.177606	0.486504	0.0010109	0.150406	0.41279	0.0287685	0.310345	0.242107	0.376379	0.322027	1.1207	1.08253	0.158781	0.140135	1.09313	-0.08214	0.172775	0.149863	0.020606	0.268724	0.556122	0.648972	1.8998	0.108736	-0.0580521	-0.136112	0.537912	0.175975	0.846036	0.4018	0.32575	0.46314	0.215265	0.236641	0.247185	0.0374956	0.155895	0.309106	1.98957	0.0370617	0.519585	-0.0870152	0.084034	-0.197336
0.137482	-0.354502	-0.313318	0.00344276	-0.704878	-0.248328	0.954268	NaN	-0.0651894	-0.422071	NaN	NaN	-0.793533	-0.32774	-0.151361	-0.678286	-0.343208	-0.362368	0.0646782	NaN	-0.251616	-0.0530148	-0.460566	-0.454265	-0.235166	-0.60602	0.358578	0.80014	0.0950756	0.30624	-0.161522	0.00715256	NaN	NaN	-0.512116	-0.0008564	-0.0847473	-0.106632	-1.11371	0.0829792	NaN	NaN	-0.214689	NaN	-0.208939	-0.114412	-0.158789	-0.947523	-0.199772	0.317244
-0.11574	-0.175873	0.816124	0.250719	-0.0853653	-0.0833025	-0.4547	-0.253489	-0.133327	-0.0969334	-0.298202	-0.0606709	-0.279224	-0.260998	-0.00456047	0.052969	0.0408516	-0.100809	-0.11067	-0.0354185	-0.0580902	0.0294018	-0.404701	-0.292613	0.17183	-0.683592	-0.0591774	0.198931	0.121614	-0.00212479	0.245909	-0.058466	-0.717841	-0.273295	-0.405606	-0.179684	-0.292379	0.293997	0.0206852	0.440386	0.0795975	-0.0944691	0.185127	0.323882	-0.185671	-0.459328	-0.246637	0.135395	-0.66865	0.185854
NaN	NaN	NaN	NaN	NaN	NaN	NaN	NaN	NaN	NaN	NaN	NaN	NaN	NaN	NaN	NaN	NaN	NaN	NaN	NaN	NaN	NaN	NaN	NaN	NaN	NaN	NaN	NaN	NaN	NaN	NaN	NaN	NaN	NaN	NaN	NaN	NaN	NaN	NaN	NaN	NaN	NaN	NaN	NaN	NaN	NaN	NaN	NaN	NaN	NaN
0.354307	1.78493	-0.732334	0.40019	0.0382156	0.224065	0.65739	0.201481	0.0772972	0.427174	0.330863	-0.239256	0.172758	0.493206	-0.231924	-0.314913	0.884459	0.943968	-0.487236	-0.126748	1.15598	0.0332527	0.0863838	0.19003	-0.623906	-1.87512	0.112469	0.0863495	0.258135	-0.999817	0.313356	0.658691	0.0616961	0.138362	0.831679	0.623688	0.586817	-0.762346	-0.438534	0.834099	0.383501	0.00698471	-0.117994	0.0106287	-0.575478	-0.287516	-0.199068	-0.294937	1.24165	-0.822161
-0.913418	0.0288525	-0.839376	-0.630716	-0.535677	-0.024827	-0.102508	-0.0769844	0.531368	0.257286	-0.0530405	-0.0918255	0.529894	0.33427	0.326403	1.91337	-0.0188179	0.055685	0.167263	0.810847	-0.164328	-0.35063	-0.165236	0.509822	-0.948117	-0.624996	-1.16508	-0.916485	-0.88839	-1.07871	-0.710493	-0.497908	-0.509225	-0.0886717	-0.978555	-0.357235	-0.952904	-1.20241	-0.565077	2.03453	1.63202	0.8288	0.861307	-1.15814	-1.02712	0.289536	0.925531	-0.0437584	0.445345	-0.586069
0.0335369	-0.0932579	-0.19862	-0.502188	-0.11647	-0.400374	-0.126369	-0.170162	0.112539	-0.0299244	0.0162592	-0.052845	-0.139355	-0.19697	-0.164721	0.00509262	-0.0381126	-0.200991	-0.0182495	-0.0881186	-0.00675011	0.00764084	-0.275806	-0.0528173	0.0816927	-0.18816	-0.188332	-0.44854	0.00791359	-0.0783901	0.480776	0.185514	-0.00950909	-0.368516	-0.47573	-0.254866	-0.183613	-0.233027	0.1551	-0.137156	-0.0412483	-0.00319672	-0.126181	-0.0602751	-0.0669842	-0.117702	-0.223934	-0.062479	-0.326569	0.00489235
-0.0229454	-0.265158	0.0392456	-0.690035	-0.348242	-0.641812	-0.520568	0.74324	0.12793	-1.52588e-05	-0.141276	-0.154268	-0.374163	-0.157234	-0.18725	-0.0106392	-0.105755	-0.12089	-0.01754	-0.241693	-0.0612335	0.057476	0.0490112	-0.0903273	0.0730715	-0.284193	-0.357645	-1.02533	-0.777765	-0.376186	-0.0144501	0.0408974	-0.411601	-0.730184	-0.643981	-0.400036	-0.174	-0.159418	0.0753536	-0.531137	0.117653	-0.232513	-0.146658	-0.219106	-0.565504	-0.145868	-0.23848	0.0918961	-0.112993	0.323429
-0.991163	-0.0590401	0.886114	-0.774893	-0.550837	-0.462218	-0.118865	-0.381338	-0.97052	-0.856356	-0.858554	-0.133116	-0.600569	-0.855024	-0.478403	-0.260189	0.28422	0.0607052	-0.530209	-0.313375	-0.46533	-0.376511	-0.759501	-0.92883	-0.493472	0.030447	-1.42984	-0.985329	-0.705582	-0.859192	-0.937378	-1.19768	-0.287089	-0.814536	-0.882127	-0.175352	-0.728079	-0.340528	-0.416916	-0.301928	-0.353733	-0.0458183	-0.054512	-0.950307	-0.731283	-0.65078	-0.866634	-0.331825	-0.634233	0.955328
NaN	0.354404	0.0696182	-0.103218	0.802128	0.25246	0.322223	0.160795	0.180532	0.13978	0.507749	0.301579	NaN	1.00994	0.73266	0.48871	0.269432	0.343264	0.762812	0.262362	0.072794	0.0900574	0.315323	-0.106515	0.0443163	0.925631	-0.373596	-0.210365	-0.531906	NaN	0.503567	0.290714	0.187125	0.594453	NaN	0.497358	0.419758	0.434752	-0.122791	-0.219105	0.0566845	0.299898	0.261225	-0.297189	0.154928	0.182791	0.160839	0.265469	0.713545	-0.0862236
-0.0886803	-0.342512	-0.26825	0.225857	-0.218618	0.0198431	-0.266053	-0.180502	-0.0441322	-0.150932	-0.202945	0.0157013	0.443239	0.00194931	-0.40226	-0.125404	0.0275421	0.159391	-0.254259	0.629043	-0.190727	-0.100634	0.129156	0.0407915	0.0160646	0.268866	0.12282	0.423826	0.194691	-0.464676	-0.159695	0.262312	-0.0129251	0.296821	0.46919	-0.067585	0.0297813	0.0209351	-0.0458965	0.0767002	0.119429	0.115673	0.16539	-0.325244	-0.2936	-0.15497	-0.268553	-0.354649	-0.536703	0.515995
0.788441	-0.0525188	-0.033308	0.56444	0.546284	0.354501	0.687894	0.0274658	0.0865135	0.199137	0.911017	0.240858	-0.562067	-0.010828	-0.254255	-0.422123	-0.192648	-0.141043	0.0403442	-0.737306	-0.0466175	-0.199347	1.04436	1.02814	1.36095	0.00818443	0.627642	0.502672	0.441647	0.0875111	3.04959	1.98874	0.460277	0.182273	0.955049	1.13737	1.22658	-0.278645	0.580275	0.0151787	0.0847988	0.758772	0.938427	1.92461	1.48055	0.611242	0.507961	0.941704	0.483252	-1.18049
0.0428944	-0.284506	0.0992947	0.953846	0.0363827	-0.217071	0.287791	0.0947247	0.227209	-0.0938721	-0.264413	-0.0279064	-0.0769329	0.227905	0.332977	-0.229378	-0.344109	-0.376295	0.216665	0.0236406	0.041357	0.149197	0.34959	0.242295	0.158961	0.0252399	1.69318	1.27073	0.92675	0.00351143	0.56064	0.323433	0.156077	0.376079	0.92628	-0.0582485	0.44478	0.170965	0.19187	0.317856	-0.0385418	0.0524902	0.0987129	0.160405	1.00855	0.350544	0.751757	0.0742054	0.0543461	0.133556
0.365971	0.810263	NaN	-0.163143	NaN	NaN	NaN	NaN	NaN	NaN	NaN	NaN	-0.577829	NaN	NaN	NaN	NaN	NaN	NaN	NaN	NaN	NaN	0.225632	0.0870829	NaN	NaN	0.288565	-0.169992	-0.188597	1.00482	NaN	NaN	NaN	NaN	-0.413962	NaN	NaN	NaN	0.579548	0.0260849	NaN	NaN	0.832235	NaN	NaN	NaN	NaN	NaN	NaN	-0.323627
-0.0471478	0.071764	0.00469398	0.307331	0.263182	-0.122878	-0.346026	NaN	0.177739	-0.316185	NaN	NaN	-0.577797	0.495149	0.394449	-0.0905495	0.204714	-0.0455074	0.135989	NaN	0.278109	1.14647	-0.213867	-0.511823	-0.309268	-0.168638	0.780201	0.018259	-0.0938511	0.566496	0.581912	0.681042	NaN	NaN	-0.605006	0.110968	-0.152246	0.309628	-0.193428	0.218265	NaN	NaN	-0.260311	NaN	0.00642586	0.0992212	0.355803	-0.248541	-0.177513	0.581877
0.993225	2.45159	0.923746	-0.0978699	0.0672703	NaN	-1.04399	1.05809	0.104536	NaN	1.02207	-0.804565	0.570839	-0.472349	-0.844383	NaN	NaN	NaN	-0.441381	-0.511182	NaN	-0.0309582	-0.370743	-0.638925	-0.753127	-2.33597	2.62311	3.08294	3.38394	1.20309	1.67321	NaN	3.00619	1.72512	-0.758262	NaN	0.182405	0.371016	-1.1573	-0.124973	-0.843853	-1.63296	-2.07698	0.462033	0.930826	0.399822	NaN	-1.11379	-1.85869	-0.677843
-0.214844	NaN	0.00718307	NaN	-0.573689	NaN	NaN	NaN	NaN	NaN	-0.09554	-0.271891	-0.208521	NaN	NaN	NaN	NaN	NaN	NaN	-0.637879	NaN	NaN	NaN	NaN	-0.334853	NaN	NaN	NaN	NaN	-0.147228	NaN	NaN	-0.0322771	-0.588485	-0.803958	NaN	NaN	NaN	NaN	NaN	NaN	0.0823612	NaN	-0.596519	-0.0604	NaN	NaN	NaN	NaN	-0.883276
-0.186115	-0.416674	-0.423128	-0.421953	-0.16147	-0.480199	-0.187903	-0.257568	-0.0799236	-0.105169	-0.320743	-0.125666	0.458937	-0.216393	-0.307447	-0.267912	-0.222048	-0.163908	-0.376177	-0.312854	-0.0686722	0.163973	0.00374031	-0.190368	0.189116	0.0529976	-0.717001	-0.177376	-0.438261	-0.180462	-0.430418	-0.469753	-0.570292	-0.402644	-0.249862	0.0733852	-0.466452	0.312815	-0.178251	0.676582	0.721951	0.83304	0.990294	0.108567	0.287901	0.384649	-0.251198	0.00367165	0.0413589	-0.145102
-0.192396	-0.0193443	-0.102005	0.644388	0.726736	0.77111	0.324691	-0.217634	0.326859	0.38562	0.447034	0.528713	0.877876	0.587626	0.638943	0.696726	0.268404	0.399502	0.382999	0.132997	0.275099	0.0855255	1.11272	0.491284	0.33443	0.95838	-0.0931358	0.869278	0.202984	-0.456724	0.283926	-0.0501003	0.483832	1.20837	1.64824	0.995331	0.103802	0.217548	0.68046	0.178694	0.554537	1.05512	1.13206	0.412992	1.22662	0.0862217	0.14341	0.998617	0.97467	-0.435095
0.144144	0.301814	-0.21306	NaN	0.279917	0.313161	0.532044	0.727878	-0.034193	0.124073	0.697087	0.464239	-0.669584	-0.189388	-0.204472	0.0870075	0.0853157	-0.0126877	-0.218084	0.471042	0.0390453	0.0300198	0.0436268	0.339301	0.981658	-0.373409	NaN	NaN	NaN	-0.935266	-0.235071	0.170797	0.270328	-0.495727	0.127116	0.186443	0.331938	-0.608934	0.060751	NaN	0.51579	-0.482271	-0.109275	0.599879	0.920744	1.19781	-0.0251122	-0.950933	0.0530529	-0.185003
-0.45589	-0.00120544	0.465351	NaN	-0.0439224	NaN	NaN	0.539066	NaN	NaN	0.229775	-0.262735	-0.592092	NaN	NaN	NaN	NaN	NaN	NaN	-0.094512	NaN	NaN	0.422295	-0.474898	0.401086	NaN	NaN	NaN	NaN	-1.19817	NaN	NaN	0.0272055	0.00211239	-0.344131	NaN	NaN	NaN	1.30358	NaN	0.351494	-0.0133533	0.538418	0.146064	0.531015	NaN	NaN	NaN	NaN	-0.0192318
0.313375	-0.262104	0.370304	0.474195	0.156994	-0.246728	0.151727	0.103872	-0.102844	-0.0343094	-0.0898943	0.107555	0.439751	0.125069	-0.0963802	0.065527	0.382933	0.426876	0.169094	0.116193	0.160839	0.300406	0.103701	0.416917	0.398818	-0.465965	-0.261263	-0.0854683	0.816803	0.68882	-0.0371113	-0.392664	-0.395761	-0.704556	-0.241805	-0.515762	-0.538574	-0.507223	-0.225544	-0.399025	0.17005	0.361338	0.463812	0.318027	0.335327	0.505558	0.88027	0.133539	-0.119577	-0.428118
0.349281	0.283604	0.55549	0.691334	0.858397	0.732024	0.102271	0.465252	0.545261	0.753233	0.580606	0.770966	1.41725	0.963129	0.869888	1.10746	0.710361	0.871553	0.685528	0.741117	0.57283	0.344946	0.823467	0.722852	0.407804	1.50616	-0.0489407	-0.0170937	0.311928	-0.500948	0.584351	0.0454731	0.0424623	0.702907	0.973418	0.860556	0.332991	0.173695	-0.0635319	-0.267994	0.230633	0.442509	0.217892	0.430133	0.754887	-0.33144	0.195808	0.247549	0.685383	-0.428474
0.425415	0.159687	0.0586948	0.26572	-0.604952	-0.534728	-0.800188	-0.384956	-0.772899	-0.325796	0.0267859	0.0165768	0.276482	-0.754229	-1.0188	-0.173346	-0.426416	-0.0696278	-0.802578	0.0381441	-0.523884	-0.840628	0.0461502	0.096221	0.307176	0.699177	0.367229	0.495165	0.236731	0.636127	-0.490488	-0.324936	0.232047	0.397109	1.02226	-0.170704	0.598455	0.311663	0.128487	0.0693321	0.279612	0.0126114	-0.0612183	0.109656	-0.0773602	-0.691529	-0.328228	0.0593357	-0.0612335	0.480345
0.574242	-0.464911	-0.479738	-0.395859	-0.121832	-0.577783	-0.139871	-0.432699	-0.723326	-0.495586	0.529798	-0.200689	-0.641018	-0.318544	-0.663345	-0.690615	-0.317841	-0.563011	0.313568	0.5449	0.531075	0.0142994	0.586935	-0.0651312	0.21876	1.6462	-0.793085	-0.378304	0.394133	0.258755	0.406019	-0.35453	0.35056	0.0901728	0.0322351	-0.215065	0.0833855	-0.641729	-0.175751	-0.412132	0.632774	-0.160278	0.651487	-0.0120516	0.0754566	0.188164	0.21537	0.0149097	-0.382481	0.629047
0.10947	1.25278	-0.611977	-0.0306492	0.181204	-0.0821733	0.128316	0.200514	-0.068512	-0.0203266	-0.159755	-0.00630379	-0.217409	-0.145247	-0.21612	0.209063	0.346584	0.251215	0.137644	0.201015	0.0953541	0.0647926	0.505688	0.380988	0.196013	0.280638	-0.367302	-0.462349	-0.175863	0.0485306	0.231024	0.184017	0.11971	0.211514	-0.0370913	-0.409933	0.243063	0.0630112	0.403341	0.0638657	0.737407	-0.0169582	0.467836	-0.23853	0.643988	0.0786495	-0.182158	0.154846	0.414152	-0.139441
-0.0553284	0.110573	0.351711	0.321238	0.102335	0.221311	0.240361	0.0759754	-0.00540543	-0.238832	0.368602	0.142422	0.198715	0.0576382	0.381353	0.434883	0.331453	0.142368	0.384497	-0.179996	0.0986061	-0.0780067	0.07514	-0.199506	0.00290585	0.7026	0.362431	-0.0172863	0.147583	0.0987396	0.485519	-0.307074	-0.105069	-0.344426	-0.0472746	0.342613	0.148989	0.0404968	-0.266129	0.463436	-0.499832	-0.356243	-0.473101	-0.0697126	-0.0611839	0.892225	0.157566	0.386602	0.105143	-0.80665
0.363222	0.258963	-0.0932255	0.223318	-0.0687523	0.461116	0.583243	0.488628	0.399767	0.456202	-0.0786886	0.985687	-0.196972	0.240767	0.0545158	0.217669	0.344097	0.418774	0.74881	-0.10341	0.831953	1.01023	-0.747379	0.298955	0.219831	0.834394	0.0737534	-0.0144558	0.476923	0.523907	0.537344	0.137177	0.698167	-0.183942	0.167489	0.203106	0.0117416	-0.360725	0.250244	0.0854321	-0.126295	0.0482216	-0.478491	0.297538	0.806629	0.773003	0.174601	-0.217489	0.141088	0.223295
0.130497	-0.75486	-0.552053	-0.438658	-1.23991	-0.61209	-0.830657	-0.647345	0.957277	0.393929	-0.55528	-0.72065	-1.10861	-0.93704	-1.03775	-0.690557	-0.507509	-0.642189	-0.515934	0.164559	0.293814	0.345774	-0.563713	-1.3247	-0.608651	0.427843	-1.06115	-0.510746	-0.486042	-0.56164	0.121971	0.587132	-1.11013	-0.453612	-0.507224	-0.342281	-0.297503	-0.654736	0.270514	-0.314615	0.0493336	0.129534	0.00345039	-0.552836	0.37599	-0.385654	-0.0422039	0.343359	0.082674	-0.0527
-0.210354	-0.309439	-0.330975	-0.142223	-0.219913	0.254596	-0.0352697	-0.0731239	0.209024	0.0252457	0.158999	-0.282406	-0.927225	-0.484426	-0.770872	-0.181461	-0.359846	-0.205696	-1.08142	-0.239171	-0.0146408	-0.526865	-0.00205421	0.390946	-0.307826	-0.167995	0.246834	0.836828	0.439581	0.12443	0.285933	0.959377	0.142245	0.948716	0.535028	1.20528	0.860353	-0.363394	-0.0362587	-0.0541248	0.355968	0.384275	0.212673	-0.111831	-0.170139	0.0854282	0.339842	0.288334	1.12686	0.1385
0.394218	0.924524	0.959782	-0.184458	-0.22587	0.3567	0.0369577	0.0158558	0.0660286	-0.120737	0.115722	0.308556	0.137392	0.031599	-0.0343151	-0.155783	0.180351	0.09091	0.14588	0.189843	0.153967	0.471519	-0.378344	-0.123855	0.181455	-0.155987	0.312378	0.0250587	0.263203	0.0813389	1.00588	0.0707169	0.578149	0.729669	0.0889044	0.228329	0.352264	0.440691	0.156689	-0.484144	-0.211695	0.0418606	-0.0353107	0.527591	0.629005	0.443457	0.465988	0.492125	0.066433	0.338465
0.00786018	0.0468216	0.0356178	0.0252533	0.311309	0.112628	0.216981	0.299351	0.816374	0.115002	0.0778513	0.319736	0.355618	0.612314	0.471838	0.15593	0.0737858	-0.00672913	-0.0164146	0.331367	0.00951195	-0.0668888	0.262768	0.64182	0.130645	-0.150587	-0.204411	0.137346	0.495729	-0.28533	0.045311	-0.230495	0.16277	-0.190314	0.377055	-0.161819	0.0891743	0.0145264	-0.261389	0.141966	0.221087	0.0455246	-0.0266418	-0.00666714	0.217861	-0.0350494	0.0841064	0.38183	-0.0102215	-0.490866
0.465504	-0.0760231	0.029911	0.41703	-0.322866	1.3606	0.201055	-0.181112	-0.0465488	1.13839	-0.376773	0.0159836	0.0528145	0.0150375	-0.187719	0.580519	0.295156	0.594219	-0.0088253	0.316207	0.62958	0.14863	0.0901031	-0.178266	0.169772	0.277743	0.15266	-0.113924	0.171616	-0.00422478	-0.44289	0.202908	0.15429	0.348075	-0.0783548	1.31747	0.414355	0.160642	-0.0685463	-0.126934	-0.204645	-0.143013	-0.233482	0.734544	0.75712	0.390915	0.796179	0.327144	0.396964	0.0514717
-0.325851	-0.0273075	0.975882	0.109135	-0.0313835	-0.494422	0.0036211	-0.116833	0.00998497	-0.0996876	0.10163	0.00987625	-0.331728	-0.166798	-0.473717	-0.368277	0.266027	-0.0169811	0.204462	0.048049	0.208942	0.450645	-0.344463	-0.793584	-0.296527	-0.221994	0.256989	0.0709286	-0.250446	0.542982	-0.268307	-0.424383	-0.477302	-0.462594	-0.283805	-0.431875	-0.133043	0.126226	0.807762	0.197056	0.037077	0.011549	0.265209	-0.619056	-0.181868	-0.0739441	-0.305111	-0.0884743	-0.284142	-0.372852
-0.0876846	0.235653	-0.319515	0.104198	-0.189325	-0.364697	-0.432569	-0.158556	0.23185	-0.0348415	0.034173	0.0775318	-0.307379	-0.134071	0.0203743	0.106089	0.128117	-0.165268	0.361454	0.218421	0.211357	0.313936	0.152903	0.372024	0.067111	0.00746918	-0.120716	-0.363298	0.423416	-0.0611668	-0.127544	-0.429876	-0.769006	-0.0989428	-0.117476	-0.291504	0.227474	-0.0424252	-0.112436	0.0402222	-0.670527	-0.29464	-0.00611496	-0.241637	-0.379286	-0.0913773	-0.394203	0.0692673	-0.242863	0.0451946
0.25482	-0.480932	0.319355	-0.00275421	-0.257702	-0.483953	-0.174037	-0.13975	0.345215	0.135326	0.0742445	0.0605068	-0.192165	-0.246607	0.178947	0.216057	-0.368614	-0.3372	-0.295671	-0.0172796	-0.0505562	0.211466	-0.567329	-0.187579	-0.236291	-0.110802	-0.0531826	-0.509623	-0.36034	0.57369	0.0185738	-0.133665	-0.24936	-0.699008	-0.425832	-0.135763	-0.224586	-0.206451	0.0580177	0.0655289	-0.747482	-0.00914383	0.0146828	0.176167	-0.010006	-0.249681	-0.259029	-0.0201702	-0.526157	0.122286
-0.0426445	0.0855942	0.408205	-0.00278854	0.0447845	-0.115342	-0.0247545	-0.36404	-0.0563965	-0.172264	-0.0693674	0.0257931	0.0483818	-0.0353909	-0.000814438	0.0996609	-0.0623341	-0.0311012	-0.0801888	0.0340033	-0.129971	0.000268936	0.18227	-0.024188	0.0117922	0.263243	0.349949	0.059721	-0.0640106	0.434462	0.0783424	0.197893	-0.0323324	-0.20297	-0.197692	-0.110708	0.141071	0.210127	0.241568	0.0309582	0.0391865	-0.133589	-0.329176	0.0483332	0.106743	-0.0990295	0.0915604	0.117397	-0.170547	0.498314
0.142269	0.448656	-0.0100746	0.205118	-0.182566	0.203073	0.522468	0.325422	-0.0502148	0.0944767	0.0810728	-0.123312	-0.097023	-0.0311012	-0.164448	0.097662	0.307737	0.0745983	-0.000896454	-0.0582724	0.219202	-0.05023	1.04272	-0.0977068	-0.0649958	-0.68391	0.134523	0.133562	0.195229	0.533619	0.156366	0.5196	-0.116857	-0.0950785	-0.290427	0.237419	0.119955	-0.194344	0.644745	0.306223	0.0874348	-0.0368176	1.2747	0.167769	0.0345592	-0.100725	0.630253	-0.414391	1.40395	-0.848999
NaN	NaN	NaN	-0.017704	NaN	NaN	NaN	NaN	NaN	NaN	NaN	NaN	NaN	NaN	NaN	NaN	NaN	NaN	NaN	NaN	NaN	NaN	NaN	NaN	-0.096652	0.37422	1.07572	-0.396379	0.595347	NaN	NaN	NaN	NaN	NaN	NaN	NaN	0.296452	0.0271606	NaN	0.308727	NaN	NaN	NaN	NaN	NaN	NaN	NaN	-0.372326	0.673483	NaN
-0.195583	-0.12464	0.0288353	-0.0113468	-0.228451	-0.223994	-0.147738	-0.190519	-0.0510349	0.179855	-0.119334	-0.150146	0.0870819	-0.0774803	-0.167206	-0.00490379	-0.237251	-0.246471	0.0525589	-0.0455351	-0.1819	-0.0798016	0.286898	0.169166	0.0978403	0.228367	-0.179159	-0.349052	-0.248055	-0.314383	-0.403452	-0.444052	-0.0944357	-0.499726	-0.286834	-0.420851	0.215841	-0.184488	0.142782	-0.136856	-0.264832	-0.584093	-0.329919	0.327983	-0.22616	-0.440729	-0.455606	-0.136295	0.190285	0.188484
-0.293888	0.0851269	0.088522	-0.141644	0.114248	-0.0500536	-0.0550203	-0.126472	0.0101051	-0.0502911	0.0588369	-0.178848	-0.046154	0.0703373	0.0201378	-0.0256367	0.0581131	-0.142031	-0.0617771	-0.00373363	-0.132936	0.0859547	0.455198	0.15392	0.112487	0.0490341	-0.18923	-0.190779	0.222876	0.110023	0.0997505	-0.00888252	0.0619879	-0.185391	-0.423875	-0.0652447	0.176674	0.100935	0.0665913	-0.0617275	0.179926	-0.134069	-0.0605068	0.320914	-0.0366325	-0.0408573	-0.135155	0.152153	-0.0171089	-0.213039
0.0220184	0.16185	0.142857	0.0106659	0.0476341	-0.223596	-0.0741644	-0.0943451	-0.0784359	-0.078474	-0.0517874	0.017786	0.000671387	0.199621	0.1647	0.29537	-0.000801086	0.0996532	0.318483	-0.000727654	-0.295347	0.0793972	0.203129	-0.134456	0.0352373	0.404711	0.405298	0.0787659	-0.0492287	0.282583	-0.03969	0.341694	-0.221421	-0.306495	0.117684	-0.168556	0.309202	0.390921	0.267525	0.150888	0.471413	-0.219774	-0.0545349	0.102771	0.012722	0.0423145	0.314056	0.118734	-0.337767	0.29542
0.0140171	0.169853	0.43026	0.0580635	-0.015007	-0.0414953	-0.214887	-0.420298	0.0387001	0.0525951	0.223924	0.174242	-0.0344467	-0.0687885	-0.0689926	0.126148	-0.00159454	0.0327663	-0.0495338	0.132207	-0.0337925	0.150307	0.248573	0.0454226	0.0777521	0.117783	0.282471	0.146317	-0.223761	0.478359	0.279068	0.383467	-0.0684214	-0.123618	-0.202933	-0.0811825	0.0579319	0.200081	0.173166	-0.0372696	0.50671	-0.134754	-0.209467	0.140265	0.28826	-0.17408	0.235723	0.281652	-0.381596	0.35223
-0.109322	-0.40432	0.258503	0.108912	0.176643	-0.217921	-0.0921926	-0.510963	0.273123	-0.00867844	0.00594997	0.0786667	-0.0551071	0.0370731	0.26539	0.198643	-0.019762	0.0325508	0.198204	-0.04247	-0.238548	0.203119	0.100361	0.409987	0.30169	0.0727463	0.296005	0.0292606	-0.081543	0.478863	0.612041	0.369448	-0.28781	-0.345532	-0.199868	0.00147438	-0.0728035	-0.123096	0.163784	0.136904	0.18301	-0.225718	-0.328962	-0.0295439	-0.178852	-0.00204659	-0.16461	-0.128265	-0.641436	0.475687
-0.229065	0.0620193	0.0445423	0.0397415	0.102453	-0.175502	-0.0886354	-0.126493	0.0604095	0.0467606	0.150769	-0.0678291	-0.162405	0.0512733	0.0650196	0.162699	-0.093544	-0.0546017	-0.0217876	0.126004	-0.0355015	0.0772133	0.43705	0.234282	-0.0111895	0.100712	-0.0210056	-0.13332	-0.163248	0.558779	0.273268	0.469273	-0.0609465	0.199367	-0.163005	-0.231159	0.18586	0.337624	0.0308838	-0.197105	0.118584	-0.166092	0.0219765	0.21321	0.114975	-0.120401	-0.0134602	0.262388	0.0368118	-0.126932
0.0617867	0.0100346	0.00782776	0.0486965	-0.110415	-0.11452	0.147382	-0.191002	0.112976	-0.096384	0.0628042	-0.112738	-0.0891075	-0.0315094	0.171261	0.145752	0.112629	-0.122656	0.229006	-0.0422697	0.0203781	-0.00551224	0.178644	0.0148211	0.0756407	0.351023	-0.396408	-1.0149	0.0971508	-0.212801	0.0681782	-0.0891342	-0.275506	-0.474868	-0.145431	-0.233715	0.476894	0.0534515	0.142628	-0.121613	0.217926	-0.427935	-0.114058	0.0154982	-0.0451031	-0.100925	-0.199148	0.234825	-0.252327	0.359297
0.125025	-0.503139	-0.302931	-0.290194	-0.294786	-0.559543	-0.15429	-0.441727	-0.231991	-0.394613	-0.187509	-0.162344	-0.18153	-0.526911	-0.355648	-0.376518	-0.517609	-0.413282	-0.577682	-0.300933	-0.0849972	-0.166021	-0.111179	0.656203	-0.0312929	-0.172693	0.605152	0.284267	-0.377323	0.526237	0.134443	-0.290949	0.167033	0.20238	-0.625531	-0.0175591	-0.0666752	0.43161	0.116287	0.220778	-0.385115	0.109138	-0.115564	0.211289	-0.173508	-0.0600281	-0.0415955	0.152113	-0.4972	0.267586
0.117443	0.0112953	0.497282	-0.0535393	-0.0454884	-0.136287	-0.161378	0.245356	-0.293785	-0.187597	-0.371716	-0.0116615	0.594233	-0.127102	0.029213	0.0703754	-0.181339	-0.254305	-0.0751209	0.148984	-0.000225067	0.0875626	0.0336113	0.290017	0.17636	-0.184599	0.717039	0.158985	-0.401455	0.3092	0.147182	0.424568	-0.169461	-0.149653	-0.234298	0.536411	0.0414505	0.4193	-0.175224	0.274227	-0.411362	0.247557	0.150585	0.46609	0.495298	-0.300135	-0.35499	-0.143501	-0.484999	0.148556
0.493383	-1.14107	-0.0300083	-0.170908	0.118696	-0.00574398	1.8982	0.401751	0.282471	-0.198092	0.195157	-0.198347	-0.0456257	1.03797	0.597727	0.3953	0.0798035	0.168612	0.500698	-0.133622	-0.101805	0.514557	0.556856	0.823337	0.582484	0.388454	-0.205235	-0.638321	0.108004	-0.0800362	1.52374	-0.0299454	0.484714	0.71593	0.535115	-0.258617	0.405401	-0.316965	-0.106684	0.0346031	0.167912	0.201965	-0.512978	0.216668	-0.0136318	0.697704	-0.0564671	0.288111	-0.146776	0.251343
0.350927	-0.00808144	-0.303963	0.13813	-0.0851803	0.462052	0.507398	0.67485	0.224773	0.0631161	-0.183068	0.0827999	-0.40834	-0.411375	-0.438036	-0.935282	-0.364876	-0.411251	0.0301876	-0.469701	-0.437742	-0.374008	-0.734873	-0.441993	-1.15534	-0.21105	1.19856	1.58904	-1.01436	1.00818	0.255598	0.33548	-0.0635252	1.07658	0.873044	1.37091	0.624834	0.559521	1.47169	0.168556	0.103077	0.365295	-0.437342	0.638633	0.315222	1.85211	1.30947	-0.272406	-0.770227	-1.75813
0.0674934	1.51726	-0.236759	0.413113	NaN	0.173839	0.405648	1.28635	0.713461	0.465824	0.240716	-0.270662	-0.0340233	0.133108	-0.180906	-0.161222	-0.240786	-0.407578	0.141047	0.494594	0.375498	0.841616	0.258971	0.0180826	-0.473025	0.336622	0.583591	0.950436	0.19836	0.906672	0.773262	-0.18655	0.117887	0.0438986	0.422236	-0.172901	-0.518738	0.0727406	0.141149	0.431725	0.834631	0.204985	0.733918	-0.0592928	-0.0315609	0.285801	0.15304	0.59881	-0.000303268	-0.224937
-0.165281	0.359907	-0.59236	0.249371	-0.300039	-0.210784	-0.0180578	-0.0747795	0.883343	0.22151	0.244391	-0.0160809	-1.35095	-0.370497	-0.644798	-0.578537	-0.264296	-0.162333	-0.401346	-0.318618	-0.331514	-0.588528	0.581629	1.08449	-0.0965586	1.01449	-0.437708	-0.773483	-0.445747	-0.0850372	-0.336126	-0.437353	0.118608	-0.474391	-0.900414	-0.448719	-0.285992	-0.0495052	-0.402628	0.0510368	-0.223316	-0.479033	-0.0175323	-0.35698	0.233681	0.0921116	-0.140629	0.30324	1.20053	0.543476
0.0250034	0.25495	-0.274366	0.045763	0.00639152	0.0735693	0.141183	0.445764	0.205946	0.377989	-0.195032	-0.0755968	-0.369823	-0.00178909	-0.180779	0.057085	0.0852871	0.143757	-0.150194	-0.666285	0.0329552	-0.0972385	0.0592251	-0.022975	-0.53246	0.580488	-0.213179	0.121161	0.475351	0.202679	-0.159742	-0.192814	0.971405	0.237278	-0.0299692	0.127594	-0.177502	-0.520893	0.184214	0.527285	0.2505	0.505956	0.461103	0.673071	0.153551	0.159672	0.158028	-0.279579	0.101109	-0.675745
NaN	0.0622616	-0.333761	NaN	NaN	NaN	NaN	NaN	NaN	NaN	-0.0367804	0.455967	NaN	NaN	NaN	NaN	NaN	NaN	NaN	0.0514479	NaN	NaN	1.40633	-0.558339	NaN	-0.181154	NaN	NaN	NaN	NaN	NaN	NaN	0.379794	0.296643	NaN	NaN	-0.196348	0.0985966	-0.467262	NaN	NaN	0.298922	-0.337147	2.18012	0.524244	NaN	NaN	1.47521	0.210632	0.40018
NaN	0.506197	NaN	NaN	NaN	NaN	1.99771	0.241467	0.759252	NaN	0.108747	0.553508	NaN	1.90466	1.06614	NaN	NaN	NaN	1.26248	0.685606	NaN	0.727807	0.33224	0.232601	NaN	0.123095	NaN	NaN	NaN	NaN	-1.16898	NaN	0.699718	0.373087	NaN	NaN	0.728758	0.128071	-0.264654	NaN	0.357611	0.916379	0.975494	0.989041	NaN	2.41172	NaN	0.125275	0.152987	NaN
0.414997	0.142403	-0.613359	0.308542	-0.183248	0.285394	0.241559	0.31703	0.0433235	0.157747	-0.309482	0.488695	-0.249075	-0.0172367	0.370495	0.457546	0.0212555	0.0848885	-0.492941	0.0628538	-0.00349808	-0.167358	0.0177383	-0.0616446	NaN	-0.240294	0.732382	0.627605	-0.228306	1.38569	0.0432606	0.262392	0.577821	0.146983	-0.496402	-0.0691967	0.131197	-0.00622177	0.565243	0.475468	0.91024	0.352161	0.258993	0.56577	-0.307364	0.756365	0.97328	0.22295	0.492783	-0.66646
NaN	-0.139112	-0.760136	0.666601	NaN	-0.12523	NaN	NaN	NaN	0.554342	NaN	NaN	NaN	NaN	NaN	-0.587795	-0.217709	-0.0243702	NaN	NaN	-0.0691662	NaN	-0.145622	0.26574	-0.155869	NaN	0.0341759	-0.248578	-0.0500736	NaN	NaN	-1.04531	NaN	NaN	NaN	-0.0357494	NaN	NaN	1.24561	-0.199173	NaN	NaN	-0.902874	NaN	0.17746	NaN	0.928297	NaN	NaN	NaN
-0.523956	0.185835	-0.741398	0.430719	-0.0388985	-0.0468149	0.0874243	0.80138	-0.0109539	0.368856	-0.660832	-0.206585	-0.289167	-0.0756531	-0.0607738	-0.405504	-0.040987	-0.11372	-0.0361786	-0.622273	-0.117704	-0.146418	-0.357773	-0.0736933	0.0240145	-0.389627	0.419342	-0.217421	-0.156851	-0.462917	0.520876	0.351013	0.238732	-0.316445	-0.724013	0.452059	0.00968933	0.8892	1.56367	0.634979	0.0365505	1.05656	0.939024	0.71511	1.01148	2.03798	1.60845	-0.0800133	1.13093	-0.858145
-0.775837	-0.759695	-2.1468	1.03784	-1.00877	-0.841525	-0.427381	-0.434221	-1.00095	-0.351791	-0.800527	-0.649082	-1.78671	-1.26924	-1.29956	-1.49697	-1.79161	-1.5391	-1.37829	-0.805041	-0.891329	-0.42424	-0.917263	-1.39395	-1.81782	-0.744682	0.553421	0.521225	0.0585365	-0.367002	0.937603	1.68106	0.235921	0.0397978	-1.3033	-0.526236	-0.91457	2.00849	1.61875	3.89207	2.64538	1.79137	1.91336	0.565761	-0.358103	-0.576054	0.448772	-1.61448	0.280497	-2.61673
NaN	NaN	-0.0280266	NaN	-0.0142488	0.55613	NaN	NaN	NaN	0.248678	NaN	NaN	NaN	NaN	NaN	0.337025	0.293236	0.386152	NaN	NaN	-0.0522556	NaN	NaN	NaN	NaN	NaN	NaN	NaN	NaN	NaN	NaN	0.497118	NaN	NaN	NaN	0.13032	NaN	NaN	NaN	NaN	NaN	NaN	NaN	NaN	1.13154	NaN	0.39506	NaN	NaN	NaN
-2.37714	-1.28317	-2.41052	-3.56627	NaN	-1.60062	-2.58814	-2.59972	-2.59689	-1.96741	-1.81284	-0.936457	-2.33336	-2.21174	-2.37395	-1.12768	-1.83556	-1.26287	-2.66612	-0.905168	-0.796654	-2.47502	-1.65393	-1.50447	-0.750751	-3.05551	-3.49794	-2.76624	-3.25795	0.530777	-2.46119	-2.38891	-0.843102	-0.907529	-2.46989	-2.06479	-2.29694	-2.00257	-2.26377	-0.425009	-2.47423	2.47704	2.22779	-0.738656	-2.5594	-2.12281	-2.29045	-2.81606	-2.42206	-0.619219
-0.0213985	0.959009	0.282417	0.34971	0.265692	0.884929	0.680833	1.10231	0.43078	0.70846	0.52983	-0.14706	0.809618	0.570704	-0.242287	-0.42914	0.156981	0.380993	0.396591	-0.0292978	-0.0690556	-0.260128	1.02439	1.04482	1.46787	-0.499926	-0.0969715	-0.00959206	0.49403	-0.320457	0.0620956	-0.300741	0.8908	1.567	1.90487	0.51895	0.645191	0.496132	-0.0992069	-0.174427	0.149584	0.155102	0.324844	0.28848	0.296598	-0.0162258	0.360058	0.512459	0.402477	-0.387039
0.249779	0.289371	-0.0653725	0.586046	-0.067915	-0.122973	0.0388937	1.31753	0.0921402	0.613626	-0.38304	0.0945892	0.0311852	-0.367706	-0.525784	-0.139832	-0.0393867	-0.106897	-0.140118	-0.101462	-0.0848598	-0.357267	-0.535017	-0.043313	-0.832246	0.337242	0.873966	2.01974	0.310801	1.22221	0.921265	0.575386	0.831653	1.06894	-0.131602	0.412037	0.121679	0.326841	0.70192	0.994881	0.59841	0.728973	0.177116	1.39429	0.479429	1.48651	1.08162	-0.0358467	0.756727	-0.233572
-0.483732	-0.110254	0.628504	-0.287014	-0.289743	-0.377788	-0.150422	0.185755	1.36693	0.480095	0.545764	-0.493671	-0.826513	-0.506678	-0.15344	-0.300591	-0.267923	-0.294693	-0.210737	0.0229063	-0.243259	0.0463123	0.216129	0.534293	2.21816	-0.799088	0.741331	0.344776	1.66625	0.25688	1.5379	0.879622	-0.376935	-0.251328	-0.18937	-0.0686855	-0.515142	0.422842	0.491781	0.2575	-0.552542	0.370441	0.508505	0.550735	0.694805	0.410572	0.0100136	0.395889	-0.110849	-0.920752
0.472834	-0.170765	0.0155735	-0.57345	-0.143253	0.213279	0.437284	-0.0607624	0.136944	0.310686	0.0410051	-0.0808697	0.0149918	-0.114763	0.121117	0.0815487	-0.0119534	-0.0193596	-0.189806	0.573617	0.186968	0.111191	-0.344452	0.118392	-0.09513	-0.487143	-0.347948	-0.137728	-0.405256	-0.453911	0.321812	0.0383167	0.244609	0.0869932	-0.106542	0.29845	0.03652	0.693445	-0.165857	0.526468	0.326572	-0.0682316	-0.111029	0.133765	-0.175848	0.47788	0.53878	-0.248234	0.416672	0.535398
NaN	-0.234367	0.0260715	NaN	NaN	0.760108	0.74442	0.0236378	0.0647297	0.0956306	0.374471	0.421915	NaN	0.103992	-0.0706024	0.549265	0.457893	0.50321	0.0862904	0.498971	0.591612	-0.0216751	-0.256248	-0.091279	NaN	-0.406702	NaN	NaN	NaN	NaN	0.604961	0.594143	0.762734	1.46346	NaN	0.867117	0.205748	-0.516928	0.183342	NaN	-0.947317	0.327541	-0.620536	0.494481	0.252043	0.377239	0.753542	0.000564575	-0.446646	0.387379
NaN	-0.0486374	NaN	NaN	NaN	0.230457	0.164351	NaN	-0.178762	-0.13914	NaN	NaN	NaN	0.0603867	0.463165	-0.082489	0.404461	0.147366	0.125868	NaN	0.0137196	-0.383245	0.330145	1.00349	0.30136	0.335007	NaN	NaN	NaN	NaN	-0.288957	0.264947	NaN	NaN	NaN	0.470182	0.477779	0.0904217	-0.452737	NaN	NaN	NaN	-0.213604	NaN	NaN	-0.475467	0.60353	0.0894146	-0.187605	-0.350636
0.674124	0.0679569	-0.516212	-0.303009	-0.635765	-0.334262	-0.434619	-0.649111	-0.266342	-0.297171	-0.158769	-0.234892	-0.292068	-0.447777	-0.292204	-0.204437	0.113369	-0.295317	0.10351	-0.163119	-0.121571	-0.00712204	-0.479012	-0.169734	-0.507249	-0.585159	-0.166281	0.390566	0.248808	0.589785	0.192228	-0.0656242	-0.0731249	-0.24854	-0.534915	-0.293196	-0.185337	0.431881	0.544445	0.230824	0.0910683	-0.348333	-0.288719	0.163293	-0.147308	-0.112064	-0.157839	-0.263044	0.0236988	0.510847
NaN	NaN	NaN	NaN	NaN	NaN	0.705661	NaN	-0.35277	NaN	NaN	NaN	NaN	0.294418	0.287983	NaN	NaN	NaN	0.127928	NaN	NaN	0.0622196	NaN	NaN	NaN	NaN	0.762834	0.248272	NaN	NaN	2.09758	NaN	NaN	NaN	NaN	NaN	NaN	NaN	NaN	NaN	NaN	NaN	NaN	NaN	NaN	0.0179462	NaN	NaN	NaN	NaN
NaN	NaN	-0.389259	NaN	NaN	NaN	NaN	2.5594	NaN	NaN	NaN	NaN	NaN	NaN	NaN	NaN	NaN	NaN	NaN	NaN	NaN	NaN	NaN	NaN	-0.452468	NaN	NaN	NaN	NaN	NaN	NaN	NaN	NaN	NaN	NaN	NaN	NaN	NaN	NaN	NaN	0.194887	NaN	NaN	NaN	-0.0731773	NaN	NaN	NaN	NaN	-0.979713
0.080225	-0.192371	0.236313	0.0152359	0.0389023	0.0572653	0.305833	-0.0622997	0.0997658	-0.0137501	-0.0386801	0.134481	0.129366	-0.0591507	-0.27527	-0.129723	-0.120611	-0.0362759	-0.344166	0.0192614	0.0155392	-0.119333	-0.205406	0.436639	-0.0886145	0.38278	0.0229015	0.480867	-0.0893612	0.0293179	0.0295353	-0.139145	0.0498114	-0.0720396	0.0313406	-0.0946407	0.325748	0.14327	0.021349	0.502346	0.551197	0.115881	0.12594	-0.172292	0.033453	-0.0105705	-0.0590286	0.657646	0.260265	0.366421
-0.0554466	0.0279312	0.188938	0.093853	0.0413971	0.169976	0.299338	0.109098	-0.0224571	0.113241	0.135358	0.0543251	-0.187185	0.0730495	0.253695	0.063242	0.0456886	0.0367985	0.0444164	0.17349	0.0156918	-0.0563145	0.0375023	0.292174	0.175265	-0.151623	0.627642	0.347309	0.344021	0.157724	0.153723	0.308931	0.194243	-0.0209074	0.059514	0.302216	0.234615	0.0323715	0.134653	0.133406	0.217278	0.000213623	0.0393143	0.154622	0.432945	-0.102995	0.284393	0.298405	0.203291	0.0291424
-0.398441	-0.698839	0.604103	-0.177217	-0.371925	-0.431586	-0.845004	-0.604883	0.48004	0.154436	-0.411614	-0.357725	-0.106222	-0.187933	-0.224234	0.0727673	-0.225857	-0.226536	-0.318169	0.251853	-0.364965	-0.415594	-0.345432	-0.367978	-0.209258	0.225851	-0.127323	-0.34454	-0.513069	-0.121044	-0.407078	0.208647	-0.644336	0.024827	-0.390426	-0.108866	-0.164656	-0.356752	-0.218618	1.01757	0.449516	-0.171391	-0.170603	-0.205375	-0.676884	-0.226767	-0.174055	0.0812874	0.275805	-0.591806
-0.663511	-0.860506	-1.46528	-0.759909	-0.41144	0.168284	0.752587	-0.333679	0.0492535	-0.173834	1.05035	-0.547718	0.132746	-0.596209	-0.695761	-0.341963	0.324936	0.259935	0.0669899	-0.494447	-0.411074	-0.349842	-0.249035	-0.433991	-0.878228	-0.14329	-0.64534	0.11788	-0.516176	-0.555618	-0.63167	0.114496	-0.23652	-0.636455	-0.463588	-0.433678	-0.647579	0.0115528	-0.878326	-0.525173	0.118111	-0.269846	-0.0766811	1.19616	-1.31152	-0.48131	0.157368	-0.593197	0.238571	-1.30316
0.519505	NaN	0.969704	NaN	NaN	0.784463	NaN	-0.0218735	NaN	1.02083	0.248429	0.0599842	0.12442	NaN	NaN	-0.0566177	0.116529	0.109335	NaN	-0.57475	0.677881	NaN	NaN	NaN	0.00439453	0.642988	NaN	NaN	NaN	-0.0622597	NaN	-0.404942	-0.162442	0.117896	0.498187	0.452417	0.198215	-0.0255241	NaN	NaN	-1.03982	0.489275	NaN	0.376191	0.621155	NaN	0.492096	0.147259	0.123114	-0.683281
0.581958	NaN	NaN	NaN	NaN	NaN	NaN	NaN	NaN	NaN	0.0263119	0.156508	-0.249743	NaN	NaN	NaN	NaN	NaN	NaN	-0.179393	NaN	NaN	NaN	NaN	NaN	0.135936	NaN	NaN	NaN	0.493422	NaN	NaN	-0.49043	NaN	-0.329312	NaN	0.288012	0.757886	NaN	-0.220398	NaN	1.03898	NaN	-0.815699	NaN	NaN	NaN	-0.263622	0.205897	0.106949
0.148151	-0.013258	0.377539	0.109722	-0.324965	NaN	0.0350714	0.375248	0.325327	NaN	NaN	NaN	-0.0803986	-0.450667	-0.138449	NaN	NaN	NaN	0.233747	NaN	NaN	-0.0211811	0.0961285	0.00647831	0.70716	-0.11879	0.607294	0.125072	0.991373	-0.138941	0.853479	NaN	NaN	NaN	0.88646	NaN	0.162035	0.288645	0.70937	0.761068	0.338715	NaN	0.273163	NaN	0.827755	0.0776806	NaN	-0.100622	0.40377	-0.25382
NaN	-0.308949	NaN	NaN	NaN	NaN	NaN	NaN	NaN	NaN	0.271764	-0.144182	NaN	NaN	NaN	NaN	NaN	NaN	NaN	0.115158	NaN	NaN	0.0893116	0.0662518	-0.69653	0.0204964	NaN	NaN	NaN	NaN	NaN	NaN	0.930286	0.898206	NaN	NaN	0.384817	0.217779	0.541718	NaN	NaN	0.14968	0.0493965	0.109629	NaN	NaN	NaN	0.0405197	0.0972958	NaN
-0.0918121	0.213644	-0.482502	0.371559	0.467702	-0.280002	0.260285	0.0419273	0.339582	0.0824223	-0.28534	0.0998669	-0.345215	-0.0037632	0.296791	-0.241102	0.134544	0.147533	-0.0784702	-0.320733	-0.0434704	0.0953674	0.0121613	0.0561895	-0.373631	-0.0711727	0.0545025	-0.548862	-0.456244	-0.376373	0.212683	0.185377	-0.51197	-0.621167	-0.492387	0.0816746	0.0947533	0.25293	-0.303461	0.300882	-0.206207	0.0667896	-0.0989857	0.0931578	-0.300512	0.107605	0.154106	0.11504	0.386864	-0.0322456
0.411289	-0.145271	0.422338	0.506649	0.184132	-0.288314	-0.070817	-0.190269	0.105082	-0.288406	0.482993	-0.0773792	-0.144583	-0.0537224	-0.0687408	-0.471279	-0.139153	-0.274622	0.397224	-0.0635366	-0.0593681	0.296946	0.045784	-0.00737476	-0.108989	-0.173529	2.88858	3.3543	4.07374	0.414164	0.921669	0.581875	0.0734301	0.141667	0.22556	-0.0106907	0.597097	0.262299	0.114708	-0.0862103	0.0889969	0.115961	0.26428	0.110854	-0.115278	0.259563	0.173901	0.0588627	0.847912	0.466988
0.414834	NaN	-0.205582	0.254665	NaN	NaN	0.133735	NaN	-0.346241	NaN	0.137376	0.0156307	0.304722	0.107979	-0.0785789	NaN	NaN	NaN	-0.209469	0.0828352	NaN	-0.285595	NaN	NaN	0.279733	0.237343	0.203035	0.373959	0.271233	0.188004	0.0427647	NaN	-0.284963	0.0936346	0.279911	NaN	0.288815	-0.20363	NaN	0.0351734	NaN	-0.0744419	NaN	-0.0983324	0.044899	0.157364	NaN	-0.232828	-0.0273018	-0.542845
1.12404	-0.124087	0.0151901	NaN	NaN	0.375118	0.0857925	NaN	-0.139943	-0.425596	0.334399	-0.00696755	0.329619	0.100677	-0.247351	-0.719806	-0.0721865	0.130282	0.297896	-0.0264368	NaN	0.0806007	0.178041	0.473833	0.605309	NaN	NaN	NaN	NaN	-0.217406	0.361186	-1.14203	2.01585	0.856015	0.0385828	-0.838943	NaN	NaN	-0.00859928	NaN	NaN	-0.231459	0.23409	0.372464	0.249142	0.534239	0.411838	NaN	NaN	NaN
0.198954	-0.480129	-2.45179	-0.312462	-0.563437	-0.886449	-0.696498	-0.780439	-0.330708	-0.481693	-0.139356	0.162189	0.360971	-1.0916	-0.406528	-0.572111	0.258883	-0.175232	0.157629	-0.069768	-0.751919	-0.152735	-1.25401	-0.255773	-1.16324	-1.82022	-0.462549	0.593493	-0.513517	1.39831	-0.501375	-1.02929	-0.247647	-0.34213	-0.294698	-0.82913	-0.877977	0.105904	1.07329	0.106838	0.236969	0.162643	0.309174	-0.848283	-0.999912	-0.0791245	-0.358273	-1.14948	-1.76389	1.91974
0.204935	0.101427	0.20779	-0.0669823	0.147831	-0.0323343	0.0196428	0.0891724	-0.0171757	-0.0779629	-0.0278692	0.20911	0.243629	0.0817814	0.226362	0.0652905	0.0528393	-0.0384579	0.137129	0.191621	0.19433	0.220083	-0.0151329	-0.0794725	0.114058	-0.252504	0.00100899	-0.242838	-0.187174	0.129576	0.898033	0.590216	-0.00547886	0.0501738	-0.256577	-0.072876	0.356421	0.538227	0.585169	0.0700474	0.40584	0.116997	0.102978	0.210462	0.252199	-0.0661526	0.0973606	0.286829	0.384909	-0.131886
NaN	-1.56705	-1.25782	NaN	-0.399803	NaN	NaN	NaN	NaN	NaN	NaN	NaN	NaN	NaN	NaN	NaN	NaN	NaN	NaN	NaN	NaN	NaN	-1.90692	-1.85056	NaN	NaN	NaN	NaN	NaN	NaN	NaN	NaN	NaN	NaN	NaN	NaN	NaN	NaN	-1.26773	NaN	NaN	NaN	-2.09012	NaN	-0.454763	NaN	NaN	NaN	NaN	NaN
0.535202	0.912663	-0.102282	0.516226	0.25947	0.296586	-0.0138311	0.0528975	0.230661	0.328377	0.260468	0.522818	0.239138	0.381054	0.394436	0.713326	0.371239	0.352926	0.497551	-0.0762606	0.0517902	-0.120735	0.970512	0.536193	0.337796	0.578266	0.0462685	-0.323498	-0.18449	-1.18109	-0.71928	0.128513	-0.454844	-0.648753	-0.399117	0.459448	0.215857	-0.128843	-0.175175	0.175611	-0.465913	-0.548979	1.51723	-0.284749	-0.0878029	-0.129543	0.43659	-0.0264645	0.372051	0.294855
-0.0900536	0.257374	0.219339	0.147297	0.35317	-0.242333	0.341718	0.314131	-0.0974293	-0.0415459	0.0763998	-0.0779552	-0.28014	0.655882	0.654428	1.39014	1.50946	1.51462	0.672459	-0.267486	-0.344893	-0.00468254	0.80414	-0.223062	0.0178156	0.150902	-0.133633	0.272861	0.357662	-0.428713	0.407337	0.28648	-0.14515	0.00152302	-0.351226	2.10032	0.108612	-0.337656	-0.163101	0.0546608	0.150724	0.330648	0.212791	0.399695	-0.0126553	0.107538	0.00863838	0.501432	0.33532	0.0957527
-0.00516128	0.823656	0.112169	0.183449	0.209291	0.770808	1.0034	0.817089	0.271574	0.386417	0.350728	0.252489	0.192207	1.09953	0.817627	0.685318	0.504536	0.820412	0.192419	0.140578	0.371918	0.552084	0.152557	0.248334	0.134254	0.270634	-0.387243	0.0716515	0.0263615	-0.204369	-0.13339	-0.273075	0.00110149	0.127275	0.202348	0.434687	0.621902	0.0807724	-0.288414	-0.218142	-0.0431747	-0.0169773	0.297529	0.0490294	-0.0601444	-0.0868702	0.214903	0.0786991	0.354782	0.207161
0.0310211	-0.132942	0.240669	0.189678	0.133509	0.118417	0.0134592	-0.0255184	0.144272	0.398113	0.454047	0.496304	0.551992	0.613781	0.55723	0.743521	0.302202	0.40324	0.236237	0.460176	-0.0203819	-0.0685406	0.0994816	-0.0340281	-0.0909472	0.0281124	0.0469608	0.316626	0.251324	-0.593552	0.0590534	-0.269636	-0.234252	-0.132941	0.0847254	-0.124392	-0.356064	-0.209562	-0.410629	-0.0648041	0.509577	0.129972	0.0175858	-0.161706	-0.165548	-0.0724926	-0.137447	0.342821	-0.207985	0.0379906
0.269508	0.217752	-0.706078	0.223209	NaN	NaN	NaN	NaN	NaN	NaN	-0.118733	0.119547	0.024416	NaN	NaN	NaN	NaN	NaN	NaN	0.225148	NaN	NaN	0.0158386	0.298614	0.137506	-0.119953	0.403843	0.801907	0.270607	0.635792	NaN	NaN	0.198744	0.414313	-0.176312	NaN	0.0136433	0.0511608	0.13464	0.430386	NaN	0.207838	0.242275	0.31808	-0.141367	NaN	NaN	-0.083868	-0.00569344	0.771645
0.320278	-0.0509415	0.329725	0.083272	NaN	0.213914	0.01756	0.0202293	0.435549	0.123131	0.0852079	-0.097662	-0.238949	0.0582466	-0.0782948	-0.0828476	0.388086	0.23263	0.133226	-0.250415	-0.132425	0.053627	-0.208405	-0.0228586	-0.167283	0.509705	0.0611706	0.248314	-0.0293999	0.777344	0.0657539	0.48151	0.568284	0.304908	0.247075	0.275846	0.00175667	0.168135	0.890987	-0.333507	0.0787201	0.378168	0.26709	0.389451	0.126253	0.457022	0.425625	0.223871	-0.465626	-0.0493431
0.355688	0.390633	0.0307579	0.149811	-0.278431	-0.20016	-0.111934	-0.181789	0.100212	0.000993729	0.0138254	0.0911007	-0.21369	-0.169994	0.034008	-0.0745125	-0.117943	-0.139807	-0.0907669	0.285943	0.00196648	0.12571	0.0257511	-0.0294676	0.0489168	0.012558	-0.0609741	0.104967	0.017952	0.173555	-0.066021	-0.232693	-0.140872	-0.055213	-0.254958	0.014925	0.370495	0.170538	-0.269529	0.246063	-0.403522	-0.110874	-0.0420341	0.101518	-0.187284	-0.0334969	-0.120066	0.203651	-0.127628	0.402693
NaN	-0.962667	-0.0992832	-1.497	-0.688171	-1.17657	-0.124814	-0.60907	-1.6361	-1.6789	-1.36494	-1.45018	NaN	-1.20519	-1.42657	-1.76108	-1.11098	-1.45893	-1.40948	-1.44815	-1.27959	-1.45524	-1.64215	-1.50504	-1.13656	-1.42806	-1.37927	-1.07866	-1.55527	NaN	-0.137781	-1.59236	-1.27202	-1.23637	NaN	-1.25984	-0.821177	-1.28853	-1.94827	-1.19494	-1.16626	-1.38726	-1.50884	-1.3519	-0.049139	-0.901464	-1.16614	-1.4277	-0.339287	-0.383772
0.364233	0.461954	-0.0202522	0.534039	0.34124	-0.776008	-0.230935	0.248726	0.110899	0.833712	-0.828534	-0.331316	1.43076	0.047121	-0.654699	-0.57811	-0.41715	-0.465055	0.301109	0.860137	0.393675	0.297575	0.791868	0.477433	1.05013	0.0284824	0.00401688	0.0212803	0.381777	-0.386559	0.80353	-0.332762	-0.199706	1.28848	0.438258	-0.0528889	0.0113754	1.02294	0.402708	-0.486355	0.0317974	0.745012	0.592876	-0.271443	0.707989	-0.206509	0.819727	0.282135	-0.203283	-0.374184
0.511499	0.734621	-0.519646	NaN	NaN	0.197688	NaN	0.51484	NaN	0.0738487	0.291265	-0.281786	0.0872002	NaN	NaN	-0.171846	-0.0972862	-0.134096	NaN	-0.260999	0.224968	NaN	0.604214	-0.1454	0.0841188	-0.231209	NaN	NaN	NaN	0.490456	NaN	0.171734	0.306291	-0.0917597	0.67257	0.378332	-0.0911961	0.276247	0.321383	NaN	0.225382	-0.0463543	2.64491	0.21281	-0.177725	NaN	0.160406	-0.340475	0.283333	-0.356531
0.131931	0.172743	0.539101	-0.205347	0.0806923	0.0468588	-0.418891	-0.333582	-0.231909	-0.296839	-0.0507269	-0.00968361	-0.0230122	-0.0915756	-0.0202332	-0.129259	-0.061409	-0.0499382	-0.13994	0.118505	-0.112068	-0.176203	-0.145189	-0.0808992	0.0157862	0.423189	0.368334	0.106606	-0.17454	0.337471	-0.26465	0.14938	0.400668	0.449512	0.179753	0.0544033	0.110703	0.240286	0.236284	-0.0565147	0.0120106	-0.0632591	-0.120193	-0.0707312	-0.0513325	-0.195019	-0.0949345	-0.318913	-0.145397	0.31588
0.0491753	0.181198	0.0842972	1.34151	0.466625	1.5583	3.06523	0.826954	0.921301	0.912363	NaN	NaN	-0.132664	1.95318	1.42625	1.68829	0.878729	1.17593	1.97604	NaN	0.709782	1.29125	0.541891	-0.239915	1.36999	-0.0417652	0.382692	0.975619	0.83084	-0.292234	1.9963	1.28698	NaN	NaN	0.123708	0.858574	0.365545	0.453279	-0.40802	0.0750542	0.0316849	NaN	0.178131	NaN	0.564766	1.94306	1.12767	-0.00686264	0.402805	0.236559
NaN	NaN	NaN	NaN	0.232686	NaN	NaN	NaN	NaN	NaN	NaN	NaN	NaN	NaN	NaN	NaN	NaN	NaN	NaN	NaN	NaN	NaN	NaN	NaN	NaN	NaN	NaN	NaN	NaN	NaN	NaN	NaN	NaN	NaN	NaN	NaN	NaN	NaN	NaN	NaN	NaN	NaN	NaN	NaN	NaN	NaN	NaN	NaN	NaN	NaN
NaN	-0.064127	NaN	NaN	NaN	1.13655	NaN	NaN	NaN	0.607079	NaN	NaN	NaN	NaN	NaN	0.571234	1.39471	1.2935	NaN	NaN	0.0887661	NaN	-0.268782	-0.0450106	0.259639	NaN	NaN	NaN	NaN	NaN	NaN	0.0501137	NaN	NaN	NaN	-0.000276566	NaN	NaN	0.12299	NaN	NaN	NaN	-0.337526	NaN	NaN	NaN	-0.217869	NaN	NaN	NaN
0.283367	NaN	NaN	NaN	0.185217	-0.048667	0.243066	0.300009	-0.0512867	-0.154442	-0.259067	-0.0892925	0.0813084	0.0348244	0.192976	-0.135876	-0.158289	-0.293114	-0.0922146	0.519225	-0.340746	-0.0292301	NaN	NaN	-0.441025	-0.0113029	NaN	NaN	NaN	-0.0828991	-0.016943	-0.0550594	0.0839682	0.50278	0.409404	0.273537	0.321957	0.443628	NaN	NaN	-0.196268	-0.261423	NaN	-0.0730562	NaN	-0.245672	-0.206188	0.0400181	-0.496644	0.0822392
-0.000545502	-0.2139	0.160755	-0.0229855	-0.239651	-0.172223	0.649798	0.18684	-0.0139771	0.0587692	NaN	NaN	-0.163229	0.0655899	0.0144672	-0.183836	-0.199648	-0.194004	-0.345858	NaN	-0.243532	-0.101089	-0.0543022	0.366567	0.227218	0.490751	-0.186131	0.312944	0.689915	-0.238773	0.00641441	0.0347843	NaN	NaN	-0.157987	0.0774345	0.360207	0.0410614	0.242308	0.0523415	0.271593	NaN	-0.126368	NaN	0.389973	0.277645	-0.137877	-0.102905	0.306274	-0.397808
NaN	NaN	NaN	NaN	NaN	NaN	NaN	NaN	NaN	NaN	NaN	NaN	NaN	NaN	NaN	NaN	NaN	NaN	NaN	NaN	NaN	NaN	NaN	NaN	-0.585382	0.301776	NaN	NaN	NaN	NaN	NaN	NaN	NaN	NaN	NaN	NaN	0.0880833	-0.0253334	NaN	NaN	NaN	NaN	NaN	NaN	NaN	NaN	NaN	0.272788	0.229548	0.177197
-0.0572605	0.365965	-0.270502	-0.234734	0.211048	0.00158977	0.0557566	-0.226139	-0.0774498	-0.093235	1.6023	-0.222557	0.31912	-0.452959	-0.202635	-0.156059	-0.204119	-0.0944538	-0.465445	0.284768	-0.0630894	0.112833	-0.0839348	0.182918	0.0874147	-0.354347	0.0184574	0.143661	-0.093771	-0.295259	-0.211588	-0.114124	0.0784826	-0.268104	0.19361	0.0459957	0.340532	0.58828	0.381584	-0.0998077	-0.189999	-0.0796738	-0.069088	0.0617838	-0.626583	-0.0801716	0.18388	-0.0802536	-0.333199	-0.292355
-0.0931091	-0.120457	0.36447	0.302288	-0.268795	-0.0246229	NaN	0.125959	NaN	0.112577	0.167155	0.100475	-0.182354	NaN	NaN	-0.550444	-0.0381641	-0.0935364	NaN	0.177819	-0.0570869	NaN	0.467587	-0.09447	0.384324	0.334938	1.22979	2.05526	2.27691	0.00162888	NaN	0.0865498	0.266568	-0.0822229	-0.207685	-0.0754108	0.041996	0.0153732	0.0398388	0.268955	-0.271458	-0.0359383	0.705462	-0.00825787	-0.163754	NaN	-0.408278	-0.127705	0.0940685	NaN
0.5271	0.13686	0.0600548	0.0488415	-0.192905	0.129407	0.0560484	0.0987625	0.453569	0.0436878	0.230105	-0.048912	-0.258593	-0.331556	-0.219009	-0.157862	-0.0593987	-0.186396	0.105261	0.306264	0.0484715	0.203585	0.000997543	0.546187	-0.297042	-0.572414	-0.152149	0.147371	0.269262	0.350674	-0.0192699	-0.116537	-0.0395689	0.0221815	-0.0172815	0.209089	-0.195414	0.235332	-0.18376	0.239237	0.182825	-0.0242538	-0.00391388	0.211709	-0.0101681	-0.187334	0.448322	-0.192175	-0.203211	0.267645
0.300636	-0.054081	-0.431868	0.169598	0.0880089	0.520692	0.0694876	-0.462292	0.465492	0.228512	-0.209805	-0.0937328	-0.414768	0.0377922	-0.0548325	-0.0136909	-0.00725174	-0.0416431	0.0467892	0.0711393	0.307791	0.494188	-0.128223	-0.0804052	-0.190316	-0.302654	0.392212	0.177603	-0.121792	0.870119	0.0840607	0.444246	-0.0884886	-0.39107	-0.521634	0.392912	-0.0891743	0.0445213	-0.237413	0.0996971	0.140596	-0.164894	-0.355988	0.0865049	-0.122841	0.249922	0.356007	-0.26457	-0.403376	0.236238
-0.3304	-0.326942	0.146084	0.119488	0.0798588	0.255095	0.6246	0.161777	0.0332451	-0.135689	-0.0794344	-0.0710163	-0.342623	0.277037	0.0893326	-0.348093	-0.175255	-0.299465	-0.168497	-0.259446	0.0212479	-0.0776539	0.136513	0.308309	0.0806322	0.461277	0.176043	0.20051	0.218452	0.306927	1.59772	0.737312	0.131169	-0.215692	0.246282	0.0954952	0.758142	-0.0416851	0.333448	0.161983	0.545578	0.524736	0.0472565	-0.020997	0.0271034	0.126469	-0.367373	0.118254	0.747604	0.0916805
-0.382559	0.320866	0.0628967	0.568748	0.956632	0.494708	0.339698	NaN	0.0351543	0.284832	0.0749454	0.0599098	0.214505	0.571726	0.0171738	0.195402	0.174978	0.207678	0.106689	0.171477	0.0946598	-0.296417	0.572437	1.05663	0.102468	0.533422	0.306782	0.820395	0.804083	-0.117213	0.418583	0.156778	0.267477	1.10965	0.821366	0.547409	0.622076	-0.0272999	0.239929	0.243328	NaN	0.0669012	0.163326	0.479787	0.545866	-0.0497723	0.289194	0.107121	0.961988	-0.183216
NaN	-0.0664959	NaN	NaN	NaN	NaN	NaN	NaN	NaN	NaN	NaN	NaN	NaN	NaN	NaN	NaN	NaN	NaN	NaN	NaN	NaN	NaN	-0.214001	-0.455688	NaN	NaN	NaN	NaN	NaN	NaN	NaN	NaN	NaN	NaN	NaN	NaN	NaN	NaN	-0.176952	NaN	NaN	NaN	-0.272394	NaN	NaN	NaN	NaN	NaN	NaN	0.606009
-0.176449	0.300529	0.137169	0.102194	0.228024	0.573012	-0.178315	0.480993	-0.0287685	0.257036	0.168038	0.353786	0.402636	0.62883	0.690762	0.744968	0.503174	0.645571	0.529974	0.057023	0.219521	-0.0999985	-0.0311165	1.04328	0.379352	1.18924	-0.263956	-0.416031	-0.02878	-0.347269	0.290073	0.163036	0.0454092	-0.213243	0.015666	0.3888	0.0338898	-0.195194	-0.260729	-0.0827637	0.890018	-0.0201416	0.172419	0.271691	0.466909	0.222519	0.542269	-0.40703	-0.0558033	-0.618142
0.547663	-0.853994	-1.394	-0.628094	-0.22172	-0.990476	-0.630082	-0.663458	-0.963131	-0.639843	0.644958	-0.200869	-0.984854	-0.730589	-1.22068	-1.23902	-0.552137	-0.956514	0.380287	-1.14043	0.203527	0.142523	0.750511	-0.0252752	0.0510073	2.08273	-1.18443	-0.607788	-0.147884	-0.372524	0.496977	-0.623117	-0.675044	-0.202476	-0.391185	-0.468384	-0.179832	-0.829916	-0.298729	-0.713034	0.745598	0.720705	0.949255	-0.169091	0.693235	0.28577	0.0629139	0.393927	-0.337042	0.716969
0.00112152	0.0129337	0.380177	0.219961	0.27389	0.717015	0.627614	0.327139	0.249117	0.430344	0.829276	0.450396	0.63415	0.801512	0.570864	0.495623	0.388861	0.506153	0.397078	0.108308	0.259665	0.0742435	0.455093	0.0933695	0.618026	0.438143	-0.219595	0.089529	0.762106	0.203127	0.522047	0.316689	0.0411596	0.74149	1.0494	0.428888	0.298267	-0.167719	-0.155853	-0.523441	0.556749	0.2271	0.196627	0.137328	0.379246	0.165848	-0.119482	0.0301075	-0.186491	0.188366
0.0609999	0.99337	NaN	0.406214	-0.0130672	-0.206372	0.642894	0.675737	-0.335911	-0.439645	0.578723	-0.389498	-0.978719	0.134508	-0.159029	-0.311994	0.203327	-0.327085	0.553059	-0.878613	0.129272	0.211399	1.10916	-0.236329	-1.02575	-1.01863	-0.321432	0.0731258	-0.03088	-0.968258	0.628426	-0.233526	0.524374	0.902701	0.706616	-0.0759773	-0.134975	-0.276785	0.396921	0.157196	0.716194	1.30253	1.25186	0.12405	NaN	0.453648	0.843046	-1.07059	0.5317	-0.0893574
0.266781	-0.164698	-0.532366	-0.246155	0.164989	0.370299	-0.250861	0.0421181	-0.227036	0.115797	0.139415	-0.293926	-0.968111	-0.190268	-0.660042	-0.8971	-0.307089	-0.339275	0.270636	-0.577483	-0.184341	-0.297764	0.21973	-0.0835791	0.983756	1.46665	-0.406914	-0.665371	1.31867	-0.322897	1.61699	0.427145	0.110669	-0.00137615	0.701327	0.949379	0.577835	-0.470114	0.213865	-0.715887	0.309208	0.0423679	0.244913	-0.0596609	1.27883	0.120752	-0.305752	-0.322384	-0.245876	-0.207981
-1.09386	-0.298611	-1.54937	-0.232031	-0.152063	0.032342	0.957391	-0.870058	-1.8978	-1.76173	0.200398	0.16732	-1.12912	-0.890987	0.0448608	-0.328686	-0.22156	-1.42262	0.746714	-1.14856	-0.244213	-1.69917	0.0428047	-0.447949	-1.97235	-1.75572	-0.579901	0.670599	2.05731	-0.308689	2.5945	1.32884	-0.382123	1.40407	-0.292068	-0.582485	-0.920519	-1.05032	0.943851	-0.104071	1.41003	1.15818	1.46298	0.564727	1.41477	-2.51174	-1.63824	-1.93025	0.826063	-3.76627
0.521027	-0.591675	-0.791979	-0.373726	0.125778	-0.0330248	-0.00472164	-0.280409	-0.336102	-0.357761	0.115169	0.106926	-0.317049	0.175409	-0.498941	-0.687958	-0.379255	-0.289812	-0.392605	-0.434863	0.0827942	0.189856	-0.195681	0.11587	0.463172	0.661961	-0.568745	-0.10236	-0.310534	-0.579123	0.0126591	-0.257193	-0.178088	0.491042	0.34455	0.443007	-0.0565109	-0.513527	-0.0274792	-0.204472	-0.0733719	-0.0799522	-0.0432644	-0.631755	-0.000766754	-0.247787	-0.202074	-0.563732	-0.274284	1.32356
0.965406	-0.922646	0.281046	-0.272768	-0.487953	-0.694938	-0.299642	-0.861256	-0.0276699	-0.222414	-0.309018	-0.250679	-0.961897	-0.911022	-0.571098	-0.75293	-0.429327	-0.737064	-0.222727	1.02549	-0.254974	0.0626411	-0.531254	-0.266438	-0.498294	-0.283825	-1.18489	-0.823082	-0.650761	0.0786285	-1.0272	-1.13648	-0.452117	-1.11691	-0.577264	-0.211498	0.0440521	-0.436377	-0.633587	0.389837	-0.00232506	-0.544373	-0.598324	-1.16317	0.02495	-0.836899	-1.02882	-0.954527	-0.760855	1.26464
-0.145199	0.355272	0.480738	0.9452	0.811821	0.942914	0.373588	0.731993	0.961119	0.83079	0.918376	0.946194	1.38602	1.37413	1.33249	1.47282	0.961809	1.0275	0.984213	0.574069	0.380663	0.165554	0.133102	0.232112	0.904021	0.404507	-0.196682	-0.20068	-0.00853729	0.0492668	0.0101204	-0.77482	0.185777	0.565469	0.889228	0.296259	0.339624	-0.0629101	0.301508	-0.339436	-0.0055275	-0.0970821	-0.287127	0.5316	0.255751	0.353374	-0.0804367	0.390869	-0.317593	0.568254
-0.0130863	0.147026	0.22138	0.0131264	0.428547	0.402701	0.272769	0.0873127	0.353844	0.405933	0.653918	0.593712	0.57712	0.69326	0.615219	0.57106	0.546095	0.515989	0.543852	0.228131	0.282732	0.350233	0.542961	0.124969	0.979783	0.555592	-0.227631	-0.200037	0.150293	0.220337	0.536915	-0.0772667	0.122216	0.256215	0.792548	0.294739	0.345499	-0.0732555	-0.114721	-0.551378	0.310663	0.026762	-0.0127621	0.113612	0.592739	0.372194	0.160307	0.155712	0.24128	0.0290794
NaN	NaN	NaN	NaN	0.387224	NaN	NaN	NaN	NaN	NaN	NaN	NaN	NaN	NaN	NaN	NaN	NaN	NaN	NaN	NaN	NaN	NaN	NaN	NaN	NaN	NaN	NaN	NaN	NaN	NaN	NaN	NaN	NaN	NaN	NaN	NaN	NaN	NaN	NaN	NaN	NaN	NaN	NaN	NaN	NaN	NaN	NaN	NaN	NaN	NaN
NaN	NaN	NaN	NaN	0.274285	NaN	NaN	NaN	NaN	NaN	NaN	NaN	NaN	NaN	NaN	NaN	NaN	NaN	NaN	NaN	NaN	NaN	NaN	NaN	-0.344802	NaN	NaN	NaN	NaN	NaN	NaN	NaN	NaN	NaN	NaN	NaN	NaN	NaN	NaN	NaN	NaN	NaN	NaN	NaN	NaN	NaN	NaN	NaN	NaN	NaN
NaN	0.0554543	NaN	NaN	NaN	NaN	NaN	NaN	NaN	NaN	NaN	NaN	NaN	NaN	NaN	NaN	NaN	NaN	NaN	NaN	NaN	NaN	0.783518	-0.0123262	NaN	NaN	NaN	NaN	NaN	NaN	NaN	NaN	NaN	NaN	NaN	NaN	NaN	NaN	-0.260971	NaN	NaN	NaN	0.300772	NaN	NaN	NaN	NaN	NaN	NaN	NaN
NaN	0.272615	-0.682014	-0.0376778	-0.259485	0.0109625	0.0134382	0.541193	0.0689487	0.00383949	1.23196	0.148508	NaN	-0.0275078	0.113752	-0.485693	-0.387957	-0.145809	-0.0725327	0.0907488	-0.345215	-0.159473	0.0302315	-0.434518	0.110892	1.46681	0.225845	-0.380163	-0.0263481	NaN	0.208588	-0.693552	0.664531	0.27056	NaN	0.111938	-0.306301	0.226267	0.0234623	0.0285511	0.131365	0.0940781	-0.185911	0.334424	0.183907	0.736074	0.209108	0.514946	-0.187584	-0.58404
0.388618	-0.512606	-0.226665	0.122719	0.0437241	-0.165713	-0.0596514	-0.29957	-0.0197105	-0.155333	-0.167977	0.00925255	-0.195688	-0.512451	-0.425158	-0.339653	-0.302742	-0.382942	-0.450392	0.1893	0.293304	0.385534	-0.174484	0.352443	0.156215	-0.248369	-0.0581989	0.00666428	0.364166	0.552719	0.46299	0.0392647	0.0593843	0.25846	0.204709	0.0263367	0.265116	0.0668411	0.121035	0.64419	-0.112198	0.0152531	-0.146349	0.0996771	0.477343	-0.0959682	0.178623	-0.227255	0.0715866	0.740459
NaN	-0.142975	NaN	NaN	NaN	NaN	NaN	NaN	NaN	NaN	NaN	NaN	NaN	NaN	NaN	NaN	NaN	NaN	NaN	NaN	NaN	NaN	1.03268	0.171926	NaN	0.145569	NaN	NaN	NaN	NaN	NaN	NaN	NaN	NaN	NaN	NaN	0.467394	0.16157	-0.119844	NaN	NaN	NaN	0.215126	NaN	NaN	NaN	NaN	1.00608	0.143126	NaN
0.31077	-1.16011	-0.509659	NaN	NaN	0.0921164	NaN	NaN	NaN	-0.227819	0.869331	0.350995	-0.290232	NaN	NaN	-0.0107212	0.130064	-0.0511971	NaN	0.409004	0.276033	NaN	-0.597095	-0.141084	0.286283	1.06588	NaN	NaN	NaN	-0.0666199	NaN	-0.112036	0.579999	0.339944	-0.110688	0.0341015	0.0014267	-0.33919	-0.600984	NaN	NaN	0.771841	-1.03479	-0.312459	-0.257271	NaN	0.450193	0.179369	-0.0130901	0.146994
NaN	NaN	0.547506	NaN	NaN	NaN	0.0446196	0.548508	0.0673847	NaN	NaN	NaN	NaN	0.867031	0.805851	NaN	NaN	NaN	0.395853	NaN	NaN	0.299234	NaN	NaN	NaN	NaN	NaN	NaN	NaN	NaN	0.0975113	NaN	NaN	NaN	NaN	NaN	NaN	NaN	NaN	NaN	0.256355	NaN	NaN	NaN	0.199957	0.331212	NaN	NaN	NaN	NaN
-0.799774	NaN	-1.35926	0.301391	0.532452	0.316243	-0.0719957	0.391525	0.100468	-0.112669	-0.10019	0.123768	-0.297739	-0.247894	-0.355505	-1.19267	-0.311304	-0.212448	0.086628	-0.0654325	-0.545061	-0.373945	NaN	NaN	0.216104	-0.453064	0.87163	1.00757	1.27511	-0.262402	-0.200058	-0.687592	0.75414	0.989924	2.52587	1.3803	0.173601	0.98621	NaN	0.247177	0.493502	0.397835	NaN	0.373704	-0.0674896	0.823948	-0.018259	-0.35898	0.195326	NaN
NaN	NaN	NaN	NaN	NaN	NaN	NaN	NaN	NaN	NaN	NaN	NaN	NaN	NaN	NaN	NaN	NaN	NaN	NaN	NaN	NaN	NaN	NaN	NaN	-0.0946417	NaN	NaN	NaN	NaN	NaN	NaN	NaN	NaN	NaN	NaN	NaN	NaN	NaN	NaN	NaN	NaN	NaN	NaN	NaN	NaN	NaN	NaN	NaN	NaN	NaN
NaN	NaN	NaN	NaN	NaN	NaN	NaN	NaN	NaN	NaN	NaN	NaN	NaN	NaN	NaN	NaN	NaN	NaN	NaN	NaN	NaN	NaN	NaN	NaN	0.101451	NaN	NaN	NaN	NaN	NaN	NaN	NaN	NaN	NaN	NaN	NaN	NaN	NaN	NaN	NaN	NaN	NaN	NaN	NaN	NaN	NaN	NaN	NaN	NaN	NaN
0.0900078	0.31321	-0.841455	0.246176	0.31967	0.449988	0.701671	0.781603	-0.101545	0.297876	-0.0865088	0.228085	-0.398306	-0.316256	-0.298903	-0.753506	-0.16787	-0.46059	-0.0606728	-0.313249	-0.163979	-0.292053	-0.0503483	0.128171	1.01761	0.545362	0.185818	-0.67033	-0.371719	0.704021	-0.45542	-0.635284	0.208198	-0.0453196	1.38539	0.775738	0.69692	0.620249	0.644314	0.232845	0.079689	0.629107	0.0413475	1.1313	0.275776	1.85631	1.62074	0.300982	0.513462	-0.181767
0.960251	0.376135	0.0472984	0.085268	0.424179	-0.522452	-0.332925	-0.0351562	0.585125	0.867258	-0.310033	-0.0310192	1.31125	0.887712	-0.0339317	0.295757	0.0743961	0.345171	0.37327	1.32524	0.30024	0.425186	-0.0863857	0.310582	0.935187	-0.308437	-0.511845	0.18609	-0.179859	0.190958	0.494942	-0.304499	-0.0918703	0.0100851	0.0935602	-0.147209	0.327602	0.398666	-0.134146	-0.42108	-0.617334	-0.156916	-0.175514	-0.578031	0.0204964	-0.365	0.78623	-0.69216	-0.719229	0.809875
1.02929	0.16485	-0.0910015	0.260477	0.363598	-0.87926	-0.830033	-0.056284	0.578016	0.751904	-0.263053	0.0648155	1.17913	0.89966	-0.0185452	0.0902805	-0.0644341	0.147755	0.403606	1.26658	0.280468	0.5748	-0.0514488	0.0329866	1.24615	-0.0998764	-0.75226	0.108837	-0.32723	-0.441031	0.52375	-0.0743885	0.0356035	0.173873	0.246285	-0.567719	-0.132904	0.332718	-0.212761	-0.377022	-1.0014	-0.16287	-0.154514	-0.496865	0.135057	-0.325983	0.65789	-0.584745	-1.20213	1.16224
-0.542421	1.79952	-0.877518	-0.178795	0.235039	0.427161	0.523667	0.413565	-0.638496	0.241688	-0.857539	-0.849167	-1.10219	0.120173	-0.256016	-0.598839	-0.228676	-0.0710182	-0.79781	-1.16198	0.392693	-0.123688	-1.02	-0.0946321	-2.28125	-0.88866	0.179522	0.933432	-1.16677	1.31937	0.428572	-0.0381775	-0.965053	0.234523	0.0431814	0.719759	0.337345	0.396288	0.810442	-0.668739	0.353565	0.151285	0.498257	-1.05043	3.09632	1.71598	1.01975	-0.347034	1.9869	-1.89554
0.226892	0.166359	-0.0957394	0.0877934	-0.0979939	-0.54042	-0.23335	0.72056	0.205046	0.542334	-0.5356	0.215219	-0.430315	-0.595358	-0.668175	-0.488682	0.122734	-0.271736	0.355215	0.140729	0.228846	-0.496305	-0.667036	-0.353004	-0.777549	0.0568161	1.0439	1.33722	0.300961	1.47716	1.21757	0.814346	0.853601	0.817199	-0.309943	0.230713	0.298319	0.544882	0.840538	0.175671	0.986776	0.768925	0.313122	1.32127	1.6589	1.61674	1.25708	-0.327402	0.896601	-1.07884
-0.222704	0.0676327	0.210709	-0.231371	0.169367	-0.00248623	0.243939	0.387615	-0.135353	0.490597	-0.137513	-0.146549	0.111183	0.387012	0.232384	0.235994	-0.170525	0.0653896	0.211407	0.224021	-0.120886	0.284813	0.875446	0.385249	0.862433	1.08698	-0.192039	-0.161806	-0.56898	0.039156	-0.176046	-0.822313	0.114764	0.181632	0.0607443	0.237669	0.453911	-0.0156364	0.202057	-0.954974	-0.0271225	0.172781	0.14187	0.0231237	0.0220699	0.111914	-0.186028	0.150936	0.383186	NaN
-0.155352	-0.739624	0.18774	-0.365442	-0.0911217	-0.463948	-0.113708	-0.423332	0.0709133	0.0261612	-0.0637465	0.0244656	0.0547848	0.132008	0.216358	0.138132	-0.350306	-0.128353	-0.169331	0.0270967	-0.334377	-0.0540237	0.281389	0.0230017	0.287194	0.234282	-0.221107	-0.470516	-0.477491	0.159628	-0.0887299	-0.388916	-0.325297	-0.0423517	-0.284419	0.0675468	0.17803	-0.122864	0.100985	0.176243	-0.426617	-0.211872	-0.199245	0.0929518	-0.125381	-0.207083	-0.272167	-1.90735e-06	-0.689207	0.349443
0.00115204	-0.238949	0.347574	-0.0237751	0.555109	0.351201	0.309497	-0.274771	-0.00677681	0.142469	0.113282	0.256239	0.415703	0.442234	0.354078	0.754204	0.399809	0.470201	0.356417	0.310281	0.549612	0.863194	-0.0550976	0.286487	-0.0831118	-0.55517	-0.519499	0.219069	-0.161324	-0.286287	0.557625	-0.0905781	-0.0539427	0.868819	0.462956	0.154613	0.366358	0.38155	1.48179	-0.306343	-0.206327	-0.233761	-0.337416	-0.293086	-0.265821	-0.137785	-0.302977	-0.402151	-0.401161	-0.41119
-0.103279	-0.468674	0.0566616	-0.207689	0.329554	-0.143962	-0.00256062	-0.252008	-0.034956	0.127426	-0.108554	0.0882511	0.0398521	0.171633	0.244329	0.294525	-0.0136566	0.0675011	-0.101788	0.176032	0.036129	0.138916	0.199596	0.189343	0.227597	0.170713	-0.243984	-0.216757	-0.294434	-0.00824737	-0.0020771	-0.171019	-0.312028	0.0245409	0.0915823	0.0557117	-0.0321178	-0.0012207	-0.0221863	0.131994	-0.393234	-0.193115	-0.247169	-0.0420179	-0.235355	-0.289707	-0.174541	-0.052412	-0.447779	0.145702
0.0153465	-0.159536	-0.278799	-0.205769	0.27615	0.133296	-0.0299788	0.255402	-0.0516014	0.122948	0.35163	-0.0305977	0.232626	0.0704021	0.0353489	-0.00423813	0.0488415	0.0848522	0.037138	-0.0774221	0.285461	0.351631	0.0163136	0.0417089	0.357293	-0.46908	-0.0766983	0.131098	0.143045	-0.663742	0.728313	0.41596	-0.178536	0.155242	0.0568171	0.228699	0.343615	-0.0042057	-0.0104218	-0.297337	0.190912	0.079916	0.0277519	0.431586	0.120655	0.237045	0.397806	0.617788	-0.0216198	-0.260269
0.120207	0.0655384	-0.275747	0.0590134	0.307196	0.00327206	0.188912	0.671167	0.071949	0.202951	-0.375775	-0.114925	0.237778	0.0837479	0.164982	-0.0308571	0.074976	0.0340195	0.204082	0.199782	0.0188408	0.108416	0.0185566	-0.11494	-0.23058	0.431526	0.107349	0.19013	0.273085	0.771585	0.26486	-0.29056	0.0162439	-0.272553	0.308259	-0.0355682	0.326662	-0.0259628	0.499228	0.39624	-0.0112267	-0.263992	0.012188	-0.0907469	-0.0173416	0.464834	0.00177956	-0.347593	-0.276903	0.116278
-0.0434093	-0.129707	-0.136427	-0.12661	-0.207209	-0.0613699	0.743328	0.0425491	0.331636	-0.526129	-0.14215	-0.290348	-0.481415	0.445421	0.072485	-0.188652	-0.240171	-0.286011	0.164792	0.0528059	-0.184654	1.24831	0.0727844	0.106622	0.0174437	-0.40925	-0.32258	0.0313797	-0.0805054	-0.0723095	-1.03545	-0.735931	-0.0291796	0.118014	0.117276	-0.0774937	-0.0292606	0.164375	-0.499409	0.0946083	-0.0099678	-0.0154324	-0.161776	-0.149522	-0.257652	0.188033	-0.506832	0.399305	-0.256277	0.427721
-0.155439	-0.110893	-0.0310764	0.202932	0.122622	-0.169169	0.106214	0.271053	0.168543	0.195913	0.0275431	0.15597	0.214668	0.182123	0.0603542	0.0352478	-0.122969	-0.0614281	0.0207253	0.131011	-0.0099926	0.205641	0.368134	0.257699	0.436257	0.737614	0.304893	0.0836487	0.049633	0.0387096	0.286631	-0.139145	-0.0183268	0.0447435	0.0338011	0.0717125	0.0872974	-0.0102711	0.213383	0.136644	0.079813	0.0699615	-0.00921059	0.189637	0.223618	0.200939	-0.000938416	0.299236	0.0171432	-0.0904846
-0.104609	0.0792637	0.0534573	0.659019	0.163963	0.115447	0.254867	0.366732	-0.147484	-0.263203	0.145694	0.466181	-0.0673466	0.043644	0.046339	-0.220425	-0.293659	-0.142096	0.261137	0.521796	-0.314497	-0.0313263	0.778477	0.468539	0.349963	0.164427	0.28091	0.660561	0.719173	0.0737648	0.219158	-0.138685	0.626026	0.495164	0.536813	0.162275	0.55917	0.278818	0.213594	0.277977	0.256075	0.54797	0.408937	0.693347	0.550802	0.514376	-0.0225391	-0.280001	0.38789	0.205824
-0.240263	-0.377853	-0.193975	-0.00673103	-0.0458794	-0.255898	-0.104466	0.0140915	0.0495338	0.101286	0.0566568	0.103342	-0.0720768	0.075901	-0.0169678	0.0108948	-0.143904	-0.0147934	-0.0570374	0.129634	-0.119028	0.0268593	0.132761	0.256436	0.328954	0.670248	-0.0432911	-0.220446	-0.285614	-0.0383625	0.143606	-0.257528	-0.153552	-0.254024	-0.138768	0.16053	0.277172	-0.15287	0.0327778	0.0930157	-0.121593	-0.247072	-0.122093	0.0747786	-0.0508862	0.203707	0.0323181	0.17057	-0.12681	0.147352
-0.136353	-0.129354	-0.147921	0.245958	0.133839	0.0336962	0.0232115	0.169388	0.1308	0.259857	0.0586309	0.162882	0.300091	0.0708885	0.0886307	-0.0668068	-0.075901	0.00224114	0.12937	0.252095	0.0639744	0.0428181	0.482964	0.364284	0.745095	0.655756	0.240555	-0.0215302	-0.125181	-0.126957	0.190741	-0.208832	-0.0279551	0.188874	0.282996	0.409212	-0.0130444	-0.0192833	0.139126	0.0971355	0.0215397	-0.0635967	-0.0879364	0.0530996	0.0649662	0.352943	0.0427513	0.349976	0.0279598	-0.0692139
-0.101137	-0.108765	-0.241974	0.16046	0.122391	-0.118018	-0.626197	0.189646	0.00972366	0.0316277	-0.0434065	0.119127	0.26123	-0.395962	-0.285011	-0.412252	-0.211275	-0.25053	-0.0328178	0.195706	-0.0813293	-0.0838223	0.732285	0.257052	0.51817	0.647818	0.387369	-0.10631	-0.217398	-0.106348	0.192144	0.0319138	0.105474	0.367599	0.238435	0.368437	0.0927258	-0.162338	0.0110703	0.173981	0.0626488	0.0414467	-0.0495453	0.116855	0.36162	0.193619	0.13007	0.0685692	-0.666216	-0.113506
-0.14883	0.019165	-0.0312996	0.0296402	0.213879	0.18399	0.321755	0.299179	0.260927	0.143658	0.181384	0.118019	0.363913	0.204693	0.371017	0.27647	0.0948067	0.226635	0.113674	0.110185	0.0381165	-0.142778	0.286955	0.476895	0.418721	0.463057	-0.109964	-0.404213	0.0374374	0.0958385	0.100729	0.180235	0.188666	0.530658	0.504855	0.241198	0.340073	0.125191	0.0465355	0.38324	0.455704	0.185802	-0.00550842	0.449937	0.416752	0.0118141	0.121414	0.354317	0.0313644	0.41489
NaN	NaN	NaN	0.199648	NaN	NaN	NaN	NaN	NaN	NaN	NaN	NaN	NaN	NaN	NaN	NaN	NaN	NaN	NaN	NaN	NaN	NaN	NaN	NaN	1.00145	NaN	0.202255	1.17943	1.08196	NaN	NaN	NaN	NaN	NaN	NaN	NaN	NaN	NaN	NaN	0.396423	NaN	NaN	NaN	NaN	NaN	NaN	NaN	NaN	NaN	NaN
-0.11549	-0.521694	-0.232328	-0.365255	-0.120729	-0.280057	-0.127746	-0.260885	-0.195765	-0.0911999	-0.0511351	-0.143158	-0.183235	0.076889	-0.0506821	0.112154	-0.122189	-0.0188332	0.0028305	0.209052	0.00716972	0.162945	-0.100895	0.18303	-0.182256	0.27363	0.136166	-0.358105	-0.36945	0.0887928	0.216679	0.179417	-0.0613623	0.00499821	-0.110635	-0.0589409	0.175055	-0.496195	-0.137859	-0.0625439	-0.137705	-0.384386	-0.419441	-0.427833	-0.0798626	-0.298004	-0.31583	0.00603676	-0.589172	0.179316
-0.711653	-0.394312	-0.830317	-0.29464	0.446972	-0.739761	-0.0480146	-0.169226	-1.16026	-0.551037	0.33714	-0.260746	-0.0678291	-0.65912	-1.4612	-0.284571	-0.294668	-0.33556	-0.112337	-0.365165	-0.359718	-1.19184	0.729925	-0.731048	-0.621192	1.23615	0.263662	0.430832	0.476803	-0.509403	-0.540579	0.420214	0.944047	1.54125	-0.59332	0.168495	-0.275572	1.01048	0.043272	-0.0517406	-0.191666	0.138884	0.145817	0.453763	-0.566786	-0.892734	0.506102	-0.653711	-0.313114	0.176315
-0.027132	-0.132002	0.0517864	-0.193058	0.0543613	-0.244531	-0.0665464	-0.105562	-0.114019	-0.119778	0.0439386	-0.12562	-0.042923	0.158039	0.0178165	0.00536919	-0.144447	0.0332413	0.0506592	0.183581	-0.0459785	0.244776	0.163975	0.132134	0.287347	0.398546	0.483894	0.349619	-0.0902348	0.340647	0.498951	0.365934	0.315787	0.340466	-0.0685472	0.0783787	0.387959	-0.069416	0.0682774	-0.187466	-0.0348663	-0.0622597	-0.0172367	-0.0476713	0.0773067	-0.196827	-0.147036	0.0298672	-0.522387	-0.0762959
-0.403074	-0.0689678	-0.175533	-0.578869	-0.507734	-0.45515	-0.224685	-0.393442	-0.262531	-0.20928	-0.262843	-0.382406	-0.352631	-0.427649	-0.445156	-0.0148449	-0.406523	-0.411999	-0.3491	0.116208	-0.287439	-0.377123	-0.498337	0.130822	-0.468965	0.00145149	-0.713037	-0.498795	-0.46175	0.00314713	-0.243086	-0.279036	0.138913	-0.00244808	-0.501616	-0.167986	-0.106201	-0.202618	-0.330902	0.442215	0.16894	-0.652746	-0.527668	-0.564097	-0.529533	-0.0979652	-0.110968	-0.0816097	-0.521761	0.93903
-0.155628	-0.555817	-0.406046	-0.569857	0.155201	0.017375	0.19999	-0.0709305	-0.00388718	0.151585	0.0511885	0.102873	-0.0951519	-0.00620461	-0.209394	-0.123499	0.0816574	0.108677	0.179815	0.248748	0.0153675	0.0172005	-0.322729	0.103108	0.347077	0.322376	-0.170321	-0.488451	0.376436	0.0861855	0.209038	-0.0927715	-0.0829458	-0.587718	0.0480566	-0.216608	-0.346184	-0.314253	-0.0822182	-0.785324	0.624157	-0.243414	-0.416882	-0.275947	0.107794	-0.0682678	-0.255108	-0.160475	-0.411686	0.469234
-0.0164547	NaN	0.0707588	-1.13015	-0.166769	-0.347262	NaN	-0.130991	NaN	-0.311941	0.0159445	-0.351156	-0.115572	NaN	NaN	-0.0763321	-0.210716	-0.234821	NaN	0.140578	-0.231224	NaN	NaN	NaN	-0.0371752	0.176611	-0.459583	0.410816	-1.12129	-0.166441	NaN	0.23387	0.304475	0.697633	-0.0342569	0.346067	-0.0231075	0.115082	NaN	1.11417	-0.0268917	-0.0929565	NaN	-0.300088	-0.167896	NaN	-0.0379009	-0.321684	-0.614885	-0.32762
NaN	-0.207415	0.423018	0.154402	NaN	-0.22359	NaN	NaN	NaN	-0.219229	NaN	NaN	NaN	NaN	NaN	0.0181274	-0.34255	-0.212797	NaN	NaN	-0.15999	NaN	0.169516	-0.00290203	0.270426	-0.0363293	0.585484	0.48942	0.404415	NaN	NaN	0.268167	NaN	NaN	NaN	0.0582371	-0.0543756	0.442876	0.444828	-0.0485897	NaN	NaN	0.000219345	NaN	0.799472	NaN	-0.000619888	-0.222078	-1.2452	NaN
0.261971	0.459507	-0.186382	-0.0747242	-0.402391	0.111283	0.0595789	0.00989914	0.398975	0.123289	0.279716	0.153576	0.130657	0.109926	0.0545845	0.119818	0.0746574	0.062273	0.307644	0.0142126	0.0164661	-0.0772686	0.503077	0.216269	0.0384741	0.339855	0.106281	-0.0263672	-0.116531	0.245872	0.379478	0.480949	0.138265	0.297782	0.123805	0.35973	0.285223	0.0310612	0.123432	0.20256	0.210007	0.168739	0.270483	-0.111707	0.200964	0.434204	0.127888	0.00823975	0.35705	-0.0682583
0.278746	0.176357	-0.462629	-0.00581741	0.189985	-0.0438738	0.0313253	0.0558624	0.12451	0.151346	0.165591	0.11928	0.0694771	0.162003	0.0862789	0.0896454	0.0764771	0.00756264	0.220762	0.135367	-0.0637341	-0.0952568	0.348406	0.199321	0.102826	-0.0677986	0.369183	0.315409	0.226973	0.350168	0.265541	0.417967	0.515943	0.486947	-0.233262	0.620176	0.295544	0.108505	0.19582	0.0526867	-0.057785	0.229483	0.0813274	0.141791	0.0754623	0.0231342	0.191935	-0.0853481	-0.0757027	-0.19599
0.11121	-0.0350494	-0.193745	0.0717335	-0.0132256	0.447131	0.414653	0.113644	0.123758	0.230154	0.200761	0.0149651	0.063488	0.180719	0.0834503	0.377752	0.181065	0.359358	0.112743	0.107728	0.0844688	-0.0611153	0.246555	0.128261	0.204156	-0.0623894	0.29615	0.255041	0.274954	0.204124	0.125198	0.597595	0.132483	0.353431	0.0888052	0.307011	0.516705	0.251564	0.0146599	-0.0393372	-0.0276012	0.116781	0.151876	0.106561	-0.0248184	-0.0183983	0.0383224	0.160254	-0.0271606	-0.0305653
0.0942535	-0.408997	-0.319323	-0.00860405	0.191326	0.257432	0.076272	-0.186558	0.13833	0.143867	0.256484	0.0105209	0.326572	0.225645	0.632158	0.499578	0.21232	0.283953	0.395643	-0.181832	-0.00244141	0.0374889	0.115046	-0.191947	0.096076	-0.0764542	-0.21652	-0.157043	-0.242458	-0.024374	-0.00684166	0.133965	0.0223646	0.335376	0.177476	0.357813	0.0623093	0.0695896	0.122595	-0.544851	-0.340092	-0.0653973	-0.00839615	-0.267919	0.218737	-0.0712738	-0.255398	-0.139999	-0.23563	-0.324612
0.308264	0.47644	0.175388	0.140764	0.057066	0.0454626	0.0740042	0.13011	-0.0830116	-0.140169	-0.237014	0.00401115	0.118166	0.223104	-0.0687943	-0.0972004	-0.0995979	0.00240135	0.1185	0.212752	-0.00917435	0.168385	-0.0532379	0.0998068	0.263934	-0.349155	0.0422401	-0.063303	-0.415279	-0.600014	0.0656357	0.0949078	-0.0997076	0.205787	0.653205	0.61894	0.550451	0.103952	-0.0881863	-0.189573	-0.417061	-0.470415	0.0642223	-0.404008	0.211462	-0.178045	-0.146975	-0.408854	-0.346249	0.478056
0.116148	0.246021	-0.0400715	0.049511	0.228844	0.236753	-0.0238676	-0.0500317	-0.0213928	0.0527363	-0.137401	0.228468	-0.166878	0.132256	-0.112432	0.236904	0.143623	0.169224	0.0676231	0.458838	0.0318794	0.079155	0.172449	0.0610151	0.200273	-0.347576	0.319534	0.461887	0.527105	-0.325516	-0.31798	0.00755882	0.0769167	0.201707	0.445134	0.535954	0.18634	0.166191	0.250528	0.104818	0.128088	-0.213139	-0.142942	-0.26637	-0.100822	-0.164013	-0.115917	-0.275227	-0.568087	0.318516
0.64884	-0.18137	-0.0417995	-0.000724792	0.401442	0.271663	0.179147	-0.491283	-0.0892143	-0.147102	-0.0803118	0.110359	0.119194	0.186024	-0.0389786	-0.146458	0.135336	0.0510979	0.176254	0.243186	0.0595589	0.147308	0.119869	-0.0271864	0.240825	-0.125923	0.144901	0.2994	-0.0368881	0.0434208	-0.143299	0.00192642	0.233497	0.123734	0.613408	0.904085	0.340918	0.548367	-0.156199	-0.237961	-0.289362	-0.0757771	-0.16168	-0.0747976	-0.38271	-0.137337	0.0138741	-0.0994167	-0.394163	0.24044
0.210623	-0.177795	-0.0347385	0.0313911	0.255018	0.40635	-0.0139761	-0.126413	-0.0505333	0.0970535	-0.0723524	0.0193367	-0.00364304	0.21134	-0.0208721	0.226175	0.0566883	0.23118	0.0512066	0.169654	0.0715332	0.101332	0.102396	-0.0213842	0.319234	-0.182171	0.0976658	0.035532	0.00397682	-0.0217876	-0.303442	0.156738	-0.073823	0.0832739	0.658277	0.587059	0.444855	0.39027	-0.422548	-0.0334129	-0.208967	-0.241755	0.265869	-0.184508	-0.358778	-0.382164	0.0552368	-0.116959	0.233664	0.235538
0.218939	0.435495	-0.208124	0.197241	-0.259306	-0.82429	-0.440169	1.60359	0.804846	0.749168	-0.553981	0.289467	0.28116	-0.0410557	0.11194	0.184359	-0.511902	-0.235182	-0.0716114	0.680192	-0.380165	-0.392014	-0.77062	0.121209	-0.613826	0.502453	1.84458	1.47951	1.00239	2.76313	0.990705	1.26871	0.98393	0.2042	-1.18128	0.200342	0.0552979	0.570412	0.555254	0.599081	0.0281162	0.683537	0.84552	1.19011	1.21104	1.53005	1.97112	-0.407738	1.37299	0.0683994
0.574709	0.904947	0.499737	0.828825	-0.154524	0.0889521	0.15903	1.58689	0.612986	1.07368	-0.621663	0.508787	0.0812149	-0.00250816	-0.323978	-0.208118	0.00862312	0.184069	-0.164927	-0.0360765	0.849579	-0.227325	-1.18771	0.0373678	-0.741824	0.217934	1.59234	1.13577	0.641947	1.88834	0.903925	1.28456	0.822234	-0.0459509	-0.667329	-0.0928936	-0.0584526	0.236794	0.626415	0.469276	0.350012	0.364328	0.360826	1.26734	1.33426	1.63117	1.49554	-0.566771	1.38044	-0.359741
0.299376	-0.166128	-0.140085	-0.0140305	-0.263744	-0.394919	0.0429926	0.429844	0.282364	0.51778	-0.307179	-0.253588	0.445255	-0.185396	-0.204424	-0.43259	-0.112186	-0.152554	0.227699	-0.0522585	-0.237926	-0.482401	-0.482615	0.174565	-0.201764	0.765163	0.535751	0.904032	0.64039	2.40691	0.336863	1.0917	0.420897	0.787469	-0.714484	-0.222504	-0.107588	0.5009	0.739038	1.45567	-0.0431538	0.551359	0.247736	0.18707	1.04757	1.91589	1.83308	-0.144665	0.347364	-0.52034
0.789663	0.281538	-0.529047	0.5205	NaN	NaN	NaN	-0.287453	NaN	NaN	-0.530177	0.315643	0.169405	NaN	NaN	NaN	NaN	NaN	NaN	-0.577218	NaN	NaN	-0.372719	-0.478374	NaN	NaN	0.823044	0.948511	0.681153	0.580764	NaN	NaN	0.379704	0.640397	0.781295	NaN	NaN	NaN	2.13796	0.678144	0.613363	1.76858	1.66936	0.165946	0.498533	NaN	NaN	NaN	NaN	-0.725445
0.319452	0.150551	-0.236891	0.950449	0.759142	0.812184	1.00431	0.603636	0.289869	0.392086	0.585477	0.374506	0.242134	0.834522	0.477549	0.440029	0.259415	0.51367	0.380512	-0.095849	-0.0782013	-0.0954323	0.858749	0.585698	0.567658	0.861317	0.287601	0.328831	0.749386	-0.452347	-0.123629	0.0334454	0.280896	0.743913	1.62136	1.0379	1.28432	0.162838	0.319969	0.227472	0.166561	0.376701	0.414995	0.380099	0.671537	-0.202234	0.0888844	0.599815	0.76475	-0.4377
0.486824	0.990191	0.980522	0.77133	0.127983	-0.0184126	0.344983	1.5814	1.01162	1.22263	0.0429277	0.132509	0.132143	0.150824	-0.255898	-0.259089	-0.217924	0.0830936	-0.561836	-0.311547	0.542318	0.313419	0.0182953	-0.186002	-0.0243483	-1.42126	1.15289	2.50997	0.353575	2.0052	-0.433928	-0.237288	1.66422	1.2626	-0.141017	0.589035	0.942513	0.637264	0.5362	-0.0952263	0.0284958	-0.340078	-0.471031	1.40978	0.920794	0.693501	0.482687	-0.545044	0.252439	-0.754038
0.446766	2.07085	-0.0952587	0.997686	0.0322514	-1.27002	0.149873	0.89246	0.584589	0.731264	-0.49768	-0.0145893	0.411091	-0.441977	-0.0340786	0.209675	-0.797855	-0.435387	-0.0419693	0.116582	-1.52059	-1.09322	0.0568981	-0.24734	-0.177602	1.07135	2.88315	2.55006	1.35733	1.9444	1.9549	2.20524	1.25764	0.493743	-0.63013	0.133598	1.22078	0.641077	1.09189	-0.901882	0.0744267	0.845015	1.10981	0.978463	1.16505	1.82219	2.45454	-0.714485	0.480406	-0.280233
-0.0975342	1.56449	0.178278	-0.339025	-0.816563	-0.809598	-0.745351	0.190798	0.189232	0.449812	-0.196395	0.0446091	-0.148201	-0.882082	-0.703749	-0.83658	-0.866156	-0.204697	-1.1197	0.450717	-1.14236	-0.590996	-0.308329	0.872735	-0.613791	0.912306	0.963966	-0.745598	0.648849	0.187742	0.106659	0.410318	1.46977	-0.377706	-0.687696	-0.742102	0.13014	0.261784	0.325994	-0.762619	0.224993	0.105396	-0.189035	0.97996	1.3659	0.826511	0.607388	-0.394516	0.452938	-0.368067
0.110655	1.77586	-0.137808	-0.227352	-0.774305	-0.712687	-0.341624	0.986956	0.0511703	0.295418	-0.372489	-0.659151	-0.425982	-0.784615	-1.31074	-0.941488	-0.759756	-0.221842	-1.40717	-0.624879	-0.536489	-0.457848	-0.133944	-0.881108	-0.989886	1.67371	0.94132	-0.167177	0.638966	0.85343	0.384573	0.764647	0.997203	-0.394691	-1.70839	-0.62468	0.0375748	0.399286	0.0106621	-0.331305	0.310673	0.650734	0.479507	0.659863	1.10859	1.48328	1.29548	-0.370251	1.096	-0.0319996
-0.0610085	NaN	NaN	-0.0707359	NaN	-0.385146	NaN	1.02103	NaN	0.608627	-0.364404	-0.0725212	0.0914841	NaN	NaN	-0.543671	-0.239233	0.0589485	NaN	-0.610618	-0.154585	NaN	NaN	NaN	NaN	NaN	1.04236	1.5394	0.176392	1.48596	NaN	0.139	1.21999	0.239068	-1.15329	-0.233097	NaN	NaN	NaN	-0.758595	0.627922	1.46725	NaN	1.04924	NaN	NaN	0.66279	NaN	NaN	NaN
-1.07253	-3.77158	-3.2744	-2.78244	-1.68893	-1.84762	-1.7222	-1.86139	-2.07437	-1.88505	-3.6579	-1.7752	-2.51015	-2.73126	-0.943186	-1.61027	-1.09485	-1.27657	-1.28995	-3.61037	0.50507	-1.72156	-0.218924	-2.0626	-3.78606	1.94465	-2.03269	1.18428	-2.13901	-1.36588	-2.24377	-0.436811	-2.04065	-1.8111	-1.45525	-0.860218	-1.20716	-1.46403	-1.2534	-1.89068	-0.718761	-1.15952	-1.33838	-3.09555	-2.24854	-0.416834	-0.404392	-1.51268	0.33843	0.381138
-0.331427	-1.38908	-0.963669	-0.0862217	-0.452007	-0.395162	-0.871217	-1.64223	-1.04783	-1.06305	-1.91314	-1.53187	-1.09824	-1.79753	-1.12281	-1.58162	-1.88866	-1.7971	-1.70786	-0.983954	-1.14857	-1.34217	-1.49063	-0.645812	-1.35305	-1.11254	1.26085	3.16629	-1.89581	1.98259	-0.571699	1.23612	0.114406	0.786054	-0.66048	0.656754	0.144634	0.032011	2.28787	-1.32534	-1.48363	0.297503	-0.172291	-1.26173	-2.06318	-0.787382	-0.0666409	-1.79641	-0.592222	-3.3141
0.687704	1.11983	0.0532379	0.615986	0.120918	0.110461	0.784022	0.572866	0.221117	0.186567	-2.62802	-2.23449	-0.117594	0.202988	-0.163359	-0.29204	0.00270653	-0.00122261	-0.0638885	-2.71244	0.142241	-0.00351906	-0.720049	-0.519277	-0.336675	-0.673866	2.77935	2.17398	0.8183	2.37903	1.47	1.04916	-1.49257	-0.544831	0.0221968	0.839445	0.550795	0.688662	0.113768	-0.42775	1.70883	-1.49249	1.03169	-0.655814	1.55053	0.932203	0.677702	-0.537642	0.673447	-0.437347
0.547714	0.880013	0.351583	0.827543	0.297333	0.561608	0.625731	1.28045	0.366514	0.713348	-0.192725	0.214748	-0.188889	0.0902691	-0.434189	-0.235752	-0.199331	-0.00468063	-0.505161	-0.00685978	0.408682	0.120245	-0.450331	-0.115653	-0.00953007	-0.455929	1.73187	2.66156	0.632315	2.58717	1.07675	1.14215	1.2624	1.83242	0.416347	0.976341	0.567682	0.628674	0.292091	-0.00291634	-0.00146103	0.270584	0.0524654	1.45657	0.9697	0.954424	1.32678	-0.496628	1.06606	-0.3799
0.61792	0.507393	-0.312565	-0.30481	0.195902	-0.101418	-0.221148	0.382202	0.154016	0.605993	-0.546477	0.538195	0.943247	0.0777206	-0.443094	0.127129	-0.00918007	0.117485	-0.0466461	0.831115	0.611807	0.510166	0.29841	0.432448	1.09932	0.435614	0.100958	-0.513968	0.123466	0.745674	0.951292	0.917091	0.230527	0.234374	0.397843	-0.270866	0.280502	0.102158	-0.104521	-0.38905	-0.569757	0.28266	0.00152969	0.119185	0.395739	-0.582354	0.313299	-0.235598	-0.625401	0.671116
0.623566	0.978035	0.0640793	0.63788	0.659994	0.593694	-0.0933962	0.766502	0.522272	0.919495	-0.681956	0.670856	1.57363	1.63643	0.802301	0.994198	0.851688	0.941702	1.26758	1.38194	0.698418	0.764376	0.335991	0.426686	1.30334	0.622204	-0.236151	-0.499287	0.281958	-0.0979462	0.750484	-0.301271	-0.315417	0.443933	0.797055	0.0617199	-0.746492	0.558838	0.225275	-0.896788	-1.09374	0.321184	0.142744	-0.299537	0.139435	-0.00240135	0.581892	0.249239	0.211407	-0.118801
0.899387	0.402279	0.372831	0.196207	0.362246	-0.107625	0.340783	0.332835	0.72423	0.735909	-0.464879	0.319323	0.441	0.97658	-0.382721	0.0884933	-0.0626793	0.317537	0.33054	1.05206	0.286514	0.460247	0.352232	-0.146619	NaN	0.218016	-0.0118427	0.379974	-0.0434132	0.507946	0.2936	0.424932	0.260016	0.582112	0.313596	-0.172915	-0.0523567	0.686808	-0.0183678	-0.121029	0.397518	1.80508	0.270529	0.508973	0.579962	-0.0896635	0.215395	-0.326324	-0.0816689	0.470247
0.498362	0.573219	0.0558186	0.604261	-0.0979633	0.467525	0.264625	1.19238	0.504187	0.54882	-0.499715	-0.461311	0.0781956	-0.159061	-0.744455	-0.190676	-0.199535	0.0517941	-0.613844	-0.517104	0.573175	-0.192942	-0.697018	-0.386397	-0.808906	-1.26127	1.79195	2.90738	0.556736	3.25304	0.91588	1.76799	0.771646	1.63006	0.000498772	0.778339	0.558632	0.404877	0.524092	-0.238369	0.473158	0.121284	0.312124	1.09639	1.06975	0.820477	0.99564	-0.701275	1.13863	-1.00407
0.435316	0.359224	0.177429	0.0959454	0.542191	0.635709	1.3387	0.372829	0.426102	1.01646	-0.598441	1.44287	0.383446	0.181572	-0.418556	0.287724	0.157539	0.124086	0.0852604	-0.237273	1.75251	1.75936	-1.66932	-0.955499	-0.452218	-0.760899	1.29931	1.4732	-0.304247	0.423691	0.899675	0.379187	1.15146	0.347327	0.509383	0.262299	-0.023798	-0.458496	-1.20341	-0.552233	0.785381	0.884581	0.773355	-0.449237	-0.0899925	0.653978	0.425657	0.316406	0.725658	-0.670092
NaN	NaN	NaN	NaN	NaN	0.0960922	-0.337653	NaN	0.185438	0.223231	NaN	NaN	NaN	-0.411306	0.11681	-0.0593233	0.0570021	-0.349761	0.50065	NaN	-0.363764	-0.322485	NaN	NaN	0.115582	NaN	NaN	NaN	NaN	NaN	-0.823593	-0.783327	NaN	NaN	NaN	-0.0251427	NaN	NaN	NaN	NaN	NaN	NaN	NaN	NaN	NaN	0.298429	-0.825672	NaN	NaN	NaN
-0.483118	-0.466986	-0.0566654	-0.221704	0.286911	-0.078927	0.572059	-0.457771	-0.0282726	-0.0209503	-0.196774	0.117889	0.283539	0.490498	0.563271	0.201742	0.0186024	0.00344467	-0.0172939	-0.18749	0.316973	0.658901	-0.169538	0.299161	0.0964365	0.195162	-0.626158	-0.647621	-0.576216	-0.598707	-0.351208	-0.175468	-0.172784	-0.125833	-0.183404	0.0090332	0.185635	-0.041111	0.19203	-0.167423	-0.584595	-0.213406	-0.191797	-0.165452	-0.180067	-0.451731	-0.279881	0.0257282	-0.144999	-0.17683
1.37309	-0.38517	NaN	NaN	0.149168	-0.3795	-0.827128	-0.416098	0.250853	-0.211153	1.03729	1.0203	1.07155	1.02395	0.986418	-0.0119247	-0.0211048	-0.327248	0.947092	0.0659933	-0.492207	0.45001	-1.06839	-0.398456	-0.664567	-0.2183	NaN	NaN	NaN	-1.54456	-0.72529	0.400156	0.0244513	-0.601153	-0.551553	-0.204094	-0.747055	-0.806883	-0.980427	NaN	-1.30572	-1.06327	-0.826187	-2.21041	NaN	-1.29769	-0.0941696	-1.1447	-1.27687	0.829193
-0.0259743	0.0792599	-0.302046	0.0408697	0.2731	0.254691	NaN	-0.144438	NaN	0.313538	NaN	NaN	0.0933075	NaN	NaN	-0.273521	0.180605	-0.204603	NaN	NaN	0.0372295	NaN	-0.0582695	-0.202142	-0.969972	-0.710373	0.532565	0.96185	0.667706	0.74025	NaN	-0.219309	NaN	NaN	-0.0743399	0.179655	-0.411627	-1.1661	0.390715	0.37289	0.158525	NaN	0.825726	NaN	1.19213	NaN	0.0149822	-0.92671	1.3784	-0.712767
-0.0216751	-0.248117	-0.48394	-0.62686	-0.511726	-0.644223	-0.537961	-0.679863	-0.287542	-0.293076	-0.195842	-0.0543175	-0.173145	-0.39061	-0.32089	-0.401472	-0.019249	-0.335888	0.000795364	-0.010108	-0.293629	-0.0910778	-0.597195	-0.574563	-0.395749	-0.333155	-0.506399	-0.766167	-0.862734	0.525566	-0.891769	-0.276882	-0.344888	-0.392314	-0.374799	-0.223633	-0.355257	-0.202852	-0.163548	-0.380177	-0.506166	-0.328274	-0.36554	-1.19839	-0.592604	-0.503302	-0.612886	-0.62821	-0.429266	0.479002
-0.000684738	-0.19817	-0.302465	0.319141	0.129063	0.0332155	0.268414	-0.00200272	-0.0588856	0.195116	-0.538754	-0.244513	-0.451181	-0.106544	-0.307308	-0.332003	-0.442528	-0.162296	-0.391111	-0.44357	0.0445824	0.152927	0.176186	-0.198798	0.0438337	-0.687248	0.516399	0.641621	0.475332	1.41694	0.66835	1.0964	0.539823	0.612765	0.494111	0.678474	0.900282	-0.311365	-0.0964279	0.256308	0.124485	0.791433	0.14336	0.174396	0.290436	0.401653	0.455225	-0.47723	0.26865	-0.929382
0.151226	-0.148077	-0.291872	0.152763	-0.0623121	0.258847	0.0675888	0.163719	-0.250642	-0.189592	NaN	NaN	0.135277	-0.0924587	-0.211271	0.0997791	-0.0853176	0.143171	-0.559201	NaN	0.172035	-0.320948	0.0241032	-0.206456	0.0715418	-0.502523	0.519878	0.63258	1.03119	0.105232	0.261808	0.210108	NaN	NaN	0.456033	0.433983	0.458466	0.166927	-0.021101	-0.0301914	-0.0549393	NaN	-0.00830841	NaN	-0.420545	0.0489082	-0.100355	-0.257737	-0.277941	0.0195427
0.176859	-0.576099	-0.187059	-0.117954	0.0330429	0.192046	0.564933	NaN	0.222843	0.132982	NaN	NaN	0.321053	0.365089	0.128418	0.162216	0.191965	0.0465031	0.223549	NaN	0.251442	0.0979652	-0.625557	-0.251396	-0.233052	-0.691936	-0.298597	0.370644	-0.151583	0.498705	-0.10067	-0.349009	NaN	NaN	0.00887203	-0.0953197	-0.194836	0.149971	0.0976448	0.466993	NaN	NaN	0.121413	NaN	-0.256313	0.17894	0.00421906	0.267345	-0.301214	-0.048317
-0.164656	-0.0543957	0.339149	0.010994	-0.19466	-0.149716	-0.0399942	-0.0764122	-0.0689449	0.0715847	-0.0941496	0.00168037	-0.223297	-0.149504	-0.0128651	-0.240885	0.0388718	0.00524902	-0.0439758	0.193389	0.381424	0.503782	0.362371	0.164741	-0.0067358	-0.0620422	-0.0151558	-0.294025	0.223572	0.458254	0.146851	0.206797	0.180741	-0.189282	-0.181811	0.215479	0.100225	-0.0150566	0.298393	0.253853	-0.528746	-0.0558758	0.307783	0.0765104	0.122322	0.10191	0.943117	0.319227	0.215321	0.309513
-0.821692	-0.510345	0.160053	-0.317125	-0.193182	-0.461221	-0.72609	-0.127623	0.172855	0.0212898	0.100421	0.232796	-0.317055	0.216621	0.0870514	-0.0141792	-0.0222397	-0.0097847	0.181389	0.169486	-0.0414276	0.236757	-0.963163	-0.175038	0.0427752	0.111856	-1.50861	-1.00946	-0.869255	-2.14814	-0.571968	-0.867025	-0.808299	-0.365235	-1.43364	-0.784512	-0.644081	0.227737	-0.180859	-1.0548	-0.7279	-0.863756	-0.759972	-0.21252	-0.975626	-0.351093	-0.713217	0.27965	-1.16916	-0.0224876
-0.106245	0.0866127	0.325056	0.596764	0.293182	0.115674	0.208632	0.29476	0.34234	0.327757	0.113059	0.202477	0.585081	0.439552	0.249302	0.26651	0.0733776	0.200542	0.157145	0.38193	-0.0803909	-0.0303097	0.110144	0.138659	0.226693	0.0751362	0.210577	0.502926	0.365137	0.341509	0.707434	0.253792	0.0756807	0.760154	0.195537	0.094698	0.0235672	0.284386	0.0305367	0.473169	0.866491	0.452591	0.520369	0.420611	0.742149	-0.185259	0.0290852	0.388577	-0.0384655	-0.0452213
0.00327492	-0.0104656	-1.1732	-0.51379	0.0602169	-0.0162344	0.220759	0.235641	0.0331535	-0.290737	0.000605583	0.121588	-0.22098	0.0579987	-0.0910187	-2.09808e-05	-0.12336	-0.088913	0.0365105	-0.0997763	0.110666	0.241394	-0.125416	-0.585168	0.00966549	-0.030098	-0.322719	0.552277	0.322426	-0.169741	0.382046	-0.00889587	0.324191	-0.179889	0.11239	-0.239647	-0.00579071	0.18894	-0.524296	0.383877	-0.00403595	0.155659	0.111204	0.18282	-0.571435	0.360376	0.259956	0.0539417	0.259647	0.110239
0.115458	0.302174	-0.128662	0.204332	0.185093	-0.00353146	-0.212531	-0.131409	0.183388	0.0647717	0.467597	0.286503	0.147676	0.275547	0.335522	0.330454	0.130985	0.0970688	0.364025	-0.0298738	0.0210724	0.374916	0.355991	-0.377896	-0.04848	0.122515	-0.00700378	-0.241295	-0.25108	0.0165119	0.403341	0.490866	-0.346887	-0.438134	-0.429374	0.0352955	0.416876	0.663076	0.110582	-0.252926	0.00532532	-0.10891	0.0962467	-0.194781	-0.00937843	-0.165854	0.018364	-0.19343	-0.680811	0.365864
0.557547	0.625647	0.0364685	-0.937111	0.85059	0.43924	0.309571	0.523088	0.0637074	-0.653431	1.70159	0.0706291	-0.306808	0.121674	0.10956	0.0717449	0.458609	0.0387402	0.327557	-0.0978823	0.330782	-0.0777569	0.0167904	-0.172828	-0.375878	2.45365	0.278276	-0.0280361	1.28072	-1.01373	0.291317	-1.18964	0.678342	0.327807	-0.029521	0.261257	-0.415615	-1.18437	-0.652298	0.701162	3.54827	1.12483	1.71628	0.00369358	0.451464	1.49476	1.39267	-0.395546	1.09704	-1.10327
-0.176382	-0.0827827	0.800278	0.231664	1.3444	1.83611	0.664598	-0.0429535	-0.266401	0.128494	0.762637	-0.487638	-0.177967	0.419724	-0.256983	0.224916	0.278988	0.652534	-0.0576668	-0.494002	-0.000419617	-0.365513	-0.193472	0.0807505	0.00721264	-0.116238	-0.145947	-0.174463	0.193535	0.164822	0.175051	-0.000234604	0.672999	1.98106	3.0461	1.92834	0.914732	-0.0254326	0.212425	-0.079114	-0.29501	-0.0199318	0.0321445	0.0594015	0.245663	0.377346	0.479225	0.889015	0.0780983	-0.207204
NaN	1.62635	0.507116	-0.159121	1.0805	0.237067	0.192697	1.03225	0.652428	0.111309	0.977536	-0.248375	NaN	0.838917	0.629494	0.80999	0.555904	0.768751	0.738121	-0.0612459	-0.00332451	-0.226971	1.50564	1.3543	-0.64918	NaN	0.257944	0.0758953	1.16539	NaN	-0.124029	-0.287678	-0.114501	-0.4777	NaN	-0.0939865	NaN	NaN	0.581509	-0.837063	0.153349	-0.274885	0.0160198	0.123897	-0.132406	0.450813	0.362244	NaN	NaN	2.4956
-0.0200005	-0.47316	0.115149	0.590269	1.00908	0.453849	0.194661	0.217947	0.416965	0.325644	0.149022	0.397909	0.627419	0.969294	0.54694	0.66777	0.181898	0.555079	0.039032	0.068387	0.125607	0.114063	1.84251	0.377446	1.38455	1.28126	0.130293	0.403563	0.675011	-0.151232	0.184265	-0.392387	-0.217174	0.946445	1.86341	0.819145	0.369024	0.376364	0.337126	0.041523	0.789833	0.842482	0.920839	0.389955	1.01733	-0.0382061	-0.47731	0.585724	0.18512	-0.684999
-0.918112	-0.760359	-0.363506	0.379408	0.709986	0.485339	-0.495799	-1.19943	-0.151478	-0.00618553	0.0180845	0.320107	0.474096	0.461775	0.310652	0.65082	-0.310747	0.336426	-0.233475	-0.415206	-0.369041	-0.381601	2.30442	0.0947924	1.05968	1.72966	0.139772	0.596796	0.637491	-0.288776	-0.352667	-0.684343	-0.17949	0.892692	0.340768	0.906986	-0.186306	-0.384668	0.65358	0.663881	1.44376	0.937469	1.47256	0.434768	1.39694	0.169191	-0.542467	0.162069	-0.444304	-0.404453
0.139595	-0.141195	-0.022007	-0.558777	0.34115	-0.259583	-0.165408	-0.305389	-0.212814	-0.277523	0.0327616	0.250511	-0.20529	-0.110521	-0.163813	-0.135206	-0.29093	-0.076498	-0.359461	0.141871	-0.231089	-0.0768032	-0.196804	0.0128336	0.394483	0.894547	-0.349083	0.110767	-0.574287	0.461649	0.0378685	0.186481	0.632535	0.604369	-0.333001	0.0068531	0.0303364	0.25334	0.143885	0.171671	0.0123844	0.257526	-0.0147018	0.30376	0.00448227	-0.30868	0.00947952	-0.536833	-0.519941	0.403233
0.102137	-0.247295	0.196033	-0.137716	-0.244606	-0.242703	-0.333577	-0.109743	-0.198111	-0.124861	0.086833	-0.0234432	0.0445805	0.0362988	0.0725975	0.03088	-0.237894	-0.121067	-0.0980549	0.0262709	-0.143169	0.0162163	0.387228	0.219428	-0.171878	0.772886	-0.0474224	-0.179016	-0.246647	0.288536	0.0941048	-0.0388527	-0.104985	-0.20128	-0.185098	0.0598736	0.200083	-0.0235367	0.299683	-0.117069	0.27655	-0.302876	-0.070652	-0.463561	0.193354	-0.214645	0.0887527	0.0107441	0.105928	-0.0504951
-0.264198	-0.00115013	-0.251661	0.00566673	0.253868	-0.249085	-0.146951	-0.454597	-0.0842228	-0.297083	-0.16595	0.225119	0.387779	0.451286	0.221085	-0.153559	-0.275379	-0.193171	0.334743	0.126	-0.621553	-0.192139	0.0832558	-0.137694	0.641385	-0.652208	-0.361845	-0.286404	0.0912609	-0.894991	-0.696556	-0.642412	-0.420247	-0.105914	0.480107	-0.443882	-0.132776	-0.746946	-0.364004	0.160561	0.441076	-0.251463	0.0297146	-0.495959	0.0677071	-0.252184	-0.869036	-0.727713	-0.0230045	0.441626
[truncated: 11,830 more rows]
[truncated: 90 more columns]

## Sheet: Table S2C
EG.ModifiedSequence	PEP.StrippedSequence	PG.ProteinAccessions	PG.ProteinDescriptions	PG.ProteinGroups	PG.ProteinNames	Gene	PG.Qvalue	MM-SEG-0101	MM-SEG-0222	MM-SEG-0234	MM-SEG-0179	MM-SEG-0186	MM-SEG-0187	MM-SEG-0196	MM-SEG-0202-A	MM-SEG-0202-B	MM-SEG-0203	MM-SEG-0218	MM-SEG-0221	MM-SEG-0225	MM-SEG-0229	MM-SEG-0230	MM-SEG-0231	MM-SEG-0232	MM-SEG-0237	MM-SEG-0102	MM-SEG-0112	MM-SEG-0115	MM-SEG-0126	MM-SEG-0129	MM-SEG-0133	MM-SEG-0152	MM-SEG-0153	MM-SEG-0157	MM-SEG-0163	MM-SEG-0167	MM-SEG-0169	MM-SEG-0170	MM-SEG-0171	MM-SEG-0209-A	MM-SEG-0191	MM-SEG-0181	MM-SEG-0233	MM-SEG-0117	MM-SEG-0182	MM-SEG-0190-A	MM-SEG-0198	MM-SEG-0207	MM-SEG-0212
[truncated: 45,408 more rows]
[truncated: 78 more columns]

[truncated: 1 more sheets: Table S2D]
