# Supplementary material for: Proteogenomic Profiling of Treatment-Naïve Metastatic Malignant Melanoma
Source: Cancers (Basel). 2025 Feb 27;17(5):832. doi: 10.3390/cancers17050832 (PMC11899103; doi:10.3390/cancers17050832)
Supplement: Supplementary file 1 [file cancers-17-00832-s001.zip › Table S3. GO and KEGG for subtypes & feature associations.xlsx]

## Sheet: Readme
Table S3A. Top 10 enriched GO terms and KEGG pathways in subtypes defined by unsupervised clustering of the 3000 most variable proteins
Table S3B. Association of proteomic subtypes with clinical and histopathological features
Statistical test:	Fisher exact test

## Sheet: Table S3A
Table S3A. Top 10 enriched GO terms and KEGG pathways in subtypes defined by unsupervised clustering of the 3000 most variable proteins
In yelow	Top enriched term
Extracellular space (EC) and Extracellular-Immune (EC-Im) subtypes									Mitochondria (Mit) and Mitochondria-Immune (Mit-Im) subtypes									Mitochondria-Immune (Mit-Im) and Extracellular-Immune (EC-Im) subtypes
Category	Term	log 10(p-value)	Count	%	P-Value	Benjamini			Category	Term	log 10(p-value)	Count	%	P-Value	Benjamini			Category	Term	log 10(p-value)	Count	%	P-Value	Benjamini
BIOLOGICAL PROCESS	complement activation, classical pathway	43.2757	50	7.5	5.3e-44	1.4e-40			BIOLOGICAL PROCESS	oxidation-reduction process	19.3372	97	10.4	4.6e-20	1.3e-16			BIOLOGICAL PROCESS	immune response	24.0315	54	12.8	9.3e-25	1.8e-21
BIOLOGICAL PROCESS	complement activation	42.6576	49	7.3	2.2e-43	2.9e-40			BIOLOGICAL PROCESS	gluconeogenesis	12.0223	20	2.1	9.5e-13	1.4e-09			BIOLOGICAL PROCESS	inflammatory response	17.0757	43	10.2	8.4e-18	7.9e-15
BIOLOGICAL PROCESS	extracellular matrix organization	38.0044	66	9.9	9.9e-39	8.7e-36			BIOLOGICAL PROCESS	metabolic process	10.6778	37	4	2.1e-11	2e-08			BIOLOGICAL PROCESS	interferon-gamma-mediated signaling pathway	16.1192	24	5.7	7.6e-17	4.8e-14
BIOLOGICAL PROCESS	platelet degranulation	31.1739	46	6.9	6.7e-32	4.4e-29			BIOLOGICAL PROCESS	carbohydrate metabolic process	8.82391	32	3.4	1.5e-09	1.1e-06			BIOLOGICAL PROCESS	defense response to virus	15	30	7.1	1e-15	4.7e-13
BIOLOGICAL PROCESS	negative regulation of endopeptidase activity	30.9586	44	6.6	1.1e-31	5.7e-29			BIOLOGICAL PROCESS	proton transport	8.49485	17	1.8	3.2e-09	1.6e-06			BIOLOGICAL PROCESS	T cell receptor signaling pathway	14.7212	31	7.3	1.9e-15	7.1e-13
BIOLOGICAL PROCESS	cell adhesion	30.5086	84	12.6	3.1e-31	1.4e-28			BIOLOGICAL PROCESS	tricarboxylic acid cycle	8.48149	15	1.6	3.3e-09	1.6e-06			BIOLOGICAL PROCESS	positive regulation of T cell proliferation	14.2218	19	4.5	6e-15	1.9e-12
BIOLOGICAL PROCESS	receptor-mediated endocytosis	29.4815	53	7.9	3.3e-30	1.3e-27			BIOLOGICAL PROCESS	hydrogen ion transmembrane transport	8.34679	18	1.9	4.5e-09	1.9e-06			BIOLOGICAL PROCESS	T cell costimulation	13.1739	21	5	6.7e-14	1.8e-11
BIOLOGICAL PROCESS	proteolysis	27.1805	79	11.8	6.6e-28	2.2e-25			BIOLOGICAL PROCESS	fatty acid beta-oxidation	8.14267	18	1.9	7.2e-09	2.6e-06			BIOLOGICAL PROCESS	regulation of immune response	11.9586	26	6.2	1.1e-12	2.6e-10
BIOLOGICAL PROCESS	regulation of complement activation	18.2924	20	3	5.1e-19	1.5e-16			BIOLOGICAL PROCESS	mitochondrion organization	7.85387	23	2.5	1.4e-08	4.5e-06			BIOLOGICAL PROCESS	innate immune response	10.699	38	9	2e-11	4.1e-09
BIOLOGICAL PROCESS	fibrinolysis	16.0969	17	2.5	8e-17	2.1e-14			BIOLOGICAL PROCESS	phagosome acidification	7.72125	13	1.4	1.9e-08	5.4e-06			BIOLOGICAL PROCESS	adaptive immune response	9.95861	21	5	1.1e-10	2.1e-08
CELLULAR COMPONENT	extracellular region	175.638	287	43	2.3e-176	8.9e-174			CELLULAR COMPONENT	mitochondrion	99.7959	320	34.3	1.6e-100	8.3e-98			CELLULAR COMPONENT	plasma membrane	20.4949	162	38.4	3.2e-21	9.1e-19
CELLULAR COMPONENT	extracellular space	133.174	257	38.5	6.7e-134	1.3e-131			CELLULAR COMPONENT	mitochondrial inner membrane	63	150	16.1	1e-63	2.6e-61			CELLULAR COMPONENT	integral component of plasma membrane	13.0862	65	15.4	8.2e-14	1.1e-11
CELLULAR COMPONENT	extracellular exosome	76.0506	338	50.7	8.9e-77	1.2e-74			CELLULAR COMPONENT	mitochondrial matrix	49.3188	118	12.6	4.8e-50	8.2e-48			CELLULAR COMPONENT	external side of plasma membrane	12.3565	29	6.9	4.4e-13	4.1e-11
CELLULAR COMPONENT	blood microparticle	66.9208	80	12	1.2e-67	1.2e-65			CELLULAR COMPONENT	extracellular exosome	31.3872	340	36.4	4.1e-32	5.2e-30			CELLULAR COMPONENT	immunological synapse	11.7696	15	3.6	1.7e-12	1.2e-10
CELLULAR COMPONENT	extracellular matrix	56.5086	99	14.8	3.1e-57	2.5e-55			CELLULAR COMPONENT	lysosome	20.0555	61	6.5	8.8e-21	9e-19			CELLULAR COMPONENT	T cell receptor complex	11.6383	12	2.8	2.3e-12	1.3e-10
CELLULAR COMPONENT	proteinaceous extracellular matrix	36.7959	69	10.3	1.6e-37	1e-35			CELLULAR COMPONENT	melanosome	16.5376	39	4.2	2.9e-17	2.4e-15			CELLULAR COMPONENT	membrane	9.67778	119	28.2	2.1e-10	9.6e-09
CELLULAR COMPONENT	platelet alpha granule lumen	27.0809	32	4.8	8.3e-28	4.7e-26			CELLULAR COMPONENT	lysosomal lumen	15.5528	34	3.6	2.8e-16	2e-14			CELLULAR COMPONENT	MHC class II protein complex	8.23657	10	2.4	5.8e-09	2.3e-07
CELLULAR COMPONENT	basement membrane	20.585	31	4.6	2.6e-21	1.3e-19			CELLULAR COMPONENT	myelin sheath	12.2676	41	4.4	5.4e-13	3.5e-11			CELLULAR COMPONENT	cell surface	6.56864	35	8.3	2.7e-07	9.4e-06
CELLULAR COMPONENT	collagen trimer	19.5686	31	4.6	2.7e-20	1.2e-18			CELLULAR COMPONENT	integral component of membrane	9.67778	289	31	2.1e-10	1.2e-08			CELLULAR COMPONENT	integral component of membrane	6.13077	137	32.5	7.4e-07	2.3e-05
CELLULAR COMPONENT	plasma membrane	15.6383	209	31.3	2.3e-16	9e-15			CELLULAR COMPONENT	lysosomal membrane	9.58503	51	5.5	2.6e-10	1.3e-08			CELLULAR COMPONENT	integral component of lumenal side of endoplasmic reticulum membrane	5.16749	9	2.1	6.8e-06	0.00018
MOLECULAR FUNCTION	serine-type endopeptidase activity	46.5376	73	10.9	2.9e-47	2.1e-44			MOLECULAR FUNCTION	oxidoreductase activity	9.3098	39	4.2	4.9e-10	5.6e-07			MOLECULAR FUNCTION	transmembrane signaling receptor activity	8.10237	17	4	7.9e-09	4.2e-06
MOLECULAR FUNCTION	serine-type endopeptidase inhibitor activity	25.3279	33	4.9	4.7e-26	1.1e-23			MOLECULAR FUNCTION	catalytic activity	8.58503	37	4	2.6e-09	1.5e-06			MOLECULAR FUNCTION	receptor activity	7.76955	23	5.5	1.7e-08	4.2e-06
MOLECULAR FUNCTION	antigen binding	22.2007	34	5.1	6.3e-23	1.1e-20			MOLECULAR FUNCTION	electron carrier activity	5.95861	22	2.4	1.1e-06	0.00037			MOLECULAR FUNCTION	MHC class II receptor activity	7.63827	9	2.1	2.3e-08	4.2e-06
MOLECULAR FUNCTION	calcium ion binding	21.3468	82	12.3	4.5e-22	6.3e-20			MOLECULAR FUNCTION	proton-transporting ATPase activity, rotational mechanism	5.88606	11	1.2	1.3e-06	0.00037			MOLECULAR FUNCTION	peptide antigen binding	6.88606	10	2.4	1.3e-07	1.8e-05
MOLECULAR FUNCTION	extracellular matrix structural constituent	16.0915	24	3.6	8.1e-17	9.6e-15			MOLECULAR FUNCTION	fatty-acyl-CoA binding	5.52288	12	1.3	3e-06	0.00068			MOLECULAR FUNCTION	MHC class II protein complex binding	4.74473	7	1.7	1.8e-05	0.002
MOLECULAR FUNCTION	integrin binding	14.4815	30	4.5	3.3e-15	3.4e-13			MOLECULAR FUNCTION	cytochrome-c oxidase activity	5.42022	11	1.2	3.8e-06	0.00073			MOLECULAR FUNCTION	2'-5'-oligoadenylate synthetase activity	3.65758	4	0.9	0.00022	0.018
MOLECULAR FUNCTION	endopeptidase inhibitor activity	13.0706	17	2.5	8.5e-14	7.5e-12			MOLECULAR FUNCTION	hydrolase activity, hydrolyzing O-glycosyl compounds	4.67778	10	1.1	2.1e-05	0.0031			MOLECULAR FUNCTION	TAP1 binding	3.65758	4	0.9	0.00022	0.018
MOLECULAR FUNCTION	collagen binding	11.7696	21	3.1	1.7e-12	1.3e-10			MOLECULAR FUNCTION	flavin adenine dinucleotide binding	4.65758	16	1.7	2.2e-05	0.0031			MOLECULAR FUNCTION	double-stranded RNA binding	3.52288	10	2.4	0.0003	0.021
MOLECULAR FUNCTION	extracellular matrix binding	9.34679	13	1.9	4.5e-10	3.2e-08			MOLECULAR FUNCTION	acyl-CoA dehydrogenase activity	4.26761	8	0.9	5.4e-05	0.007			MOLECULAR FUNCTION	electron carrier activity	3.0655	11	2.6	0.00086	0.053
MOLECULAR FUNCTION	scavenger receptor activity	8.95861	14	2.1	1.1e-09	7.2e-08			MOLECULAR FUNCTION	NAD binding	4.10237	12	1.3	7.9e-05	0.0091			MOLECULAR FUNCTION	superoxide-generating NADPH oxidase activity	3	4	0.9	0.001	0.058
KEGG_PATHWAY	Complement and coagulation cascades	52.2366	53	7.9	5.8e-53	1.2e-50			KEGG_PATHWAY	Metabolic pathways	34.8239	210	22.5	1.5e-35	4e-33			KEGG_PATHWAY	Antigen processing and presentation	12.2291	21	5	5.9e-13	1.3e-10
KEGG_PATHWAY	ECM-receptor interaction	21.6778	35	5.2	2.1e-22	2.1e-20			KEGG_PATHWAY	Lysosome	20.6576	50	5.4	2.2e-21	2e-19			KEGG_PATHWAY	Cell adhesion molecules (CAMs)	11.7447	28	6.6	1.8e-12	1.9e-10
KEGG_PATHWAY	Focal adhesion	14.3468	42	6.3	4.5e-15	3.1e-13			KEGG_PATHWAY	Carbon metabolism	17.5376	45	4.8	2.9e-18	2e-16			KEGG_PATHWAY	Natural killer cell mediated cytotoxicity	7.88606	19	4.5	1.3e-08	2e-07
KEGG_PATHWAY	PI3K-Akt signaling pathway	6.88606	37	5.5	1.3e-07	3e-06			KEGG_PATHWAY	Oxidative phosphorylation	16.4318	46	4.9	3.7e-17	2e-15			KEGG_PATHWAY	Phagosome	6.85387	24	5.7	1.4e-07	1.9e-06
KEGG_PATHWAY	Phagosome	4.48149	22	3.3	3.3e-05	0.00061			KEGG_PATHWAY	Valine, leucine and isoleucine degradation	11.0088	24	2.6	9.8e-12	3.8e-10			KEGG_PATHWAY	T cell receptor signaling pathway	4.95861	16	3.8	1.1e-05	0.00011
KEGG_PATHWAY	Platelet activation	3.24413	17	2.5	0.00057	0.0089			KEGG_PATHWAY	Fatty acid degradation	10.0757	20	2.1	8.4e-11	2.8e-09			KEGG_PATHWAY	Osteoclast differentiation	4	17	4	0.0001	0.00092
KEGG_PATHWAY	Proteoglycans in cancer	3.21467	21	3.1	0.00061	0.0089			KEGG_PATHWAY	Biosynthesis of amino acids	9.29243	26	2.8	5.1e-10	1.5e-08			KEGG_PATHWAY	NF-kappa B signaling pathway	3.4437	13	3.1	0.00036	0.0027
KEGG_PATHWAY	PPAR signaling pathway	2.65758	10	1.5	0.0022	0.03			KEGG_PATHWAY	Fatty acid metabolism	7.00877	19	2	9.8e-08	2.4e-06			KEGG_PATHWAY	B cell receptor signaling pathway	3.4318	12	2.8	0.00037	0.0028
KEGG_PATHWAY	Arachidonic acid metabolism	1.74473	7	1	0.018	0.19			KEGG_PATHWAY	Citrate cycle (TCA cycle)	6.74473	15	1.6	1.8e-07	4.1e-06			KEGG_PATHWAY	Tryptophan metabolism	3.17393	8	1.9	0.00067	0.0047
KEGG_PATHWAY	Small cell lung cancer	1.63827	11	1.6	0.023	0.22			KEGG_PATHWAY	Glycolysis / Gluconeogenesis	6.25181	20	2.1	5.6e-07	1.1e-05			KEGG_PATHWAY	Leukocyte transendothelial migration	2.79588	13	3.1	0.0016	0.011

## Sheet: Table S3B
Subtype	Category	Category value	Total size	Subtype size	Category size	Intersection size	Enrichment factor	P value	Benj. Hoch. FDR
Mit	age	>60 years	113	28	63	21	1.3452	0.01062	0.053099	Demographics
EC-Immune+Mit-Immune	age	<60 years	113	48	47	24	1.2021	0.046202	0.054523
EC-Mit	disease stage (AJCC8)	IV	90	15	22	7	1.9091	0.027528	0.26217	Disease progression
Mit-Immune	disease stage (AJCC8)	IIIB	90	21	26	10	1.6484	0.023243	0.26217
EC+EC-Mit+Mit	disease stage (AJCC8)	IV	90	53	22	19	1.4666	0.0017353	0.012147
EC-Immune+Mit-Immune	disease stage (AJCC8)	IIIB	90	37	26	15	1.4033	0.024584	0.086046
EC-Mit	time from first metastasis to first distant metastasis	<10 months	113	15	37	10	2.036	0.0035555	0.035555
EC+EC-Mit+Mit	time from first metastasis to first distant metastasis	<10 months	113	65	37	26	1.2216	0.026349	0.052698
EC-Mit	time from sample collection to first distant metastasis	<5 months	113	15	37	9	1.8324	0.015026	0.075131
EC+EC-Mit+Mit	time from sample collection to first distant metastasis	<5 months	113	65	37	29	1.3626	0.0011006	0.0022012
EC-Immune+Mit-Immune	time from sample collection to first distant metastasis	>5 months	113	48	36	21	1.3733	0.011201	0.011201
EC-Mit	time from first metastasis to death or censoring	<3 years	113	15	52	11	1.5936	0.017416	0.14141
EC+EC-Mit+Mit	time from first metastasis to death or censoring	<3 years	113	65	52	35	1.1701	0.023435	0.023435
EC-Immune+Mit-Immune	time from first metastasis to death or censoring	>3 years	113	48	57	30	1.239	0.013671	0.023435
EC+EC-Mit+Mit	time from first distant metastasis to death/censoring	<1 year	113	65	37	27	1.2686	0.011017	0.022035	Survival
Mit-Immune	Overall survival	>5years	113	23	42	13	1.5207	0.020284	0.11845
EC-Mit	Overall survival	<5years	113	15	36	8	1.6741	0.040205	0.13402
EC-Immune+Mit-Immune	Overall survival	>5years	113	48	42	25	1.4013	0.0030969	0.0061938
EC+EC-Mit+Mit	Overall survival	<5years	113	65	36	25	1.2073	0.035643	0.035643
EC-Mit	Death/alive by the time of censoring	dead	113	15	75	13	1.3058	0.049172	0.22966
EC-Immune+Mit-Immune	Death/alive by the time of censoring	alive	113	48	21	13	1.4573	0.027735	0.055471
Mit	prim.site	trunk	113	28	45	17	1.5246	0.0065098	0.16275	Primary tumor
Mit-Immune	prim.breslow.class	2	113	23	23	8	1.7089	0.038654	0.27427
Mit	clin.class.det	NM	113	28	38	13	1.3806	0.047527	0.4465
Mit-Immune	lymphocyte density	3	118	23	12	9	3.8478	1.3258e-05	0.00033144	Histology
Mit	lymphocyte density	0	118	30	20	10	1.9667	0.0066394	0.069825
Mit	lymphocyte distribution	0	118	30	20	10	1.9667	0.0066394	0.10474
Mit-Immune	lymphocyte distribution	3	118	23	22	8	1.8656	0.023846	0.13938
Mit-Immune	Average lymphatic	6	118	23	4	3	3.8478	0.021925	0.15347
Mit-Immune	Average lymphatic	5	118	23	20	8	2.0522	0.013121	0.11481
Mit	Average lymphatic	0	118	30	20	10	1.9667	0.0066394	0.11481
EC-Mit	pigment score	0	118	16	53	12	1.6698	0.0077563	0.19391
EC-Mit	predominant cytoplasm	0	118	16	7	3	3.1607	0.045138	0.28211
EC-Mit	predominant cytoplasm	1	118	16	41	9	1.6189	0.036179	0.28211
EC-Immune	predominant cytoplasm	2	118	26	52	16	1.3964	0.023413	0.28211
EC	BRAF mutation	Yes	114	22	44	9	1.0599	0.18496	0.25222	Mutation Status
EC-Immune	BRAF mutation	Yes	114	26	44	8	0.7972	0.1209	0.25222
EC-Mit	BRAF mutation	Yes	114	15	44	7	1.2091	0.17357	0.25222
Mit	BRAF mutation	Yes	114	28	44	12	1.1104	0.1519	0.25222
Mit-Immune	BRAF mutation	Yes	114	23	44	8	0.90119	0.17571	0.25222
EC+EC-Mit+Mit	BRAF mutation	Yes	114	65	44	28	1.1161	0.082379	0.14109
EC-Immune+Mit-Immune	BRAF mutation	Yes	114	49	44	16	0.84601	0.082379	0.14109
EC	NRAS mutation	Yes	114	22	33	8	1.2562	0.13914	0.23782
EC-Immune	NRAS mutation	Yes	114	26	33	7	0.93007	0.19026	0.23782
EC-Mit	NRAS mutation	Yes	114	15	33	3	0.69091	0.18514	0.23782
Mit	NRAS mutation	Yes	114	28	33	10	1.2338	0.12276	0.23782
Mit-Immune	NRAS mutation	Yes	114	23	33	5	0.75099	0.14895	0.23782
EC+EC-Mit+Mit	NRAS mutation	Yes	114	65	33	21	1.1161	0.11089	0.16633
EC-Immune+Mit-Immune	NRAS mutation	Yes	114	49	33	12	0.84601	0.11089	0.16633
EC	WT	Yes	114	22	27	3	0.57576	0.11233	0.2681
EC-Immune	WT	Yes	114	26	27	7	1.1368	0.18246	0.2681
EC-Mit	WT	Yes	114	15	27	4	1.1259	0.23582	0.2795
Mit	WT	Yes	114	28	27	5	0.75397	0.15064	0.2681
Mit-Immune	WT	Yes	114	23	27	8	1.4686	0.080301	0.2681
EC+EC-Mit+Mit	WT	Yes	114	65	27	12	0.77949	0.057263	0.085894
EC-Immune+Mit-Immune	WT	Yes	114	49	27	15	1.2925	0.057263	0.085894
