# Supplementary material for: Proteogenomic Profiling of Treatment-Naïve Metastatic Malignant Melanoma
Source: Cancers (Basel). 2025 Feb 27;17(5):832. doi: 10.3390/cancers17050832 (PMC11899103; doi:10.3390/cancers17050832)
Supplement: Supplementary file 1 [file cancers-17-00832-s001.zip › Table S4. BRAF survival risk.xlsx]

## Sheet: Readme
Table S4A: List of significant pathways and genes involved in the subgrouping of BRAF patients with different mortality risks.
Significance:	FDR < 0.05
Coefficient estimate:	negative or positive association with BRAF mortality risk
Table S4B. Association of clinical features with BRAF V600 survival risk groups
Satistical test:	Fisher exact test

## Sheet: Table S4A
Table S5A: List of pathways and genes involved in the subgrouping of BRAF patients with different mortality risks.
Protein	Pathway	Coefficient estimate
PSME1	Immune System and Antigen processing: Ubiquitination & Proteasome degradation	-0.0516151
PSME2	Immune System and Antigen processing: Ubiquitination & Proteasome degradation	-0.0520123
HECTD3	Immune System and Antigen processing: Ubiquitination & Proteasome degradation	-0.0484138
TRIM32	Immune System and Antigen processing: Ubiquitination & Proteasome degradation	0.0489951
RAP1A	Immune System and Antigen processing: Ubiquitination & Proteasome degradation	-0.0472694
AHCYL1	Immune System and Antigen processing: Ubiquitination & Proteasome degradation	-0.0523529
SNAP23	Immune System and Antigen processing: Ubiquitination & Proteasome degradation	-0.0571011
STX4	Immune System and Antigen processing: Ubiquitination & Proteasome degradation	-0.0485169
CD40	Immune System and Antigen processing: Ubiquitination & Proteasome degradation	-0.0480297
RPL36AL	Immune System and Antigen processing: Ubiquitination & Proteasome degradation	-0.0595656
DPYSL4	Immune System and Antigen processing: Ubiquitination & Proteasome degradation	0.0496595
AGO2	Immune System and Antigen processing: Ubiquitination & Proteasome degradation	0.0451934
FTH1	Immune System and Antigen processing: Ubiquitination & Proteasome degradation	0.0484243
HP	Immune System and Antigen processing: Ubiquitination & Proteasome degradation	0.0576226
SAA1	Immune System and Antigen processing: Ubiquitination & Proteasome degradation	0.0515966
FKBPL	Immune System and Antigen processing: Ubiquitination & Proteasome degradation	-0.0461466
LEMD2	Immune System and Antigen processing: Ubiquitination & Proteasome degradation	0.051684
GSTP1	Immune System and Antigen processing: Ubiquitination & Proteasome degradation	0.0461892
ABHD17B	Immune System and Antigen processing: Ubiquitination & Proteasome degradation	0.0539764
CSNK1A1	Immune System and Antigen processing: Ubiquitination & Proteasome degradation	-0.04712
CHD9	Immune System and Antigen processing: Ubiquitination & Proteasome degradation	0.0551867
APOBEC3G	Immune System and Antigen processing: Ubiquitination & Proteasome degradation	-0.0469739
GALT	Immune System and Antigen processing: Ubiquitination & Proteasome degradation	-0.0456428
WASF2	Immune System and Antigen processing: Ubiquitination & Proteasome degradation	-0.0499551
PFKFB3	Immune System and Antigen processing: Ubiquitination & Proteasome degradation	-0.0642733
TPI1	Immune System and Antigen processing: Ubiquitination & Proteasome degradation	0.0497167
PCK2	Immune System and Antigen processing: Ubiquitination & Proteasome degradation	-0.0489498
AP4B1	Immune System and Antigen processing: Ubiquitination & Proteasome degradation	-0.0530325
IFT172	Immune System and Antigen processing: Ubiquitination & Proteasome degradation	0.0607432
IFT88	Immune System and Antigen processing: Ubiquitination & Proteasome degradation	0.0508339
ORM1	Immune System and Antigen processing: Ubiquitination & Proteasome degradation	0.0581333
ORM2	Immune System and Antigen processing: Ubiquitination & Proteasome degradation	0.0521953
ABCC4	Immune System and Antigen processing: Ubiquitination & Proteasome degradation	0.0502973
STXBP3	Immune System and Antigen processing: Ubiquitination & Proteasome degradation	-0.0477596
AZU1	Immune System and Antigen processing: Ubiquitination & Proteasome degradation	0.0474829
CPN1	Immune System and Antigen processing: Ubiquitination & Proteasome degradation	0.0452846
CASP4	Immune System and Antigen processing: Ubiquitination & Proteasome degradation	-0.0492588
C9	Immune System and Antigen processing: Ubiquitination & Proteasome degradation	0.0477463
CRP	Immune System and Antigen processing: Ubiquitination & Proteasome degradation	0.0489078
ALAD	Immune System and Antigen processing: Ubiquitination & Proteasome degradation	0.0538472
FGL2	Immune System and Antigen processing: Ubiquitination & Proteasome degradation	-0.0501324
FCN2	Immune System and Antigen processing: Ubiquitination & Proteasome degradation	0.0475946
LRG1	Immune System and Antigen processing: Ubiquitination & Proteasome degradation	0.0592536
METTL7A	Immune System and Antigen processing: Ubiquitination & Proteasome degradation	-0.0458856
MMP8	Immune System and Antigen processing: Ubiquitination & Proteasome degradation	0.0464571
OLFM4	Immune System and Antigen processing: Ubiquitination & Proteasome degradation	0.0480741
PGLYRP1	Immune System and Antigen processing: Ubiquitination & Proteasome degradation	0.0528863
TSPAN14	Immune System and Antigen processing: Ubiquitination & Proteasome degradation	-0.0491534
AP4S1	Immune System and Antigen processing: Ubiquitination & Proteasome degradation	-0.0454864
RALGAPA2	Immune System and Antigen processing: Ubiquitination & Proteasome degradation	0.0469906
ASPA	Immune System and Antigen processing: Ubiquitination & Proteasome degradation	-0.0524908
GCDH	Immune System and Antigen processing: Ubiquitination & Proteasome degradation	-0.0494468
KYAT1	Immune System and Antigen processing: Ubiquitination & Proteasome degradation	-0.0498742
KYAT3	Immune System and Antigen processing: Ubiquitination & Proteasome degradation	-0.054235
PRPF40A	Immune System and Antigen processing: Ubiquitination & Proteasome degradation	0.0542449
THADA	Immune System and Antigen processing: Ubiquitination & Proteasome degradation	0.0547318
TSEN34	Immune System and Antigen processing: Ubiquitination & Proteasome degradation	0.046613
USP16	gene_set_264	-0.648367
NEIL2	DNA Repair	0.546432
CASP14	Developmental Biology	0.572392
TARBP2	Gene expression (Transcription)	0.709452
PLCD3	Metabolism	0.0224598
ACAA2	Metabolism	-0.0210407
PTS	Metabolism	0.025325
ACSS2	Metabolism	-0.0214651
ACAD11	Metabolism	0.0330248
DBI	Metabolism	-0.0217091
ACOT9	Metabolism	-0.020637
ADK	Metabolism	-0.0210826
AK1	Metabolism	0.0214623
ADSSL1	Metabolism	0.0245611
MOCS3	Metabolism	0.0212297
CD38	Metabolism	-0.0327862
ALDH3A2	Metabolism	-0.0201315
ALDH2	Metabolism	-0.0272255
AKR1A1	Metabolism	-0.0316161
PPAT	Metabolism	0.021275
APOM	Metabolism	0.0198011
DMAC2L	Metabolism	-0.024508
COASY	Metabolism	-0.0212289
RHCE	Metabolism	0.0295464
CA2	Metabolism	0.0303699
CA3	Metabolism	0.0289301
CBR1	Metabolism	-0.0197322
CBR3	Metabolism	-0.0324875
CPT1A	Metabolism	-0.0343313
CPT2	Metabolism	-0.0270594
CDIPT	Metabolism	-0.0333191
CERS1	Metabolism	0.0237802
CEPT1	Metabolism	-0.0351774
CES2	Metabolism	0.020609
SERPINA6	Metabolism	0.0211548
CNDP2	Metabolism	-0.0198811
BDH1	Metabolism	-0.0335396
PDSS2	Metabolism	-0.0200906
GLCE	Metabolism	-0.0276514
DHODH	Metabolism	-0.0258276
NUDT3	Metabolism	0.03195
ETFA	Metabolism	-0.024971
ELOVL1	Metabolism	-0.032734
ECI1	Metabolism	-0.0250158
ESYT1	Metabolism	-0.0252772
FABP7	Metabolism	-0.0213132
BLVRB	Metabolism	0.0265958
GSTA4	Metabolism	0.0314078
GSTK1	Metabolism	-0.0213384
GSTT2B	Metabolism	-0.0212974
GPAT4	Metabolism	0.021088
GPD1L	Metabolism	-0.0298673
GLTP	Metabolism	-0.0263557
GMPR2	Metabolism	-0.0294417
HMGCL	Metabolism	-0.0275664
HMGCS1	Metabolism	0.0235787
IP6K1	Metabolism	-0.0337417
IMPA2	Metabolism	0.0198259
INPP1	Metabolism	-0.0315274
INPP5K	Metabolism	-0.0244869
ITPKB	Metabolism	0.0328699
ITPKC	Metabolism	0.0228903
NUBPL	Metabolism	-0.0266275
L2HGDH	Metabolism	-0.0251305
GLO1	Metabolism	0.0286524
ACSL5	Metabolism	-0.0260278
ACP6	Metabolism	-0.0207224
LPCAT2	Metabolism	-0.0319561
ACSF3	Metabolism	-0.0290201
ACADM	Metabolism	-0.0253002
SLC25A20	Metabolism	-0.0289534
MPC2	Metabolism	-0.0201822
SLC25A19	Metabolism	-0.0273873
MMS19	Metabolism	-0.0216306
PAICS	Metabolism	0.0230411
MTM1	Metabolism	-0.025817
MTMR9	Metabolism	0.0275245
MARCKS	Metabolism	-0.0251159
NDUFA11	Metabolism	0.0259433
NDUFA9	Metabolism	0.0215203
NDUFB3	Metabolism	0.0218125
NDUFB8	Metabolism	0.0218504
NDUFV1	Metabolism	0.0248139
NDUFV2	Metabolism	0.0240086
NDUFS1	Metabolism	0.0239929
NDOR1	Metabolism	0.0238756
NMNAT1	Metabolism	-0.025424
SCP2	Metabolism	-0.0213621
NME3	Metabolism	-0.0340951
NME4	Metabolism	0.0243105
OSBPL2	Metabolism	0.039066
PLIN2	Metabolism	0.0281204
PCTP	Metabolism	-0.0252685
SACM1L	Metabolism	-0.0266914
PI4KA	Metabolism	-0.0231416
PI4K2B	Metabolism	0.0306555
PLA1A	Metabolism	-0.022235
DDHD1	Metabolism	-0.0248111
GPX4	Metabolism	-0.0233569
LHPP	Metabolism	-0.0237246
PLEKHA3	Metabolism	0.0209989
PLEKHA5	Metabolism	0.0246539
PLEKHA8	Metabolism	0.0204076
HMBS	Metabolism	-0.0233506
PTGES	Metabolism	0.0289377
PTGR1	Metabolism	0.0224174
PPM1L	Metabolism	0.0208483
RDH11	Metabolism	-0.0332479
RRM1	Metabolism	0.0261382
NQO2	Metabolism	0.028012
SPTLC2	Metabolism	-0.0391674
PRKD2	Metabolism	-0.022714
PRKD3	Metabolism	0.0285264
PON1	Metabolism	0.0213055
ESD	Metabolism	0.0216714
ACADS	Metabolism	-0.0256809
SLC9A1	Metabolism	-0.0323395
SLCO2B1	Metabolism	-0.0245003
SMPD1	Metabolism	0.0259936
SGPL1	Metabolism	-0.0295202
SGPP1	Metabolism	-0.0336836
SQLE	Metabolism	0.022313
STARD3NL	Metabolism	0.0231803
SDHC	Metabolism	-0.0213319
TYMP	Metabolism	-0.0232345
GART	Metabolism	-0.0226627
PRSS1	Metabolism	0.0332466
TNFAIP8L2	Metabolism	-0.0235192
UCK2	Metabolism	0.0236377
UROS	Metabolism	0.0244125
HSD17B12	Metabolism	-0.0339238
TECR	Metabolism	-0.0259633
GC	Metabolism	0.0226195
VKORC1	Metabolism	-0.0262755
STRAP	Signaling by TGF-beta Receptor Complex	0.439354

## Sheet: Table S4B
Table S5B. Association of clinical features with BRAF V600 survival risk groups
BRAF V600 mortality risk group	Category	Category value	Total size	BRAF V600 group size	Category size	Intersection size	Enrichment factor	P value	Benj. Hoch. FDR
med-high	disease AJCC8	IV	43	24	8	8	1.7917	0.0050719	0.040575	Disease progression
med-high	disease stage	4	43	24	10	9	1.6125	0.012957	0.03887
low	disease stage	3	43	19	32	17	1.2023	0.03887	0.058306
low	No. Involved lymph nodes (first met)	1	43	19	11	8	1.6459	0.026596	0.11928
med-high	time from first metastasis to first distant metastasis	<10 months	43	24	13	12	1.6538	0.0014047	0.002107	Survival
med-high	time from sample collection to first distant metastasis	<5 months	43	24	14	14	1.7917	2.5023e-05	7.4127e-05
low	time from first metastasis to death or censoring	>3 years	43	19	24	17	1.6031	7.3936e-05	7.3936e-05
med-high	time from first metastasis to death or censoring	<3 years	43	24	19	17	1.6031	7.3936e-05	7.3936e-05
low	Overall Survival (OS)	>5 years	43	19	21	15	1.6165	0.00049588	0.0006051
med-high	Overall Survival (OS)	<5 years	43	24	14	13	1.6637	0.0006051	0.0006051
low	Death/alive by the time of censoring	alive	43	19	8	7	1.9803	0.0083396	0.016679
med-high	Death/alive by the time of censoring	dead	43	24	28	20	1.2798	0.0053001	0.016679
