# Supplementary material for: Proteogenomic Profiling of Treatment-Naïve Metastatic Malignant Melanoma
Source: Cancers (Basel). 2025 Feb 27;17(5):832. doi: 10.3390/cancers17050832 (PMC11899103; doi:10.3390/cancers17050832)
Supplement: Supplementary file 1 [file cancers-17-00832-s001.zip › Table S5. SAAVs.xlsx]

## Sheet: README
Table S5A. Identified SAAV data and analysis
Mutation in isoform	Position of the mutation/variant in the protein isoform
Mutation in canonical	Position of the mutation/variant in the canonical protein
Freq Chrom	Frequency of given chromosome to have a SAAV in our data
Freq Loci	Frequency of given loci to have a SAAV in our data
SAAV Peptide sequences	Amino acid sequences of peptides were the mutation/variant was identified
TMT Batches	TMT batches were the mutation/variant was identified
# of TMT Batches	# of TMT batches were the mutation/variant was identified
WT Peptides	Amino acid sequences of identified corresponding WT peptides
WT Positions in the Protein	Initial and final amino acid of WT peptides
About WT Peptide	Information about the WT peptide
SAAV # of PSMs	# of PSMs where the mutation/variant was identified
WT # PSMs	# of PSMs where the wt-peptide was identified
SAAVf	frequency of SAAV (see STAR METHODS)
VAf (European)	Estimated allele frequency of the variant in the European population, named here as Variant Allele frequency
JT transformed log2(SAAVf/VAf)	Normalized by Jhonson Transformation
dbSNP.fromUniProt	Accession ID of the corresponding SNP in Uniprot
PeptideAtlasIDs.ExactMatch	ID of a peptide of identical sequence in Peptide Atlas containing the SAAV
PeptideAtlasIDs.PartialMatch	ID of a peptide of partially similar sequence in Peptide Atlas containing the SAAV
Pept MHC	If a WT-peptide from the same protein region that contain the SAAV was present in the dataset of a melanoma-associated immunopeptidome (Ref #85)
Table S5B. SAAV-altered peptides that NETMHC (v 4.1) ranked better as HLA class I neoepitopes than their wild-type counterparts
SAAV_Peptide	Potential MHC binding-peptide containing the SAAV
%Rank_EL	Rank of the predicted binding score compared to a set of random natural peptides
Binding level	SB (strong binding): %Rank<0.5, WB (weak binding):0.5<%Rank<2, blank: Not predicted binding
WT_Peptide	WT_MHC binding-peptide

## Sheet: Table S5A
#	Canonical Accession	Isoform Accession	Gene Name	Mutation in isoform	Mutation in canonical	Melanoma Signature Level	Chromosome	Chromosomal location	Freq Chrom	Freq Loci	SAAV Peptide sequences	TMT Batches	# of TMT Batches	WT Peptides	WT Positions in the Protein	About WT Peptide	SAAV # of PSMs	WT # PSMs	SAAV # of PSMs/ WT # PSMs	SAAVf	VAf (European)	SAAVf/VAf	log2(SAAVf/VAf)	JT transformed log2(SAAVf/VAf)	CanProVar.IDs	Cancer Consensus COSMIC	FATHMM Prediction	FATHMM Score	dbSNP.fromUniProt	No.Peptides in Peptide Atlas containing the variant	PeptideAtlasIDs.ExactMatch	PeptideAtlasIDs.PartialMatch	Pept MHC	Gene Name	Mutation in canonical
1	P01111	P01111	NRAS	Q61K	Q61K	1 over-represented	1	1p13.2	116	1	QVVIDGETCLLDILDTAGK	B1 ; B10 ; B11 ; B13 ; B14 ; B4 ; B5 ; B7 ; B9	9	[K].QVVIDGETCLLDILDTAGQEEYSAMR.[D]...[K].QVVIDGETCLLDILDTAGQEEYSAMR.[D]	P01111 [43-68]; P01112 [43-68]; P01116-2 [43-68]...P01111 [43-68]; P01112 [43-68]; P01116-2 [43-68]		10	59	0.169492	0.144928	3.2e-06	45289.9	15.4669	3.3339	cs3468:Q61K_rs121913254:Q61K_cs97816:Q61*_rs121913254:Q61*	missense mutation	CANCER	-2.86	121913254	2		PAp03161433_PAp05191771	No	NRAS	Q61K
2	P15056	P15056	BRAF	V600E	V600E	1 over-represented	7	7q34	36	2	IGDFGLATEK	B1 ; B15 ; B4 ; B5 ; B6 ; B8	6	[K].IGDFGLATVK.[ST]	P04049 [484-493]; P15056 [592-601]; P10398 [445-454]		7	28	0.25	0.2	1.6e-05	12500	13.6096	3.21864	cs4104:V600E_rs113488022:V600E	missense mutation	CANCER	-1.82	113488022	0			No	BRAF	V600E
3	P01111	P01111	NRAS	Q61R	Q61R	1 over-represented	1	1p13.2	116	1	QVVIDGETCLLDILDTAGR	B10 ; B2 ; B5	3	[K].QVVIDGETCLLDILDTAGQEEYSAMR.[D]...[K].QVVIDGETCLLDILDTAGQEEYSAMR.[D]	P01111 [43-68]; P01112 [43-68]; P01116-2 [43-68]...P01111 [43-68]; P01112 [43-68]; P01116-2 [43-68]		3	59	0.0508475	0.0483871	8e-06	6048.39	12.5623	3.14654	cs3486:Q61R_rs11554290:Q61R_cs97816:Q61*_rs121913254:Q61*	missense mutation	CANCER	-2.88	11554290	0			No	NRAS	Q61R
4	P42771	P42771-4	CDKN2A	P114L	P114L	1 over-represented	9	9p21.3	29	1	LLVDLAEELGHR	B3	1	[R].LPVDLAEELGHR.[D]...[R].DAWGRLPVDLAEELGHR.[D]	P42771 [113-124]...P42771 [108-124]		1	17	0.0588235	0.0555556	1e-05	5555.56	12.4397	3.13771	cs2142:P114L_rs121913386:P114L	missense mutation	CANCER	-1.54	121913386	0			Yes	CDKN2A	P114L
5	P02768	P02768	ALB	R434C	R434C	1 over-represented	4	4q13.3	28	3	FQNALLVCYTK	B4	1	[K].QNCELFEQLGEYKFQNALLVR.[Y]	P02768 [414-434]		2	109	0.0183486	0.018018	1e-05	1801.8	10.8152	3.01182	Not Found	No	PASSENGER/OTHER	1.86	78575701	1	PAp03480594		No	ALB	R434C
6	O60732	O60732	MAGEC1	P299A	P299A	1 over-represented	X	Xq27.2	13	1	TQSTFEGFAQSPLQIPVSSSSSSTLLSLFQSSPER	B5 ; B6 ; B8	3	[R].TQSTFEGFPQSPLQIPVSSSSSSTLLSLFQSSPER.[T]	O60732 [291-325]		4	1	4	0.8	0.00268	298.507	8.22162	2.76562	rs176046:P299A	No	PASSENGER/OTHER	1.01	Not Found	0			No	MAGEC1	P299A
7	O43707	O43707	ACTN4	R310Q	R310Q	1 over-represented	19	19q13.2	51	6	LASDLLEWIQR	B10 ; B13 ; B14	3	[K].LASDLLEWIRR.[T]	P12814 [282-292]; P12814-3 [282-292]; O43707-2 [82-92]; O43707 [301-311]		6	2	3	0.75	0.01558	48.1386	5.58912	2.42065	rs112545413:R310Q	No	PASSENGER/OTHER	2.26	112545413	2	PAp01752238	PAp06544833	Yes	ACTN4	R310Q
8	P01112	P01112	HRAS	G13D	G13D	1 over-represented	11	11p15.5	52	4	LVVVGAGDVGK	B3	1	[K].LVVVGAGGVGK.[S]	P01111 [6-16]; P01112 [6-16]; P01116-2 [6-16]		2	42	0.047619	0.0454545	0.001	45.4545	5.50635	2.40737	rs104894226:G13D_cs1899:G13D	missense mutation	CANCER	-2.66	104894226	0			No	HRAS	G13D
9	P29373	P29373	CRABP2	D117N	D117N	1 over-represented	1	1q23.1	116	7	ELTNNGELILTMTADDVVCTR	B5 ; B8	2	[R].ELTNDGELILTMTADDVVCTR.[V]...[R].ELTNDGELILTMTADDVVCTR.[V]	P29373 [113-133]...P29373 [113-133]		2	58	0.0344828	0.0333333	0.0008	41.6667	5.38082	2.38684	rs146571038:D117N	No	PASSENGER/OTHER	4.7	Not Found	0			No	CRABP2	D117N
10	P20591	P20591-2	MX1	Q287E	Q287E	1 over-represented	21	21q22.3	11	7	GQQEIEDQLSLSEALQR	B1 ; B4 ; B9	3	[R].GQQEIQDQLSLSEALQR.[E]...[K].CRGQQEIQDQLSLSEALQR.[E]	P20591 [282-298]...P20591 [280-298]		4	46	0.0869565	0.08	0.002	40	5.32193	2.37705	rs147811042:Q287E	No	PASSENGER/OTHER	2.35	Not Found	0			No	MX1	Q287E
11	Q93100	Q93100-4	PHKB	Q650K	Q657K	1 over-represented	16	16q12.1	36	0	TLISGAVVEQLDFLR	B3	1	[R].LQTLISGAVVEQLDFLR.[I]	Q93100-3 [656-672]		2	11	0.181818	0.153846	0.00508	30.2847	4.92052	2.30736	Not Found	No	PASSENGER/OTHER	0.53	34667348	4		PAp01723378_PAp04541949_PAp06626573_PAp07179833	No	PHKB	Q657K
12	P52815	P52815	MRPL12	C45R	C45R	1 over-represented	17	17q25.3	50	12	REALAGAPLDNAPK	B6	1	[R].CEALAGAPLDNAPK.[E]	P52815 [45-58]		1	3	0.333333	0.25	0.00949	26.3435	4.71938	2.27032	rs112518314:C45R	No	PASSENGER/OTHER	0.98	Not Found	0			No	MRPL12	C45R
13	P16157	P16157-3	ANK1	N218K	N218K	1 over-represented	8	8p11.21	34	0	TGFTPLHIAAHYEK + LNVAQLLLNR	B10 ; B14 ; B5 ; B7	4	[K].TGFTPLHIAAHYENLNVAQLLLNR.[G]	P16157-14 [205-228]		8	7	1.14286	0.533333	0.02102	25.3727	4.6652	2.26009	rs61735313:N218K	missense mutation	CANCER	-1.27	Not Found	10	PAp02543299	0 + PAp00034527_PAp00034722_PAp00038138_PAp00039093_PAp05546194_PAp07185012_PAp08139847_PAp08146101_PAp08500562	No	ANK1	N218K
14	Q08J23	Q08J23-2	NSUN2	V680I	V715I	1 over-represented	5	5p15.31	44	1	EGIILTNESAASTGQPDNDVTEGQR	B1 ; B5 ; B7	3	[K].EGVILTNESAASTGQPDNDVTEGQR.[A]	Q08J23 [713-737]		3	16	0.1875	0.157895	0.00971	16.261	4.02335	2.1292	rs112951498:V715I_rs112951498:V680I	No	PASSENGER/OTHER	0.69	Not Found	0			No	NSUN2	V715I
15	P29401	P29401-2	TKT	I189V	I181V	1 over-represented	3	3p21.1	56	6	LDNLVAVLDINR	B10 ; B11 ; B12 ; B13 ; B14 ; B4 ; B7	7	[K].LDNLVAILDINR.[L]	P29401 [175-186]		10	69	0.144928	0.126582	0.00802	15.7833	3.98033	2.11972	rs17052920:I181V_rs17052920:I189V	No	PASSENGER/OTHER	1.92	17052920	1	PAp04389781		No	TKT	I181V
16	O95347	O95347	SMC2	N124T	N124T	1 over-represented	9	9q31.1	29	1	YLINGVNANTTR	B8	1	[K].YLINGVNANNTR.[V]	O95347 [115-126]		1	14	0.0714286	0.0666667	0.00736	9.05797	3.17919	1.92252	rs61755310:N124T	No	PASSENGER/OTHER	1.77	Not Found	0			No	SMC2	N124T
17	Q09666	Q09666	AHNAK	S3724P	S3724P	1 over-represented	11	11q12.3	52	4	VDIDTPDINIEGPEGK	B11 ; B12 ; B13 ; B2 ; B4 ; B6 ; B8 ; B9	8	[K].VDIDTPDINIEGSEGK.[F]	Q09666 [3712-3727]		14	38	0.368421	0.269231	0.030088	8.94811	3.16158	1.91768	rs11231128:S3724P	No	PASSENGER/OTHER	7.15	11231128	1	PAp03580042		No	AHNAK	S3724P
18	P29972	P29972	AQP1	A45V	A45V	1 over-represented	7	7p14.3	36	1	YPVGNNQTVVQDNVK	B13	1	[K].YPVGNNQTAVQDNVK.[V]	P29972 [37-51]		1	2	0.5	0.333333	0.038607	8.63401	3.11003	1.90334	rs28362692:A45V	No	PASSENGER/OTHER	2.64	28362692	0			No	AQP1	A45V
19	Q8N6S5	Q8N6S5	ARL6IP6	R56L	R56L	1 over-represented	2	2q23.3	68	1	DLLAEFSAGAWSEPR	B2 ; B3	2	[R].AEFSAGAWSEPR.[K]	Q8N6S5 [57-68]		3	26	0.115385	0.103448	0.0122	8.47937	3.08396	1.89601	rs116506483:R56L	No	no weights		Not Found	0			Yes	ARL6IP6	R56L
20	Q8WZ42	Q8WZ42-3	TTN	M2564I	M2610I	1 over-represented	2	2q31.2	68	1	YTFYAGENITSGK	B3	1	[K].YTFYAGENMTSGK.[L]...[K].YTFYAGENMTSGK.[L]	Q8WZ42-2 [2510-2522]; Q8WZ42-9 [2556-2568]; Q8WZ42-12 [2602-2614]; Q8WZ42-6 [2602-2614]...Q8WZ42-2 [2510-2522]; Q8WZ42-9 [2556-2568]; Q8WZ42-12 [2602-2614]; Q8WZ42-6 [2602-2614]		1	2	0.5	0.333333	0.0425	7.84314	2.97143	1.86366	rs56142888:M2610I_rs56142888:M2564I	No	PASSENGER/OTHER	4.29	56142888	0			No	TTN	M2610I
21	P15502	P15502-2	ELN	G581R	G610R	1 over-represented	7	7q11.23	36	5	AVPGALAAAK + AAAGLGAGIPGLGVGVGVPGLGVGAGVPGLGVGAGVPGFR	B1 ; B11 ; B12 ; B13 ; B14 ; B15 ; B2 ; B7	8	[R].AAAGLGAGIPGLGVGVGVPGLGVGAGVPGLGVGAGVPGFGAVPGALAAAK.[A]	P15502-11 [406-455]		35	14	2.5	0.714286	0.0968	7.37898	2.88342	1.83755	rs17855988:G581R_cs59355:G581R	Other mutations	PASSENGER/OTHER	1.1	17855988	4	PAp04694296	PAp00524024_PAp03360867_PAp05476255_PAp06744045_PAp06744057_PAp06744068_PAp06744139_PAp06744427_PAp06745095_PAp06745183_PAp06745233_PAp06745243_PAp06745383_PAp06745388_PAp06745492_PAp06746083_PAp06746216_PAp06746264_PAp06748547_PAp06748984_PAp06749530_PAp06749535_PAp06866087_PAp06873634_PAp06875099_PAp06879388_PAp06879610_PAp07175778_PAp07179270_PAp08242050 + 0	No	ELN	G610R
22	P12429	P12429	ANXA3	A106V	A106V	1 over-represented	4	4q21.21	28	0	GVGTNEDALIEILTTR	B15 ; B7 ; B8	3	[K].GAGTNEDALIEILTTR.[T]	P12429 [105-120]		5	57	0.0877193	0.0806452	0.01113	7.24575	2.85713	1.8296	rs41278059:A106V	No	PASSENGER/OTHER	2.96	Not Found	0			No	ANXA3	A106V
23	Q02539	Q02539	H1-1	S115F	S115F	1 over-represented	6	6p22.2	47	1	AFSVETKPGASK	B2 ; B3 ; B8	3	[K].ASSVETKPGASK.[V]	Q02539 [114-125]		4	16	0.25	0.2	0.02765	7.23327	2.85465	1.82885	rs34541321:S115F	No	PASSENGER/OTHER	1.92	34541321	0			No	H1-1	S115F
24	P24539	P24539	ATP5PB	I84V	I84V	1 over-represented	1	1p13.2	116	1	TGVTGPYVLGTGLVLYALSK	B10	1	[K].TGVTGPYVLGTGLILYALSK.[E]	P24539 [71-90]		1	32	0.03125	0.030303	0.00421	7.19787	2.84757	1.8267	rs151112830:I84V	No	PASSENGER/OTHER	1.42	Not Found	0			No	ATP5PB	I84V
25	P08572	P08572	COL4A2	V1399I	V1399I	1 over-represented	13	13q34	26	4	IAIQPGTVGPQGR	B1 ; B11 ; B13 ; B14 ; B15 ; B2 ; B3 ; B4 ; B5 ; B6 ; B7 ; B9	12	[K].IAVQPGTVGPQGR.[R]	P08572 [1397-1409]		21	59	0.355932	0.2625	0.0382	6.87173	2.78067	1.8061	rs45520539:V1399I	No	PASSENGER/OTHER	2.71	45520539	1	PAp03577491		Yes	COL4A2	V1399I
26	Q00403	Q00403	GTF2B	E241D	E241D	1 over-represented	1	1p22.2	116	4	AVDLDLVPGR	B3	1	[K].AVELDLVPGR.[S]	Q00403 [239-248]		1	14	0.0714286	0.0666667	0.01	6.66667	2.73697	1.79239	rs138805281:E241D	No	PASSENGER/OTHER	0.77	Not Found	0			No	GTF2B	E241D
27	Q9C0C2	Q9C0C2	TNKS1BP1	H1605R	H1605R	1 over-represented	11	11q12.1	52	2	APVIRPGGTLGLSEAADSDAR	B1 ; B15	2	[R].APVIRPGGTLGLSEAADSDAHLFQDSTEPR.[A]	Q9C0C2 [1585-1614]		2	5	0.4	0.285714	0.043	6.64452	2.73216	1.79088	rs35272228:H1605R	No	PASSENGER/OTHER	1.67	Not Found	0			No	TNKS1BP1	H1605R
28	Q09666	Q09666	AHNAK	K1763R	K1763R	1 over-represented	11	11q12.3	52	4	ADIDVSGPSVDTDAPDLDIEGPEGR	B12 ; B13 ; B2 ; B4 ; B6 ; B8 ; B9	7	[K].ADIDVSGPSVDTDAPDLDIEGPEGK.[L]	Q09666 [1739-1763]		10	41	0.243902	0.196078	0.03037	6.45632	2.69071	1.77767	rs74853209:K1763R	No	PASSENGER/OTHER	3.32	Not Found	0			No	AHNAK	K1763R
29	O95400	O95400	CD2BP2	T88S	T88S	1 over-represented	16	16p11.2	36	2	ISPFNLQEEMEEGHFDADGNYFLNR	B6	1	[R].ITPFNLQEEMEEGHFDADGNYFLNR.[D]...[R].ITPFNLQEEMEEGHFDADGNYFLNR.[D]	O95400 [87-111]...O95400 [87-111]		2	39	0.0512821	0.0487805	0.008	6.09756	2.60823	1.75081	rs139111996:T88S	No	PASSENGER/OTHER	1.39	Not Found	0			No	CD2BP2	T88S
30	Q8ND56	Q8ND56-2	LSM14A	N249S	N249S	1 over-represented	19	19q13.11	51	0	VSRPESEQLR	B1 ; B14 ; B2 ; B4 ; B5 ; B6	6	[K].VSRPENEQLR.[N]	Q8ND56 [244-253]		6	25	0.24	0.193548	0.03237	5.97925	2.57997	1.74142	rs73929373:N249S	Other mutations	PASSENGER/OTHER	1.43	Not Found	0			No	LSM14A	N249S
31	Q9Y4C8	Q9Y4C8	RBM19	I623T	I623T	1 over-represented	12	12q24.13	38	1	VLLPEGGTTAIVEFLEPLEAR	B11 ; B14 ; B8 ; B9	4	[R].VLLPEGGITAIVEFLEPLEAR.[K]	Q9Y4C8 [616-636]		5	4	1.25	0.555556	0.102272	5.43214	2.44152	1.69403	rs2290788:I623T	No	PASSENGER/OTHER	3.28	2290788	1	PAp00497680		No	RBM19	I623T
32	Q4V328	Q4V328	GRIPAP1	E578A	E578A	1 over-represented	X	Xp11.23	13	0	DQLEQAQEAR	B7 ; B8	2	[K].GKEEELQDVRDQLEQAQEER.[D]...[R].DQLEQAQEER.[D]...[K].EEELQDVRDQLEQAQEER.[D]...[R].DQLEQAQEERDCHLK.[T]	Q4V328 [560-579]...Q4V328-2 [491-500]; Q4V328 [570-579]...Q4V328-2 [483-500]; Q4V328 [562-579]...Q4V328-2 [491-505]; Q4V328 [570-584]		2	41	0.0487805	0.0465116	0.00882	5.27343	2.39874	1.67889	rs35608115:E578A	No	no weights		Not Found	0			No	GRIPAP1	E578A
33	P09488	P09488-2	GSTM1	N85S	N85S	1 over-represented	1	1p13.3	116	3	HSLCGETEEEK	B14 ; B2 ; B7	3	[K].HNLCGETEEEK.[I]...[R].KHNLCGETEEEK.[I]	Q03013 [84-94]; P09488 [84-94]; P46439 [84-94]...Q03013 [83-94]; P09488 [83-94]; P46439 [83-94]		3	35	0.0857143	0.0789474	0.0151	5.2283	2.38634	1.67446	rs147668562:N85S	No	PASSENGER/OTHER	4.63	Not Found	0			No	GSTM1	N85S
34	Q9BVJ7	Q9BVJ7	DUSP23	E124V	E124V	1 over-represented	1	1q23.2	116	1	GLAAGDAIAVIR	B8	1	[K].ERGLAAGDAIAEIR.[R]...[R].GLAAGDAIAEIR.[R]	Q9BVJ7 [113-126]...Q9BVJ7 [115-126]		1	33	0.030303	0.0294118	0.0058	5.07099	2.34227	1.65852	rs11544443:E124V	No	CANCER	-2.85	11544443	0			No	DUSP23	E124V
35	P27816	P27816-6	MAP4	S427Y	S427Y	1 under-represented	3	3p21.31	56	9	DLVLLSEIEVAQANDIISYTEISSAEK	B1 ; B2 ; B5 ; B6 ; B9	5	[K].DLVLLSEIEVAQANDIISSTEISSAEK.[V]	P27816 [409-435]		8	128	0.0625	0.0588235	0.308863	0.190452	-2.3925	-2.00845	rs1060407:S427Y	No	PASSENGER/OTHER	3.13	1060407	3	PAp03160563	PAp04371877_PAp06756069	No	MAP4	S427Y
36	P55210	P55210-3	CASP7	D288E	D255E	1 under-represented	10	10q25.3	37	4	ELEIMQILTR	B1	1	[K].DLEIMQILTR.[V]...[K].DLEIMQILTR.[V]	P55210 [255-264]...P55210 [255-264]		1	21	0.047619	0.0454545	0.24725	0.18384	-2.44347	-2.02733	rs2227310:D255E	No	PASSENGER/OTHER	1.64	Not Found	1	PAp03110334		No	CASP7	D255E
37	O43149	O43149	ZZEF1	I2014V	I2014V	1 under-represented	17	17p13.2	50	6	RAVHEEVRPVDFK + AVHEEVRPVDFK	B2 ; B3	2	[K].RAVHEEIRPVDFK.[Q]...[R].AVHEEIRPVDFK.[Q]	O43149 [2008-2020]...O43149 [2009-2020]		2	25	0.08	0.0740741	0.403418	0.183616	-2.44523	-2.02798	rs781831:I2014V	No	PASSENGER/OTHER	3.75	781831	2	PAp03480927	PAp04470117	No	ZZEF1	I2014V
38	O75023	O75023-2	LILRB5	D147G	D247G	1 under-represented	19	19q13.42	51	2	SGVGYDIFVLYK	B2	1	[R].SDVGYDIFVLYK.[E]	O75023 [246-257]		1	12	0.0833333	0.0769231	0.42006	0.183124	-2.44911	-2.0294	rs12975366:D247G_rs12975366:D147G	No	PASSENGER/OTHER	3.95	Not Found	0			No	LILRB5	D247G
39	P11055	P11055	MYH3	A1192T	A1192T	1 under-represented	17	17p13.1	50	7	DLEEATLQHEAMVATLR	B15	1	[R].DLEEATLQHEAMVAALR.[K]...[R].DLEEATLQHEAMVAALR.[K]	P13535 [1180-1196]; P11055 [1178-1194]...P13535 [1180-1196]; P11055 [1178-1194]		1	6	0.166667	0.142857	0.79291	0.180168	-2.47258	-2.03795		No	PASSENGER/OTHER	3.29	2285477	2	PAp04695113	PAp06333230	No	MYH3	A1192T
40	P86790	P86790	CCZ1B	E214D	E214D	1 under-represented	7	7p22.1	36	0	MDESLNIVK	B7	1	[R].MEESLNIVK.[Y]...[R].MEESLNIVK.[Y]	P86790 [213-221]...P86790 [213-221]		1	24	0.0416667	0.04	0.2257	0.177226	-2.49633	-2.04652	rs145992513:E214D	No	no weights		Not Found	0			No	CCZ1B	E214D
41	Q8WUM0	Q8WUM0	NUP133	I294V	I294V	1 under-represented	1	1q42.13	116	2	SSFYSLTSSNVSK	B10	1	[R].SSFYSLTSSNISK.[W]	Q8WUM0 [284-296]		1	26	0.0384615	0.037037	0.211283	0.175296	-2.51214	-2.05218	rs11805194:I294V	No	CANCER	-0.81	11805194	2	PAp03477503	PAp03272872	No	NUP133	I294V
42	Q9Y4I1	Q9Y4I1	MYO5A	R1246C	R1246C	1 under-represented	15	15q21.2	38	1	SAPEVTAPGAPAYCVLMEQLTSVSEELDVR	B3 ; B5	2	[R].VLMEQLTSVSEELDVRK.[E]...[R].VLMEQLTSVSEELDVRK.[E]...[R].VLMEQLTSVSEELDVR.[K]...[R].VLMEQLTSVSEELDVR.[K]	Q9Y4I1-3 [1247-1263]; Q9Y4I1 [1247-1263]...Q9Y4I1-3 [1247-1263]; Q9Y4I1 [1247-1263]...Q9Y4I1-3 [1247-1262]; Q9Y4I1 [1247-1262]...Q9Y4I1-3 [1247-1262]; Q9Y4I1 [1247-1262]		2	65	0.0307692	0.0298507	0.17165	0.173905	-2.52363	-2.05627	rs1058219:R1246C	Other mutations	PASSENGER/OTHER	3.53	1058219	0			No	MYO5A	R1246C
43	Q02952	Q02952-2	AKAP12	V1484M	V1582M	1 under-represented	6	6q25.1	47	5	TEETATEMLTSELQTQAHMIK	B9	1	[R].TEETATEMLTSELQTQAHVIK.[A]...[R].TEETATEMLTSELQTQAHVIK.[A]	Q02952 [1564-1584]...Q02952 [1564-1584]		1	75	0.0133333	0.0131579	0.09116	0.144338	-2.79247	-2.14727	rs34713284:V1582M_rs34713284:V1484M	No	PASSENGER/OTHER	1.07	Not Found	0			No	AKAP12	V1582M
44	Q9NWS6	Q9NWS6	FAM118A	V129L	V129L	1 under-represented	22	22q13.31	25	3	SPLVLQSILSLMDR	B5	1	[R].SPVVLQSILSLMDR.[G]...[R].SPVVLQSILSLMDR.[G]	Q9NWS6 [127-140]...Q9NWS6 [127-140]		1	23	0.0434783	0.0416667	0.2977	0.139962	-2.83689	-2.16149	rs11556482:V129L	No	PASSENGER/OTHER	1.03	11556482	0			No	FAM118A	V129L
45	Q5TZA2	Q5TZA2	CROCC	D586H	D586H	1 under-represented	1	1p36.13	116	5	TDGAMQAHEHAQR	B6	1	[K].TDGAMQAHEDAQR.[E]...[K].TDGAMQAHEDAQR.[E]	Q5TZA2 [577-589]...Q5TZA2 [577-589]		1	29	0.0344828	0.0333333	0.2539	0.131285	-2.92922	-2.19035	rs9435714:D586H	No	PASSENGER/OTHER	2.82	Not Found	1	PAp01695926		No	CROCC	D586H
46	Q8TF66	Q8TF66-2	LRRC15	P292L	P286L	1 under-represented	3	3q29	56	4	ELSLGIFGPMPNLR	B5	1	[K].ELSPGIFGPMPNLR.[E]...[K].ELSPGIFGPMPNLR.[E]	Q8TF66 [283-296]...Q8TF66 [283-296]		1	33	0.030303	0.0294118	0.23622	0.12451	-3.00567	-2.21359	rs13070515:P286L_rs13070515:P292L	No	PASSENGER/OTHER	2.83	13070515	1	PAp00430049		No	LRRC15	P286L
47	O94919	O94919	ENDOD1	G446V	G446V	1 under-represented	11	11q21	52	1	VLVDVATFPVYTMVAIPIVCK	B5	1	[R].VLVDVATFPVYTMGAIPIVCK.[D]...[R].VLVDVATFPVYTMGAIPIVCK.[D]	O94919 [433-453]...O94919 [433-453]		1	30	0.0333333	0.0322581	0.288532	0.111801	-3.161	-2.25909	rs3740861:G446V	No	PASSENGER/OTHER	1.24	3740861	1	PAp03110673		No	ENDOD1	G446V
48	O43149	O43149	ZZEF1	L1972P	L1972P	1 under-represented	17	17p13.2	50	6	ALALLGVLPDGDSSPEDQALPVTVPTGASEEQLEK	B3	1	[K].ALALLGVLPDGDSSLEDQALPVTVPTGASEEQLEK.[K]	O43149 [1958-1992]		1	22	0.0454545	0.0434783	0.389217	0.111707	-3.16221	-2.25944	rs781852:L1972P	No	PASSENGER/OTHER	3.68	781852	2	PAp03601309	PAp03604022	No	ZZEF1	L1972P
49	Q13510	Q13510-2	ASAH1	I109V	I93V	1 under-represented	8	8p22	34	2	VMQVVDEK + VMQVVDEKLPGLLGNFPGPFEEEMK	B1 ; B12 ; B13 ; B14 ; B5 ; B6 ; B7 ; B8	8	[K].LPGLLGNFPGPFEEEMK.[G]...[K].LPGLLGNFPGPFEEEMK.[G]...[K].IMQVVDEK.[L]...[K].IMQVVDEK.[L]	Q13510 [101-117]...Q13510 [101-117]...Q13510 [93-100]...Q13510 [93-100]		13	253	0.0513834	0.0488722	0.496968	0.0983407	-3.34607	-2.31053	rs1049874:I93V_rs1049874:I109V	No	PASSENGER/OTHER	2.96	1049874	3	PAp00490439	PAp00754148_PAp06745248	No	ASAH1	I93V
50	Q9BTV4	Q9BTV4	TMEM43	M179T	M179T	1 under-represented	3	3p25.1	56	2	NPSAMAVESFTATAPFVQIGR	B1 ; B8	2	[K].NPSAMAVESFMATAPFVQIGR.[F]...[K].NPSAMAVESFMATAPFVQIGR.[F]...[K].NPSAMAVESFMATAPFVQIGR.[F]	Q9BTV4 [169-189]...Q9BTV4 [169-189]...Q9BTV4 [169-189]		2	69	0.0289855	0.028169	0.290093	0.0971034	-3.36433	-2.31545	rs2340917:M179T	No	PASSENGER/OTHER	2.6	2340917	1	PAp01552664		No	TMEM43	M179T
51	Q15155	Q15155	NOMO1	A1196V	A1196V	1 under-represented	16	16p13.11	36	2	VLGQAASDNSGPEDAK	B12	1	[R].ALGQAASDNSGPEDAK.[R]	Q15155 [1196-1211]		1	30	0.0333333	0.0322581	0.4632	0.0696418	-3.8439	-2.43614	rs77101519:A1196V_rs3895684:A1196V	No	PASSENGER/OTHER	0.74	Not Found	0			Yes	NOMO1	A1196V
52	Q9H6Y2	Q9H6Y2	WDR55	S210F	S210F	1 under-represented	5	5q31.3	44	0	FELLSEPQFGDLTSVTLMK	B1 ; B5	2	[R].FELLSEPQSGDLTSVTLMK.[W]...[R].RFELLSEPQSGDLTSVTLMK.[W]...[R].RFELLSEPQSGDLTSVTLMK.[W]...[R].FELLSEPQSGDLTSVTLMK.[W]	Q9H6Y2 [202-220]...Q9H6Y2 [201-220]...Q9H6Y2 [201-220]...Q9H6Y2 [202-220]		2	24	0.0833333	0.0769231	0.227076	0.338755	-1.56169	-1.63191	rs2286394:S210F	No	PASSENGER/OTHER	2.64	2286394	1	PAp04449062		No	WDR55	S210F
53	Q9H3U5	Q9H3U5-6	MFSD1	P73S	P24S	1 under-represented	3	3q25.32	56	1	GASAAPGALPALCDPSR	B4	1	[R].GAPAAPGALPALCDPSR.[L]	Q9H3U5 [22-38]		1	24	0.0416667	0.04	0.1183	0.338123	-1.56438	-1.6334	rs28364680:P24S_rs28364680:P73S	No	PASSENGER/OTHER	2.33	28364680	0			No	MFSD1	P24S
54	P12111	P12111-2	COL6A3	D2625H	D2831H	1 under-represented	2	2q37.3	68	5	LLPSFVSSENAFYLSPHIR	B10 ; B6	2	[R].LLPSFVSSENAFYLSPDIRK.[Q]...[R].LLPSFVSSENAFYLSPDIR.[K]	P12111 [2815-2834]; P12111-4 [2208-2227]...P12111 [2815-2833]; P12111-4 [2208-2226]		2	76	0.0263158	0.025641	0.0766	0.334739	-1.57889	-1.6414	rs36104025:D2831H_rs36104025:D2625H	No	PASSENGER/OTHER	2.77	Not Found	1	PAp04371277		No	COL6A3	D2831H
55	P98160	P98160	HSPG2	V3640I	V3640I	1 under-represented	1	1p36.12	116	4	LENNMLMLPSVRPQDAGTYICTATNR	B10 ; B2 ; B6	3	[R].LENNMLMLPSVRPQDAGTYVCTATNR.[Q]...[R].LENNMLMLPSVRPQDAGTYVCTATNR.[Q]...[R].LENNMLMLPSVRPQDAGTYVCTATNR.[Q]	P98160 [3621-3646]...P98160 [3621-3646]...P98160 [3621-3646]		3	161	0.0186335	0.0182927	0.054742	0.334162	-1.58138	-1.64277	rs17459097:V3640I	No	PASSENGER/OTHER	0.42	17459097	1	PAp04372001		No	HSPG2	V3640I
56	Q92610	Q92610	ZNF592	S926N	S926N	1 under-represented	15	15q25.3	38	2	NVDELSNLQSSADTSSSRPGSR	B11	1	[R].NVDELSSLQSSADTSSSRPGSR.[V]	Q92610 [920-941]		1	13	0.0769231	0.0714286	0.214549	0.332924	-1.58673	-1.6457	rs8182086:S926N	No	PASSENGER/OTHER	3.46	8182086	1	PAp01695365		Yes	ZNF592	S926N
57	P09874	P09874	PARP1	V762A	V762A	1 under-represented	1	1q42.12	116	3	AEMLDNLLDIEVAYSLLR	B3	1	[K].VEMLDNLLDIEVAYSLLR.[G]...[K].VEMLDNLLDIEVAYSLLR.[G]	P09874 [762-779]...P09874 [762-779]		1	18	0.0555556	0.0526316	0.160334	0.328262	-1.60708	-1.65676	rs1136410:V762A	No	PASSENGER/OTHER	2.69	1136410	1	PAp03110277		No	PARP1	V762A
58	Q9NVH0	Q9NVH0-2	EXD2	Q393H	Q518H	1 under-represented	14	14q24.1	32	0	ALLNAESLPTHR	B1 ; B2 ; B3	3	[R].ALLNAESLPTQR.[K]	Q9NVH0 [508-519]		3	12	0.25	0.2	0.61377	0.325855	-1.6177	-1.66249	rs8007859:Q518H_rs8007859:Q393H	No	PASSENGER/OTHER	1.94	8007859	2	PAp03480928	PAp04549856	No	EXD2	Q518H
59	P32320	P32320	CDA	K27Q	K27Q	1 under-represented	1	1p36.12	116	4	QSAYCPYSHFPVGAALLTQEGR	B9	1	[K].SAYCPYSHFPVGAALLTQEGR.[I]	P32320 [28-48]		1	8	0.125	0.111111	0.351697	0.315929	-1.66233	-1.68618	rs2072671:K27Q	No	PASSENGER/OTHER	0.98	2072671	3	PAp03123007	PAp03601845_PAp06322985	No	CDA	K27Q
60	Q9H7Z7	Q9H7Z7	PTGES2	R298H	R298H	1 under-represented	9	9q34.11	29	4	HHLQDNVREDLYEAADK	B3 ; B5 ; B8	3	[R].LQDNVREDLYEAADK.[W]...[R].EDLYEAADK.[W]	Q9H7Z7 [299-313]...Q9H7Z7 [305-313]		3	45	0.0666667	0.0625	0.198178	0.315373	-1.66487	-1.68751	rs13283456:R298H	No	PASSENGER/OTHER	0.95	13283456	2	PAp04439001	PAp04369809	No	PTGES2	R298H
61	P34896	P34896-2	SHMT1	L435F	L474F	1 under-represented	17	17p11.2	50	1	EEVESFASFFPLPGLPDF	B3	1	[R].EEVESFASLFPLPGLPDF.[-]	P34896 [466-483]		1	9	0.111111	0.1	0.31721	0.315249	-1.66544	-1.68781	rs1979277:L474F_rs1979277:L435F	No	PASSENGER/OTHER	1.56	1979277	2	PAp01370435	PAp03484953	No	SHMT1	L474F
62	Q12931	Q12931-2	TRAP1	D342E	D395E	1 under-represented	16	16p13.3	36	12	GVVDSEEIPLNLSR	B10 ; B11 ; B12 ; B13 ; B14 ; B15 ; B2 ; B3 ; B4 ; B5 ; B6 ; B7 ; B8	13	[R].GVVDSEDIPLNLSR.[E]	P07900 [387-400]; P08238 [379-392]; Q12931 [389-402]		20	307	0.0651466	0.0611621	0.1944	0.31462	-1.66832	-1.68932	rs1136948:D395E_rs1136948:D342E	No	PASSENGER/OTHER	1.97	Not Found	2	PAp01694437	PAp06627994	No	TRAP1	D395E
63	P06276	P06276	BCHE	A567T	A567T	1 under-represented	3	3q26.1	56	0	VLEMTGNIDETEWEWK	B2	1	[K].VLEMTGNIDEAEWEWK.[A]...[K].VLEMTGNIDEAEWEWK.[A]	P06276 [557-572]...P06276 [557-572]		1	15	0.0666667	0.0625	0.201043	0.310879	-1.68558	-1.6983	rs1803274:A567T	No	PASSENGER/OTHER	3.95	1803274	1	PAp03336956		No	BCHE	A567T
64	P13671	P13671	C6	A119E	A119E	1 under-represented	5	5p13.1	44	1	SVLRPSQFGGQPCTEPLVAFQPCIPSK	B1 ; B2 ; B4 ; B5	4	[R].SVLRPSQFGGQPCTAPLVAFQPCIPSK.[L]	P13671 [105-131]		4	17	0.235294	0.190476	0.634731	0.30009	-1.73653	-1.72435	rs1801033:A119E	No	PASSENGER/OTHER	4.28	1801033	5	PAp00027961	PAp03336512_PAp03336552_PAp05159190_PAp05480054	No	C6	A119E
65	Q6IA86	Q6IA86-2	ELP2	V279M	V305M	1 under-represented	18	18q12.2	15	3	DGVLQQPMR	B1	1	[K].DGVLQQPVR.[L]	Q6IA86 [298-306]		1	8	0.125	0.111111	0.373051	0.297844	-1.74737	-1.7298	rs1785928:V305M_rs1785928:V279M	No	PASSENGER/OTHER	0.3	1785928	2	PAp01693677	PAp05722413	No	ELP2	V305M
66	Q99996	Q99996-3	AKAP9	N2784S	N2792S	1 under-represented	7	7q21.2	36	1	ISSSSQTPQILVK	B4 ; B5	2	[K].ISSSNQTPQILVK.[N]	Q99996-6 [2792-2804]; Q99996 [2788-2800]		2	15	0.133333	0.117647	0.40064	0.293648	-1.76784	-1.74001	rs6960867:N2792S	Other mutations			6960867	1	PAp03623231		No	AKAP9	N2792S
67	Q86YB8	Q86YB8	ERO1B	D129V	D129V	1 under-represented	1	1q42.3	116	2	ELEVCEQANK	B1 ; B14	2	[K].ELEDCEQANK.[L]	Q86YB8 [126-135]		2	10	0.2	0.166667	0.5969	0.27922	-1.84052	-1.77542	rs2477599:D129V	No	PASSENGER/OTHER	3.27	Not Found	1	PAp01693962		No	ERO1B	D129V
68	Q6L8Q7	Q6L8Q7	PDE12	R23W	R23W	1 under-represented	3	3p14.3	56	4	LSWAEAGSQTAAGAMER	B8	1	[R].AEAGSQTAAGAMER.[A]...[R].AEAGSQTAAGAMER.[A]	Q6L8Q7 [24-37]...Q6L8Q7 [24-37]		2	14	0.142857	0.125	0.45371	0.275506	-1.85984	-1.78461	rs2241988:R23W	No	PASSENGER/OTHER	1.78	2241988	1	PAp03110267		No	PDE12	R23W
69	P12110	P12110-2	COL6A2	R680H	R680H	1 under-represented	21	21q22.3	11	7	VGVVQYSHEGTFEAIQLDDEHIDSLSSFK	B1 ; B10 ; B11 ; B12 ; B13 ; B14 ; B2 ; B3 ; B4 ; B5 ; B6 ; B7 ; B8	13	[R].VGVVQYSHEGTFEAIQLDDERIDSLSSFK.[E]...[R].VGVVQYSHEGTFEAIQLDDERIDSLSSFKEAVK.[N]	P12110 [660-688]; P12110-2 [660-688]...P12110 [660-692]; P12110-2 [660-692]		19	120	0.158333	0.136691	0.498714	0.274086	-1.8673	-1.78814	rs1042917:R680H	No	PASSENGER/OTHER	4.66	1042917	7	PAp01370592	PAp03594836_PAp05171142_PAp07079050_PAp07179005_PAp07179007_PAp07179328	No	COL6A2	R680H
70	P28676	P28676	GCA	S80A	S80A	1 under-represented	2	2q24.2	68	1	CLTQAGINGTYSPFSLETCR	B4	1	[R].CLTQSGINGTYSPFSLETCR.[I]	P28676 [76-95]		1	24	0.0416667	0.04	0.146252	0.273501	-1.87038	-1.78959	rs17783344:S80A	No	PASSENGER/OTHER	3.26	17783344	1	PAp03591908		Yes	GCA	S80A
71	P07919	P07919	UQCRH	E22G	E22G	1 under-represented	1	1p33	116	0	MLTESGDPEEEEEGEEELVDPLTTVR	B2 ; B8	2	[K].MLTESGDPEEEEEEEEELVDPLTTVR.[E]...[K].MLTESGDPEEEEEEEEELVDPLTTVR.[E]	P07919 [9-34]...P07919 [9-34]		2	68	0.0294118	0.0285714	0.10477	0.272706	-1.87458	-1.79157	rs41292543:E22G	No	PASSENGER/OTHER	0.71	Not Found	0			No	UQCRH	E22G
72	Q8IY18	Q8IY18	SMC5	C308R	C308R	1 under-represented	9	9q21.12	29	1	RIEEMENER	B9	1	[R].IEEMENER.[H]...[R].IEEMENER.[H]	Q8IY18 [310-317]...Q8IY18 [310-317]		1	18	0.0555556	0.0526316	0.194938	0.269991	-1.88901	-1.79833	rs1180117:C308R	No	PASSENGER/OTHER	1.38	1180117	2	PAp05472479	PAp04677256	No	SMC5	C308R
73	Q8WZ42	Q8WZ42-3	TTN	V3215M	V3261M	1 under-represented	2	2q31.2	68	1	FCAMISGRPQPK	B3	1	[R].FCAVISGRPQPK.[I]	Q8WZ42-2 [3166-3177]; Q8WZ42-9 [3212-3223]; Q8WZ42-12 [3258-3269]; Q8WZ42-6 [3258-3269]		1	3	0.333333	0.25	0.93125	0.268456	-1.89724	-1.80217	rs2291311:V3261M_rs2291311:V3215M	No	PASSENGER/OTHER	2.05	2291311	1	PAp01868920		No	TTN	V3261M
74	Q9Y2L1	Q9Y2L1-2	DIS3	T296R	T326R	1 under-represented	13	13q21.33	26	2	SQWVAPSSVVLHDEGQNEEDVEKEEERER	B4	1	[K].SQWVAPSSVVLHDEGQNEEDVEKEEETER.[M]	Q9Y2L1 [300-328]		1	8	0.125	0.111111	0.4274	0.25997	-1.94358	-1.82349	rs7332388:T326R_rs7332388:T296R	No	PASSENGER/OTHER	0.87	7332388	2	PAp03119181	PAp07036439	No	DIS3	T326R
75	O15067	O15067	PFAS	F481Y	F481Y	1 under-represented	17	17p13.1	50	7	IGVGGGAASSVQVQGDNTSDLDYGAVQR	B4	1	[R].IGVGGGAASSVQVQGDNTSDLDFGAVQR.[G]	O15067 [459-486]		1	57	0.0175439	0.0172414	0.0665	0.259269	-1.94748	-1.82526	rs35217368:F481Y	No	PASSENGER/OTHER	0.46	35217368	1	PAp04509570		No	PFAS	F481Y
76	P57081	P57081-2	WDR4	K71N	K71N	1 under-represented	21	21q22.3	11	7	GEDAPLDQGSGAILASTFSNSGSYFALTDDSK	B1 ; B3 ; B6	3	[K].GEDAPLDQGSGAILASTFSK.[S]...[K].SQENKGEDAPLDQGSGAILASTFSK.[S]	P57081 [52-71]...P57081 [47-71]		3	21	0.142857	0.125	0.4851	0.257679	-1.95635	-1.82928	rs2248490:K71N	No	PASSENGER/OTHER	2.74	2248490	1		PAp03145850	No	WDR4	K71N
77	Q12802	Q12802-2	AKAP13	V897M	V897M	1 under-represented	15	15q25.3	38	2	GNTDSSLQSMGK	B12 ; B8	2	[K].GNTDSSLQSVGK.[A]	Q12802-4 [888-899]; Q12802 [888-899]		2	10	0.2	0.166667	0.65551	0.254255	-1.97565	-1.83796	rs4075254:V897M	No	PASSENGER/OTHER	2.22	4075254	1	PAp03479814		No	AKAP13	V897M
78	Q96GQ7	Q96GQ7	DDX27	G206V	G206V	1 under-represented	20	20q13.13	32	1	GQEAGVFFEDASQYDENLSFQDMNLSRPLLK	B7	1	[K].GQEAGGFFEDASQYDENLSFQDMNLSRPLLK.[A]...[K].GQEAGGFFEDASQYDENLSFQDMNLSRPLLK.[A]	Q96GQ7 [201-231]...Q96GQ7 [201-231]		1	18	0.0555556	0.0526316	0.2098	0.250865	-1.99501	-1.8466	rs11553387:G206V	No	PASSENGER/OTHER	2.03	Not Found	0			No	DDX27	G206V
79	Q08397	Q08397	LOXL1	R141L	R141L	1 under-represented	15	15q24.1	38	3	EVAVGDSTGMALAR	B15 ; B2	2	[R].EVAVGDSTGMAR.[A]...[R].EVAVGDSTGMAR.[A]	Q08397 [130-141]...Q08397 [130-141]		2	23	0.0869565	0.08	0.31999	0.250008	-1.99995	-1.84879	rs1048661:R141L	No	PASSENGER/OTHER	1.6	1048661	1	PAp00756556		Yes	LOXL1	R141L
80	Q9NWS0	Q9NWS0	PIH1D1	P287L	P287L	1 under-represented	19	19q13.33	51	5	QLMVAMPLLLVPS	B6	1	[K].QLMVAMPLLPVPS.[-]...[K].QLMVAMPLLPVPS.[-]...[K].QLMVAMPLLPVPS.[-]	Q9NWS0 [278-290]...Q9NWS0 [278-290]...Q9NWS0 [278-290]		1	11	0.0909091	0.0833333	0.334275	0.249296	-2.00407	-1.85061	rs7462:P287L	No	PASSENGER/OTHER	2.34	7462	1	PAp01695488		No	PIH1D1	P287L
81	P55287	P55287	CDH11	T255M	T255M	1 under-represented	16	16q21	36	2	VMITLTDVNDNPPK	B9	1	[K].VTITLTDVNDNPPK.[F]	P55287 [254-267]		1	11	0.0909091	0.0833333	0.351318	0.237202	-2.07581	-1.88182	cs51888:T255M_rs35195:T255M	Other mutations	PASSENGER/OTHER	3.34	35195	3	PAp04348402	PAp06773232_PAp07732996	No	CDH11	T255M
82	O75874	O75874	IDH1	V178I	V178I	1 under-represented	2	2q34	68	2	VTYLVHNFEEGGGIAMGMYNQDK	B2 ; B3	2	[K].VTYLVHNFEEGGGVAMGMYNQDK.[S]...[K].VTYLVHNFEEGGGVAMGMYNQDK.[S]...[K].VTYLVHNFEEGGGVAMGMYNQDK.[S]	O75874 [165-187]...O75874 [165-187]...O75874 [165-187]		2	147	0.0136054	0.0134228	0.05709	0.235117	-2.08855	-1.88725	cs37070:V178I_rs34218846:V178I	missense mutation	CANCER	-2.67	34218846	1	PAp03145739		No	IDH1	V178I
83	Q9Y6R7	Q9Y6R7	FCGBP	V1340L	V1340L	1 under-represented	19	19q13.2	51	6	LPLVLANGQIR	B5	1	[K].LPVVLANGQIR.[A]	Q9Y6R7 [1338-1348]; [2539-2549]; [3740-3750]		1	12	0.0833333	0.0769231	0.3496	0.220032	-2.18422	-1.9271	Not Found	No	PASSENGER/OTHER	3.27	11083543	1	PAp03336774		No	FCGBP	V1340L
84	Q8IWL1	Q8IWL1	SFTPA2	Q223K	Q223K	2					CVEMYTDGQWNDR	B6	1	Not Found	Not Found		1				0.21423				rs1965708:Q223K	No	PASSENGER/OTHER	4.72	1965708	6	PAp05698487	PAp01461472_PAp01652328_PAp02326297_PAp05694663_PAp08238613	No	SFTPA2	Q223K
85	P11047	P11047	LAMC1	N1205S	N1205S	2	1	1q25.3	116	11	TASDTSTEAYNLLLR	B5 ; B6 ; B8	3	Not Found	Not Found		4				0.01466				rs61749262:N1205S	No	PASSENGER/OTHER	1.43	Not Found	0			No	LAMC1	N1205S
86	Q03692	Q03692	COL10A1	G545R	G545R	2	6	6q22.1	47	2	AGQRPSLSGTPLVSANQR	B13 ; B5	2	Not Found	Not Found		2				0.1072				rs2228547:G545R	No	PASSENGER/OTHER	2.82	2228547	0			No	COL10A1	G545R
87	Q9BYK8	Q9BYK8	HELZ2	S338L	S338L	2	20	20q13.33	32	10	SSVASGPILPTNYR	B4	1	Not Found	Not Found		1				0.20351				rs6090457:S338L	No	PASSENGER/OTHER	1.86	Not Found	0			No	HELZ2	S338L
88	P27169	P27169	PON1	Q192R	Q192R	2	7	7q21.3	36	5	LLPNLNDIVAVGPEHFYGTNDHYFLDPYLR	B8	1	Not Found	Not Found	>40 amino acids	1				0.284234				rs662:Q192R	No	PASSENGER/OTHER	1.9	662	1	PAp03326064		No	PON1	Q192R
89	Q6P1K2	Q6P1K2-2	PMF1	M139I	M137I	2	1	1q22	116	3	DLHSVIAPYFLQQR	B3 ; B5 ; B8	3	Not Found	Not Found		3				0.278717				rs1052067:M137I_rs1052067:M139I	No	PASSENGER/OTHER	1.7	1052067	1	PAp04457890		No	PMF1	M137I
90	Q86UA6	Q86UA6-2	RPAIN	N103K	N103K	2	17	17p13.2	50	6	QEQSIISEYEK	B1 ; B13 ; B14 ; B3 ; B6 ; B7 ; B8	7	Not Found	Not Found	>40 amino acids	8				0.2783				rs12761:N103K	No			12761	1	PAp01525623		No	RPAIN	N103K
91	Q8IWE2	Q8IWE2	FAM114A1	G84R	G84R	2	4	4p14	28	2	GEGHENAAVQGAGAAAIGPPVQPQDANALEPPLNR + DVTEDTLAECIDSVSLEAEPR	B1 ; B10 ; B11 ; B14 ; B15 ; B2 ; B3 ; B4 ; B5 ; B6 ; B7 ; B8	12	Not Found	Not Found	>40 amino acids	33				0.271393				rs11096964:G84R	No	PASSENGER/OTHER	2.9	11096964	#VALUE!	PAp00757697 + PAp01768297	PAp04541945_PAp06545353	No	FAM114A1	G84R
92	P30536	P30536	TSPO	R162H	R162H	2	22	22q13.2	25	3	DNHGWHGGR	B1 ; B11 ; B12 ; B13 ; B14 ; B15 ; B4 ; B5 ; B6 ; B8 ; B9	11	Not Found	Not Found	<7 amino acids	17				0.240848				rs6972:R162H	No	PASSENGER/OTHER	1.88	6972	1	PAp02388812		No	TSPO	R162H
93	P07099	P07099	EPHX1	H139R	H139R	2	1	1q42.12	116	3	IEGLDIHFIHVKPPQLPAGR	B1 ; B10 ; B11 ; B12 ; B13 ; B15 ; B2 ; B3 ; B4 ; B5 ; B6 ; B8 ; B9	13	Not Found	Not Found		23				0.1951				rs2234922:H139R	No	PASSENGER/OTHER	2.9	2234922	2	PAp03136938	PAp03139244	No	EPHX1	H139R
94	Q9BXK5	Q9BXK5	BCL2L13	I46R	I46R	2	22	22q11.21	25	5	ASQSLDQEILLK	B1 ; B10 ; B12 ; B14 ; B4 ; B7	6	Not Found	Not Found		6				0.19452				rs2587070:I46R	No	PASSENGER/OTHER	1.71	2587070	7	PAp02725452	PAp00744757_PAp03603139_PAp05172326_PAp05650046_PAp06771798_PAp06779645	No	BCL2L13	I46R
95	P04259	P04259	KRT6B	G97R	G97R	2	12	12q13.13	38	5	AGGSYGFGGAR	B12 ; B15	2	Not Found	Not Found	>40 amino acids	2				0.193				rs144860693:G97R	No	PASSENGER/OTHER	3.7	Not Found	1	PAp05532972		No	KRT6B	G97R
96	Q99829	Q99829	CPNE1	Q211R	Q211R	2	20	20q11.22	32	1	FSVPVQHFCGGNPSTPIQVR	B13 ; B2 ; B4 ; B6	4	Not Found	Not Found	>40 amino acids	4				0.19126				rs6579255:Q211R	No	PASSENGER/OTHER	2.9	6579255	2	PAp03362938	PAp04449556	No	CPNE1	Q211R
97	O75054	O75054-2	IGSF3	Q1093R	Q1073R	2	1	1p13.1	116	3	LTVLQASPR	B3 ; B5 ; B7	3	Not Found	Not Found		3				0.176499				rs6703791:Q1073R_rs6703791:Q1093R	No	PASSENGER/OTHER	2.02	6703791	1	PAp04506666		No	IGSF3	Q1073R
98	Q8WUM4	Q8WUM4-2	PDCD6IP	S735L	S730L	2	3	3p22.3	56	4	EPSAPSIPTPAYQSLPAGGHAPTPPTPAPR	B11	1	Not Found	Not Found		1				0.157465				rs1127732:S730L_rs1127732:S735L	No	PASSENGER/OTHER	2.27	1127732	4	PAp03096499	PAp04374004_PAp05711923_PAp06625435	No	PDCD6IP	S730L
99	O95834	O95834-2	EML2	M180V	M33V	2	19	19q13.32	51	6	GRPVPMVIPDELAPTYSLDTR	B1 ; B11 ; B12 ; B2 ; B5 ; B7	6	Not Found	Not Found		7				0.127223				rs12151009:M33V_rs12151009:M180V	No	PASSENGER/OTHER	1.7	12151009	1	PAp04390370		No	EML2	M33V
100	P55287	P55287	CDH11	M275I	M275I	2	16	16q21	36	2	FPQSVYQISVSEAAVPGEEVGR	B11	1	Not Found	Not Found		1				0.11377				cs67352:M275I_rs1130821:M275I	Other mutations	PASSENGER/OTHER	4.12	1130821	1	PAp03264854		No	CDH11	M275I
101	P05362	P05362	ICAM1	G241R	G241R	2	19	19p13.2	51	10	LFPVSEAQVHLALGDQR + VLEVDTQGTVVCSLDR	B1 ; B10 ; B11 ; B12 ; B13 ; B2 ; B3 ; B4 ; B5 ; B6 ; B7 ; B8	12	Not Found	Not Found		21				0.108972				rs1799969:G241R	No	PASSENGER/OTHER	1.73	1799969	#VALUE!	PAp02121680 + PAp03337583	PAp01522082_PAp02121541_PAp02121691_PAp02141459_PAp02141500_PAp06744335_PAp08150505_PAp08335175 + 0	No	ICAM1	G241R
102	Q12788	Q12788	TBL3	Q293R	Q293R	2	16	16p13.3	36	12	VWEAASGQCVYTQAQPPGPGR	B10 ; B11 ; B12 ; B14 ; B3 ; B5 ; B6 ; B7	8	Not Found	Not Found	>40 amino acids	8				0.1068				rs2230086:Q293R	No	PASSENGER/OTHER	2.6	2230086	1	PAp03160710		No	TBL3	Q293R
103	Q14160	Q14160	SCRIB	G980R	G980R	2	8	8q24.3	34	11	VPGLPSLAPSLLAAALEGPYPVEEIR	B14 ; B8	2	Not Found	Not Found	>40 amino acids	2				0.05142				rs11542374:G980R	No	PASSENGER/OTHER	3.8	Not Found	4	PAp04459172	PAp02401941_PAp03398951_PAp07072271	No	SCRIB	G980R
104	P05107	P05107	ITGB2	Q354H	Q354H	2	21	21q22.3	11	7	SAVGELSEDSSNVVHLIK	B1 ; B10 ; B11 ; B12 ; B13 ; B14 ; B15 ; B2 ; B3 ; B4 ; B5 ; B6 ; B7 ; B8 ; B9	15	Not Found	Not Found		26				0.0001				Not Found	No	PASSENGER/OTHER	-0.13	235330	10	PAp00037438	PAp04688738_PAp04723555_PAp04723557_PAp08321959_PAp08325821_PAp08329439_PAp08332367_PAp08349202_PAp08625641	No	ITGB2	Q354H
105	Q9BQE5	Q9BQE5	APOL2	I245V	I245V	2	22	22q12.3	25	3	ANPQLGAYAPPPHVIGR	B1 ; B10 ; B11 ; B12 ; B14 ; B15 ; B2 ; B3 ; B4 ; B5 ; B6 ; B7 ; B8 ; B9	14	Not Found	Not Found		31				9e-06				Not Found	No	PASSENGER/OTHER	2.02	132760	4	PAp00132636	PAp04363571_PAp06753723_PAp07204520	No	APOL2	I245V
106	O95025	O95025	SEMA3D	K701Q	K701Q	2	7	7q21.11	36	1	AEHEEGQVK	B1	1	Not Found	Not Found		1				0.328064				rs7800072:K701Q	No	PASSENGER/OTHER	2.92	7800072	0			No	SEMA3D	K701Q
107	Q86X24	Q86X24-2	HORMAD1	T260I	T267I	2					DVEDEQEHYISDDLDIETK	B5	1	Not Found	Not Found		1				0.393383				rs1336900:T267I_rs1336900:T260I	No			1336900	0			No	HORMAD1	T267I
108	Q14515	Q14515	SPARCL1	H106D	H106D	2	4	4q22.1	28	1	DQEDSDGDLSVNLEYAPTEGTLDIK	B11 ; B13	2	Not Found	Not Found		2				0.3971				rs1049544:H106D	No	PASSENGER/OTHER	2.37	1049544	0			No	SPARCL1	H106D
109	Q8IYA6	Q8IYA6	CKAP2L	L614S	L614S	2	2	2q14.1	68	5	TTEGITSDSSVAETSITSVEELAK	B1 ; B12 ; B3 ; B8 ; B9	5	Not Found	Not Found		5				0.499389				rs3811040:L614S	No	PASSENGER/OTHER	2.06	3811040	1	PAp03624385		No	CKAP2L	L614S
110	P04179	P04179-2	SOD2	V16A	V16A	2	6	6q25.3	47	1	QLAPALGYLGSR	B4 ; B8	2	Not Found	Not Found		2				0.496655				rs4880:V16A	No			4880	2	PAp05189085	PAp08188677	No	SOD2	V16A
111	Q14289	Q14289-2	PTK2B	K796T	K838T	2	8	8p21.2	34	2	SLDPMVYMNDTSPLTPEK	B8	1	Not Found	Not Found		1				0.469531				rs751019:K838T_rs751019:K796T	No	CANCER	-0.95	751019	2	PAp03580485	PAp05521729	No	PTK2B	K838T
112	P16383	P16383	GCFC2	N249S	N249S	2	2	2p12	68	1	DIDLSCGSGSSK	B1 ; B10 ; B4	3	Not Found	Not Found		4				0.468435				rs7560262:N249S	No	PASSENGER/OTHER	1.58	7560262	2	PAp01693684	PAp04813751	No	GCFC2	N249S
113	Q8WWH5	Q8WWH5	TRUB1	R167K	R167K	2	10	10q25.3	37	4	ATDTLDSTGK	B1 ; B10 ; B15 ; B2 ; B3 ; B5 ; B6 ; B8 ; B9	9	Not Found	Not Found		9				0.460025				rs7099565:R167K	No	PASSENGER/OTHER	2.4	7099565	2	PAp03124110	PAp04377503	No	TRUB1	R167K
114	Q9UPM8	Q9UPM8-2	AP4E1	C88R	C163R	2	15	15q21.2	38	1	EMIPAVLPLIEDK	B10 ; B2 ; B3 ; B6 ; B8	5	Not Found	Not Found	never observed	5				0.458523				rs2306331:C163R_rs2306331:C88R	No	PASSENGER/OTHER	3.34	2306331	1	PAp03614109		No	AP4E1	C163R
115	Q9BYJ0	Q9BYJ0	FGFBP2	P90S	P90S	2	4	4p15.32	28	1	SYWNQALQELR	B10 ; B6	2	Not Found	Not Found		2				0.45254				rs758329:P90S	No	PASSENGER/OTHER	2.66	758329	1	PAp03337329		No	FGFBP2	P90S
116	O94901	O94901-5	SUN1	H68Y	H118Y	2	7	7p22.3	36	4	QVTSSGVSYGGTVSLQDAVTR	B10 ; B13 ; B14 ; B2 ; B3 ; B4 ; B5 ; B9	8	Not Found	Not Found		8				0.441394				rs6461378:H68Y	No	PASSENGER/OTHER	0.7	6461378	1	PAp01695576		No	SUN1	H118Y
117	Q96B70	Q96B70	LENG9	R499P	R499P	2	19	19q13.42	51	2	TGGPFQPLAEIPLE	B1 ; B11 ; B12 ; B13 ; B14 ; B15 ; B4 ; B8	8	Not Found	Not Found		8				0.4373				Not Found	No	PASSENGER/OTHER	2.19	10423424	1	PAp02411245		No	LENG9	R499P
118	Q9NUM4	Q9NUM4	TMEM106B	T185S	T185S	2	7	7p21.3	36	1	LNNISIIGPLDMK	B1 ; B10 ; B2 ; B3 ; B7 ; B8 ; B9	7	Not Found	Not Found		13				0.4322				rs3173615:T185S	No	PASSENGER/OTHER	1.95	3173615	1	PAp01694928		No	TMEM106B	T185S
119	P01019	P01019	AGT	M268T	M268T	2	1	1q42.2	116	2	TGCSLTGASVDSTLAFNTYVHFQGK	B10 ; B2	2	Not Found	Not Found		2				0.421467				rs699:M268T	No	PASSENGER/OTHER	3.46	699	6	PAp03324492	PAp06953291_PAp06953624_PAp06954341_PAp06954342_PAp06954407	No	AGT	M268T
120	P78316	P78316-2	NOP14	Q716R	Q716R	2	4	4p16.3	28	5	ALLTDHLADCSHPQELQELCQSTLTEMESQK	B11 ; B15 ; B6 ; B7 ; B8 ; B9	6	Not Found	Not Found	>40 amino acids	7				0.415139				rs1054090:Q716R	No	PASSENGER/OTHER	1.58	1054090	2	PAp02274806	PAp03147171	No	NOP14	Q716R
121	O15118	O15118	NPC1	H215R	H215R	2	18	18q11.2	15	2	DANCACEIELSVGNDR + APGFPLVSSLRPTAR	B1 ; B2 ; B5 ; B8	4	Not Found	Not Found		30				0.397081				rs3829947:H215R	No	PASSENGER/OTHER	2.03	3829947	#VALUE!	PAp03479676 + PAp04723506	PAp06318588 + 0	No	NPC1	H215R
122	Q9BZJ3	Q9BZJ3	TPSD1	H143R	H143R	2	16	16p13.3	36	12	IIVHPQFYIIQTGADIALLELEEPVNISSR	B1	1	Not Found	Not Found	>40 amino acids	3				0.39627				rs72775466:H143R	No	PASSENGER/OTHER	5.24	Not Found	1	PAp01108626		No	TPSD1	H143R
123	Q9H4A3	Q9H4A3-5	WNK1	M2060I	M1808I	2	12	12p13.33	38	1	TLSPEIITVTSAVGPVSMAAPTAITEAGTQPQK	B2	1	Not Found	Not Found		1				0.39161				rs12828016:M1808I	No	PASSENGER/OTHER	0.71	12828016	1	PAp04398319		No	WNK1	M1808I
124	P22749	P22749-2	GNLY	T104I	T119I	2	2	2p11.2	68	6	VIQGLVAGETAQQICEDLR	B7 ; B9	2	Not Found	Not Found		2				0.389455				rs11127:T119I_rs11127:T104I	No	PASSENGER/OTHER	2.19	11127	1	PAp04388022		No	GNLY	T119I
125	Q86XR8	Q86XR8-2	CEP57	R422G	R448G	2	11	11q21	52	1	TLDEEGNSSSR	B1 ; B11 ; B14 ; B5	4	Not Found	Not Found	<7 amino acids	4				0.3863				rs644799:R448G_rs644799:R448*_rs644799:R422G_rs644799:R422*	No	PASSENGER/OTHER	1.55	644799	1	PAp04614056		No	CEP57	R448G
126	P19827	P19827-2	ITIH1	Q453R	Q595R	2	3	3p21.1	56	6	MSLDYGFVTPLTSMSIR + ANLSSQALR	B1 ; B10 ; B11 ; B12 ; B13 ; B14 ; B15 ; B2 ; B3 ; B4 ; B5 ; B6 ; B7 ; B8 ; B9	15	Not Found	Not Found		54				0.385481				rs1042779:Q595R	No	PASSENGER/OTHER	0.55	1042779	#VALUE!	PAp00026895 + PAp00024204	PAp00024203_PAp00392787_PAp00794169_PAp01101372_PAp01109445_PAp03435888_PAp05452598_PAp05682188_PAp05682366_PAp07287603_PAp07796837_PAp07798129_PAp07803203 + PAp03435888	No	ITIH1	Q595R
127	O14678	O14678	ABCD4	E368K	E368K	2	14	14q24.3	32	1	WGLDTPPGWPAAEPADTAFLLER + SQDCEILGESK	B1 ; B10 ; B11 ; B12 ; B13 ; B2 ; B6 ; B7 ; B8	9	Not Found	Not Found	never observed	12				0.380845				rs3742801:E368K	No	PASSENGER/OTHER	3.74	3742801	#VALUE!	PAp01922787 + PAp04477129		No	ABCD4	E368K
128	Q05823	Q05823	RNASEL	R462Q	R462Q	2	1	1q25.3	116	11	GEDVENEEDEFAQNVLSSIFK	B1 ; B2 ; B3 ; B5 ; B6 ; B8 ; B9	7	Not Found	Not Found		8				0.366476				rs486907:R462Q_cs8280:R462Q	No	PASSENGER/OTHER	3.83	486907	1	PAp03482643		No	RNASEL	R462Q
129	Q9NZP8	Q9NZP8	C1RL	I285V	I285V	2	12	12p13.31	38	7	WILTAAHTVYPK	B10 ; B12 ; B13	3	Not Found	Not Found		3				0.357123				rs3742089:I285V	No	PASSENGER/OTHER	3.95	3742089	7	PAp00094900	PAp02121663_PAp02121913_PAp02121986_PAp02123004_PAp02125560_PAp07736384	No	C1RL	I285V
130	Q8IXI1	Q8IXI1	RHOT2	R425C	R425C	2	16	16p13.3	36	12	VVGACGVGK	B10 ; B11 ; B12 ; B8	4	Not Found	Not Found		4				0.3497				rs3177338:R425C	No	PASSENGER/OTHER	2.77	3177338	1	PAp03398103	PAp07047976	No	RHOT2	R425C
131	Q96PD5	Q96PD5	PGLYRP2	M270K	M270K	2	19	19p13.12	51	3	AFLNGALDGVILGDYLSR	B1 ; B10 ; B11 ; B12 ; B13 ; B14 ; B15 ; B2 ; B3 ; B4 ; B5 ; B6 ; B7 ; B8 ; B9	15	Not Found	Not Found		34				0.3487				rs892145:M270K	No	PASSENGER/OTHER	3.69	892145	13	PAp00060090	PAp00043686_PAp00374654_PAp02126463_PAp02126513_PAp02127358_PAp03353598_PAp05682565_PAp05682775_PAp05688340_PAp06954327_PAp07800978_PAp07811447	No	PGLYRP2	M270K
132	Q96HA8	Q96HA8-2	WDYHV1	R74C	R134C	2	8	8q24.13	34	1	VICADSYLK	B1 ; B10 ; B4 ; B9	4	Not Found	Not Found	<7 amino acids	4				0.345572				rs3824250:R134C_rs3824250:R74C	No	PASSENGER/OTHER	2.24	3824250	1	PAp04547503		No	WDYHV1	R134C
133	Q92791	Q92791	P3H4	Q186R	Q186R	2	17	17q21.2	50	5	GMLDVADESLTDLEAQPYEAVFLR	B1 ; B11 ; B12 ; B13 ; B14 ; B15 ; B2 ; B4 ; B6 ; B8	10	Not Found	Not Found		15				0.334092				rs13412:Q186R	No	PASSENGER/OTHER	1.3	13412	2	PAp02282133	PAp02953154	No	P3H4	Q186R
134	Q53G44	Q53G44	IFI44L	H73R	H73R	2	1	1p31.1	116	3	ESSTEPNDSLWFSLQK	B10 ; B12 ; B13 ; B15 ; B2 ; B3 ; B4 ; B5 ; B8 ; B9	10	Not Found	Not Found	never observed	10				0.328425				rs273259:H73R	No	PASSENGER/OTHER	3.18	273259	1	PAp01661861		No	IFI44L	H73R
135	Q7Z5L2	Q7Z5L2	R3HCC1L	H566R	H566R	2	10	10q24.2	37	3	TEGITAIEESWESMFNDDGDCLDPR	B6	1	Not Found	Not Found	>40 amino acids	1				0.319056				rs11189513:H566R	No	PASSENGER/OTHER	3.18	11189513	2	PAp07126843	PAp00432281	No	R3HCC1L	H566R
136	Q53ET0	Q53ET0	CRTC2	M147V	M147V	2	1	1q21.3	116	8	TVAWGNFPAEK	B8	1	Not Found	Not Found		1				0.31057				rs11264680:M147V	No	PASSENGER/OTHER	2.84	11264680	1	PAp04522957		No	CRTC2	M147V
137	O75943	O75943-2	RAD17	L546R	L557R	2	5	5q13.2	44	3	ALFPDFCLPALCR	B11	1	Not Found	Not Found		2				0.31055				rs1045051:L557R_rs1045051:L546R	Other mutations	PASSENGER/OTHER	1.79	1045051	1	PAp03614599		No	RAD17	L557R
138	Q12888	Q12888-2	TP53BP1	K1141Q	K1136Q	2	15	15q15.3	38	3	STNQENPSK	B11 ; B15 ; B2 ; B5 ; B7 ; B9	6	Not Found	Not Found		6				0.306028				rs2602141:K1136Q_rs2602141:K1136*_rs2602141:K1141Q_rs2602141:K1141*	No	PASSENGER/OTHER	2.27	2602141	1	PAp03479699		No	TP53BP1	K1136Q
139	Q8TBG4	Q8TBG4-2	ETNPPL	G362R	G368R	3					GIGLFIRIDLVK	B3 ; B4 ; B6	3	Not Found	Not Found		3								Not Found	No	PASSENGER/OTHER	0.57	Not Found	0			No	ETNPPL	G368R
140	P10721	P10721	KIT	N566D	N566D	3	4	4q12	28	3	VVEEINGDNYVYIDPTQLPYDHK	B4	1	Not Found	Not Found		1								cs2454:N566D	missense mutation	CANCER	-6.61	Not Found	0			No	KIT	N566D
141	P24821	P24821	TNC	E829K	E829K	3	9	9q33.1	29	4	IDGIELTYGIK	B2 ; B6	2	Not Found	Not Found		2								Not Found	missense mutation	PASSENGER/OTHER	1.87	Not Found	17		PAp01522542_PAp01754676_PAp01755142_PAp03266073_PAp04245439_PAp04550027_PAp04550064_PAp04615157_PAp05464942_PAp05749290_PAp05749307_PAp05749313_PAp05749469_PAp05749478_PAp06748464_PAp07201459_PAp08216521	No	TNC	E829K
142	Q6S8J3	Q6S8J3	POTEE	E937K	E937K	3	2	2q21.1	68	1	LCYVALDFEQEMATAASSSSLK	B13	1	Not Found	Not Found		1								Not Found	No	PASSENGER/OTHER	2.85	Not Found	0			No	POTEE	E937K
143	P29992	P29992	GNA11	N266K	N266K	3	19	19p13.3	51	10	SSVILFLNK	B1 ; B8 ; B9	3	Not Found	Not Found		3								cs20989:N266K	missense mutation	CANCER	-2.71	Not Found	5	PAp01921712	PAp00042838_PAp01834174_PAp06633929_PAp07855325	No	GNA11	N266K
144	Q15661	Q15661	TPSAB1	N132K	N132K	3	16	16p13.3	36	12	IIVHPQFYTAQIGADIALLELEEPVK	B12 ; B4	2	Not Found	Not Found		2								rs1800991:N132K_rs144979264:N132K	No	PASSENGER/OTHER	3.81	144979264	3	PAp00759384	PAp06746300_PAp07201114	No	TPSAB1	N132K
145	P62805	P62805	H4C1	G57R	G57R	3					ISGLIYEETRR	B1 ; B10 ; B11 ; B12 ; B13 ; B14 ; B15 ; B2 ; B3 ; B4 ; B5 ; B6 ; B7 ; B8 ; B9	15	[R].ISGLIYEETRGVLK.[V]...[K].RISGLIYEETRGVLK.[V]	P62805 [47-60]...P62805 [46-60]		100	70	1.42857	0.588235					Not Found	No	PASSENGER/OTHER	2.33	Not Found	0			No	H4C1	G57R
146	P02458	P02458	COL2A1	G474D	G474D	3	12	12q13.11	38	2	GEPDPAGPQGAPGPAGEEGK	B5	1	[K].GEPGPAGPQGAPGPAGEEGK.[R]	P02458 [471-490]		1	1	1	0.5					Not Found	missense mutation	PASSENGER/OTHER	0.39	Not Found	0			No	COL2A1	G474D
147	O00571	O00571-2	DDX3X	S396F	S412F	3	X	Xp11.4	13	1	VGSTFENITQK	B4	1	[R].VGSTSENITQK.[V]	O00571 [408-418]; O15523 [406-416]		1	26	0.0384615	0.037037					Not Found	Other mutations	PASSENGER/OTHER	1.44	Not Found	0			No	DDX3X	S412F
148	P15121	P15121	AKR1B1	D106N	D106N	3	7	7q33	36	2	LDYLNLYLIHWPTGFKPGK	B10	1	[K].LDYLDLYLIHWPTGFKPGK.[E]	P15121 [102-120]		1	4	0.25	0.2						No	PASSENGER/OTHER	2.51	Not Found	0			No	AKR1B1	D106N
149	Q8N8A2	Q8N8A2	ANKRD44	V696I	V696I	3	2	2q33.1	68	2	EANIDTVDILGCTALHR	B9	1	[K].EANVDTVDILGCTALHR.[G]	Q8N8A2-2 [711-727]; Q8N8A2 [693-709]		1	18	0.0555556	0.0526316					Not Found	No	CANCER	-1.42	Not Found	0			No	ANKRD44	V696I
150	P07451	P07451	CA3	P85S	P85S	3	8	8q21.2	34	2	GGPLSGPYR	B7 ; B8	2	[R].GGPLPGPYR.[L]	P07451 [81-89]		2	30	0.0666667	0.0625					Not Found	No	PASSENGER/OTHER	0.99	Not Found	0			No	CA3	P85S
151	P23528	P23528	CFL1	L111F	L111F	3	11	11q13.1	52	4	KEDLVFIFWAPESAPFK	B4	1	[K].KEDLVFIFWAPESAPLK.[S]...[K].ESKKEDLVFIFWAPESAPLK.[S]	P23528 [96-112]; Q9Y281 [96-112]...P23528 [93-112]; Q9Y281 [93-112]		1	122	0.00819672	0.00813008					Not Found	No	PASSENGER/OTHER	1.18	Not Found	0			Yes	CFL1	L111F
152	P08123	P08123	COL1A2	A761S	A761S	3	7	7q21.3	36	5	GENGVVGPTGPVGSAGPAGPNGPPGPAGSR	B10 ; B7 ; B9	3	[K].GENGVVGPTGPVGAAGPAGPNGPPGPAGSR.[G]	P08123 [748-777]		3	21	0.142857	0.125					Not Found	No	PASSENGER/OTHER	2.71	Not Found	0			No	COL1A2	A761S
153	P15924	P15924-2	DSP	D715N	D715N	3	6	6p24.3	47	2	SVQNNSQAIAEVLNQLK	B10	1	[K].SVQNDSQAIAEVLNQLK.[D]	P15924 [711-727]		1	18	0.0555556	0.0526316					Not Found	No	PASSENGER/OTHER	4.32	Not Found	0			No	DSP	D715N
154	O95834	O95834-2	EML2	Q434E	Q287E	3	19	19q13.32	51	6	ITEAVLGAHDGGVFGLCALR	B1 ; B4	2	[R].ITQAVLGAHDGGVFGLCALR.[D]	O95834-3 [486-505]		2	25	0.08	0.0740741					Not Found	No	PASSENGER/OTHER	3.27	Not Found	0			No	EML2	Q287E
155	P29323	P29323-3	EPHB2	D599N	D598N	3	1	1p36.12	116	4	IYINPFTYEDPNEAVR	B1	1	[K].IYIDPFTYEDPNEAVR.[E]	P29323 [595-610]		1	18	0.0555556	0.0526316					Not Found	No	PASSENGER/OTHER	0.57	Not Found	0			No	EPHB2	D598N
156	Q9Y6R7	Q9Y6R7	FCGBP	R4318H	R4318H	3	19	19q13.2	51	6	GCVLDVCMGGGDHDILCK	B1 ; B10 ; B11 ; B12 ; B14 ; B15 ; B2 ; B3 ; B4 ; B5 ; B8 ; B9	12	[K].GCVLDVCMGGGDRDILCK.[A]...[K].GCVLDVCMGGGDRDILCK.[A]	Q9Y6R7 [1904-1921]; [3105-3122]; [4306-4323]...Q9Y6R7 [1904-1921]; [3105-3122]; [4306-4323]		17	20	0.85	0.459459					Not Found	No	PASSENGER/OTHER	3.85	Not Found	0			No	FCGBP	R4318H
157	P10915	P10915	HAPLN1	D121N	D121N	3	5	5q14.3	44	1	GGSDSNASLVITDLTLEDYGR	B10 ; B11 ; B4 ; B5	4	[K].GGSDSDASLVITDLTLEDYGR.[Y]	P10915 [116-136]		4	37	0.108108	0.097561					Not Found	No	PASSENGER/OTHER	2.2	Not Found	0			No	HAPLN1	D121N
158	Q969S8	Q969S8-2	HDAC10	N592D	N612D	3	22	22q13.33	25	5	VLALLEEDSTPQLAGILAR	B3 ; B7	2	[R].VLALLEENSTPQLAGILAR.[V]	Q969S8 [605-623]		2	16	0.125	0.111111					Not Found	No	PASSENGER/OTHER	1.66	Not Found	0			No	HDAC10	N612D
159	Q9BX68	Q9BX68	HINT2	L116F	L116F	3	9	9p13.3	29	2	ISQAEEEDQQLLGHLLFVAK	B6	1	[R].ISQAEEEDQQLLGHLLLVAK.[Q]	Q9BX68 [100-119]		1	43	0.0232558	0.0227273						No	no weights		Not Found	0			No	HINT2	L116F
160	P04792	P04792	HSPB1	I179N	I179N	3	7	7q11.23	36	5	LATQSNENTIPVTFESR	B11 ; B12 ; B13 ; B3 ; B7	5	[K].LATQSNEITIPVTFESR.[A]	P04792 [172-188]		6	221	0.0271493	0.0264317					Not Found	No	PASSENGER/OTHER	1.57	Not Found	0			Yes	HSPB1	I179N
161	Q12906	Q12906-2	ILF3	D63N	D63N	3	19	19p13.2	51	10	GSSEQAESNNMDVPPEDDSK	B11 ; B12 ; B9	3	[K].GSSEQAESDNMDVPPEDDSK.[E]...[K].GSSEQAESDNMDVPPEDDSK.[E]	Q12906-7 [55-74]...Q12906-7 [55-74]		5	275	0.0181818	0.0178571					Not Found	No	PASSENGER/OTHER	1.51	Not Found	0			No	ILF3	D63N
162	P19827	P19827-2	ITIH1	D488N	D630N	3	3	3p21.1	56	6	GMADQDGLKPTIDKPSENSPPLEMLGPR	B3	1	[R].GMADQDGLKPTIDKPSEDSPPLEMLGPR.[R]...[R].GMADQDGLKPTIDKPSEDSPPLEMLGPR.[R]	P19827 [613-640]...P19827 [613-640]		1	84	0.0119048	0.0117647					Not Found	No	PASSENGER/OTHER	3.3	Not Found	0			No	ITIH1	D630N
163	P25391	P25391	LAMA1	S1078F	S1078F	3	18	18p11.31	15	4	ACDQCFLGYR	B5	1	[R].ACDQCSLGYR.[D]	P25391 [1073-1082]		1	12	0.0833333	0.0769231					Not Found	No	PASSENGER/OTHER	3.49	Not Found	0			No	LAMA1	S1078F
164	Q8NF37	Q8NF37	LPCAT1	M427T	M427T	3	5	5p15.33	44	2	TYGAQEDGSVGEGDLSCILK	B1 ; B10 ; B11 ; B12 ; B15 ; B3 ; B4 ; B5 ; B6 ; B7 ; B9	11	[K].MYGAQEDGSVGEGDLSCILK.[T]...[K].MYGAQEDGSVGEGDLSCILK.[T]	Q8NF37 [427-446]...Q8NF37 [427-446]		11	24	0.458333	0.314286					Not Found	No	PASSENGER/OTHER	1.21	Not Found	0			No	LPCAT1	M427T
165	P48163	P48163	ME1	G378R	G378R	3	6	6q14.2	47	1	NLEAIVQEIKPTALIR	B13	1	[K].NLEAIVQEIKPTALIGVAAIGGAFSEQILK.[D]	P48163 [363-392]		1	3	0.333333	0.25					Not Found	No	CANCER	-1.23	Not Found	0			No	ME1	G378R
166	P22894	P22894	MMP8	E138Q	E138Q	3	11	11q22.2	52	2	DAFQLWSVASPLIFTR	B9	1	[K].DAFELWSVASPLIFTR.[I]	P22894 [135-150]		1	24	0.0416667	0.04					cs53414:E138Q	No	PASSENGER/OTHER	1.85	Not Found	0			No	MMP8	E138Q
167	Q9UKX3	Q9UKX3	MYH13	D1765N	D1765N	3	17	17p13.1	50	7	AITNAAMMAEELK	B3	1	[K].KAITDAAMMAEELK.[K]...[K].AITDAAMMAEELK.[K]...[K].AITDAAMMAEELK.[K]...[K].AITDAAMMAEELKK.[E]...[K].AITDAAMMAEELKK.[E]...[K].AITDAAMMAEELKK.[E]...[K].AITDAAMMAEELK.[K]...[K].KAITDAAMMAEELK.[K]	A7E2Y1 [1806-1819]; P13535 [1760-1773]; Q9UKX3 [1761-1774]; P11055 [1758-1771]; P12882 [1761-1774]; P12883 [1757-1770]; Q9UKX2 [1763-1776]; Q9Y623 [1761-1774]; P13533 [1759-1772]...A7E2Y1 [1807-1819]; P13535 [1761-1773]; Q9UKX3 [1762-1774]; P11055 [1759-1771]; P12882 [1762-1774]; P12883 [1758-1770]; Q9UKX2 [1764-1776]; Q9Y623 [1762-1774]; P13533 [1760-1772]...A7E2Y1 [1807-1819]; P13535 [1761-1773…		2	285	0.00701754	0.00696864					Not Found	No	PASSENGER/OTHER	2.86	Not Found	0			No	MYH13	D1765N
168	Q9Y623	Q9Y623	MYH4	N1627I	N1627I	3	17	17p13.1	50	7	MEGDLIEMEIQLNHANR	B2	1	[K].MEGDLNEMEIQLNHANR.[LMQ]...[K].MEGDLNEMEIQLNHANR.[LMQ]...[K].MEGDLNEMEIQLNHANR.[LMQ]...[K].KMEGDLNEMEIQLNHANR.[LMQ]...[K].KMEGDLNEMEIQLNHANR.[LMQ]...[K].KMEGDLNEMEIQLNHANR.[LMQ]...[K].KKMEGDLNEMEIQLNHANR.[LMQ]...[K].KKMEGDLNEMEIQLNHANR.[LMQ]	P13535 [1621-1637]; P12882 [1622-1638]; Q9UKX2 [1624-1640]; Q9Y623 [1622-1638]...P13535 [1621-1637]; P12882 [1622-1638]; Q9UKX2 [1624-1640]; Q9Y623 [1622-1638]...P13535 [1621-1637]; P12882 [1622-1638]; Q9UKX2 [1624-1640]; Q9Y623 [1622-1638]...P13535 [1620-1637]; P12882 [1621-1638]; Q9UKX2 [1623-1640]; Q9Y623 [1621-1638]...P13535 [1620-1637]; P12882 [1621-1638]; Q9UKX2 [1623-1640]; Q9Y623 [1621-16…		1	142	0.00704225	0.00699301					Not Found	No	PASSENGER/OTHER	3.06	Not Found	0			No	MYH4	N1627I
169	Q8IW45	Q8IW45-4	NAXD	D222N	D332N	3	13	13q34	26	4	STTTSNMIAEVGAAFSK	B3	1	[R].STTTSDMIAEVGAAFSK.[L]...[R].STTTSDMIAEVGAAFSK.[L]	Q8IW45 [327-343]...Q8IW45 [327-343]		1	35	0.0285714	0.0277778					Not Found	No	PASSENGER/OTHER	1.71	Not Found	0			No	NAXD	D332N
170	Q8NI08	Q8NI08-2	NCOA7	N614D	N625D	3	6	6q22.31	47	2	EALDSSLESTLDNSCQGAQMDDK	B5	1	[K].EALDSSLESTLDNSCQGAQMDNK.[S]...[K].EALDSSLESTLDNSCQGAQMDNK.[S]	Q8NI08-2 [593-615]; Q8NI08 [604-626]...Q8NI08-2 [593-615]; Q8NI08 [604-626]		1	22	0.0454545	0.0434783					Not Found	No	PASSENGER/OTHER	0.42	Not Found	0			No	NCOA7	N625D
171	Q9UN36	Q9UN36-2	NDRG2	N144D	N158D	3	14	14q11.2	32	6	YALDHPDTVEGLVLINIDPNAK	B6 ; B8	2	[R].YALNHPDTVEGLVLINIDPNAK.[G]	Q9UN36 [155-176]		2	37	0.0540541	0.0512821					Not Found	No	PASSENGER/OTHER	1.61	Not Found	0			No	NDRG2	N158D
172	Q8WXW3	Q8WXW3	PIBF1	Q543E	Q543E	3	13	13q21.33	26	2	ELDEIIMETAEIENEDEAER	B12 ; B8	2	[K].ELDEIIMQTAEIENEDEAER.[V]...[K].ELDEIIMQTAEIENEDEAER.[V]	Q8WXW3 [536-555]...Q8WXW3 [536-555]		2	5	0.4	0.285714					Not Found	No	PASSENGER/OTHER	1.76	Not Found	0			No	PIBF1	Q543E
173	Q7Z7B1	Q7Z7B1	PIGW	N126D	N126D	3	17	17q12	50	3	FLNISLESEYDPAISCFR	B3	1	[K].FLNISLESEYNPAISCFR.[V]	Q7Z7B1 [116-133]		1	1	1	0.5					Not Found	No	no weights		Not Found	0			No	PIGW	N126D
174	O60568	O60568	PLOD3	P257L	P257L	3	7	7q22.1	36	5	NASLSQSLR	B1 ; B10 ; B11 ; B12 ; B2 ; B3 ; B4 ; B6 ; B8	9	[R].NASLSQSPR.[V]	A4D1P6 [250-258]		1	25	0.04	0.0384615					rs292592:P257L	No	PASSENGER/OTHER	1.66	292592	2	PAp01661134	PAp04405057	No	PLOD3	P257L
175	P55058	P55058-2	PLTP	E159Q	E211Q	3	20	20q13.12	32	4	SSVDQLVGIDYSLMK	B4	1	[R].SSVDELVGIDYSLMK.[D]...[R].SSVDELVGIDYSLMK.[D]	P55058 [207-221]...P55058 [207-221]		1	77	0.012987	0.0128205					Not Found	No	PASSENGER/OTHER	4.65	Not Found	0			No	PLTP	E211Q
176	Q6UW63	Q6UW63	POGLUT2	Q472E	Q472E	3	13	13q33.1	26	1	LFQEYANLQVSEPEIR	B3	1	[K].LFQEYANLQVSEPQIR.[E]	Q6UW63 [459-474]		1	12	0.0833333	0.0769231					Not Found	No	PASSENGER/OTHER	2.03	Not Found	0			No	POGLUT2	Q472E
177	Q15063	Q15063-2	POSTN	N583S	N583S	3	13	13q13.3	26	2	GFEPGVTSILK	B14 ; B3	2	[K].GFEPGVTNILK.[T]	Q15063 [576-586]; Q15063-7 [576-586]; Q15063-5 [576-586]; Q15063-4 [576-586]		3	219	0.0136986	0.0135135					Not Found	No	PASSENGER/OTHER	2.86	Not Found	0			No	POSTN	N583S
178	P62937	P62937	PPIA	R37C	R37C	3	7	7p13	36	3	TAENFCALSTGEK	B10	1	[R].ALSTGEKGFGYK.[G]...[R].ALSTGEK.[G]	P62937 [38-49]...P62937 [38-44]		2	221	0.00904977	0.00896861					Not Found	No	PASSENGER/OTHER	2.9	Not Found	0			Yes	PPIA	R37C
179	Q96I99	Q96I99	SUCLG2	T396A	T396A	3	3	3p14.1	56	1	LEGANVQEAQK	B1 ; B10 ; B11 ; B12 ; B13 ; B14 ; B15 ; B2 ; B5 ; B6 ; B7 ; B8	12	[R].LEGTNVQEAQK.[I]	Q96I99 [393-403]		18	43	0.418605	0.295082					Not Found	No	PASSENGER/OTHER	0.73	Not Found	0			No	SUCLG2	T396A
180	Q15582	Q15582	TGFBI	E126K	E126K	3	5	5q31.1	44	3	GCPAALPLSNLYETLGVVGSTTTQLYTDRTK	B1 ; B10 ; B11 ; B12 ; B13 ; B14 ; B15 ; B2 ; B3 ; B4 ; B5 ; B6 ; B7 ; B8 ; B9	15	[K].GCPAALPLSNLYETLGVVGSTTTQLYTDRTEK.[L]	Q15582 [96-127]		34	16	2.125	0.68					Not Found	No	PASSENGER/OTHER	2.79	Not Found	0			Yes	TGFBI	E126K
181	Q9NY65	Q9NY65-2	TUBA8	K304R	K370R	3	22	22q11.21	25	5	VGINYQPPTVVPGGDLARVQR	B7	1	[K].VGINYQPPTVVPGGDLAK.[V]	P0DPH8 [353-370]; Q71U36 [353-370]; Q9NY65 [353-370]; Q9BQE3 [353-370]; Q9NY65-2 [287-304]; P68366 [353-370]		1	390	0.0025641	0.00255754						No	PASSENGER/OTHER	3.21	Not Found	0			No	TUBA8	K370R
182	P02545	P02545-3	LMNA	G559R	G589R	3	1	1q22	116	3	TCGQPADK	B11 ; B14 ; B3 ; B4 ; B5 ; B6 ; B9	7	[R].TVLCGTCGQPADK.[A]	P02545 [585-597]		7	95	0.0736842	0.0686275					cs92194:G589R	Other mutations	PASSENGER/OTHER	4.2	Not Found	40	PAp04656850	PAp00008039_PAp00011634_PAp00011790_PAp00151326_PAp00152776_PAp01892156_PAp02263152_PAp03123160_PAp03397554_PAp04358035_PAp04496939_PAp05116140_PAp05142036_PAp05180349_PAp05617797_PAp07110871_PAp07172478_PAp07172490_PAp07723812_PAp07739918_PAp07740141_PAp07740150_PAp07740158_PAp07740332_PAp07740376_PAp07745001_PAp07745238_PAp07745417_PAp07745589_PAp07745807_PAp07746441_PAp07748559_PAp07758257_PAp…	No	LMNA	G589R
183	Q05639	Q05639	EEF1A2	E301K	E301K	3	20	20q13.33	32	10	ALPGDNVGFNVK	B10 ; B11 ; B12 ; B13 ; B14 ; B15 ; B3 ; B4 ; B5 ; B7 ; B8 ; B9	12	[K].SVEMHHEALSEALPGDNVGFNVK.[N]...[K].SVEMHHEALSEALPGDNVGFNVK.[N]	Q05639 [291-313]; P68104 [291-313]...Q05639 [291-313]; P68104 [291-313]		16	7	2.28571	0.695652					Not Found	No	PASSENGER/OTHER	1.08	Not Found	16	PAp00780623	PAp00007514_PAp00427078_PAp00566788_PAp00977938_PAp01059330_PAp01074775_PAp01100771_PAp02268822_PAp02270994_PAp03378184_PAp04617706_PAp04910467_PAp05658732_PAp06162748_PAp07023990	No	EEF1A2	E301K
184	Q9BXX0	Q9BXX0	EMILIN2	E299K	E299K	3	18	18p11.31	15	4	AAQGPTVTMTTNELYQAYVDSK	B10 ; B11 ; B12 ; B2 ; B4 ; B6 ; B7 ; B8 ; B9	9	[R].QLQEAAQGPTVTMTTNELYQAYVDSK.[I]...[R].QLQEAAQGPTVTMTTNELYQAYVDSK.[I]	Q9BXX0 [296-321]...Q9BXX0 [296-321]		12	41	0.292683	0.226415					Not Found	No	PASSENGER/OTHER	3.06	Not Found	3	PAp08135595	PAp05187139_PAp05472655	No	EMILIN2	E299K
185	P23142	P23142	FBLN1	E608K	E608K	3	22	22q13.31	25	3	FTRPEEIIFLR	B10 ; B11	2	[R].EFTRPEEIIFLR.[A]	P23142 [608-619]		2	47	0.0425532	0.0408163					Not Found	No	PASSENGER/OTHER	3.57	Not Found	5	PAp02143379	PAp00092226_PAp04500840_PAp04519841_PAp06954283	No	FBLN1	E608K
186	P62873	P62873	GNB1	L286R	L286R	3	1	1p36.33	116	3	AGYDDFNCNVWDALK	B10 ; B11 ; B12 ; B13 ; B14 ; B15 ; B4 ; B5 ; B7	9	[R].LLLAGYDDFNCNVWDALK.[A]	P62873 [284-301]		13	62	0.209677	0.173333					Not Found	No	PASSENGER/OTHER	0.1	Not Found	12	PAp02912162	PAp00005105_PAp00010791_PAp01433005_PAp02211808_PAp03164649_PAp04542440_PAp04698114_PAp06316080_PAp06579529_PAp08227482_PAp08294885	No	GNB1	L286R
187	Q16891	Q16891-2	IMMT	E539K	E550K	3	2	2p11.2	68	6	QAVQSHAVAEEEAR	B12 ; B14 ; B5 ; B9	4	[R].LRGIEQAVQSHAVAEEEAR.[K]...[R].LRGIEQAVQSHAVAEEEARK.[A]...[R].GIEQAVQSHAVAEEEARK.[A]...[R].GIEQAVQSHAVAEEEAR.[K]	Q16891-4 [545-563]; Q16891-2 [535-553]...Q16891-4 [545-564]; Q16891-2 [535-554]...Q16891-4 [547-564]; Q16891-2 [537-554]...Q16891-4 [547-563]; Q16891-2 [537-553]		4	75	0.0533333	0.0506329					Not Found	No	PASSENGER/OTHER	1.19	Not Found	21	PAp03583665	PAp00002183_PAp00002885_PAp00002886_PAp00005285_PAp00005286_PAp00006372_PAp01429998_PAp03122461_PAp04501507_PAp04577366_PAp04748857_PAp04899495_PAp06872186_PAp08085170_PAp08431157_PAp08431994_PAp08453667_PAp08550517_PAp08592963_PAp08636252	No	IMMT	E550K
188	Q9NUN5	Q9NUN5	LMBRD1	D469E	D469E	3	6	6q13	47	2	RCDAEAPEDQCTVTR	B1 ; B11 ; B14 ; B2 ; B5 ; B6 ; B8 ; B9	8	[K].RCDADAPEDQCTVTR.[T]	Q9NUN5 [465-479]		8	14	0.571429	0.363636					Not Found	No	PASSENGER/OTHER	2.32	Not Found	1	PAp03619423		No	LMBRD1	D469E
189	P02795	P02795	MT2A	C33R	C33R	3	16	16q13	36	1	CSCCPVGCAK	B1 ; B2 ; B3 ; B4 ; B6 ; B7	6	[K].KSCCSCCPVGCAK.[C]...[K].SCCSCCPVGCAK.[C]	P80297 [31-43]; Q8N339 [31-43]; P04732 [31-43]; P02795 [31-43]...P80297 [32-43]; Q8N339 [32-43]; P04732 [32-43]; P02795 [32-43]		7	112	0.0625	0.0588235					Not Found	No	PASSENGER/OTHER	2.75	Not Found	17	PAp01457781	PAp00072110_PAp00096831_PAp00151879_PAp03587863_PAp04376676_PAp04743771_PAp05210293_PAp06654275_PAp06654342_PAp06992693_PAp07104047_PAp07109536_PAp07110526_PAp08685968_PAp08686401_PAp08686404	No	MT2A	C33R
190	P12882	P12882	MYH1	E1853K	E1853K	3	17	17p13.1	50	7	LTYQTEEDRK	B15 ; B3	2	[K].ELTYQTEEDRK.[N]	P13535 [1852-1862]; P12882 [1853-1863]; P12883 [1849-1859]; Q9UKX2 [1855-1865]; Q9Y623 [1853-1863]		2	40	0.05	0.047619					Not Found	No	PASSENGER/OTHER	1.71	Not Found	7	PAp04705228	PAp00094718_PAp00765847_PAp01737993_PAp01867750_PAp01870430_PAp03600749_PAp04709464_PAp08568328_PAp08579512	No	MYH1	E1853K
191	Q9UKX2	Q9UKX2	MYH2	E486K	E486K	3	17	17p13.1	50	7	KLQQFFNHHMFVLEQEEYK	B15 ; B3	2	[K].LQQFFNHHMFVLEQEEYKK.[E]...[K].LQQFFNHHMFVLEQEEYKK.[E]...[K].LQQFFNHHMFVLEQEEYK.[K]...[K].LQQFFNHHMFVLEQEEYK.[K]	P13535 [488-506]; Q9UKX3 [487-505]; P11055 [486-504]; P12882 [488-506]; P12883 [485-503]; Q9UKX2 [488-506]; Q9Y623 [488-506]; P13533 [486-504]...P13535 [488-506]; Q9UKX3 [487-505]; P11055 [486-504]; P12882 [488-506]; P12883 [485-503]; Q9UKX2 [488-506]; Q9Y623 [488-506]; P13533 [486-504]...P13535 [488-505]; Q9UKX3 [487-504]; P11055 [486-503]; P12882 [488-505]; P12883 [485-502]; Q9UKX2 [488-505]; Q…		7	78	0.0897436	0.0823529					Not Found	No	PASSENGER/OTHER	1.36	Not Found	3	PAp04038011	PAp06333448_PAp06864210_PAp07175124	No	MYH2	E486K
192	P13535	P13535	MYH8	E932K	E932K	3	17	17p13.1	50	7	EEINAELTAK	B3	1	[K].EVTERAEEEEEINAELTAK.[K]...[R].AEEEEEINAELTAK.[K]	P13535 [924-942]...P13535 [929-942]		1	3	0.333333	0.25						No	PASSENGER/OTHER	1.5	Not Found	14	PAp06330545	PAp00444659_PAp01737976_PAp01870333_PAp04022124_PAp06330949_PAp06331153_PAp06331366_PAp06331593_PAp06331607_PAp06331717_PAp07143910_PAp08391691_PAp08597040	No	MYH8	E932K
193	P13797	P13797-2	PLS3	N495D	N508D	3	X	Xq23	13	1	RYTLDVLEDLGDGQK + YTLDVLEDLGDGQK	B11 ; B4 ; B6	3	[R].YTLNVLEDLGDGQK.[A]...[R].RYTLNVLEDLGDGQK.[A]	P13797 [505-518]...P13797 [504-518]		3	124	0.0241935	0.023622					Not Found	No	PASSENGER/OTHER	1.04	Not Found	0			No	PLS3	N508D
194	Q9UNX3	Q9UNX3	RPL26L1	M1I	M1I	3	5	5q35.1	44	1	KFNPFVTSDR	B11 ; B12 ; B14 ; B5 ; B9	5	[K].FNPFVTSDR.[S]	P61254 [3-11]; Q9UNX3 [3-11]		5	39	0.128205	0.113636					Not Found	No	no weights		Not Found	9	PAp02415634	PAp00382970_PAp00392318_PAp04929260_PAp05724803_PAp08066304_PAp08069403_PAp08555915_PAp08576086	Yes	RPL26L1	M1I
195	P0DJI8	P0DJI8	SAA1	S18R	S18R	3	11	11p15.1	52	6	RSFFSFLGEAFDGAR	B1 ; B7 ; B8	3	[R].SFFSFLGEAFDGAR.[D]	P0DJI9 [20-33]; P0DJI8 [20-33]		3	31	0.0967742	0.0882353					Not Found	No	PASSENGER/OTHER	2.99	Not Found	3	PAp00136695	PAp02127885_PAp02149982	No	SAA1	S18R
196	Q5K4L6	Q5K4L6	SLC27A3	G110A	G110A	3	1	1q21.3	116	8	ALAAAAADPEGPEAGCSLAWR	B7	1	[R].ALAAAAADPEGPEGGCSLAWR.[L]	Q5K4L6 [50-70]		2	32	0.0625	0.0588235					Not Found	No	PASSENGER/OTHER	4.31	Not Found	1	PAp01693351		No	SLC27A3	G110A
197	Q13501	Q13501-2	SQSTM1	N41K	N125K	3	5	5q35.3	44	4	VICDGCNGPVVGTR	B10 ; B12 ; B13 ; B14 ; B2 ; B3 ; B4 ; B6 ; B7 ; B9	10	[R].NMVHPNVICDGCNGPVVGTR.[Y]...[R].NMVHPNVICDGCNGPVVGTR.[Y]	Q13501 [120-139]...Q13501 [120-139]		12	50	0.24	0.193548					Not Found	No	PASSENGER/OTHER	1.5	Not Found	12	PAp00097190	PAp00005896_PAp02909716_PAp03955148_PAp04639978_PAp05751474_PAp05751480_PAp05752051_PAp07130136_PAp07981077_PAp08086876_PAp08088840	No	SQSTM1	N125K
198	Q16629	Q16629-4	SRSF7	P46L	P46L	3	2	2p22.1	68	3	ALCCAGCLSENLR	B4	1	[R].ALCCAGCLSENPR.[N]	Q13077 [35-47]		3	197	0.0152284	0.015					rs34119250:P46L	No	PASSENGER/OTHER	0.33	Not Found	0			Yes	SRSF7	P46L
199	P04908	P04908	H2AC4	F26Y	F26Y	3					AGLQYPVGR	B1 ; B10 ; B11 ; B13 ; B14 ; B6	6	Not Found	Not Found		7								Not Found	No	PASSENGER/OTHER	0.32	Not Found	1	PAp05525766		No	H2AC4	F26Y
200	P63261	P63261	ACTG1	E241K	E241K	3	17	17q25.3	50	12	LPDGQVITIGNER	B1 ; B11 ; B12 ; B14 ; B15 ; B2 ; B3 ; B4 ; B5 ; B6 ; B7 ; B8 ; B9	13	Not Found	Not Found		23								rs267606631:E241K	No	PASSENGER/OTHER	2.66	267606631	134	PAp00049301	PAp00007545_PAp00033541_PAp00037674_PAp00037993_PAp00051193_PAp00392756_PAp00423570_PAp00490081_PAp00490278_PAp00493925_PAp00494862_PAp01153540_PAp01216418_PAp01379471_PAp01791429_PAp01875217_PAp01875218_PAp01877796_PAp01877809_PAp01883567_PAp01893330_PAp02143294_PAp02211238_PAp02213972_PAp02418991_PAp02723940_PAp02725701_PAp03362208_PAp03404605_PAp03478572_PAp03732051_PAp03913791_PAp03946839_PAp…	No	ACTG1	E241K
201	Q9Y250	Q9Y250	LZTS1	L475V	L475V		8	8p21.3	34	2	VNLLEQEVQELR	B12 ; B13 ; B5 ; B6 ; B9	5	[K].VNLLEQELQELR.[A]	Q9Y250 [468-479]		7	35	0.2	0.166667	0.0334	4.99002	2.31905	1.65001	rs723874:L475V	No	PASSENGER/OTHER	0.79	723874	0			No	LZTS1	L475V
202	Q86WG5	Q86WG5	SBF2	Q1216E	Q1216E		11	11p15.4	52	9	SQNSPEAAPTSSLESSSSIEQEK	B1 ; B4 ; B5 ; B8	4	[K].SQNSPQAAPTSSLESSSSIEQEK.[Y]	Q86WG5 [1211-1233]		4	4	1	0.5	0.1064	4.69925	2.23243	1.61758	rs12574508:Q1216E	No	PASSENGER/OTHER	2.87	12574508	0			No	SBF2	Q1216E
203	P49419	P49419-2	ALDH7A1	K411Q	K439Q		5	5q23.2	44	1	FQNEEEVFAWNNEVK	B1 ; B11 ; B12 ; B13 ; B15 ; B2 ; B3 ; B4 ; B6 ; B7 ; B8 ; B9	12	[K].FKNEEEVFAWNNEVK.[Q]	P49419-2 [410-424]; P49419 [438-452]		17	23	0.73913	0.425	0.090678	4.68691	2.22864	1.61613	Not Found	No	PASSENGER/OTHER	2.86	12514417	2	PAp00132884	PAp04613041	No	ALDH7A1	K439Q
204	P05164	P05164	MPO	I717V	I717V		17	17q22	50	1	NNVFMSNSYPR	B10 ; B9	2	[K].NNIFMSNSYPR.[D]	P05164 [715-725]		4	27	0.148148	0.129032	0.028152	4.58341	2.19642	1.60376	rs2759:I717V	No	PASSENGER/OTHER	3.2	2759	1	PAp03479723		No	MPO	I717V
205	P08311	P08311	CTSG	N125S	N125S		14	14q12	32	3	NVSPVALPR	B1 ; B12 ; B14 ; B15 ; B5 ; B6 ; B8	7	[R].NVNPVALPR.[A]	P08311 [123-131]		8	20	0.4	0.285714	0.06287	4.54452	2.18413	1.59899	rs45567233:N125S	No	PASSENGER/OTHER	3.8	45567233	1	PAp03101908		Yes	CTSG	N125S
206	P13804	P13804-2	ETFA	T122I	T171I		15	15q24.2	38	1	GISFDAAATSGGSASSEK	B1 ; B10 ; B11 ; B12 ; B13 ; B14 ; B15 ; B2 ; B3 ; B4 ; B6 ; B8 ; B9	13	[R].GTSFDAAATSGGSASSEK.[A]	P13804 [170-187]		22	37	0.594595	0.372881	0.087574	4.2579	2.09014	1.56175	rs1801591:T171I_rs1801591:T122I	No	PASSENGER/OTHER	0.85	1801591	3	PAp03110458	PAp05649719_PAp05649721	No	ETFA	T171I
207	Q96CV9	Q96CV9	OPTN	M98K	M98K		10	10p13	37	1	ALSHENEK	B3 ; B4 ; B6 ; B9	4	[R].LMALSHENEK.[L]...[R].LMALSHENEK.[L]	Q96CV9 [97-106]; Q96CV9-2 [97-106]...Q96CV9 [97-106]; Q96CV9-2 [97-106]		4	19	0.210526	0.173913	0.0425	4.09207	2.03283	1.53829	rs11258194:M98K	No	PASSENGER/OTHER	1.18	11258194	6	PAp07173106	PAp01128517_PAp01135089_PAp04495835_PAp04588137_PAp08559620	No	OPTN	M98K
208	P17900	P17900	GM2A	V153A	V153A		5	5q33.1	44	1	SEFAVPDLELPSWLTTGNYR	B1 ; B10 ; B12 ; B13 ; B15 ; B2 ; B3 ; B4 ; B6 ; B8 ; B9	11	[K].SEFVVPDLELPSWLTTGNYR.[I]	P17900 [150-169]		23	38	0.605263	0.377049	0.09224	4.0877	2.03129	1.53765	rs61740602:V153A	No	PASSENGER/OTHER	1.49	Not Found	0			No	GM2A	V153A
209	P05362	P05362	ICAM1	P352L	P352L		19	19p13.2	51	10	VTLNGVPAQPLGLR	B1 ; B11 ; B12 ; B2	4	[K].VTLNGVPAQPLGPR.[A]	P05362 [340-353]		6	43	0.139535	0.122449	0.030742	3.98312	1.9939	1.52202	rs1801714:P352L	No	PASSENGER/OTHER	3.96	1801714	1	PAp04530655		No	ICAM1	P352L
210	P36955	P36955	SERPINF1	P132R	P132R		17	17p13.3	50	6	ELLDTVTAR	B1 ; B11 ; B12 ; B14 ; B15 ; B3 ; B4 ; B5	8	[K].ELLDTVTAPQK.[N]	P36955 [124-134]		9	57	0.157895	0.136364	0.0352	3.87397	1.95381	1.50497	rs1804145:P132R	No	PASSENGER/OTHER	2.3	1804145	1	PAp03337690		No	SERPINF1	P132R
211	Q53SF7	Q53SF7	COBLL1	T833I	T833I		2	2q24.3	68	1	DIGTAPFAPNLEEINNILESK	B1 ; B10 ; B13 ; B14 ; B15 ; B2 ; B3 ; B4 ; B5 ; B6 ; B7 ; B9	12	[R].DTGTAPFAPNLEEINNILESK.[F]	Q53SF7-2 [870-890]		12	11	1.09091	0.521739	0.136898	3.81115	1.93023	1.49479	rs17244632:T833I	No			Not Found	0			No	COBLL1	T833I
212	P52948	P52948-5	NUP98	E1661K	E1678K		11	11p15.4	52	9	GFLEDLAPPK	B10 ; B9	2	[K].GFLEDLAPPER.[S]	P52948 [1669-1679]		2	33	0.0606061	0.0571429	0.01539	3.71299	1.89258	1.47831	rs34446357:E1661K	Other mutations	no weights		Not Found	0			No	NUP98	E1678K
213	Q09666	Q09666	AHNAK	I5483T	I5483T		11	11q12.3	52	4	GPTVGGGLPGTGVQGLEGNLQMPGIK	B12 ; B2 ; B4 ; B6 ; B8 ; B9	6	[K].GPTVGGGLPGIGVQGLEGNLQMPGIK.[S]...[K].GPTVGGGLPGIGVQGLEGNLQMPGIK.[S]	Q09666 [5473-5498]...Q09666 [5473-5498]		12	94	0.12766	0.113208	0.03054	3.70686	1.8902	1.47726	rs61312994:I5483T	No	PASSENGER/OTHER	5.73	Not Found	0			No	AHNAK	I5483T
214	P00505	P00505-2	GOT2	G145S	G188S		16	16q21	36	2	TCSFDFTGAVEDISK	B10 ; B11 ; B12 ; B13 ; B14 ; B15 ; B2 ; B3 ; B4 ; B6 ; B7 ; B8 ; B9	13	[K].TCGFDFTGAVEDISK.[I]	P00505 [186-200]		22	58	0.37931	0.275	0.07504	3.66471	1.8737	1.46994	rs11076256:G188S_rs11076256:G145S	No	PASSENGER/OTHER	1.13	11076256	1	PAp03484231		No	GOT2	G188S
215	Q6PK04	Q6PK04	CCDC137	H127Q	H127Q		17	17q25.3	50	12	GESDGAYIQR	B1 ; B5 ; B6	3	[K].GESDGAYIHR.[M]	Q6PK04 [119-128]		3	1	3	0.75	0.2075	3.61446	1.85378	1.46103	rs7226091:H127Q	No	PASSENGER/OTHER	2.38	7226091	0			No	CCDC137	H127Q
216	Q99848	Q99848	EBNA1BP2	P76R	P76R		1	1p34.2	116	1	VPEIGGSEAPAPQNK	B1	1	[R].LDVTLGPVPEIGGSEAPAPQNK.[D]	Q99848 [70-91]		1	41	0.0243902	0.0238095	0.0066	3.6075	1.851	1.45978	rs11559316:P76R	No	PASSENGER/OTHER	0.73	Not Found	21	PAp04385765	PAp00516111_PAp00739182_PAp02233196_PAp02267386_PAp04505591_PAp04597873_PAp04753463_PAp04760574_PAp04910475_PAp05206947_PAp05608567_PAp05677246_PAp06921449_PAp07011800_PAp07023222_PAp07074619_PAp07944504_PAp07947131_PAp07961029_PAp07982561	No	EBNA1BP2	P76R
217	P16885	P16885	PLCG2	H244R	H244R		16	16q23.3	36	2	DSSVFILGNTDRPDASAVYLR	B2 ; B9	2	[K].DSSVFILGNTDRPDASAVYLHDFQR.[F]	P16885 [224-248]		2	15	0.133333	0.117647	0.03267	3.60107	1.84843	1.45862	rs11548656:H244R	No	PASSENGER/OTHER	0.63	11548656	1	PAp04344669		No	PLCG2	H244R
218	Q8IWR0	Q8IWR0	ZC3H7A	H57R	H57R		16	16p13.13	36	1	DWNNSISQYTEALNIADYAK	B2	1	[R].EHDWNNSISQYTEALNIADYAK.[S]	Q8IWR0 [56-77]		1	3	0.333333	0.25	0.0696	3.59195	1.84477	1.45697	rs16958654:H57R	No	PASSENGER/OTHER	4.37	16958654	3	PAp07208299	PAp02273267_PAp02957342	No	ZC3H7A	H57R
219	Q16666	Q16666-6	IFI16	S512F	S568F		1	1q23.1	116	7	TEPEEVFIEDSAQSDLK	B1 ; B12 ; B2 ; B3 ; B4 ; B5 ; B6 ; B7 ; B8	9	[R].LKTEPEEVSIEDSAQSDLK.[E]...[K].TEPEEVSIEDSAQSDLK.[E]	Q16666 [560-578]...Q16666 [562-578]		12	61	0.196721	0.164384	0.0463	3.5504	1.82798	1.44936	rs62621173:S568F_rs62621173:S512F	No	PASSENGER/OTHER	3.26	Not Found	0			No	IFI16	S568F
220	Q8TBC5	Q8TBC5-3	ZSCAN18	G435E	G379E		19	19q13.43	51	2	RPHPEDGDEQSLEGVSSSGDSAGLEAGQGPGADEPGLSR	B1	1	[K].RPHPEDGDGQSLEGVSSSGDSAGLEAGQGPGADEPGLSR.[G]	Q8TBC5 [371-409]		1	1	1	0.5	0.14375	3.47826	1.79837	1.43579	rs2258557:G379E	No	PASSENGER/OTHER	3.63	2258557	0			No	ZSCAN18	G379E
221	Q6UXH1	Q6UXH1-4	CRELD2	S267A	S295A		22	22q13.33	25	5	EHGQCADVDECALAEK	B1 ; B10 ; B11 ; B12 ; B13 ; B14 ; B2 ; B6 ; B7 ; B8 ; B9	11	[R].EHGQCADVDECSLAEK.[T]	Q6UXH1 [284-299]		11	19	0.578947	0.366667	0.10545	3.47716	1.79791	1.43558	rs11545762:S295A_rs11545762:S267A	No	PASSENGER/OTHER	4.94	11545762	2	PAp03479760	PAp03603297	No	CRELD2	S295A
222	P10768	P10768	ESD	G190E	G190E		13	13q14.2	26	2	AFSEYLGTDQSK	B1 ; B10 ; B11 ; B12 ; B13 ; B14 ; B15 ; B2 ; B3 ; B4 ; B5 ; B6 ; B7 ; B8 ; B9	15	[K].AFSGYLGTDQSK.[W]	P10768 [187-198]		32	60	0.533333	0.347826	0.10026	3.46924	1.79462	1.43406	rs9778:G190E	No	PASSENGER/OTHER	1.49	9778	4	PAp03104665	PAp03105359_PAp04737573_PAp05188319	No	ESD	G190E
223	Q9Y217	Q9Y217	MTMR6	A599T	A599T		13	13q12.13	26	2	YSEYTEEFSK	B1 ; B10 ; B14 ; B2 ; B7	5	[R].YSEYAEEFSK.[S]	Q9Y217 [595-604]		5	13	0.384615	0.277778	0.08067	3.44338	1.78383	1.42906	rs62619824:A599T	No	PASSENGER/OTHER	1.52	Not Found	0			No	MTMR6	A599T
224	Q9BQ67	Q9BQ67	GRWD1	R319Q	R319Q		19	19q13.33	51	5	QEPFLLSGGDDGALK	B1 ; B10 ; B11 ; B12 ; B13 ; B15 ; B2 ; B3 ; B4 ; B5 ; B6 ; B7 ; B8	13	[R].REPFLLSGGDDGALK.[I]	Q9BQ67 [319-333]		18	19	0.947368	0.486486	0.144569	3.36508	1.75064	1.41351	rs2302951:R319Q	No	PASSENGER/OTHER	4.06	2302951	2	PAp01762463	PAp05198348	No	GRWD1	R319Q
225	Q08257	Q08257-2	CRYZ	I39V	I176V		1	1p31.1	116	3	VLGTAGTEEGQK	B1 ; B10 ; B11 ; B12 ; B13 ; B14 ; B15 ; B2 ; B3 ; B4 ; B5 ; B6 ; B7 ; B8 ; B9	15	[K].ILGTAGTEEGQK.[I]	Q08257 [176-187]		27	34	0.794118	0.442623	0.131999	3.35323	1.74555	1.4111	rs3819946:I176V_rs3819946:I39V	No	PASSENGER/OTHER	2.41	3819946	1	PAp02979196		No	CRYZ	I176V
226	Q15149	Q15149-2	PLEC	R596Q	R706Q		8	8q24.3	34	11	GLHQSIEEFQAK	B9	1	[R].GLHQSIEEFR.[A]	Q15149-4 [560-569]; Q15149 [697-706]; Q15149-6 [564-573]; Q15149-3 [583-592]; Q15149-8 [538-547]; Q15149-5 [560-569]		1	14	0.0714286	0.0666667	0.02018	3.3036	1.72404	1.40086	rs3135103:R706Q_rs3135103:R596Q	No	PASSENGER/OTHER	0	Not Found	0			No	PLEC	R706Q
227	P11172	P11172	UMPS	G213A	G213A		3	3q21.2	56	1	FIQENVFVAANHNASPLSIK	B13 ; B15 ; B8	3	[R].FIQENVFVAANHNGSPLSIK.[E]	P11172 [200-219]		3	3	1	0.5	0.1515	3.30033	1.72261	1.40018	rs1801019:G213A	No	PASSENGER/OTHER	1.99	1801019	2	PAp03151543	PAp04398524	No	UMPS	G213A
228	Q8WUM4	Q8WUM4-2	PDCD6IP	G434S	G429S		3	3p22.3	56	4	SVIEQGSIQTVDQLIK	B11 ; B12 ; B7	3	[R].SVIEQGGIQTVDQLIK.[E]	Q8WUM4-2 [428-443]; Q8WUM4 [423-438]		3	62	0.0483871	0.0461538	0.014	3.2967	1.72102	1.39942	rs148256302:G429S_rs148256302:G434S	No	PASSENGER/OTHER	1.2	76608858	1	PAp04392276		No	PDCD6IP	G429S
229	Q9UIQ6	Q9UIQ6-2	LNPEP	I949V	I963V		5	5q15	44	5	FPLGSYTVQNIVAGSTYLFSTK	B10	1	[K].FPLGSYTIQNIVAGSTYLFSTK.[T]	Q9UIQ6 [956-977]		1	2	0.5	0.333333	0.104093	3.20226	1.67909	1.3791	rs11746232:I963V_rs11746232:I949V	No	PASSENGER/OTHER	2.54	11746232	1	PAp05161726		No	LNPEP	I963V
230	Q9BXK5	Q9BXK5-4	BCL2L13	P198S	P360S		22	22q11.21	25	5	ESDTEVITVEK	B1 ; B10 ; B11 ; B12 ; B13 ; B14 ; B15 ; B2 ; B3 ; B4 ; B5 ; B6 ; B7 ; B8 ; B9	15	[R].EPDTEVITVEK.[S]	Q9BXK5 [359-369]		27	38	0.710526	0.415385	0.132361	3.13827	1.64997	1.36474	rs9306198:P360S_rs9306198:P198S	No	PASSENGER/OTHER	0.48	9306198	1	PAp04344353		No	BCL2L13	P360S
231	Q5HYK3	Q5HYK3	COQ5	A152T	A152T		12	12q24.31	38	5	AQQNLSWEEITK	B11 ; B15 ; B2 ; B3 ; B5 ; B7 ; B8	7	[R].AQQNLSWEEIAK.[E]	Q5HYK3 [142-153]		10	19	0.526316	0.344828	0.111158	3.10214	1.63326	1.3564	rs3742049:A152T	No	PASSENGER/OTHER	0.93	3742049	1	PAp03597043		No	COQ5	A152T
232	Q9C0C2	Q9C0C2	TNKS1BP1	Y1122S	Y1122S		11	11q12.1	52	2	SSQFGIIGNDR	B1 ; B12 ; B14 ; B7	4	[R].SYQFGIIGNDR.[V]	Q9C0C2 [1121-1131]		4	12	0.333333	0.25	0.08149	3.06786	1.61723	1.34833	rs78489201:Y1122S	No	PASSENGER/OTHER	1.61	Not Found	0			No	TNKS1BP1	Y1122S
233	P49589	P49589-2	CARS	A158S	A158S		11	11p15.4	52	9	IQHSVQLATEPLEK	B6	1	[R].IQHAVQLATEPLEK.[A]	P49589-3 [238-251]		1	32	0.03125	0.030303	0.01006	3.01223	1.59083	1.3349	rs12796489:A158S	Other mutations	PASSENGER/OTHER	0.95	Not Found	0			No	CARS	A158S
234	P00734	P00734	F2	T165M	T165M		11	11p11.2	52	1	NPDSSTMGPWCYTTDPTVR	B1 ; B10 ; B12 ; B14 ; B15 ; B2 ; B3 ; B4 ; B5 ; B6 ; B7 ; B8 ; B9	13	[R].NPDSSTTGPWCYTTDPTVR.[R]	P00734 [159-177]		32	54	0.592593	0.372093	0.126359	2.94473	1.55813	1.31799	rs5896:T165M	No	PASSENGER/OTHER	4.39	5896	3	PAp03101571	PAp03267137_PAp03280952	No	F2	T165M
235	Q86VY4	Q86VY4	TSPYL5	T120S	T120S		8	8q22.1	34	1	LAADSVFVGTAGTVGRPK	B1 ; B7 ; B8	3	[R].LAADTVFVGTAGTVGRPK.[N]	Q86VY4 [116-133]		4	7	0.571429	0.363636	0.12368	2.94014	1.55588	1.31682	rs2635164:T120S	No	PASSENGER/OTHER	3.65	2635164	1	PAp01694736		Yes	TSPYL5	T120S
236	Q13200	Q13200-3	PSMD2	A46T	A176T		3	3q27.1	56	1	EWQELDDTEK	B1 ; B10 ; B14 ; B2 ; B4 ; B7	6	[K].EWQELDDAEK.[V]	Q13200 [169-178]		8	49	0.163265	0.140351	0.04846	2.89622	1.53417	1.30542	rs11545172:A176T_rs11545172:A46T	No	PASSENGER/OTHER	0.98	11545172	5	PAp03145770	PAp03585469_PAp03594169_PAp04372276_PAp05610488	No	PSMD2	A176T
237	P09110	P09110-2	ACAA1	V294A	V387A		3	3p22.2	56	5	QAITLLNELK	B1 ; B10 ; B12 ; B2 ; B3 ; B6	6	[R].QVITLLNELK.[R]...[R].QVITLLNELKR.[R]	P09110 [386-395]...P09110 [386-396]		6	45	0.133333	0.117647	0.04138	2.84309	1.50746	1.2912	rs77312411:V387A_rs77312411:V294A	No	PASSENGER/OTHER	0.9	2229528	1	PAp04384677		No	ACAA1	V387A
238	Q14789	Q14789-2	GOLGB1	G1770D	G1765D		3	3q13.33	56	3	HQIEDNVSK	B1 ; B10 ; B11 ; B13 ; B14 ; B15 ; B6	7	[K].HQIEGNVSK.[Q]	Q14789-2 [1766-1774]; Q14789 [1761-1769]; Q14789-4 [1686-1694]		7	3	2.33333	0.7	0.249659	2.80382	1.4874	1.28039	rs1127412:G1765D_rs1127412:G1770D	No	PASSENGER/OTHER	1.62	1127412	1	PAp01442653		No	GOLGB1	G1765D
239	O15230	O15230	LAMA5	R1667W	R1667W		20	20q13.33	32	10	QVVPHEWQPGTEMLR	B13	1	[R].QPGTEMLR.[A]...[R].QPGTEMLR.[A]	O15230 [1668-1675]...O15230 [1668-1675]		1	11	0.0909091	0.0833333	0.02994	2.78334	1.47682	1.27464	rs13039398:R1667W	No	PASSENGER/OTHER	4.18	13039398	0			No	LAMA5	R1667W
240	P40227	P40227-2	CCT6A	Y184C	Y229C		7	7p11.2	36	1	RVEDACILTCNVSLEYEK	B13 ; B4 ; B5	3	[K].RVEDAYILTCNVSLEYEK.[T]	P40227 [224-241]		3	51	0.0588235	0.0555556	0.02005	2.77085	1.47033	1.2711	rs33922584:Y229C_rs33922584:Y184C	No	PASSENGER/OTHER	2.77	33922584	3	PAp03362542	PAp04376793_PAp04444177	Yes	CCT6A	Y229C
241	Q9P2B2	Q9P2B2	PTGFRN	R430Q	R430Q		1	1p13.1	116	3	VPGFADDPTELACQVVDTK	B1 ; B2 ; B5	3	[K].VPGFADDPTELACR.[V]	Q9P2B2 [417-430]		3	30	0.1	0.0909091	0.03296	2.75816	1.46371	1.26747	rs34625170:R430Q	No	PASSENGER/OTHER	2.04	Not Found	0			No	PTGFRN	R430Q
242	Q9HA77	Q9HA77	CARS2	G216E	G216E		13	13q34	26	4	LVGVVPGPVEEPADSDK	B14 ; B4	2	[K].LVGVVPGPVGEPADSDK.[R]	Q9HA77 [207-223]		2	39	0.0512821	0.0487805	0.01787	2.72974	1.44876	1.25923	rs146773721:G216E	No	PASSENGER/OTHER	1.37	Not Found	0			No	CARS2	G216E
243	P22830	P22830-2	FECH	R102Q	R96Q		18	18q21.31	15	1	LFLDQDLMTLPIQNK	B1 ; B11 ; B12 ; B13 ; B14 ; B15 ; B2 ; B4 ; B5 ; B6 ; B7 ; B8 ; B9	13	[R].LFLDRDLMTLPIQNK.[L]...[R].LFLDRDLMTLPIQNK.[L]	P22830-2 [98-112]...P22830-2 [98-112]		20	28	0.714286	0.416667	0.153354	2.71703	1.44203	1.25549	rs1041951:R96Q_rs1041951:R102Q	No	PASSENGER/OTHER	0.83	1041951	1	PAp04473995		No	FECH	R96Q
244	Q9Y4K1	Q9Y4K1	CRYBG1	C491R	C491R		6	6q21	47	3	DTCVQSPISSFPR	B7 ; B9	2	[K].DTCVQSPISSFPCTDLK.[V]	Q9Y4K1 [479-495]		2	1	2	0.666667	0.248238	2.68559	1.42524	1.24611	rs3747787:C491R	No	PASSENGER/OTHER	4.42	3747787	4	PAp03580364	PAp05514933_PAp05519747_PAp05678878	No	CRYBG1	C491R
245	P23141	P23141-2	CES1	S76N	S75N		16	16q12.2	36	1	FTPPQPAEPWNFVK	B1 ; B2 ; B4 ; B6 ; B7 ; B8	6	[R].FTPPQPAEPWSFVK.[N]	P23141 [65-78]		8	40	0.2	0.166667	0.0622	2.67953	1.42198	1.24428	rs2307240:S75N_rs2307240:S76N	No	PASSENGER/OTHER	3.13	2307240	1	PAp03405462		No	CES1	S75N
246	Q8NF91	Q8NF91	SYNE1	T8687I	T8687I		6	6q25.2	47	3	LLDVSSSQQDLSSWSSADELDTSGSVSPISGR	B2 ; B7	2	[K].LLDVSSSQQDLSSWSSADELDTSGSVSPTSGR.[S]	Q8NF91 [8659-8690]; Q8NF91-4 [8611-8642]		2	8	0.25	0.2	0.07644	2.61643	1.3876	1.22476	rs35591210:T8687I	No	PASSENGER/OTHER	3.29	35591210	0			No	SYNE1	T8687I
247	Q14699	Q14699	RFTN1	V421I	V421I		3	3p24.3	56	2	TTSEGSISTK	B1 ; B10 ; B12 ; B14 ; B15 ; B2 ; B4 ; B5 ; B6 ; B7	10	[K].TTSEGSVSTK.[Q]	Q14699 [415-424]		10	16	0.625	0.384615	0.14704	2.61572	1.38721	1.22454	rs11554130:V421I	No	PASSENGER/OTHER	1.47	11554130	1	PAp01696083		No	RFTN1	V421I
248	Q05209	Q05209-2	PTPN12	E576K	E706K		7	7q11.23	36	5	SEWSELQSQK	B12 ; B4 ; B5 ; B9	4	[R].SEWSELQSQER.[S]	Q05209 [697-707]		5	20	0.25	0.2	0.07659	2.61131	1.38477	1.22314	rs2230602:E706K_rs2230602:E576K	No	PASSENGER/OTHER	0.38	2230602	1	PAp04552089		No	PTPN12	E706K
249	P49448	P49448	GLUD2	S498A	S498A		X	Xq24	13	1	HGGTIPIVPTAEFQDSIAGASEK	B11	1	[K].HGGTIPIVPTAEFQDSISGASEK.[D]	P49448 [481-503]		2	28	0.0714286	0.0666667	0.025587	2.60549	1.38155	1.22129	rs9697983:S498A	No	PASSENGER/OTHER	1.09	9697983	0			No	GLUD2	S498A
250	Q9BUT1	Q9BUT1	BDH2	N70S	N70S		4	4q24	28	2	QIDQFASEVER	B1 ; B10 ; B11 ; B13 ; B14 ; B15 ; B2 ; B3 ; B5 ; B7 ; B8	11	[K].QIDQFANEVER.[L]	Q9BUT1 [64-74]		12	16	0.75	0.428571	0.1648	2.60055	1.37882	1.21971	rs1054707:N70S	No	PASSENGER/OTHER	1.41	1054707	3	PAp03255355	PAp04341777_PAp04435059	Yes	BDH2	N70S
251	Q99572	Q99572	P2RX7	V76A	V76A		12	12q24.31	38	5	EEIAENGVK	B2 ; B4 ; B5	3	[K].EEIVENGVK.[K]	Q99572 [73-81]		3	13	0.230769	0.1875	0.072808	2.57527	1.36472	1.21155	Not Found	No	PASSENGER/OTHER	4.49	17525809	0			No	P2RX7	V76A
252	Q709C8	Q709C8-2	VPS13C	I1132V	I1132V		15	15q22.2	38	2	LENVIVTDVDPK	B11 ; B8	2	[R].LENIIVTDVDPK.[T]	Q709C8 [1129-1140]; Q709C8-2 [1129-1140]		2	29	0.0689655	0.0645161	0.025197	2.56047	1.35641	1.20671	Not Found	No	PASSENGER/OTHER	3.77	3784635	1	PAp03618391		No	VPS13C	I1132V
253	Q7Z434	Q7Z434-4	MAVS	S268F	S409F		20	20p13	32	7	NEETPAAPTPAGATGGSSAWLDSSFENR	B1 ; B10 ; B11 ; B13 ; B14 ; B15 ; B2 ; B3 ; B4 ; B5 ; B6 ; B8 ; B9	13	[K].VSASTVPTDGSSRNEETPAAPTPAGATGGSSAWLDSSSENR.[G]...[R].NEETPAAPTPAGATGGSSAWLDSSSENR.[G]	Q7Z434 [372-412]...Q7Z434 [385-412]		14	21	0.666667	0.4	0.156811	2.55084	1.35097	1.20353	rs7269320:S409F_rs7269320:S268F	No	PASSENGER/OTHER	2.25	7269320	3	PAp03101577	PAp03602025_PAp03602026	No	MAVS	S409F
254	P48449	P48449-2	LSS	R95Q	R175Q		21	21q22.3	11	7	ILGVGPDDPDLVQAR	B10 ; B12 ; B13 ; B2 ; B3 ; B4 ; B6 ; B7 ; B8 ; B9	10	[R].ILGVGPDDPDLVR.[A]	P48449 [163-175]		14	19	0.736842	0.424242	0.166695	2.54502	1.34768	1.2016	rs2839158:R175Q_rs2839158:R95Q	No	PASSENGER/OTHER	1.1	2839158	1	PAp03137753		No	LSS	R175Q
255	P07996	P07996	THBS1	T523A	T523A		15	15q14	38	1	LCNNPAPQFGGK	B11 ; B12 ; B14 ; B15 ; B5 ; B6 ; B7 ; B8 ; B9	9	[R].LCNNPTPQFGGK.[D]	P07996 [518-529]		25	55	0.454545	0.3125	0.123017	2.5403	1.345	1.20002	cs75964:T523A_rs2292305:T523A	No	PASSENGER/OTHER	1.97	2292305	7	PAp01721411	PAp03336472_PAp03601838_PAp03647654_PAp06391405_PAp07736697_PAp07736868	No	THBS1	T523A
256	P14543	P14543	NID1	Q1246R	Q1246R		1	1q42.3	116	2	CPDNTLGVDCIER	B1 ; B10 ; B11 ; B12 ; B13 ; B14 ; B15 ; B2 ; B3 ; B4 ; B5 ; B6 ; B7 ; B8	14	[R].CPDNTLGVDCIEQK.[-]	P14543 [1234-1247]		24	31	0.774194	0.436364	0.173327	2.51757	1.33203	1.19237	rs3213190:Q1246R_rs200359165:Q1246*	No	PASSENGER/OTHER	3.03	3213190	3	PAp00442963	PAp03584496_PAp03588639	No	NID1	Q1246R
257	Q9H488	Q9H488	POFUT1	L322F	L322F		20	20q11.21	32	1	SLDAQSVYVATDSESYVPELQQFFK	B10 ; B2 ; B5 ; B6 ; B9	5	[R].SLDAQSVYVATDSESYVPELQQLFK.[G]	Q9H488 [300-324]		6	35	0.171429	0.146341	0.058298	2.51023	1.32782	1.18987	rs17268666:L322F	No	PASSENGER/OTHER	1.41	17268666	1	PAp04529851		No	POFUT1	L322F
258	O15446	O15446	CD3EAP	K259T	K259T		19	19q13.32	51	6	GTETFEPEDK	B1 ; B11 ; B15 ; B4 ; B6 ; B7 ; B8	7	[K].ETFEPEDK.[T]	O15446 [260-267]		7	13	0.538462	0.35	0.140308	2.49451	1.31876	1.18447	rs735482:K259T	No	PASSENGER/OTHER	2.77	735482	3	PAp03120104	PAp03116558_PAp03128236	No	CD3EAP	K259T
259	Q8WXH0	Q8WXH0-2	SYNE2	R1393W	R1393W		14	14q23.2	32	9	DAEWGDDTSCENLLDAFSIK	B1 ; B13 ; B15 ; B3 ; B6	5	[K].DAERGDDTSCENLLDAFSIK.[L]	Q8WXH0 [1390-1409]		5	25	0.2	0.166667	0.06818	2.44451	1.28955	1.16687	rs17751301:R1393W	No	PASSENGER/OTHER	3.34	17751301	1	PAp05212275		No	SYNE2	R1393W
260	Q13439	Q13439-5	GOLGA4	M1815K	M1793K		3	3p22.2	56	5	IGHLQEELEEK	B1 ; B11 ; B15 ; B2 ; B3 ; B5 ; B6 ; B8	8	[K].QHEDQSMIGHLQEELEEK.[N]	Q13439 [1787-1804]; Q13439-5 [1809-1826]		8	1	8	0.888889	0.3651	2.43464	1.28371	1.16332	rs62241896:M1793K_rs62241896:M1815K	No	PASSENGER/OTHER	1.99	Not Found	4	PAp02254253	PAp01757859_PAp08124086_PAp08273426	No	GOLGA4	M1793K
261	Q5JTV8	Q5JTV8-3	TOR1AIP1	Q294H	Q293H		1	1q25.2	116	3	TPQEWAPHTAR	B1 ; B11 ; B13 ; B14	4	[K].TPQEWAPQTAR.[I]	Q5JTV8 [286-296]; Q5JTV8-3 [287-297]		4	24	0.166667	0.142857	0.059854	2.38676	1.25505	1.14569	rs17279712:Q294H	No	PASSENGER/OTHER	0.77	17279712	1	PAp03136856		No	TOR1AIP1	Q293H
262	P16885	P16885	PLCG2	H257L	H257L		16	16q23.3	36	2	FLIHEQQELWAQDLNK	B13 ; B7 ; B9	3	[R].FLIHEQQEHWAQDLNK.[V]	P16885 [249-264]		3	32	0.09375	0.0857143	0.0361	2.37436	1.24754	1.14101	rs45443101:H257L	No	PASSENGER/OTHER	1.36	Not Found	0			No	PLCG2	H257L
263	P98082	P98082-3	DAB2	S613N	S634N		5	5p13.1	44	1	DISNDAFTALDPLGDK	B10 ; B11 ; B12 ; B13 ; B14 ; B15 ; B2 ; B4 ; B5 ; B8 ; B9	11	[K].DISSDAFTALDPLGDK.[E]	P98082 [631-646]		17	42	0.404762	0.288136	0.121358	2.37426	1.24748	1.14098	rs3733801:S634N_rs3733801:S613N	No	PASSENGER/OTHER	1.15	3733801	2	PAp03578952	PAp04515118	No	DAB2	S634N
264	Q9H223	Q9H223	EHD4	V154I	V154I		15	15q15.1	38	5	SISIIDSPGILSGEK	B1 ; B10 ; B11 ; B12 ; B13 ; B14 ; B15 ; B2 ; B3 ; B4 ; B5 ; B6 ; B7 ; B8 ; B9	15	[K].SISVIDSPGILSGEK.[Q]	Q9H223 [151-165]		20	30	0.666667	0.4	0.16876	2.37023	1.24503	1.13944	rs11549015:V154I	No	PASSENGER/OTHER	3.15	11549015	2	PAp00388155	PAp02519555	Yes	EHD4	V154I
265	Q13231	Q13231-4	CHIT1	A423G	A442G		1	1q32.1	116	4	SSFYSCAGGR	B9	1	[R].SSFYSCAAGR.[L]	Q13231 [435-444]		2	8	0.25	0.2	0.0858	2.331	1.22095	1.12429	rs1065761:A442G_rs1065761:A423G	No	PASSENGER/OTHER	1.76	1065761	0			No	CHIT1	A442G
266	Q9H2G2	Q9H2G2	SLK	C552Y	C552Y		10	10q24.33	37	3	DVISNTSDVIGTYEAADVAQK	B1 ; B10 ; B11 ; B14 ; B4 ; B6 ; B7 ; B8 ; B9	9	[K].DVISNTSDVIGTCEAADVAQK.[V]	Q9H2G2-2 [540-560]		9	14	0.642857	0.391304	0.168929	2.31638	1.21187	1.11852	rs805657:C552Y	No	PASSENGER/OTHER	-0.55	805657	2	PAp03169982	PAp04408466	No	SLK	C552Y
267	P47897	P47897-2	QARS	N274S	N285S		3	3p21.31	56	9	AISFNFGYAK	B15 ; B4 ; B5 ; B7	4	[K].AINFNFGYAK.[A]	P47897 [283-292]		5	32	0.15625	0.135135	0.05836	2.31554	1.21135	1.11819	rs11539148:N285S_rs11539148:N274S	No	PASSENGER/OTHER	2.01	Not Found	1	PAp05757916		Yes	QARS	N285S
268	P53634	P53634	CTSC	I453V	I453V		11	11q14.2	52	1	GTDECAIESVAVAATPIPK + RGTDECAIESVAVAATPIPK	B10 ; B12 ; B2 ; B3 ; B4 ; B5 ; B7 ; B9	8	[R].GTDECAIESIAVAATPIPK.[L]...[R].RGTDECAIESIAVAATPIPK.[L]	P53634 [444-462]...P53634 [443-462]		13	132	0.0984848	0.0896552	0.038893	2.30518	1.20488	1.11405	rs3888798:I453V	No	PASSENGER/OTHER	2.49	3888798	4	PAp03101958	PAp03105106_PAp04377874_PAp04377994	No	CTSC	I453V
269	Q07065	Q07065	CKAP4	A348T	A348T		12	12q23.3	38	4	LTLQALTEK	B1 ; B10 ; B11 ; B12 ; B14 ; B3 ; B6 ; B7 ; B8 ; B9	10	[R].LALQALTEK.[L]	Q07065 [347-355]		17	50	0.34	0.253731	0.11104	2.28504	1.19222	1.10591	rs3088113:A348T	No	PASSENGER/OTHER	0.99	3088113	2	PAp03093721	PAp03608511	No	CKAP4	A348T
270	O95817	O95817	BAG3	C151R	C151R		10	10q26.11	37	1	GQVAAAAAAQPPASHGPER	B1 ; B10 ; B11 ; B12 ; B13 ; B14 ; B15 ; B2 ; B3 ; B4 ; B7 ; B8 ; B9	13	[K].QCGQVAAAAAAQPPASHGPER.[S]	O95817 [150-170]		18	19	0.947368	0.486486	0.212922	2.28481	1.19207	1.10582	rs2234962:C151R	No	PASSENGER/OTHER	3.42	2234962	10	PAp00763511	PAp00002997_PAp00011203_PAp04525034_PAp04577975_PAp05514354_PAp05754310_PAp06367013_PAp06621080_PAp07882465	No	BAG3	C151R
271	Q02952	Q02952-2	AKAP12	E1257K	E1355K		6	6q25.1	47	5	TEAEPTHVNK	B12 ; B13 ; B14 ; B15 ; B4 ; B6 ; B9	7	[K].TEAEPTHVNEEK.[L]	Q02952 [1346-1357]		7	27	0.259259	0.205882	0.091286	2.25536	1.17335	1.09365	rs12201388:E1355K_rs12201388:E1257K	No	PASSENGER/OTHER	0.72	12201388	2	PAp04504394	PAp04374964	No	AKAP12	E1355K
272	O14656	O14656	TOR1A	D216H	D216H		9	9q34.11	29	4	ITHVALDFWR	B1 ; B10 ; B11 ; B12 ; B2 ; B3 ; B4 ; B6 ; B9	9	[R].ITDVALDFWR.[S]	O14656 [214-223]		9	19	0.473684	0.321429	0.14309	2.24634	1.16758	1.08987	rs1801968:D216H	No	PASSENGER/OTHER	2.33	Not Found	1	PAp03110940		No	TOR1A	D216H
273	P19971	P19971-2	TYMP	S476L	S471L		22	22q13.33	25	5	APFAAPLPFAELVLPPQQ	B1 ; B10 ; B11 ; B12 ; B14 ; B15 ; B2 ; B3 ; B4 ; B5 ; B6 ; B8 ; B9	13	[R].APFAAPSPFAELVLPPQQ.[-]	P19971 [465-482]		25	106	0.235849	0.19084	0.08535	2.23597	1.1609	1.08548	rs11479:S471L_rs11479:S476L	No	PASSENGER/OTHER	1.23	11479	4	PAp03101955	PAp03601746_PAp04478357_PAp04621343	Yes	TYMP	S471L
274	P07339	P07339	CTSD	A58V	A58V		11	11p15.5	52	4	YSQVVPAVTEGPIPEVLK	B1 ; B10 ; B11 ; B15 ; B4 ; B7	6	[K].YSQAVPAVTEGPIPEVLK.[N]	P07339 [55-72]		8	35	0.228571	0.186047	0.083319	2.23294	1.15895	1.08419	rs17571:A58V	No	PASSENGER/OTHER	3.34	17571	1	PAp03336955		No	CTSD	A58V
275	A3KMH1	A3KMH1-2	VWA8	R165H	R165H		13	13q14.11	26	2	AGTAFYIDQCAVHAATEGR	B11 ; B14 ; B2 ; B4 ; B5 ; B6 ; B7	7	[R].AGTAFYIDQCAVR.[A]	A3KMH1 [153-165]		7	3	2.33333	0.7	0.31422	2.22774	1.15558	1.08197	rs9562362:R165H	No	PASSENGER/OTHER	0.7	9562362	1	PAp03110670		No	VWA8	R165H
276	O94901	O94901-6	SUN1	E373K	E503K		7	7p22.3	36	4	TISAVGEQLLPTVK + HLQLELDQLK	B1 ; B10 ; B11 ; B14 ; B15 ; B5 ; B7 ; B8 ; B9	9	[K].TISAVGEQLLPTVEHLQLELDQLK.[S]	O94901-9 [594-617]		15	27	0.555556	0.357143	0.1618	2.20731	1.14229	1.07315	rs59910530:E373K	No	PASSENGER/OTHER	2.31	Not Found	10	PAp00522253	0 + PAp00042843_PAp02264625_PAp02638490_PAp05210681_PAp06747507_PAp06768008_PAp07122369_PAp07178733_PAp08290397	No	SUN1	E503K
277	Q9UNX4	Q9UNX4	WDR3	A210V	A210V		1	1p12	116	1	LITGVSDSELR	B2 ; B7	2	[K].RLITGASDSELR.[V]...[R].LITGASDSELR.[V]	Q9UNX4 [205-216]...Q9UNX4 [206-216]		2	9	0.222222	0.181818	0.08256	2.20226	1.13898	1.07094	rs34973445:A210V	No	PASSENGER/OTHER	0.2	Not Found	0			No	WDR3	A210V
278	Q14697	Q14697-2	GANAB	M616V	M594V		11	11q12.3	52	4	SGGVERPFVLAR	B10 ; B11 ; B12 ; B14 ; B4 ; B5 ; B6 ; B7	8	[R].SGGMERPFVLAR.[A]...[R].SGGMERPFVLAR.[A]	Q14697 [591-602]; Q14697-2 [613-624]...Q14697 [591-602]; Q14697-2 [613-624]		10	89	0.11236	0.10101	0.04615	2.18873	1.1301	1.06499	rs76572368:M594V_rs76572368:M616V	No	PASSENGER/OTHER	3.27	Not Found	1	PAp05700337		No	GANAB	M594V
279	Q567U6	Q567U6	CCDC93	P228L	P228L		2	2q14.1	68	5	TALLAGLSATEK	B12 ; B3 ; B4 ; B6 ; B8	5	[K].TALPAGLSATEK.[A]	Q567U6 [225-236]		5	24	0.208333	0.172414	0.078788	2.18833	1.12983	1.06481	rs17512204:P228L	No	PASSENGER/OTHER	1.26	17512204	1	PAp04430225		No	CCDC93	P228L
280	P36871	P36871-2	PGM1	I106V	I88V		1	1p31.3	116	2	LVVGQNGILSTPAVSCIIR	B1 ; B11 ; B12 ; B13 ; B14 ; B15 ; B2 ; B3 ; B4 ; B6 ; B8 ; B9	12	[R].LVIGQNGILSTPAVSCIIR.[K]	P36871 [86-104]		22	46	0.478261	0.323529	0.148003	2.18597	1.12827	1.06376	rs855314:I88V_rs855314:I106V	No	PASSENGER/OTHER	1.61	855314	2	PAp03151025	PAp04499921	No	PGM1	I88V
281	Q7Z2Z2	Q7Z2Z2-2	EFL1	I566V	I617V		15	15q25.2	38	1	SATLCSLPSCPPFIPLNFEATPVVR	B10 ; B8	2	[K].SATLCSLPSCPPFIPLNFEATPIVR.[V]	Q7Z2Z2 [595-619]		2	12	0.166667	0.142857	0.06684	2.1373	1.09579	1.04167	rs1128431:I617V_rs1128431:I566V	No	PASSENGER/OTHER	1.47	1128431	1	PAp03615139		No	EFL1	I617V
282	Q9UHN1	Q9UHN1	POLG2	A169T	A169T		17	17q23.3	50	2	EQLVTFLENVLK	B10 ; B12 ; B4 ; B6 ; B9	5	[K].EQLVAFLENVLK.[T]	Q9UHN1 [165-176]		6	23	0.26087	0.206897	0.096901	2.13513	1.09433	1.04066	rs1427463:A169T	No	PASSENGER/OTHER	0.94	1427463	1	PAp03477260		No	POLG2	A169T
283	Q9NTK5	Q9NTK5-2	OLA1	Y96C	Y254C		2	2q31.1	68	3	CDPGALVIPFSGALELK	B1 ; B10 ; B11 ; B12 ; B13 ; B14 ; B15 ; B2 ; B3 ; B4 ; B5 ; B6 ; B7 ; B8 ; B9	15	[K].YDPGALVIPFSGALELK.[L]	Q9NTK5 [254-270]		27	37	0.72973	0.421875	0.19837	2.12671	1.08862	1.03673	rs11558990:Y254C_rs11558990:Y96C	No	PASSENGER/OTHER	-0.05	Not Found	2	PAp05700021	PAp05758524	No	OLA1	Y254C
284	P35611	P35611-2	ADD1	S586C	S586C		4	4p16.3	28	5	GCEENLDEAR	B1 ; B10 ; B11 ; B12 ; B13 ; B14 ; B3 ; B4 ; B5 ; B6 ; B7 ; B8 ; B9	13	[K].GSEENLDEAR.[E]	P35611-6 [616-625]; P35611-4 [616-625]		16	28	0.571429	0.363636	0.1713	2.1228	1.08597	1.0349	rs4963:S586C	No	PASSENGER/OTHER	2.16	4963	5	PAp01694210	PAp03393655_PAp03393665_PAp04490396_PAp04747274	No	ADD1	S586C
285	Q8TBB5	Q8TBB5-3	KLHDC4	L56V	L56V		16	16q24.2	36	1	RTQTVEVPCPPPSPR	B6	1	[K].RTQTVELPCPPPSPR.[L]	Q8TBB5 [50-64]		1	6	0.166667	0.142857	0.0674	2.11954	1.08375	1.03336	rs2303772:L56V	No	PASSENGER/OTHER	1.9	2303772	0			No	KLHDC4	L56V
286	P11216	P11216	PYGB	D502N	D502N		20	20p11.21	32	2	RWLLLCNPGLANTIVEK + WLLLCNPGLANTIVEK	B1 ; B10 ; B11 ; B12 ; B13 ; B14 ; B2 ; B3 ; B4 ; B5 ; B6 ; B7 ; B8 ; B9	14	[R].WLLLCNPGLADTIVEK.[I]...[R].RWLLLCNPGLADTIVEK.[I]	P11216 [492-507]...P11216 [491-507]		46	80	0.575	0.365079	0.17379	2.10069	1.07087	1.02439	rs2227891:D502N	No	PASSENGER/OTHER	3.29	Not Found	3	PAp03102530	PAp03103202_PAp06625838	No	PYGB	D502N
287	P25391	P25391	LAMA1	I1659V	I1659V		18	18p11.31	15	4	ESQDLAVAIER	B1 ; B10 ; B11 ; B13 ; B14 ; B15 ; B2 ; B4 ; B5 ; B6 ; B7 ; B8	12	[K].ESQDLAIAIER.[L]	P25391 [1653-1663]		16	19	0.842105	0.457143	0.21778	2.0991	1.06977	1.02363	rs62081533:I1659V	No	PASSENGER/OTHER	3.01	Not Found	0			No	LAMA1	I1659V
288	P05362	P05362	ICAM1	K469E	K469E		19	19p13.2	51	10	EVTVNVLSPR	B1 ; B10 ; B11 ; B14 ; B15 ; B2 ; B3 ; B4 ; B5 ; B6 ; B7 ; B9	12	[R].KVTVNVLSPR.[Y]	P05362 [469-478]		18	2	9	0.9	0.432321	2.08179	1.05782	1.01523	rs5498:K469E_rs5498:K469*	No	PASSENGER/OTHER	4.1	5498	1	PAp01161659		No	ICAM1	K469E
289	Q07157	Q07157-2	TJP1	I790V	I790V		15	15q13.1	38	1	EAVQQQQNQLVWVSEGK	B11 ; B12 ; B14 ; B15	4	[K].EAIQQQQNQLVWVSEGK.[A]	Q07157-2 [788-804]; Q07157 [788-804]		4	13	0.307692	0.235294	0.11325	2.07765	1.05495	1.01321	rs7179270:I790V	No	PASSENGER/OTHER	2.06	2229515	1	PAp03110413		No	TJP1	I790V
290	P49720	P49720	PSMB3	M34L	M34L		17	17q12	50	3	FGIQAQLVTTDFQK	B10 ; B13 ; B14 ; B15 ; B2 ; B3 ; B4 ; B5 ; B6 ; B7 ; B9	11	[R].FGIQAQMVTTDFQK.[I]...[R].FGIQAQMVTTDFQK.[I]...[R].RFGIQAQMVTTDFQK.[I]	P49720 [28-41]...P49720 [28-41]...P49720 [27-41]		23	113	0.20354	0.169118	0.0814	2.07761	1.05493	1.01319	Not Found	No	PASSENGER/OTHER	2.95	4907	2	PAp03102317	PAp03581530	Yes	PSMB3	M34L
291	P36871	P36871-2	PGM1	R239C	R221C		1	1p31.3	116	2	ICIDAMHGVVGPYVK	B1 ; B10 ; B12 ; B13 ; B14 ; B15 ; B2 ; B3 ; B4 ; B5 ; B6 ; B7 ; B8	13	[K].IRIDAMHGVVGPYVK.[K]...[K].IRIDAMHGVVGPYVK.[K]	P36871 [220-234]...P36871 [220-234]		20	20	1	0.5	0.24073	2.07702	1.05451	1.0129	rs1126728:R221C_rs1126728:R239C	No	PASSENGER/OTHER	1	1126728	4	PAp01432333	PAp03361255_PAp03562222_PAp06354176	No	PGM1	R221C
292	O95544	O95544-2	NADK	N407K	N262K		1	1p36.33	116	3	GSQAAGLDMDVGK + TAVHNGLGEK	B1 ; B10 ; B11 ; B12 ; B13 ; B3 ; B5 ; B9	8	[K].TAVHNGLGENGSQAAGLDMDVGK.[Q]...[K].TAVHNGLGENGSQAAGLDMDVGK.[Q]	O95544 [253-275]...O95544 [253-275]		13	2	6.5	0.866667	0.41882	2.06931	1.04915	1.0091	rs4751:N262K_rs4751:N407K	No	PASSENGER/OTHER	0.93	4751	#VALUE!	PAp01799247 + PAp03166849	PAp02250174_PAp03601145_PAp04370696_PAp06557436 + 0	No	NADK	N262K
293	P11216	P11216	PYGB	A303S	A303S		20	20p11.21	32	2	QEYFVVASTLQDIIR + LKQEYFVVASTLQDIIR	B1 ; B10 ; B12 ; B13 ; B14 ; B15 ; B2 ; B3 ; B4 ; B5 ; B6 ; B8 ; B9	13	[R].LKQEYFVVAATLQDIIR.[R]...[K].QEYFVVAATLQDIIR.[R]	P11216 [294-310]; P06737 [294-310]; P11217 [294-310]...P11216 [296-310]; P06737 [296-310]; P11217 [296-310]		42	75	0.56	0.358974	0.17455	2.05657	1.04024	1.00276	cs13686:A303S_rs2228976:A303S	No	PASSENGER/OTHER	2.46	2228976	6	PAp03101690	PAp03105261_PAp04499753_PAp04500600_PAp05448551_PAp06626491	No	PYGB	A303S
294	Q15149	Q15149-2	PLEC	R2859H	R2969H		8	8q24.3	34	11	HGYFDEEMNR	B1 ; B10 ; B11 ; B12 ; B13 ; B14 ; B15 ; B2 ; B3 ; B4 ; B5 ; B6 ; B7 ; B8 ; B9	15	[RQ].RGYFDEEMNR.[V]	P58107 [2365-2374]; [2901-2910]; [3432-3441]; [3966-3975]; [4500-4509]; [5033-5042]; Q15149-4 [2832-2841]; Q15149 [2969-2978]; Q15149-6 [2836-2845]; Q15149-3 [2855-2864]; Q15149-8 [2810-2819]; Q15149-5 [2832-2841]		41	6	6.83333	0.87234	0.4283	2.03675	1.02627	0.992741	rs6558407:R2969H_rs6558407:R2859H	No	PASSENGER/OTHER	1.75	6558407	2	PAp03104972	PAp03119143	No	PLEC	R2969H
295	Q969V6	Q969V6	MRTFA	S648G	S648G		22	22q13.1	25	4	QEALQPEPEPVPAPQLLLGPQGPGLIK	B13 ; B15 ; B2	3	[K].QEALQPEPEPVPAPQLLLGPQGPSLIK.[G]	Q969V6 [625-651]		4	1	4	0.8	0.393571	2.03267	1.02338	0.990654	rs878756:S648G_cs38167:S648G	Other mutations	PASSENGER/OTHER	0.86	878756	1	PAp01695427		No	MRTFA	S648G
296	P11047	P11047	LAMC1	R1121Q	R1121Q		1	1q25.3	116	11	LQNIQNTIEETGNLAEQAR	B11 ; B12 ; B13 ; B7 ; B8	5	[R].NTIEETGNLAEQAR.[A]	P11047 [1122-1135]		6	43	0.139535	0.122449	0.060748	2.01569	1.01127	0.981879	rs20559:R1121Q	No	PASSENGER/OTHER	1.4	20559	1	PAp03148904		No	LAMC1	R1121Q
297	P08237	P08237-3	PFKM	R171Q	R100Q		12	12q13.11	38	2	LQAAYNLVK	B1 ; B11 ; B12 ; B14 ; B15 ; B3 ; B4 ; B5 ; B6 ; B8 ; B9	11	[R].AAYNLVK.[R]	P08237-3 [172-178]		13	17	0.764706	0.433333	0.215414	2.01163	1.00837	0.979761	rs2228500:R100Q_rs2228500:R171Q	No	PASSENGER/OTHER	0.94	2228500	2	PAp03104734	PAp04352174	No	PFKM	R100Q
298	P30038	P30038-2	ALDH4A1	V410I	V470I		1	1p36.13	116	5	ETLQLIDSTTSYGLTGAVFSQDK	B10 ; B11 ; B12 ; B13 ; B14 ; B15 ; B2 ; B3 ; B4 ; B5 ; B6 ; B7 ; B8 ; B9	14	[K].ETLQLVDSTTSYGLTGAVFSQDK.[D]	P30038 [465-487]		16	41	0.390244	0.280702	0.14018	2.00244	1.00176	0.97493	rs2230709:V470I_rs2230709:V410I	No	PASSENGER/OTHER	2.82	2230709	2	PAp03578566	PAp04598000	No	ALDH4A1	V470I
299	Q15046	Q15046-2	KARS1	T623S	T595S		16	16q23.1	36	1	ENVATTDTLESTTVGSSV	B1 ; B11 ; B2 ; B9	4	[K].ENVATTDTLESTTVGTSV.[-]	Q15046 [580-597]		4	44	0.0909091	0.0833333	0.0419	1.98886	0.991943	0.967714	rs6834:T595S_rs6834:T623S	No	PASSENGER/OTHER	1.35	6834	3	PAp03146623	PAp03582007_PAp03587993	No	KARS1	T595S
300	Q9BQE5	Q9BQE5	APOL2	R182C	R182C		22	22q12.3	25	3	AQACNLDQSGTNVAK	B11 ; B15 ; B6 ; B8 ; B9	5	[R].NLDQSGTNVAK.[V]	Q9BQE5 [183-193]		6	33	0.181818	0.153846	0.077852	1.97614	0.982682	0.960858	rs7285167:R182C	No	PASSENGER/OTHER	1.86	7285167	1	PAp03587049		No	APOL2	R182C
301	P15924	P15924	DSP	R1738Q	R1738Q		6	6p24.3	47	2	RGQSEADSDK	B6	1	[R].GRSEADSDK.[N]	P15924 [1737-1745]		1	3	0.333333	0.25	0.126997	1.96855	0.977134	0.95673	rs6929069:R1738Q	No	PASSENGER/OTHER	4.55	6929069	1		PAp04376846	No	DSP	R1738Q
302	Q13087	Q13087	PDIA2	T119R	T119R		16	16p13.3	36	12	ELAEEFGVTEYPR	B4	1	[R].ELAEEFGVTEYPTLK.[F]	Q13087 [107-121]		1	4	0.25	0.2	0.1025	1.95122	0.964376	0.947176	rs45614840:T119R	No	PASSENGER/OTHER	2.47	45614840	0			No	PDIA2	T119R
303	P13236	P13236	CCL4	S80T	S80T						QVCADPSETWVQEYVYDLELN	B4 ; B6	2	[K].QVCADPSESWVQEYVYDLELN.[-]	P13236 [72-92]		2	3	0.666667	0.4	0.2078	1.92493	0.944804	0.932351	Not Found	No	PASSENGER/OTHER	3.6	1719152	0			No	CCL4	S80T
304	Q7Z434	Q7Z434	MAVS	Q93E	Q93E		20	20p13	32	7	GCELVDLADEVASVYESYQPR	B1 ; B10 ; B11 ; B12 ; B13 ; B15 ; B2 ; B3 ; B4 ; B5 ; B6 ; B8	12	[R].GCELVDLADEVASVYQSYQPR.[TE]	Q7Z434 [78-98]		19	20	0.95	0.487179	0.2533	1.92333	0.943606	0.931437	rs17857295:Q93E	No	PASSENGER/OTHER	2.88	17857295	1	PAp03148700		No	MAVS	Q93E
305	Q9HBL0	Q9HBL0	TNS1	V25I	V25I		2	2q35	68	6	IIAISFPSTANEENFR	B13 ; B8	2	[R].IIAVSFPSTANEENFR.[S]	Q9HBL0 [22-37]; Q9HBL0-2 [53-68]		3	39	0.0769231	0.0714286	0.03715	1.92271	0.943139	0.93108	rs41272679:V25I	No	CANCER	-6.2	Not Found	0			No	TNS1	V25I
306	Q8IUR0	Q8IUR0	TRAPPC5	S52A	S52A		19	19p13.2	51	10	VFSVAELQAR	B10 ; B12 ; B13 ; B14 ; B15 ; B2 ; B3 ; B4 ; B5 ; B6 ; B7 ; B8 ; B9	13	[R].VFSVAELQSR.[L]	Q8IUR0 [44-53]		15	11	1.36364	0.576923	0.30028	1.92128	0.942071	0.930264	rs6952:S52A	No	PASSENGER/OTHER	1.04	6952	1	PAp00769487		Yes	TRAPPC5	S52A
307	Q15149	Q15149-2	PLEC	H1349R	H1459R		8	8q24.3	34	11	YSELTTLTSQYIK	B1 ; B10 ; B11 ; B12 ; B13 ; B14 ; B15 ; B2 ; B3 ; B4 ; B5 ; B6 ; B7 ; B8 ; B9	15	[R].THYSELTTLTSQYIK.[F]	Q15149-4 [1321-1335]; Q15149 [1458-1472]; Q15149-6 [1325-1339]; Q15149-3 [1344-1358]; Q15149-8 [1299-1313]; Q15149-5 [1321-1335]		41	9	4.55556	0.82	0.42847	1.91379	0.93643	0.925945	rs55895668:H1459R_rs55895668:H1349R	No	PASSENGER/OTHER	2.07	55895668	9	PAp00396605	PAp00078889_PAp01765314_PAp02511574_PAp04677823_PAp04752853_PAp07076572_PAp07312311_PAp08318293	No	PLEC	H1459R
308	P00491	P00491	PNP	G51S	G51S		14	14q11.2	32	6	LTQAQIFDYSEIPNFPR	B1 ; B10 ; B11 ; B12 ; B13 ; B14 ; B15 ; B2 ; B3 ; B4 ; B5 ; B6 ; B7 ; B8 ; B9	15	[K].LTQAQIFDYGEIPNFPR.[S]	P00491 [42-58]		23	43	0.534884	0.348485	0.1823	1.9116	0.934781	0.924679	rs1049564:G51S	No	PASSENGER/OTHER	0.79	1049564	3	PAp01370323	PAp03393615_PAp04540604	No	PNP	G51S
309	Q13601	Q13601	KRR1	R134Q	R134Q		12	12q21.2	38	1	SVSFEQAVQILQDDVACDIIK	B1 ; B10 ; B11 ; B13 ; B14 ; B2 ; B4 ; B5 ; B6 ; B7 ; B9	11	[R].ILQDDVACDIIK.[I]	Q13601 [135-146]		22	24	0.916667	0.478261	0.250763	1.90722	0.931473	0.922135	rs11540407:R134Q	No	PASSENGER/OTHER	0.81	11540407	1	PAp03110462		No	KRR1	R134Q
310	P55789	P55789	GFER	F166L	F166L		16	16p13.3	36	12	ACLTQWLCHLHNEVNR	B1	1	[R].ACFTQWLCHLHNEVNR.[K]	P55789 [164-179]		1	5	0.2	0.166667	0.08807	1.89243	0.920243	0.913453	rs36041021:F166L	No	PASSENGER/OTHER	1.82	36041021	0			No	GFER	F166L
311	P32455	P32455	GBP1	E166D	E166D		1	1p22.2	116	4	SSPDENENEVDDSADFVSFFPDFVWTLR	B10 ; B6	2	[K].SSPDENENEVEDSADFVSFFPDFVWTLR.[D]	P32455 [156-183]		2	32	0.0625	0.0588235	0.03111	1.89082	0.919015	0.912499	rs17130717:E166D	No	PASSENGER/OTHER	3.41	17130717	1	PAp04373535		No	GBP1	E166D
312	Q2VPK5	Q2VPK5-5	CTU2	V332I	V332I		16	16q24.3	36	3	LFSVPSVFTPAIDTK	B10 ; B12 ; B15 ; B3 ; B6 ; B8	6	[R].LFSVPSVFTPAVDTK.[A]	Q2VPK5 [321-335]		6	18	0.333333	0.25	0.13254	1.88622	0.9155	0.909765	rs4782321:V332I	No	PASSENGER/OTHER	0.95	4782321	1	PAp03122094		No	CTU2	V332I
313	Q8TD55	Q8TD55-2	PLEKHO2	P240S	P290S		15	15q22.31	38	3	VSWENPSPQEAPAAESAESSQAPCSETSEAAPR	B1 ; B11 ; B14 ; B2 ; B3	5	[K].VSWENPSPQEAPAAESAEPSQAPCSETSEAAPR.[E]	Q8TD55 [272-304]		8	21	0.380952	0.275862	0.1468	1.87917	0.910095	0.905547	rs2010875:P290S	No	PASSENGER/OTHER	1.58	2010875	2	PAp03589278	PAp04398857	No	PLEKHO2	P290S
314	Q6UX04	Q6UX04	CWC27	P256A	P256A		5	5q12.3	44	2	GDAADLVDDGEDESAEHDEYIDGDEK	B1 ; B10 ; B3 ; B4 ; B6	5	[K].GDAPDLVDDGEDESAEHDEYIDGDEK.[N]	Q6UX04 [253-278]		6	5	1.2	0.545455	0.2912	1.87313	0.905449	0.901907	rs7735338:P256A	No	PASSENGER/OTHER	1.14	7735338	3	PAp01694218	PAp04816273_PAp05714186	No	CWC27	P256A
315	Q9NUJ3	Q9NUJ3	TCP11L1	K178R	K178R		11	11p13	52	2	QEAENGALDISR	B11 ; B2 ; B8 ; B9	4	[K].QEAENGALDISK.[L]	Q9NUJ3 [167-178]		4	8	0.5	0.333333	0.178285	1.86967	0.90278	0.899812	rs2273549:K178R	No	PASSENGER/OTHER	2.69	2273549	0			No	TCP11L1	K178R
316	P78524	P78524	ST5	D399E	D399E		11	11p15.4	52	9	RTFEYEAEK	B2 ; B4	2	[K].RTFEYEADK.[N]	P78524 [392-400]		2	1	2	0.666667	0.3579	1.86272	0.897409	0.895581	rs3812762:D399E	No	PASSENGER/OTHER	3.61	Not Found	0			No	ST5	D399E
317	Q9NU22	Q9NU22	MDN1	F440V	F440V		6	6q15	47	3	VAPGFQVFATR	B3 ; B5	2	[K].VAPGFQFFATR.[R]	Q9NU22 [434-444]		2	4	0.5	0.333333	0.179195	1.86017	0.895435	0.894023	rs4707569:F440V	No	PASSENGER/OTHER	1.27	4707569	2	PAp03582129	PAp05641845	No	MDN1	F440V
318	Q5VYY1	Q5VYY1	ANKRD22	Q148P	Q148P		10	10q23.31	37	2	NPSLIPLLLEAR	B9	1	[K].NQSLIPLLLEAR.[A]	Q5VYY1 [147-158]		2	26	0.0769231	0.0714286	0.03862	1.84952	0.887153	0.887458	rs2304804:Q148P	No	PASSENGER/OTHER	3.4	2304804	1	PAp03102203		No	ANKRD22	Q148P
319	P17655	P17655	CAPN2	K568Q	K568Q		1	1q41	116	3	QDIQSDGFSIETCK + RQDIQSDGFSIETCK	B1 ; B10 ; B11 ; B12 ; B13 ; B14 ; B15 ; B2 ; B3 ; B4 ; B5 ; B6 ; B7 ; B8 ; B9	15	[K].SDGFSIETCK.[I]	P17655 [569-578]		38	47	0.808511	0.447059	0.24271	1.84195	0.881231	0.882739	rs17599:K568Q_rs17599:K568*	No	PASSENGER/OTHER	2.43	17599	2	PAp03124203	PAp03102744	Yes	CAPN2	K568Q
320	P35749	P35749-2	MYH11	A1241T	A1234T		16	16p13.11	36	2	ENTDLAGELR	B1 ; B10 ; B11 ; B12 ; B13 ; B14 ; B15 ; B2 ; B3 ; B4 ; B5 ; B8 ; B9	13	[K].ENADLAGELR.[V]	P35749-4 [1232-1241]; P35749 [1232-1241]; P35749-3 [1239-1248]		15	16	0.9375	0.483871	0.267113	1.81148	0.857172	0.863358	cs38644:A1234T_rs16967494:A1234T_rs16967494:A1241T	Other mutations	PASSENGER/OTHER	3.24	16967494	2	PAp03104162	PAp03104999	No	MYH11	A1234T
321	Q9BV36	Q9BV36-2	MLPH	L153P	L153P		2	2q37.3	68	5	LQGGAGPEPISEER	B12 ; B14 ; B2 ; B3 ; B4 ; B5 ; B6 ; B7 ; B8 ; B9	10	[R].LQGGAGPELISEER.[S]	Q9BV36-3 [145-158]; Q9BV36 [145-158]		10	24	0.416667	0.294118	0.162916	1.80533	0.852265	0.859363	rs3751109:L153P	No	PASSENGER/OTHER	3.09	3751109	1	PAp04361219		No	MLPH	L153P
322	Q96D53	Q96D53	COQ8B	H174R	H174R		19	19q13.2	51	6	VGQMLSIQDNSFISPQLQR	B15 ; B2 ; B3 ; B4 ; B5 ; B6 ; B7 ; B8	8	[K].VGQMLSIQDNSFISPQLQHIFER.[V]	Q96D53 [156-178]		8	1	8	0.888889	0.492591	1.80452	0.851613	0.858831	rs3865452:H174R	No	PASSENGER/OTHER	2.87	3865452	1	PAp01702553		No	COQ8B	H174R
323	P31942	P31942-2	HNRNPH3	G269A	G284A		10	10q21.3	37	3	YIELFLNSTPGGGSGMGGSGMGAYGR	B10 ; B3 ; B4 ; B5 ; B6	5	[R].YIELFLNSTPGGGSGMGGSGMGGYGR.[D]...[R].YIELFLNSTPGGGSGMGGSGMGGYGR.[D]...[R].YIELFLNSTPGGGSGMGGSGMGGYGR.[D]	P31942-2 [247-272]; P31942 [262-287]...P31942-2 [247-272]; P31942 [262-287]...P31942-2 [247-272]; P31942 [262-287]		9	62	0.145161	0.126761	0.0703	1.80314	0.850509	0.85793	rs16925347:G284A_rs16925347:G269A	No	PASSENGER/OTHER	2.7	16925347	1	PAp03110357		No	HNRNPH3	G284A
324	Q1ED39	Q1ED39	KNOP1	R28Q	R28Q		16	16p12.3	36	2	EPETQYSVLNNDDYFADVSPLR	B1 ; B2 ; B7 ; B8	4	[R].YSVLNNDDYFADVSPLR.[A]	Q1ED39 [29-45]		4	8	0.5	0.333333	0.18533	1.79859	0.846869	0.854953	rs11640454:R28Q	No	PASSENGER/OTHER	2.05	11640454	2	PAp03153125	PAp05713883	No	KNOP1	R28Q
325	Q9Y289	Q9Y289	SLC5A6	L573F	L573F		2	2p23.3	68	3	LLSLFPLSCQK	B10 ; B3 ; B5	3	[K].LLSLLPLSCQK.[R]	Q9Y289 [569-579]		3	26	0.115385	0.103448	0.05753	1.79816	0.846523	0.85467	rs61737373:L573F	No	PASSENGER/OTHER	4.09	Not Found	0			No	SLC5A6	L573F
326	P48147	P48147	PREP	L351V	L351V		6	6q21	47	3	SNFLVVCYLHDVK	B10 ; B11 ; B12 ; B13 ; B2 ; B3 ; B4 ; B8 ; B9	9	[R].SNFLVLCYLHDVK.[N]	P48147 [346-358]		10	29	0.344828	0.25641	0.142812	1.79544	0.844337	0.852877	rs12192054:L351V	No	PASSENGER/OTHER	1.14	12192054	1	PAp03137129		No	PREP	L351V
327	Q96S44	Q96S44	TP53RK	T129A	T129A		20	20q13.12	32	4	DYIQSAMETEK	B1 ; B10 ; B12 ; B13 ; B4 ; B7 ; B8	7	[R].DYIQSTMETEK.[T]...[R].DYIQSTMETEK.[T]	Q96S44 [124-134]...Q96S44 [124-134]		10	49	0.204082	0.169492	0.094751	1.78881	0.839	0.84849	rs11550540:T129A	No	PASSENGER/OTHER	2.02	11550540	1	PAp03614270		No	TP53RK	T129A
328	Q6IPR3	Q6IPR3	TYW3	M121V	M121V		1	1p31.1	116	3	QLQDAQILHSVAIDSGFR	B5	1	[R].QLQDAQILHSMAIDSGFR.[N]...[R].QLQDAQILHSMAIDSGFR.[N]	Q6IPR3 [111-128]...Q6IPR3 [111-128]		1	4	0.25	0.2	0.112403	1.77931	0.831319	0.842145	rs1133891:M121V	No	PASSENGER/OTHER	1.84	1133891	1	PAp00785246		No	TYW3	M121V
329	P22033	P22033	MMUT	R532H	R532H		6	6p12.3	47	3	DQALAEHCLAALTECAASGDGNILALAVDASR	B1 ; B10 ; B11 ; B12 ; B14 ; B15 ; B2 ; B3 ; B4 ; B5 ; B6 ; B7 ; B8	13	[R].CLAALTECAASGDGNILALAVDASR.[A]	P22033 [533-557]		25	14	1.78571	0.641026	0.36034	1.77895	0.831023	0.8419	rs1141321:R532H	No	PASSENGER/OTHER	1.93	1141321	1	PAp03161302		No	MMUT	R532H
330	P49591	P49591	SARS	G387E	G387E		1	1p13.3	116	3	LDLEAWFPGSEAFR + KLDLEAWFPGSEAFR	B9	1	[K].LDLEAWFPGSGAFR.[E]...[K].KLDLEAWFPGSGAFR.[E]	P49591 [377-390]...P49591 [376-390]		2	74	0.027027	0.0263158	0.01493	1.76261	0.817715	0.830818	rs140717526:G387E	No	no weights		Not Found	0			No	SARS	G387E
331	Q9UH99	Q9UH99-2	SUN2	L89R	L89R		22	22q13.1	25	4	HGDANWGEDLR	B1 ; B12 ; B14 ; B15	4	[R].SSLEELHGDANWGEDLR.[V]	Q9UH99 [84-100]		5	21	0.238095	0.192308	0.1092	1.76106	0.816444	0.829753	rs35496634:L89R	No	PASSENGER/OTHER	2.38	35496634	10	PAp03614282	PAp00492065_PAp02723415_PAp04440190_PAp04660151_PAp04690604_PAp06315514_PAp07780039_PAp07780139_PAp08171663	No	SUN2	L89R
332	O15230	O15230	LAMA5	H1717Y	H1717Y		20	20q13.33	32	10	YELYSETQR	B11 ; B14 ; B4	3	[R].YELHSETQR.[G]	O15230 [1714-1722]		3	16	0.1875	0.157895	0.089752	1.75923	0.814947	0.828499	rs875379:H1717Y	No	PASSENGER/OTHER	3.31	875379	1	PAp03604268		No	LAMA5	H1717Y
333	P14314	P14314	PRKCSH	A291T	A291T		19	19p13.2	51	10	SEALPTDLPTPSAPDLTEPK + YRSEALPTDLPTPSAPDLTEPK	B1 ; B10 ; B11 ; B12 ; B14 ; B15 ; B2 ; B3 ; B4 ; B5 ; B6 ; B7 ; B8 ; B9	14	[K].YRSEALPTDLPAPSAPDLTEPK.[E]...[R].SEALPTDLPAPSAPDLTEPK.[E]	P14314 [280-301]...P14314 [282-301]		58	103	0.563107	0.360248	0.20542	1.75372	0.810416	0.824693	Not Found	No	PASSENGER/OTHER	1.93	11557488	2	PAp03146897	PAp04599141	No	PRKCSH	A291T
334	O75439	O75439	PMPCB	E396D	E396D		7	7q22.1	36	5	LCTSVTESDVAR	B1 ; B4 ; B5	3	[R].LCTSVTESEVAR.[A]	O75439 [388-399]		3	19	0.157895	0.136364	0.077931	1.7498	0.80719	0.821975	rs3087615:E396D	No	PASSENGER/OTHER	1.58	3087615	1	PAp03104178		No	PMPCB	E396D
335	P25774	P25774	CTSS	R113W	R113W		1	1q21.3	116	8	SNPNWILPDSVDWR	B11 ; B12 ; B13 ; B2 ; B3 ; B4 ; B5 ; B6 ; B7 ; B9	10	[R].ILPDSVDWR.[E]	P25774 [114-122]		17	10	1.7	0.62963	0.36038	1.74713	0.804984	0.820113	rs2230061:R113W	No	PASSENGER/OTHER	0.95	2230061	1	PAp03101953		No	CTSS	R113W
336	Q9NX58	Q9NX58	LYAR	D151N	D151N		4	4p16.3	28	5	EQNQRPLHPVANPHAEISTK	B10 ; B12 ; B4	3	[K].EQDQRPLHPVANPHAEISTK.[V]	Q9NX58 [149-168]		3	23	0.130435	0.115385	0.066129	1.74484	0.803096	0.818517	rs2272739:D151N	No	PASSENGER/OTHER	1.54	Not Found	0			No	LYAR	D151N
337	Q9Y2E5	Q9Y2E5	MAN2B2	G624R	G624R		4	4p16.1	28	2	VTQEFLEYHVNR	B6 ; B7	2	[R].VTQEFLEYHVNGDVK.[Q]	Q9Y2E5 [613-627]		2	10	0.2	0.166667	0.09553	1.74465	0.80294	0.818385	rs61733402:G624R	No	PASSENGER/OTHER	1.35	Not Found	1	PAp06585888		No	MAN2B2	G624R
338	P98160	P98160	HSPG2	S4331N	S4331N		1	1p36.12	116	4	GNVYIGGAPDVATLTGGR	B1 ; B10 ; B13 ; B14 ; B2 ; B3 ; B4 ; B6 ; B7	9	[K].GSVYIGGAPDVATLTGGR.[F]	P98160 [4330-4347]		10	23	0.434783	0.30303	0.173811	1.74345	0.801943	0.81754	rs3736360:S4331N	No	PASSENGER/OTHER	4.38	3736360	6	PAp03101686	PAp03646090_PAp04666668_PAp07729661_PAp07730442_PAp07735667	No	HSPG2	S4331N
339	P10253	P10253	GAA	V816I	V816I		17	17q25.3	50	12	EPAIHSEGQWVTLPAPLDTINIHLR	B10	1	[R].EPAIHSEGQWVTLPAPLDTINVHLR.[A]	P10253 [795-819]		1	39	0.025641	0.025	0.01439	1.73732	0.796862	0.813229	rs1800314:V816I	No	PASSENGER/OTHER	2.99	1800314	3	PAp03403454	PAp04599507_PAp04599510	No	GAA	V816I
340	Q5VTT5	Q5VTT5	MYOM3	I1066T	I1066T		1	1p36.11	116	4	GLVEVTIQNLSEEDK	B14	1	[K].GLVEVIIQNLSEEDK.[G]	Q5VTT5 [1061-1075]		1	3	0.333333	0.25	0.14535	1.71999	0.782397	0.800866	rs12145360:I1066T	No	PASSENGER/OTHER	2.92	12145360	0			No	MYOM3	I1066T
341	Q9UBW5	Q9UBW5-3	BIN2	S22N	S48N		12	12q13.13	38	5	FEQSANNFYQQQAEGHK	B15 ; B2 ; B3 ; B4 ; B6	5	[R].FEQSASNFYQQQAEGHK.[L]...[K].DERFEQSASNFYQQQAEGHK.[L]	Q9UBW5 [43-59]...Q9UBW5 [40-59]		5	22	0.227273	0.185185	0.108453	1.70752	0.771899	0.791808	rs7312857:S22N	No	PASSENGER/OTHER	2.34	7312857	2	PAp03602145	PAp04578193	No	BIN2	S48N
342	Q9UK61	Q9UK61-3	TASOR	T1046R	T1046R		3	3p14.3	56	4	VSTPIFSTQEK	B1 ; B10 ; B11 ; B14 ; B15 ; B2 ; B4 ; B7 ; B9	9	[K].NVSYVSTVSTPIFSTQEK.[M]	Q9UK61 [1040-1057]		10	3	3.33333	0.769231	0.451	1.70561	0.770289	0.790413	Not Found	No	PASSENGER/OTHER	2.02	9835332	5	PAp02278568	PAp02384957_PAp04370151_PAp07186879_PAp08202765	No	TASOR	T1046R
343	Q96HY6	Q96HY6	DDRGK1	A303T	A303T		20	20p13	32	7	VSIAELAQASNSLITWGR	B1 ; B12 ; B14 ; B15 ; B3 ; B4 ; B5 ; B6 ; B7 ; B8 ; B9	11	[R].VSIAELAQASNSLIAWGR.[E]	Q96HY6 [289-306]		16	34	0.470588	0.32	0.18774	1.70448	0.769336	0.789586	rs11591:A303T	No	PASSENGER/OTHER	0.94	11591	2	PAp03110348	PAp05639301	No	DDRGK1	A303T
344	Q9BVK2	Q9BVK2-2	ALG8	N222S	N222S		11	11q14.1	52	2	SYCFTASKPDGSIR	B1 ; B11 ; B14 ; B15 ; B2 ; B3 ; B6 ; B7	8	[R].SYCFTANKPDGSIR.[W]	Q9BVK2 [216-229]		8	12	0.666667	0.4	0.234849	1.70322	0.768267	0.788657	rs665278:N222S	No	PASSENGER/OTHER	2.28	665278	1	PAp03482772		No	ALG8	N222S
345	Q9H2G2	Q9H2G2	SLK	T697I	T697I		10	10q24.33	37	3	EPEVIVVSQPTEPQPVLIPSININSDSGENK + KEPEVIVVSQPTEPQPVLIPSININSDSGENK	B1 ; B10 ; B11 ; B12 ; B13 ; B14 ; B15 ; B2 ; B3 ; B5	10	[K].EPEVTVVSQPTEPQPVLIPSININSDSGENK.[E]...[K].KEPEVTVVSQPTEPQPVLIPSININSDSGENK.[E]	Q9H2G2-2 [693-723]...Q9H2G2-2 [692-723]		15	22	0.681818	0.405405	0.238872	1.69717	0.763128	0.784185	rs3740469:T697I	No	PASSENGER/OTHER	-0.65	3740469	2	PAp04534280	PAp04378082	No	SLK	T697I
346	Q9BQG0	Q9BQG0-2	MYBBP1A	F35L	F35L		17	17p13.2	50	6	ELLDFFWDIAKPEQETR	B1	1	[R].EFLDFFWDIAKPEQETR.[L]	Q9BQG0 [34-50]		1	20	0.05	0.047619	0.02807	1.69644	0.76251	0.783646	rs117128211:F35L	No	PASSENGER/OTHER	0.89	Not Found	0			No	MYBBP1A	F35L
347	Q6UWP7	Q6UWP7-3	LCLAT1	I252V	I290V		2	2p23.1	68	1	YPVDTLPTSK	B1 ; B10 ; B9	3	[R].YPIDTLPTSK.[E]	Q6UWP7 [288-297]		3	11	0.272727	0.214286	0.126462	1.69447	0.760832	0.782181	rs12471868:I290V_rs12471868:I252V	No	PASSENGER/OTHER	0.61	12471868	3	PAp04049193	PAp07048767_PAp07131947	No	LCLAT1	I290V
348	Q32MZ4	Q32MZ4-2	LRRFIP1	H759D	H783D		2	2q37.3	68	5	ALDSNSLENDDLSAPGREPGDFNPESR	B1 ; B10 ; B12 ; B14 ; B2 ; B5 ; B6 ; B7 ; B8 ; B9	10	[K].ALDSNSLENDDLSAPGREPGHFNPESR.[E]	Q32MZ4 [763-789]; Q32MZ4-3 [707-733]		14	21	0.666667	0.4	0.2367	1.6899	0.75694	0.778776	rs3739038:H783D_rs3739038:H759D	No	PASSENGER/OTHER	3.26	3739038	2	PAp03098487	PAp03479709	No	LRRFIP1	H783D
349	O75683	O75683	SURF6	T175M	T175M		9	9q34.2	29	1	AEEAMEAQEVVEATPEGACTEPR	B1 ; B10 ; B11 ; B12 ; B13 ; B14 ; B2 ; B3 ; B6 ; B7 ; B8	11	[K].AEEATEAQEVVEATPEGACTEPR.[E]	O75683 [171-193]		19	13	1.46154	0.59375	0.35144	1.68948	0.756577	0.778458	rs886089:T175M	No	PASSENGER/OTHER	2.5	886089	2	PAp03146712	PAp03165671	No	SURF6	T175M
350	Q8N5S9	Q8N5S9-2	CAMKK1	E413G	E375G		17	17p13.2	50	6	NEPVVFPEGPEISEELK	B1 ; B12 ; B3	3	[K].NEPVVFPEEPEISEELK.[D]	Q8N5S9 [367-383]		3	1	3	0.75	0.444115	1.68875	0.755957	0.777915	Not Found	No	PASSENGER/OTHER	1.04	7214723	0			No	CAMKK1	E375G
351	O75487	O75487	GPC4	A442V	A442V		X	Xq26.2	13	1	YLFAVTGNGLVNQGNNPEVQVDTSKPDILILR	B4	1	[R].YLFAVTGNGLANQGNNPEVQVDTSKPDILILR.[Q]	O75487 [432-463]		1	1	1	0.5	0.297732	1.67936	0.747914	0.77084	rs1048369:A442V	No	PASSENGER/OTHER	1.67	1048369	1	PAp03146834		No	GPC4	A442V
352	Q96JB6	Q96JB6	LOXL4	R154Q	R154Q		10	10q24.2	37	3	GYLSETVSNALGPQGQR	B1 ; B13 ; B2 ; B4 ; B5 ; B8	6	[R].GYLSETVSNALGPQGR.[R]	Q96JB6 [139-154]		9	28	0.321429	0.243243	0.1458	1.66834	0.738409	0.762424	rs33995374:R154Q	No	PASSENGER/OTHER	4.17	33995374	0			No	LOXL4	R154Q
353	Q8NC44	Q8NC44	RETREG2	R374H	R374H		2	2q35	68	6	DLGEGEEGELAPPEDLLGHPQALSR	B1 ; B10 ; B11 ; B3 ; B5	5	[R].DLGEGEEGELAPPEDLLGRPQALSR.[Q]	Q8NC44 [356-380]		6	20	0.3	0.230769	0.138392	1.6675	0.73769	0.761785	rs3210652:R374H	No	PASSENGER/OTHER	0.56	3210652	1	PAp01162903		No	RETREG2	R374H
354	Q14005	Q14005-2	IL16	N1147K	N1147K		15	15q25.1	38	2	GLASQEGTIQK	B14 ; B15 ; B7 ; B8 ; B9	5	[R].VFPNGLASQEGTIQK.[G]	Q14005 [1144-1158]; Q14005-2 [1144-1158]		5	33	0.151515	0.131579	0.079231	1.6607	0.731792	0.756529	rs11556218:N1147K	No	PASSENGER/OTHER	2.78	11556218	15	PAp02568432	PAp00489078_PAp04374932_PAp05139265_PAp05162643_PAp05167773_PAp08241430_PAp08301628_PAp08324275_PAp08325400_PAp08352906_PAp08400191_PAp08429261_PAp08562850_PAp08632180	No	IL16	N1147K
355	Q05707	Q05707	COL14A1	V1342L	V1342L		8	8q24.12	34	3	TLTYFNYDQSGDFQTLTFEGPEIR	B1 ; B10 ; B12 ; B13 ; B14 ; B15 ; B2 ; B3 ; B5 ; B6 ; B7 ; B9	12	[K].TLTYFNYDQSGDFQTVTFEGPEIR.[K]	Q05707-2 [1327-1350]; Q05707 [1327-1350]		16	44	0.363636	0.266667	0.1612	1.65426	0.726186	0.75151	rs17833992:V1342L	No	PASSENGER/OTHER	2.1	17833992	3	PAp03577584	PAp03577582_PAp04518081	No	COL14A1	V1342L
356	Q8N6R0	Q8N6R0-3	EEF1AKNMT	M273I	M359I		1	1q24.3	116	2	VIELAPAGMPTQQQVPFLSVGGDIGVR	B2 ; B3 ; B6 ; B8	4	[R].VMELAPAGMPTQQQVPFLSVGGDIGVR.[T]...[R].VMELAPAGMPTQQQVPFLSVGGDIGVR.[T]...[R].VMELAPAGMPTQQQVPFLSVGGDIGVR.[T]	Q8N6R0 [358-384]...Q8N6R0 [358-384]...Q8N6R0 [358-384]		6	13	0.461538	0.315789	0.192522	1.64028	0.71394	0.740473	rs2232819:M359I_rs2232819:M273I	No	PASSENGER/OTHER	1	2232819	1	PAp03150947		No	EEF1AKNMT	M359I
357	Q5T749	Q5T749	KPRP	R168H	R168H		1	1q21.3	116	8	GHPAVCQPQGR	B10 ; B12 ; B9	3	[R].GRPAVCQPQGR.[F]	Q5T749 [167-177]		3	14	0.214286	0.176471	0.108216	1.63073	0.705514	0.732818	Not Found	No	PASSENGER/OTHER	2.74	16834461	1	PAp03480734		No	KPRP	R168H
358	Q9ULH1	Q9ULH1	ASAP1	I728V	I728V		8	8q24.21	34	1	QEEIDESDDDLDDKPSPVK	B1 ; B12 ; B9	3	[R].QEEIDESDDDLDDKPSPIK.[K]	Q9ULH1 [711-729]		3	1	3	0.75	0.463685	1.61748	0.693746	0.722042	rs966185:I728V	No	PASSENGER/OTHER	2.13	966185	2	PAp03093248	PAp03095576	No	ASAP1	I728V
359	O15382	O15382-2	BCAT2	T94R	T186R		19	19q13.33	51	5	DWVPDAAGTSLYVRPVLIGNEPSLGVSQPR	B1 ; B10 ; B11 ; B12 ; B15 ; B2 ; B4 ; B8	8	[K].DWVPDAAGTSLYVRPVLIGNEPSLGVSQPTR.[A]	O15382 [157-187]		9	19	0.473684	0.321429	0.1989	1.61603	0.692455	0.720855	rs11548193:T186R_rs11548193:T94R	No	PASSENGER/OTHER	2.33	11548193	2	PAp03480958	PAp03141501	No	BCAT2	T186R
360	P35579	P35579	MYH9	I1626V	I1626V		22	22q12.3	25	3	DLEAHVDSANK	B1 ; B10 ; B11 ; B12 ; B13 ; B14 ; B15 ; B2 ; B3 ; B4 ; B5 ; B6 ; B9	13	[K].DLEAHIDSANK.[N]	P35579 [1621-1631]		26	55	0.472727	0.320988	0.200203	1.60331	0.681054	0.710311	rs2269529:I1626V	Other mutations	PASSENGER/OTHER	3.34	2269529	9	PAp03095440	PAp03105597_PAp03593391_PAp03602040_PAp04375883_PAp04376086_PAp05609659_PAp05609661_PAp05610171	No	MYH9	I1626V
361	Q9Y2G2	Q9Y2G2-5	CARD8	F102I	F27I		19	19q13.33	51	5	ELPCVSETLCDISHFFQEDDETEAEPLLIR	B6 ; B8	2	[R].ELPCVSETLCDISHFFQEDDETEAEPLLFR.[A]	Q9Y2G2-5 [74-103]		2	2	1	0.5	0.3143	1.59084	0.669786	0.699797	rs2043211:F102I	No			Not Found	0			No	CARD8	F27I
362	Q8NBF2	Q8NBF2	NHLRC2	V314I	V314I		10	10q25.3	37	4	VSTIAGIGIQGTDK	B1 ; B10 ; B11 ; B13 ; B15 ; B2 ; B3 ; B4 ; B5 ; B6 ; B7 ; B8 ; B9	13	[K].VSTVAGIGIQGTDK.[E]	Q8NBF2 [311-324]		21	26	0.807692	0.446809	0.281168	1.58912	0.668224	0.698333	rs7913176:V314I	No	PASSENGER/OTHER	1.15	7913176	2	PAp03597025	PAp03590756	No	NHLRC2	V314I
363	Q9HC36	Q9HC36	MRM3	G45E	G45E		17	17p13.3	50	6	VVFPSEEVVEQK	B1 ; B10 ; B11 ; B13 ; B4 ; B6 ; B7 ; B8	8	[K].VVFPSGEVVEQK.[R]	Q9HC36 [40-51]		10	14	0.714286	0.416667	0.263397	1.5819	0.661655	0.692153	rs2249542:G45E	No	PASSENGER/OTHER	2.28	2249542	1	PAp03139231		No	MRM3	G45E
364	Q9BX59	Q9BX59	TAPBPL	A42V	A42V		12	12p13.31	38	7	AVDVVLDCFLVK	B11 ; B12 ; B13 ; B14 ; B15 ; B2 ; B3 ; B4 ; B5 ; B7 ; B8 ; B9	12	[R].AVDVVLDCFLAK.[D]	Q9BX59 [32-43]		19	23	0.826087	0.452381	0.286534	1.5788	0.658832	0.689488	rs2041385:A42V	No	PASSENGER/OTHER	6.44	2041385	1	PAp01795952		No	TAPBPL	A42V
365	P01024	P01024	C3	P314L	P314L		19	19p13.3	51	10	VLLDGVQNLR	B1 ; B10 ; B11 ; B12 ; B13 ; B14 ; B15 ; B3 ; B4 ; B5 ; B6 ; B7 ; B8 ; B9	14	[K].VLLDGVQNPR.[A]...[R].KVLLDGVQNPR.[A]	P01024 [306-315]...P01024 [305-315]		28	60	0.466667	0.318182	0.202037	1.57487	0.655232	0.686081	rs1047286:P314L	No	PASSENGER/OTHER	3.95	1047286	4	PAp00138495	PAp00137066_PAp00137500_PAp00137827	Yes	C3	P314L
366	A2RTX5	A2RTX5	TARSL2	A39S	A39S		15	15q26.3	38	1	LRDEQLNSPYSCQAEGPCLTR	B10 ; B2 ; B3 ; B4 ; B6 ; B8 ; B9	7	[R].LRDEQLNAPYSCQAEGPCLTR.[E]	A2RTX5 [32-52]		7	12	0.583333	0.368421	0.23548	1.56455	0.645751	0.677061	rs1143136:A39S	No	no weights		Not Found	0			No	TARSL2	A39S
367	P26373	P26373	RPL13	A112T	A112T		16	16q24.3	36	3	STESLQTNVQR	B1 ; B10 ; B11 ; B12 ; B14 ; B15 ; B3 ; B4 ; B5 ; B7 ; B8 ; B9	12	[K].STESLQANVQR.[L]...[R].NKSTESLQANVQR.[L]	P26373 [106-116]...P26373 [104-116]		21	39	0.538462	0.35	0.2239	1.5632	0.6445	0.675867	rs9930567:A112T	No	PASSENGER/OTHER	1.5	9930567	2	PAp03110080	PAp03112472	Yes	RPL13	A112T
368	Q6ZNB6	Q6ZNB6	NFXL1	P246L	P246L		4	4p12	28	1	VEDPPLDLWLVPHSCGQVCER	B1 ; B11 ; B12 ; B15 ; B2 ; B5 ; B6 ; B7	8	[K].VEDPPLDPWLVPHSCGQVCER.[E]	Q6ZNB6 [239-259]		10	11	0.909091	0.47619	0.30548	1.55883	0.640461	0.672	rs12651301:P246L	No	PASSENGER/OTHER	0.91	12651301	1	PAp03602547		No	NFXL1	P246L
369	Q9UKK3	Q9UKK3	PARP4	G1265A	G1265A		13	13q12.12	26	6	MELSQPEVSEDFEEDALGVLPAFTSNLER	B1 ; B10 ; B11 ; B12 ; B14 ; B15 ; B2 ; B4 ; B5 ; B7 ; B8 ; B9	12	[K].MELSQPEVSEDFEEDGLGVLPAFTSNLER.[G]...[K].MELSQPEVSEDFEEDGLGVLPAFTSNLER.[G]	Q9UKK3 [1250-1278]...Q9UKK3 [1250-1278]		19	14	1.35714	0.575758	0.3696	1.55779	0.639497	0.671075	rs1050110:G1265A	No	PASSENGER/OTHER	4.75	1050110	2	PAp04381577	PAp04368527	No	PARP4	G1265A
370	Q9UPQ3	Q9UPQ3-2	AGAP1	V618I	V671I		2	2q37.2	68	1	SLDLDDWPIELIK	B1 ; B10 ; B13 ; B14 ; B15 ; B2 ; B3 ; B4 ; B5 ; B7 ; B8 ; B9	12	[R].SLDLDDWPVELIK.[V]	Q9UPQ3 [663-675]		21	5	4.2	0.807692	0.520364	1.55217	0.634285	0.666063	rs2034648:V671I_rs2034648:V618I	No	PASSENGER/OTHER	-0.02	2034648	2	PAp00077645	PAp04434457	No	AGAP1	V671I
371	A5D8V6	A5D8V6	VPS37C	T8N	T8N		11	11q12.2	52	3	NLQELEELQNDSEAIDQLALESPEVQDLQLER	B2 ; B5 ; B9	3	[K].TLQELEELQNDSEAIDQLALESPEVQDLQLER.[E]	A5D8V6 [8-39]		3	33	0.0909091	0.0833333	0.0538	1.54895	0.631288	0.663172	rs80029472:T8N	No	PASSENGER/OTHER	1.67	Not Found	0			No	VPS37C	T8N
372	Q96JM3	Q96JM3	CHAMP1	A586S	A586S		13	13q34	26	4	AVELGDELQIDSIDDQK	B5 ; B7	2	[K].AVELGDELQIDAIDDQK.[C]	Q96JM3 [575-591]		2	36	0.0555556	0.0526316	0.03406	1.54526	0.62785	0.659848	rs117710037:A586S	No	PASSENGER/OTHER	3.14	Not Found	0			No	CHAMP1	A586S
373	P02787	P02787	TF	P589S	P589S		3	3q22.1	56	2	SVEEYANCHLAR	B1 ; B10 ; B11 ; B12 ; B13 ; B14 ; B15 ; B2 ; B3 ; B4 ; B5 ; B6 ; B7 ; B8 ; B9	15	[R].KPVEEYANCHLAR.[A]...[K].DYELLCLDGTRKPVEEYANCHLAR.[A]	P02787 [588-600]...P02787 [577-600]		52	151	0.344371	0.256158	0.166074	1.54243	0.625206	0.657285	rs1049296:P589S	No	PASSENGER/OTHER	2.15	1049296	9	PAp03104744	PAp03105355_PAp03393643_PAp03435962_PAp03436010_PAp04665743_PAp06549871_PAp06576940_PAp06577096	No	TF	P589S
374	Q567U6	Q567U6	CCDC93	R179C	R179C		2	2q14.1	68	5	TVVDLSEVYKPCR	B3	1	[K].TVVDLSEVYKPR.[R]	Q567U6 [168-179]		1	7	0.142857	0.125	0.08139	1.53582	0.619005	0.651253	rs33975708:R179C	No	PASSENGER/OTHER	0.83	33975708	2	PAp04510572	PAp04620930	No	CCDC93	R179C
375	Q96AQ6	Q96AQ6	PBXIP1	G357D	G357D		1	1q21.3	116	8	GPDGVCLSGDRGPQGDK + GPDGVCLSGDR	B1 ; B10 ; B12 ; B2 ; B3 ; B4 ; B5 ; B6 ; B8	9	[R].GPDGVCLSGGR.[G]	Q96AQ6 [348-358]		12	6	2	0.666667	0.43502	1.5325	0.615884	0.648206	rs2061690:G357D	No	PASSENGER/OTHER	2.65	2061690	4	PAp04693589	PAp00040545_PAp03607568_PAp06857955	No	PBXIP1	G357D
376	P32455	P32455	GBP1	A409G	A409G		1	1p22.2	116	4	CSGLLQVIFSPLEEEVK	B1 ; B10 ; B11 ; B12 ; B13 ; B14 ; B15 ; B2 ; B3 ; B4 ; B5 ; B6 ; B7 ; B8 ; B9	15	[R].CSALLQVIFSPLEEEVK.[A]	Q9H0R5 [405-421]; P32455 [407-423]		35	37	0.945946	0.486111	0.3188	1.52482	0.608634	0.6411	rs61746650:A409G_rs1048443:A409G	No	PASSENGER/OTHER	4.32	1048443	5	PAp01693587	PAp02202868_PAp02267336_PAp05161643_PAp06750674	No	GBP1	A409G
377	Q9NW81	Q9NW81-4	DMAC2	C165S	C159S		19	19q13.2	51	6	CSHVDDWCLSR	B12 ; B2 ; B6	3	[R].CCHVDDWCLSR.[L]	Q9NW81 [158-168]		3	2	1.5	0.6	0.3941	1.52246	0.606401	0.638902	rs1043413:C159S_rs1043413:C165S	No	PASSENGER/OTHER	1.64	1043413	1	PAp01693589		No	DMAC2	C159S
378	P51649	P51649-2	ALDH5A1	H180Y	H180Y		6	6p22.3	47	3	RVYGDIIYTPAK + VYGDIIYTPAK	B1 ; B10 ; B11 ; B12 ; B13 ; B14 ; B2 ; B4 ; B7 ; B9	10	[R].VYGDIIHTPAK.[D]...[R].RVYGDIIHTPAK.[D]	P51649 [174-184]...P51649 [173-184]		14	14	1	0.5	0.328426	1.52241	0.60636	0.638862	rs2760118:H180Y	No	PASSENGER/OTHER	2.89	2760118	4	PAp03581324	PAp03581323_PAp05196567_PAp07877765	No	ALDH5A1	H180Y
379	Q9BXB5	Q9BXB5	OSBPL10	N254D	N254D		3	3p22.3	56	4	DLVHAIESLPGSGPLTALDQDLLLLK	B3 ; B5 ; B9	3	[K].NLVHAIESLPGSGPLTALDQDLLLLK.[A]	Q9BXB5 [254-279]		4	2	2	0.666667	0.440691	1.51278	0.597198	0.629807	rs2290532:N254D	No	PASSENGER/OTHER	1.02	2290532	1	PAp03614936		No	OSBPL10	N254D
380	Q13084	Q13084	MRPL28	Y230C	Y230C		16	16p13.3	36	12	ICVAELIQQLQQQALSEPAVVQK	B1 ; B2 ; B4 ; B6 ; B7 ; B8	6	[K].IYVAELIQQLQQQALSEPAVVQK.[R]	Q13084 [229-251]		6	46	0.130435	0.115385	0.07628	1.51265	0.597074	0.629684	rs13226:Y230C	No	PASSENGER/OTHER	1.52	13226	1	PAp04500410		No	MRPL28	Y230C
381	Q86Y56	Q86Y56	DNAAF5	V632A	V632A		7	7p22.3	36	4	LFSILSTALLR	B14 ; B3 ; B5 ; B6 ; B9	5	[K].LFSILSTVLLR.[A]	Q86Y56 [625-635]		5	2	2.5	0.714286	0.4729	1.51044	0.594966	0.627591	rs4720951:V632A	No	PASSENGER/OTHER	3.81	4720951	2	PAp01694810	PAp02941626	No	DNAAF5	V632A
382	O76070	O76070	SNCG	E110V	E110V		10	10q23.2	37	2	EDLRPSAPQQEGVASK	B1 ; B12 ; B13 ; B14 ; B15 ; B2 ; B3 ; B4 ; B7 ; B8 ; B9	11	[K].EDLRPSAPQQEGEASK.[E]	O76070 [98-113]		12	22	0.545455	0.352941	0.234	1.5083	0.592919	0.625555	rs9864:E110V	No	PASSENGER/OTHER	0.71	9864	2	PAp00625534	PAp00133337	No	SNCG	E110V
383	Q9NNW7	Q9NNW7	TXNRD2	A66S	A66S		22	22q11.21	25	5	VSVVDYVEPSPQGTR	B1 ; B10 ; B11 ; B12 ; B13 ; B14 ; B15 ; B2 ; B3 ; B4 ; B5 ; B7 ; B8 ; B9	14	[K].VAVVDYVEPSPQGTR.[W]	Q9NNW7 [65-79]		27	23	1.17391	0.54	0.358168	1.50767	0.592323	0.624961	rs5748469:A66S	No	PASSENGER/OTHER	1.85	5748469	4	PAp01696308	PAp03098401_PAp06353020_PAp07125215	No	TXNRD2	A66S
384	Q96GR2	Q96GR2	ACSBG1	M633V	M633V		15	15q25.1	38	2	CTLDPDTSDQTDNLTEQAVEFCQR	B5 ; B6 ; B7	3	[K].CTLDPDTSDQTDNLTEQAMEFCQR.[V]	Q96GR2 [615-638]		3	1	3	0.75	0.49888	1.50337	0.588198	0.620847	rs2304824:M633V	No	PASSENGER/OTHER	2.71	2304824	1	PAp07812471		No	ACSBG1	M633V
385	Q6NT16	Q6NT16	SLC18B1	S30P	S30P		6	6q23.2	47	1	APGGDDPAGSAGETPGWLPR	B3	1	[R].APGGDDPAGSAGETPGWLSR.[E]	Q6NT16 [12-31]		1	21	0.047619	0.0454545	0.0305	1.49031	0.575615	0.608215	rs41286192:S30P	No	PASSENGER/OTHER	4.2	41286192	0			No	SLC18B1	S30P
386	O95470	O95470	SGPL1	V21L	V21L		10	10q22.1	37	3	AFEPYLEILELYSTK	B1 ; B10 ; B13 ; B15 ; B3 ; B4 ; B8	7	[K].AFEPYLEILEVYSTK.[A]	O95470 [11-25]		7	28	0.25	0.2	0.134392	1.48818	0.573553	0.606133	rs12770335:V21L	No	PASSENGER/OTHER	1	12770335	1	PAp03594640		No	SGPL1	V21L
387	O00754	O00754	MAN2B1	R337Q	R337Q		19	19p13.13	51	2	LIQLVNAQQAK	B1 ; B10 ; B11 ; B12 ; B13 ; B15 ; B2 ; B3 ; B4 ; B5 ; B7 ; B8 ; B9	13	[R].LVNAQQAK.[G]	O00754 [338-345]		24	17	1.41176	0.585366	0.39747	1.47273	0.558493	0.590824	rs1133330:R337Q	No	PASSENGER/OTHER	2.9	1133330	2	PAp03137524	PAp04370563	No	MAN2B1	R337Q
388	Q8WVM8	Q8WVM8	SCFD1	K63R	K63R		14	14q12	32	3	FGQDIISPLLSVR	B1 ; B10 ; B11 ; B12 ; B13 ; B14 ; B15 ; B2 ; B3 ; B4 ; B5 ; B6 ; B8 ; B9	14	[R].FGQDIISPLLSVK.[E]	Q8WVM8 [51-63]		31	31	1	0.5	0.340401	1.46886	0.554693	0.586932	rs229150:K63R	No	PASSENGER/OTHER	1.55	229150	2	PAp03104529	PAp04354221	No	SCFD1	K63R
389	Q9NRQ2	Q9NRQ2	PLSCR4	I155V	I155V		3	3q24	56	2	NNSDQMVYVVTEDTDDFTR	B1 ; B11 ; B2 ; B3 ; B4 ; B5 ; B6 ; B9	8	[K].NNSDQMVYIVTEDTDDFTR.[N]...[K].NNSDQMVYIVTEDTDDFTR.[N]	Q9NRQ2 [147-165]...Q9NRQ2 [147-165]		8	8	1	0.5	0.340605	1.46798	0.553828	0.586045	rs1061409:I155V	No	PASSENGER/OTHER	1.57	1061409	1	PAp03622036		No	PLSCR4	I155V
390	Q9BUB7	Q9BUB7	TMEM70	T250A	T250A		8	8q21.11	34	3	EEFILYMEEASEEK	B1 ; B10 ; B2 ; B4 ; B7 ; B9	6	[K].EEFILYMEETSEEK.[R]...[K].EEFILYMEETSEEK.[R]	Q9BUB7 [241-254]...Q9BUB7 [241-254]		6	19	0.315789	0.24	0.163667	1.46639	0.552271	0.584446	rs1053079:T250A	No	PASSENGER/OTHER	2.31	1053079	1	PAp04418971		No	TMEM70	T250A
391	Q15149	Q15149-2	PLEC	R1276Q	R1386Q		8	8q24.3	34	11	EQLQQEQALLEEIER	B1 ; B10 ; B11 ; B12 ; B13 ; B14 ; B15 ; B2 ; B3 ; B4 ; B5 ; B6 ; B7 ; B8 ; B9	15	[R].EQLRQEQALLEEIER.[H]	Q15149-4 [1246-1260]; Q15149 [1383-1397]; Q15149-6 [1250-1264]; Q15149-3 [1269-1283]; Q15149-8 [1224-1238]; Q15149-5 [1246-1260]		40	24	1.66667	0.625	0.4284	1.45892	0.544898	0.576847	rs11136334:R1386Q_rs11136334:R1276Q	No	PASSENGER/OTHER	1.74	11136334	4	PAp03104097	PAp03123571_PAp03602107_PAp05666429	No	PLEC	R1386Q
392	Q8IVN8	Q8IVN8	SBSPON	F58L	F58L		8	8q21.11	34	3	LTGDCCFDYDR	B10 ; B11 ; B12 ; B13 ; B14 ; B15 ; B3 ; B4	8	[R].FTGDCCFDYDR.[A]	Q8IVN8 [58-68]		8	11	0.727273	0.421053	0.28881	1.45789	0.54388	0.575795	rs59331088:F58L	No	PASSENGER/OTHER	2.05	59331088	1	PAp01695039		No	SBSPON	F58L
393	P50479	P50479	PDLIM4	G259C	G259C		5	5q31.1	44	3	CCHGIVGTIVK	B3 ; B4 ; B5	3	[R].CGHGIVGTIVK.[A]	P50479 [258-268]		3	19	0.157895	0.136364	0.09423	1.44714	0.533201	0.564702	rs4877:G259C	No	PASSENGER/OTHER	2.79	4877	1	PAp03099078		No	PDLIM4	G259C
394	Q9NY33	Q9NY33-4	DPP3	R648H	R678H		11	11q13.2	52	3	LIVQPNTHLEGSDVQLLEYEASAAGLIR	B1 ; B10 ; B11 ; B12 ; B14 ; B15 ; B2 ; B3 ; B4 ; B5 ; B6 ; B7 ; B8	13	[R].LEGSDVQLLEYEASAAGLIR.[S]	Q9NY33 [679-698]		18	35	0.514286	0.339623	0.235562	1.44175	0.527826	0.559084	rs2305535:R678H_rs2305535:R648H	No	PASSENGER/OTHER	1.93	2305535	2	PAp01370162	PAp03480947	No	DPP3	R678H
395	Q9Y5M8	Q9Y5M8	SRPRB	V9L	V9L		3	3q22.1	56	2	RLADGGGAGGTFQPYLDTLR + LADGGGAGGTFQPYLDTLR	B1 ; B10 ; B11 ; B12 ; B13 ; B14 ; B15 ; B2 ; B3 ; B4 ; B5 ; B6 ; B7 ; B8 ; B9	15	[R].VADGGGAGGTFQPYLDTLR.[Q]...[R].RVADGGGAGGTFQPYLDTLR.[Q]	Q9Y5M8 [9-27]...Q9Y5M8 [8-27]		27	43	0.627907	0.385714	0.2676	1.44138	0.527454	0.558695	rs1107413:V9L	No	PASSENGER/OTHER	2.54	1107413	1	PAp01694741		No	SRPRB	V9L
396	Q8NI08	Q8NI08-2	NCOA7	S388A	S399A		6	6q22.31	47	2	EPSDTSAAFESTAK	B1 ; B11 ; B12 ; B15 ; B3 ; B7	6	[K].EPSDTSSAFESTAK.[E]	Q8NI08-2 [382-395]; Q8NI08 [393-406]		8	3	2.66667	0.727273	0.5047	1.441	0.52707	0.558293	rs6919947:S399A	No	PASSENGER/OTHER	2.81	6919947	3	PAp01694017	PAp04420745_PAp06994588	No	NCOA7	S399A
397	P27816	P27816-6	MAP4	R23Q	R23Q		3	3p21.31	56	9	QDFIATLEAEAFDDVVGETVGK	B10 ; B2 ; B5 ; B8 ; B9	5	[K].RDFIATLEAEAFDDVVGETVGK.[T]	P27816 [23-44]; P27816-5 [23-44]		6	49	0.122449	0.109091	0.075857	1.43811	0.524177	0.555256	rs11711953:R23Q	No	PASSENGER/OTHER	0.67	11711953	1	PAp03146811		No	MAP4	R23Q
398	Q9BYC5	Q9BYC5-3	FUT8	T104K	T267K		14	14q23.3	32	3	YATGGWETVFRPVSETCK	B11 ; B12 ; B6	3	[R].YATGGWETVFRPVSETCTDR.[S]	Q9BYC5 [250-269]		3	9	0.333333	0.25	0.17548	1.42466	0.510621	0.540941	rs35949016:T267K_rs35949016:T104K	No	PASSENGER/OTHER	1.99	35949016	1		PAp04377795	No	FUT8	T267K
399	Q63HN8	Q63HN8-5	RNF213	M321T	M321T		17	17q25.3	50	12	TKDETAAAEEK + DETAAAEEK	B10 ; B11 ; B12 ; B2 ; B3 ; B4 ; B6 ; B7 ; B8	9	[K].TKDEMAAAEEK.[V]...[K].DEMAAAEEK.[V]...[K].DEMAAAEEK.[V]...[K].TKDEMAAAEEK.[V]	Q63HN8 [317-327]; Q63HN8-4 [366-376]...Q63HN8 [319-327]; Q63HN8-4 [368-376]...Q63HN8 [319-327]; Q63HN8-4 [368-376]...Q63HN8 [317-327]; Q63HN8-4 [366-376]		14	38	0.368421	0.269231	0.18955	1.42037	0.506265	0.536308	rs17853989:M321T	Other mutations	PASSENGER/OTHER	0.09	Not Found	0			No	RNF213	M321T
400	Q8NF50	Q8NF50-3	DOCK8	A529V	A597V		9	9p24.3	29	3	IQFMCGEDASNVMPVIFGK	B3 ; B7	2	[K].IQFMCGEDASNAMPVIFGK.[S]...[K].IQFMCGEDASNAMPVIFGK.[S]...[K].IQFMCGEDASNAMPVIFGK.[S]	Q8NF50 [586-604]...Q8NF50 [586-604]...Q8NF50 [586-604]		2	11	0.181818	0.153846	0.108833	1.4136	0.499372	0.528946	rs17673268:A529V	No	PASSENGER/OTHER	1.55	17673268	1	PAp04474660		No	DOCK8	A597V
401	P02774	P02774-3	GC	T455K	T436K		4	4q13.3	28	3	AKLPDATPK	B11 ; B12 ; B15 ; B2 ; B6 ; B7	6	[K].AKLPDATPTELAK.[L]	P02774 [428-440]		6	9	0.666667	0.4	0.283298	1.41194	0.49768	0.527131	rs4588:T436K_rs4588:T455K	No			4588	6	PAp00763627	PAp00136412_PAp01652080_PAp05131079_PAp05145589_PAp06653577	No	GC	T436K
402	O00754	O00754-2	MAN2B1	L278V	L278V		19	19p13.13	51	2	NLCWDVLCVDQPVVEDPR	B1 ; B10 ; B11 ; B12 ; B13 ; B14 ; B15 ; B2 ; B3 ; B4 ; B5 ; B7 ; B8 ; B9	14	[R].NLCWDVLCVDQPLVEDPR.[S]	O00754 [266-283]		23	31	0.741935	0.425926	0.3018	1.41129	0.49701	0.526413	rs1054486:L278V	No	PASSENGER/OTHER	3	1054486	2	PAp01695307	PAp04378479	No	MAN2B1	L278V
403	P29590	P29590	PML	F645L	F645L		15	15q24.1	38	3	VVIQPEALFSIYSK	B1 ; B10 ; B11 ; B13 ; B14 ; B15 ; B2 ; B3 ; B4 ; B5 ; B6 ; B7 ; B8 ; B9	14	[R].VVIQPEAFFSIYSK.[A]	P29590 [638-651]		20	11	1.81818	0.645161	0.457344	1.41067	0.49638	0.525737	cs71742:F645L_rs5742915:F645L	Other mutations	PASSENGER/OTHER	0.01	5742915	2	PAp04340327	PAp05151820	No	PML	F645L
404	Q9NVG8	Q9NVG8	TBC1D13	V190A	V190A		9	9q34.11	29	4	NSAPSSLNEYEVLPNGCEAHWEVVER	B11 ; B2 ; B3 ; B7	4	[K].NSVPSSLNEYEVLPNGCEAHWEVVER.[I]	Q9NVG8 [188-213]		4	6	0.666667	0.4	0.284098	1.40796	0.493611	0.522762	rs1572912:V190A	No	PASSENGER/OTHER	0.99	1572912	0			No	TBC1D13	V190A
405	O14617	O14617-5	AP3D1	G541R	G541R		19	19p13.3	51	10	EAEGAQAVTQLMVDR	B1 ; B11 ; B15 ; B2 ; B3 ; B4 ; B5 ; B6	8	[K].EQAGEAEGAQAVTQLMVDR.[L]...[K].EQAGEAEGAQAVTQLMVDR.[L]	O14617-2 [447-465]; O14617-5 [538-556]...O14617-2 [447-465]; O14617-5 [538-556]		16	58	0.275862	0.216216	0.15458	1.39873	0.484121	0.512514	rs34569645:G541R	No	PASSENGER/OTHER	2.74	34569645	6	PAp01427868	PAp00529544_PAp04393744_PAp04484077_PAp05672444_PAp08335147	No	AP3D1	G541R
406	Q12931	Q12931-2	TRAP1	R254G	R307G		16	16p13.3	36	12	DVGEWQHEEFYR	B1 ; B10 ; B11 ; B12 ; B13 ; B14 ; B15 ; B2 ; B3 ; B4 ; B5 ; B6 ; B7 ; B8 ; B9	15	[R].EWQHEEFYR.[Y]	Q12931 [308-316]		35	22	1.59091	0.614035	0.4392	1.39808	0.483443	0.511779	rs13926:R307G_rs13926:R254G	No	PASSENGER/OTHER	2.33	13926	10	PAp00065539	PAp03601331_PAp03603010_PAp04772002_PAp04780575_PAp04888869_PAp05196258_PAp05650531_PAp05650532_PAp07078123	No	TRAP1	R307G
407	Q7Z794	Q7Z794	KRT77	D336N	D336N		12	12q13.13	38	5	SLDLDSIINAVR	B1 ; B12 ; B14 ; B2 ; B3 ; B4	6	[R].SLDLDSIIDAVR.[T]	Q7Z794 [328-339]		8	9	0.888889	0.470588	0.337185	1.39564	0.480925	0.509045	rs10783528:D336N	No	PASSENGER/OTHER	3.56	Not Found	0			No	KRT77	D336N
408	Q92552	Q92552-2	MRPS27	G298D	G284D		5	5q13.2	44	3	EALDVLDAVLK	B1 ; B10 ; B11 ; B12 ; B13 ; B14 ; B15 ; B2 ; B3 ; B4 ; B5 ; B6 ; B7 ; B8 ; B9	15	[R].EALDVLGAVLK.[A]	Q92552 [278-288]		28	26	1.07692	0.518519	0.37182	1.39454	0.479791	0.507813	rs3209157:G284D_rs3209157:G298D	No	PASSENGER/OTHER	1.03	3209157	1	PAp01042825		No	MRPS27	G284D
409	Q6ZNW5	Q6ZNW5	GDPGP1	M37T	M37T		15	15q26.1	38	6	DLTAEGIQWPR	B10 ; B11 ; B2 ; B4 ; B5 ; B7 ; B8 ; B9	8	[K].DLMAEGIQWPR.[N]	Q6ZNW5 [35-45]		9	1	9	0.9	0.646063	1.39305	0.47825	0.506136	rs7171194:M37T	No	PASSENGER/OTHER	2.03	7171194	2	PAp02283547	PAp06629663	No	GDPGP1	M37T
410	Q9UHQ9	Q9UHQ9	CYB5R1	N44S	N44S		1	1q32.1	116	4	RPQVTLLDPSEK	B6 ; B9	2	[R].RPQVTLLDPNEK.[Y]...[R].SRRPQVTLLDPNEK.[Y]	Q9UHQ9 [35-46]...Q9UHQ9 [33-46]		2	48	0.0416667	0.04	0.028888	1.38466	0.46953	0.49661	rs2232842:N44S	No	PASSENGER/OTHER	2.33	2232842	2	PAp03597041	PAp05223443	Yes	CYB5R1	N44S
411	P55268	P55268	LAMB2	E987K	E987K		3	3p21.31	56	9	CSGNIDPMDPDACDPHTGQCLR	B11 ; B13 ; B15	3	[R].CQLCECSGNIDPMDPDACDPHTGQCLR.[C]...[R].CQLCECSGNIDPMDPDACDPHTGQCLR.[C]	P55268 [983-1009]...P55268 [983-1009]		4	19	0.210526	0.173913	0.12567	1.38389	0.468726	0.495728	rs34759087:E987K	No	PASSENGER/OTHER	3.54	34759087	3	PAp03561631	PAp01524275_PAp08147137	No	LAMB2	E987K
412	P28070	P28070	PSMB4	I234T	I234T		1	1q21.3	116	8	FQTATVTEK	B1 ; B13 ; B14 ; B15 ; B2 ; B3 ; B4 ; B5 ; B6 ; B7 ; B8 ; B9	12	[R].FQIATVTEK.[G]	P28070 [232-240]		16	50	0.32	0.242424	0.175377	1.3823	0.467074	0.493916	rs4603:I234T	No	PASSENGER/OTHER	2.33	4603	1	PAp01370225		No	PSMB4	I234T
413	Q9UH99	Q9UH99-2	SUN2	G692S	G671S		22	22q13.1	25	4	FTYDQDSEPIQTFHFQAPTMATYQVVELR	B1 ; B11 ; B12 ; B3	4	[K].FTYDQDGEPIQTFHFQAPTMATYQVVELR.[I]...[K].FTYDQDGEPIQTFHFQAPTMATYQVVELR.[I]	Q9UH99 [665-693]...Q9UH99 [665-693]		5	27	0.185185	0.15625	0.113197	1.38034	0.46502	0.491658	rs2072797:G671S_rs2072797:G692S	No	PASSENGER/OTHER	0.93	2072797	1	PAp03594981		No	SUN2	G671S
414	Q15149	Q15149-2	PLEC	A3061V	A3171V		8	8q24.3	34	11	GANVIAGVWLEEVGQK	B10 ; B12 ; B4 ; B6 ; B9	5	[R].GANVIAGVWLEEAGQK.[L]	Q15149-4 [3022-3037]; Q15149 [3159-3174]; Q15149-6 [3026-3041]; Q15149-3 [3045-3060]; Q15149-8 [3000-3015]; Q15149-5 [3022-3037]		8	60	0.133333	0.117647	0.08532	1.37889	0.463509	0.489995	rs35858667:A3171V_rs35858667:A3061V	No	PASSENGER/OTHER	2.32	35858667	2	PAp03477421	PAp04352130	No	PLEC	A3171V
415	Q66K74	Q66K74	MAP1S	C440Y	C440Y		19	19p13.11	51	1	VLFPGCTPPAYLLDGLVR	B1 ; B10 ; B12 ; B13 ; B14 ; B15 ; B3 ; B4 ; B5 ; B6 ; B7 ; B8 ; B9	13	[R].VLFPGCTPPACLLDGLVR.[L]	Q66K74 [430-447]		24	36	0.666667	0.4	0.29028	1.37798	0.462555	0.488944	rs12983721:C440Y	No	PASSENGER/OTHER	3.2	Not Found	0			No	MAP1S	C440Y
416	O00567	O00567	NOP56	V576A	V576A		20	20p13	32	7	EEPVSSGPEEAAGK	B1 ; B10 ; B11 ; B12 ; B14 ; B15 ; B2 ; B3 ; B4 ; B5 ; B6 ; B7 ; B8 ; B9	14	[K].EEPVSSGPEEAVGK.[S]	O00567 [565-578]		28	51	0.54902	0.35443	0.26019	1.3622	0.445937	0.470513	rs80017684:V576A_rs5856:V576A	No	PASSENGER/OTHER	3.05	5856	7	PAp03097691	PAp03095536_PAp03112754_PAp05376066_PAp05607733_PAp05625226_PAp05625328	No	NOP56	V576A
417	Q8TEM1	Q8TEM1	NUP210	R786L	R786L		3	3p25.1	56	2	NPLLDLAAYDQEGR	B1 ; B10 ; B11 ; B12 ; B13 ; B15 ; B2 ; B3 ; B4 ; B5 ; B6 ; B7 ; B8 ; B9	14	[R].LDLAAYDQEGR.[R]	Q8TEM1 [787-797]		23	7	3.28571	0.766667	0.564673	1.35772	0.441184	0.465198	rs2280084:R786L	No	PASSENGER/OTHER	2.15	2280084	1	PAp03104380		No	NUP210	R786L
418	Q5TEJ8	Q5TEJ8-5	THEMIS2	K382E	K511E		1	1p35.3	116	2	WLDLTVVEAK	B1 ; B10 ; B11 ; B12 ; B13 ; B14 ; B15 ; B2 ; B3 ; B4 ; B5 ; B6 ; B8 ; B9	14	[R].WLDLTVVK.[A]	Q5TEJ8 [504-511]		26	4	6.5	0.866667	0.638826	1.35666	0.440054	0.463932	rs3766400:K511E_rs3766400:K382E	No	PASSENGER/OTHER	2.66	3766400	1	PAp01162102		No	THEMIS2	K511E
419	P29590	P29590-13	PML	G732V	G5V		15	15q24.1	38	3	AQTLGAVVPPGDSVR	B1 ; B11 ; B12 ; B14 ; B15 ; B2 ; B3 ; B4 ; B5 ; B6 ; B8	11	[R].AQTLGAGVPPGDSVR.[G]	P29590-13 [726-740]		13	14	0.928571	0.481481	0.35536	1.35491	0.438199	0.46185	rs743581:G732V	Other mutations			Not Found	1	PAp01604537		No	PML	G5V
420	Q9H5H4	Q9H5H4	ZNF768	E181D	E181D		16	16p11.2	36	2	FQEGAEMLLNPDEK	B7	1	[K].FQEGAEMLLNPEEK.[S]	Q9H5H4 [170-183]		1	1	1	0.5	0.3707	1.3488	0.431676	0.454508	rs10871453:E181D	No	PASSENGER/OTHER	3.65	10871453	1	PAp06582807		No	ZNF768	E181D
421	P05161	P05161	ISG15	S83N	S83N		1	1p36.33	116	3	CDEPLNILVR	B1 ; B10 ; B11 ; B12 ; B13 ; B14 ; B15 ; B3 ; B4 ; B5 ; B6 ; B7 ; B8 ; B9	14	[K].CDEPLSILVR.[N]	P05161 [78-87]		24	22	1.09091	0.521739	0.38862	1.34254	0.424968	0.44692	Not Found	No	PASSENGER/OTHER	1.59	1921	6	PAp03146754	PAp03361251_PAp03601908_PAp04346986_PAp04548002_PAp04648152	No	ISG15	S83N
422	P01009	P01009	SERPINA1	E288V	E288V		14	14q32.13	32	4	LQHLVNELTHDIITK	B1 ; B10 ; B11 ; B13 ; B14 ; B2 ; B3 ; B4 ; B5 ; B7	10	[K].LQHLENELTHDIITK.[F]	P01009 [284-298]		19	361	0.0526316	0.05	0.0373	1.34048	0.422752	0.444404	rs17580:E288V	No	PASSENGER/OTHER	3.08	17580	3	PAp03278250	PAp03339637_PAp04529129	No	SERPINA1	E288V
423	P12270	P12270	TPR	S960N	S960N		1	1q31.1	116	1	TSTNNVEQYQAMVTSLEESLNK	B1 ; B10 ; B11 ; B3 ; B4 ; B5 ; B6 ; B7 ; B8	9	[K].TSTSNVEQYQAMVTSLEESLNK.[E]...[K].TSTSNVEQYQAMVTSLEESLNK.[E]	P12270 [957-978]...P12270 [957-978]		14	54	0.259259	0.205882	0.153735	1.3392	0.421375	0.442838	cs24659:S960N_rs3753565:S960N	Other mutations	PASSENGER/OTHER	1.84	3753565	1	PAp03104400		Yes	TPR	S960N
424	P00488	P00488	F13A1	V35L	V35L		6	6p25.1	47	1	AVPPNNSNAAEDDLPTVELQGLVPR + RAVPPNNSNAAEDDLPTVELQGLVPR	B1 ; B10 ; B11 ; B12 ; B13 ; B14 ; B15 ; B2 ; B3 ; B4 ; B5 ; B6 ; B7 ; B8 ; B9	15	[R].RAVPPNNSNAAEDDLPTVELQGVVPR.[G]...[R].AVPPNNSNAAEDDLPTVELQGVVPR.[G]	P00488 [13-38]...P00488 [14-38]		111	222	0.5	0.333333	0.249114	1.33808	0.420159	0.441456	rs5985:V35L	No	PASSENGER/OTHER	3.19	5985	2	PAp01771563	PAp01879055	No	F13A1	V35L
425	Q7L0Y3	Q7L0Y3	TRMT10C	P56R	P56R		3	3q12.3	56	1	NESTRPSEELELDK	B1 ; B10 ; B15 ; B2 ; B3 ; B5 ; B7 ; B8 ; B9	9	[K].NESTPPSEELELDK.[W]	Q7L0Y3 [52-65]		9	33	0.272727	0.214286	0.1603	1.33678	0.418761	0.439863	rs3762735:P56R	No	PASSENGER/OTHER	2.56	3762735	2	PAp03151954	PAp03585460	No	TRMT10C	P56R
426	P40121	P40121-2	CAPG	H320R	H335R		2	2p11.2	68	6	MQYAPNTQVEILPQGR	B1 ; B10 ; B11 ; B12 ; B13 ; B14 ; B15 ; B2 ; B3 ; B4 ; B5 ; B6 ; B7 ; B8 ; B9	15	[R].MQYAPNTQVEILPQGHESPIFK.[Q]...[R].MQYAPNTQVEILPQGHESPIFK.[Q]	P40121 [320-341]...P40121 [320-341]		151	26	5.80769	0.853107	0.640667	1.33159	0.413153	0.433459	rs6886:H335R_rs6886:H320R	No	PASSENGER/OTHER	0.83	6886	5	PAp00074948	PAp02393792_PAp04363398_PAp04395805_PAp04402766	Yes	CAPG	H335R
427	Q8WTW3	Q8WTW3	COG1	E453Q	E453Q		17	17q25.1	50	3	ELLVSALQELQSSTSNSPSNK	B1 ; B11 ; B15 ; B5	4	[K].ELLVSALQELESSTSNSPSNK.[H]	Q8WTW3 [443-463]		4	28	0.142857	0.125	0.094	1.32979	0.411195	0.431218	rs62621249:E453Q	No	PASSENGER/OTHER	1.88	Not Found	0			No	COG1	E453Q
428	P78410	P78410-2	BTN3A2	R188K	R211K		6	6p22.2	47	1	GENIPAVEAPVVADGVGLYEVAASVIMK	B1 ; B6	2	[K].GENIPAVEAPVVADGVGLYEVAASVIMR.[G]...[K].GENIPAVEAPVVADGVGLYEVAASVIMR.[G]	P78410 [184-211]...P78410 [184-211]		5	26	0.192308	0.16129	0.12211	1.32086	0.401479	0.420042	rs35183513:R211K_rs35183513:R188K	No	PASSENGER/OTHER	3.34	35183513	1	PAp03259947		Yes	BTN3A2	R211K
429	Q96AQ8	Q96AQ8	MCUR1	T216A	T216A		6	6p23	47	1	MQQEIAFQQVMSQIANVK	B1 ; B2 ; B3 ; B4 ; B6	5	[K].MQQEITFQQVMSQIANVK.[K]...[K].MQQEITFQQVMSQIANVK.[K]	Q96AQ8 [211-228]...Q96AQ8 [211-228]		5	20	0.25	0.2	0.151876	1.31686	0.397106	0.414986	rs3180196:T216A	No	PASSENGER/OTHER	1.02	3180196	1	PAp03104757		No	MCUR1	T216A
430	P17213	P17213	BPI	E216K	E216K		20	20q11.23	32	1	VTNSVSSK + LQPYFQTLPVMTK	B1 ; B10 ; B11 ; B12 ; B13 ; B14 ; B15 ; B3 ; B4 ; B5 ; B7 ; B8 ; B9	13	[K].VTNSVSSELQPYFQTLPVMTK.[I]	P17213 [209-229]		22	13	1.69231	0.628571	0.479362	1.31127	0.390961	0.407853	rs4358188:E216K	No	PASSENGER/OTHER	4.73	4358188	#VALUE!	PAp00748771 + PAp00487886	PAp06571983 + PAp00487887_PAp00493830_PAp06562727_PAp06562952_PAp06564805_PAp06571983	No	BPI	E216K
431	P02788	P02788	LTF	A29T	A29T		3	3p21.31	56	9	SVQWCTVSQPEATK	B1 ; B11 ; B13 ; B14 ; B2 ; B5	6	[R].SVQWCAVSQPEATK.[C]	P02788 [24-37]		6	13	0.461538	0.315789	0.241492	1.30766	0.386988	0.403224	rs1126477:A29T	No	PASSENGER/OTHER	1.51	1126477	5	PAp03104542	PAp03478182_PAp04425704_PAp06571947_PAp07082013	No	LTF	A29T
432	Q13112	Q13112	CHAF1B	A63V	A63V		21	21q22.12	11	2	AIVEFLSNLVR	B5	1	[K].AIVEFLSNLAR.[H]	Q13112 [54-64]		1	8	0.125	0.111111	0.08538	1.30137	0.380033	0.395088	rs62229404:A63V	No	PASSENGER/OTHER	4.75	Not Found	0			No	CHAF1B	A63V
433	Q12802	Q12802-2	AKAP13	G2461S	G2457S		15	15q25.3	38	2	SAINEVEILQGLVSGNLGGTLGPTVSSPIEQDVVSPVSLPR	B1 ; B11 ; B12 ; B2 ; B3 ; B4 ; B5 ; B6 ; B8	9	[K].SAINEVEILQGLVSGNLGGTLGPTVSSPIEQDVVGPVSLPR.[R]	Q12802-4 [2403-2443]; Q12802 [2423-2463]		9	16	0.5625	0.36	0.278082	1.29458	0.372487	0.386213	rs2241268:G2457S_rs2241268:G2461S	No	PASSENGER/OTHER	2.14	2241268	1	PAp03160152		No	AKAP13	G2457S
434	Q6PI47	Q6PI47	KCTD18	C390S	C390S		2	2q33.1	68	2	RTPLCATAPSLPSPTATR	B7	1	[K].RTPLCATAPCLPSPTATR.[Q]	Q6PI47 [381-398]		1	1	1	0.5	0.387	1.29199	0.369595	0.382798	rs3795969:C390S	No	PASSENGER/OTHER	3.28	3795969	1	PAp03099410		No	KCTD18	C390S
435	P02788	P02788-2	LTF	E535D	E579D		3	3p21.31	56	9	DVTVLQNTDGNNNDAWAK	B1 ; B10 ; B11 ; B12 ; B13 ; B14 ; B15 ; B2 ; B3 ; B4 ; B5 ; B6 ; B7 ; B8 ; B9	15	[K].DVTVLQNTDGNNNEAWAK.[D]	P02788 [566-583]		33	44	0.75	0.428571	0.332	1.29088	0.368352	0.38133	rs2073495:E579D_rs2073495:E535D	No	PASSENGER/OTHER	2.21	2073495	5	PAp00374688	PAp00435846_PAp02720940_PAp06538474_PAp07078679	No	LTF	E579D
436	Q15020	Q15020	SART3	D23E	D23E		12	12q23.3	38	4	AEGEEDEVK	B1 ; B10 ; B11 ; B12 ; B14 ; B2 ; B3 ; B5 ; B6 ; B9	10	[K].ADGEEDEVK.[A]	Q15020 [22-30]		10	33	0.30303	0.232558	0.1805	1.28841	0.365593	0.378062	rs2072579:D23E	No	PASSENGER/OTHER	2.11	Not Found	3	PAp01693260	PAp03606950_PAp04353170	No	SART3	D23E
437	O75369	O75369-2	FLNB	D1157N	D1157N		3	3p14.3	56	4	VGEAGLLSVNCSEAGPGALGLEAVSDSGTK	B1 ; B10 ; B11 ; B12 ; B14 ; B15 ; B2 ; B3 ; B4 ; B5 ; B6 ; B7 ; B8 ; B9	14	[K].VGEAGLLSVDCSEAGPGALGLEAVSDSGTK.[A]	O75369-8 [1148-1177]; O75369 [1148-1177]		26	56	0.464286	0.317073	0.24721	1.28261	0.359079	0.370323	rs1131356:D1157N	No	PASSENGER/OTHER	1.31	Not Found	2	PAp00097174	PAp04378321	No	FLNB	D1157N
438	Q08378	Q08378-4	GOLGA3	P264L	P264L		12	12q24.33	38	2	TEDSNAGNSGGNVLAPDSTK	B1 ; B10 ; B2 ; B6 ; B7	5	[R].TEDSNAGNSGGNVPAPDSTK.[G]	Q08378 [251-270]		5	8	0.625	0.384615	0.300116	1.28156	0.357896	0.368914	rs3741486:P264L	No	PASSENGER/OTHER	1.63	3741486	3	PAp03395693	PAp03580739_PAp03580833	No	GOLGA3	P264L
439	P23786	P23786	CPT2	M647V	M647V		1	1p32.3	116	6	ALEDVFDALEGK	B1 ; B10 ; B12 ; B13 ; B14 ; B15 ; B2 ; B3 ; B4 ; B5 ; B6 ; B7 ; B8 ; B9	14	[K].ALEDMFDALEGK.[S]...[K].ALEDMFDALEGK.[S]	P23786 [643-654]...P23786 [643-654]		28	71	0.394366	0.282828	0.221224	1.27847	0.354418	0.364764	rs1799822:M647V	No	PASSENGER/OTHER	2.47	1799822	2	PAp03110663	PAp06722866	No	CPT2	M647V
440	Q8IXI1	Q8IXI1	RHOT2	A88T	A88T		16	16p13.3	36	12	ANVVCVVYDVSEETTIEK	B1 ; B11 ; B12 ; B2	4	[K].ANVVCVVYDVSEEATIEK.[I]	Q8IXI1 [75-92]		4	21	0.190476	0.16	0.125401	1.27591	0.351523	0.361301	rs11557858:A88T	No	CANCER	-2.19	Not Found	0			No	RHOT2	A88T
441	P20702	P20702	ITGAX	P517R	P517R		16	16p11.2	36	2	WWCDAVLYGEQGHR	B2 ; B4 ; B6 ; B8	4	[R].WWCDAVLYGEQGHPWGR.[F]	P20702 [504-520]		4	4	1	0.5	0.3924	1.27421	0.349603	0.359001	rs2230429:P517R	No	PASSENGER/OTHER	2.35	2230429	1	PAp03619834		No	ITGAX	P517R
442	Q9H9Y6	Q9H9Y6-2	POLR1B	S239L	S295L		2	2q14.1	68	5	IVMEEGCLTQK	B1 ; B10 ; B2 ; B4 ; B6 ; B7 ; B8	7	[R].IVMEEGCSTQK.[Q]	Q9H9Y6 [288-298]		9	3	3	0.75	0.589419	1.27244	0.347597	0.356594	rs1545133:S295L_rs1545133:S239L	No	PASSENGER/OTHER	1.04	1545133	1	PAp01694706		No	POLR1B	S295L
443	Q86WV6	Q86WV6	TMEM173	R293Q	R293Q		5	5q31.2	44	1	LFCQTLEDILADAPESQNNCR	B10 ; B13 ; B2 ; B3 ; B4 ; B6 ; B7	7	[R].TLEDILADAPESQNNCR.[L]	Q86WV6 [294-310]		8	37	0.216216	0.177778	0.140775	1.26285	0.336684	0.343439	rs7380824:R293Q	No	PASSENGER/OTHER	1.73	7380824	0			No	TMEM173	R293Q
444	Q8NEU8	Q8NEU8-2	APPL2	A390V	A433V		12	12q23.3	38	4	VTASLPEAEELIAPGTPIQFDIVLPATEFLDQNR	B1 ; B11 ; B2 ; B6 ; B7 ; B8	6	[K].ATASLPEAEELIAPGTPIQFDIVLPATEFLDQNR.[G]	Q8NEU8 [433-466]		9	28	0.321429	0.243243	0.193013	1.26024	0.333702	0.339827	rs2272495:A433V_rs2272495:A390V	No	PASSENGER/OTHER	1.13	2272495	0			No	APPL2	A433V
445	Q9UIS9	Q9UIS9-2	MBD1	P378A	P401A		18	18q21.1	15	1	LLPSVWSESEDGAGSPAPYR	B1	1	[R].LLPSVWSESEDGAGSPPPYR.[R]...[K].RLLPSVWSESEDGAGSPPPYR.[R]	Q9UIS9 [385-404]; Q9UIS9-12 [385-404]; Q9UIS9-8 [362-381]...Q9UIS9 [384-404]; Q9UIS9-12 [384-404]; Q9UIS9-8 [361-381]		1	3	0.333333	0.25	0.19865	1.25849	0.331699	0.337398	rs125555:P401A_rs125555:P378A	No	PASSENGER/OTHER	2.3	125555	2	PAp01694897	PAp03139585	No	MBD1	P401A
446	Q15758	Q15758-2	SLC1A5	V310L	V512L		19	19q13.32	51	6	SELPLDPLPLPTEEGNPLLK	B1 ; B10 ; B11 ; B12 ; B14 ; B15 ; B2 ; B3 ; B4 ; B5 ; B6 ; B7 ; B8 ; B9	14	[K].SELPLDPLPVPTEEGNPLLK.[H]	Q15758 [503-522]		19	38	0.5	0.333333	0.2649	1.25834	0.331518	0.337177	rs3027961:V512L_rs3027961:V310L	No	PASSENGER/OTHER	2.81	3027961	3	PAp00433156	PAp04364076_PAp08147863	No	SLC1A5	V512L
447	Q99572	Q99572	P2RX7	Y155H	Y155H		12	12q24.31	38	5	CVVHEGNQK	B1 ; B10 ; B2 ; B4 ; B5 ; B6 ; B8 ; B9	8	[R].CVVYEGNQK.[T]	Q99572 [152-160]		9	4	2.25	0.692308	0.550628	1.25731	0.330335	0.335741	Not Found	No	PASSENGER/OTHER	2.65	208294	2	PAp00064598	PAp05186954	No	P2RX7	Y155H
448	Q5VWG9	Q5VWG9	TAF3	N442S	N442S		10	10p14	37	4	ASTSANSFTK	B11 ; B12 ; B14 ; B3 ; B4 ; B7	6	[K].ASTSANNFTK.[S]	Q5VWG9 [436-445]		6	2	3	0.75	0.597657	1.2549	0.327573	0.33238	rs4747647:N442S	No	PASSENGER/OTHER	2.27	4747647	1	PAp01693463		No	TAF3	N442S
449	P10253	P10253	GAA	H199R	H199R		17	17q25.3	50	12	YEVPLETPR + RYEVPLETPR	B1 ; B10 ; B11 ; B12 ; B13 ; B14 ; B15 ; B2 ; B3 ; B4 ; B5 ; B6 ; B7 ; B8 ; B9	15	[R].RYEVPLETPHVHSR.[A]	P10253 [190-203]		36	3	12	0.923077	0.73799	1.2508	0.32285	0.326619	rs1042393:H199R	No	PASSENGER/OTHER	3.83	1042393	6	PAp00391208	PAp00391630_PAp05159364_PAp06654370_PAp06740505_PAp07733339	No	GAA	H199R
450	P01009	P01009	SERPINA1	E400D	E400D		14	14q32.13	32	4	FNKPFVFLMIDQNTK	B10 ; B11 ; B12 ; B13 ; B14 ; B15 ; B2 ; B3 ; B5 ; B6 ; B8 ; B9	12	[K].FNKPFVFLMIEQNTK.[S]...[K].FNKPFVFLMIEQNTK.[S]	P01009 [390-404]...P01009 [390-404]		45	98	0.459184	0.314685	0.251913	1.24918	0.320984	0.324338	rs1303:E400D	No	PASSENGER/OTHER	3.49	1303	7	PAp00033930	PAp00033931_PAp04371279_PAp04511226_PAp04511946_PAp04665785_PAp05190272	No	SERPINA1	E400D
451	Q9H583	Q9H583	HEATR1	Y1433C	Y1433C		1	1q43	116	4	TVLAAACGEK	B1 ; B12 ; B14 ; B3 ; B5 ; B9	6	[K].TVLAAAYGEK.[D]	Q9H583 [1427-1436]		6	21	0.285714	0.222222	0.178052	1.24807	0.319704	0.322772	rs653737:Y1433C	No	PASSENGER/OTHER	1.58	653737	1	PAp03110514		No	HEATR1	Y1433C
452	P27169	P27169	PON1	L55M	L55M		7	7q21.3	36	5	GIETGSEDMEILPNGLAFISSGLK	B1 ; B10 ; B11 ; B12 ; B13 ; B14 ; B15 ; B2 ; B3 ; B4 ; B5 ; B6 ; B7 ; B8 ; B9	15	[K].GIETGSEDLEILPNGLAFISSGLK.[Y]	P27169 [47-70]		31	35	0.885714	0.469697	0.3766	1.2472	0.318697	0.321538	Not Found	No	PASSENGER/OTHER	3.12	854560	2	PAp00134189	PAp01102737	No	PON1	L55M
453	P27816	P27816-6	MAP4	E441Q	E441Q		3	3p21.31	56	9	VALSSQTEVALAR	B10 ; B12 ; B15 ; B2 ; B4 ; B5 ; B8	7	[K].VALSSETEVALAR.[D]	P27816 [436-448]		8	88	0.0909091	0.0833333	0.0669	1.24564	0.316887	0.319319	rs2230169:E441Q	No	PASSENGER/OTHER	3.07	2230169	1	PAp01696124		No	MAP4	E441Q
454	Q86Y07	Q86Y07-3	VRK2	I144V	I167V		2	2p16.1	68	2	MLDVLEYIHENEYVHGDVK	B3 ; B6	2	[R].MLDVLEYIHENEYVHGDIK.[A]...[R].MLDVLEYIHENEYVHGDIK.[A]	Q86Y07 [150-168]...Q86Y07 [150-168]		2	2	1	0.5	0.403367	1.23957	0.309835	0.310647	rs1051061:I167V_rs1051061:I144V	No	PASSENGER/OTHER	3.41	1051061	1	PAp04570798		No	VRK2	I167V
455	Q8WW01	Q8WW01-2	TSEN15	G19D	G19D		1	1q25.3	116	11	GDSEPTPGCSGLGPDGVR	B1 ; B10 ; B11 ; B12 ; B13 ; B2 ; B4 ; B5 ; B6 ; B7	10	[R].GDSEPTPGCSGLGPGGVR.[G]	Q8WW01 [5-22]		12	17	0.705882	0.413793	0.334875	1.23566	0.305287	0.305031	rs2274432:G19D	No	PASSENGER/OTHER	1.53	2274432	1	PAp03613752		No	TSEN15	G19D
456	P23786	P23786	CPT2	V368I	V368I		1	1p32.3	116	6	DGSTAIHFEHSWGDGVAVLR	B12 ; B3	2	[K].DGSTAVHFEHSWGDGVAVLR.[F]	P23786 [363-382]		2	1	2	0.666667	0.540242	1.23401	0.30336	0.302647	rs1799821:V368I	No	PASSENGER/OTHER	2.62	1799821	1	PAp03105260		No	CPT2	V368I
457	Q92619	Q92619-2	ARHGAP45	R155H	R139H		19	19p13.3	51	10	ECVLHDDLLEAR	B1 ; B11 ; B12 ; B13 ; B14 ; B3 ; B4 ; B5 ; B6 ; B7 ; B8	11	[K].ECVLRDDLLEAR.[R]	Q92619 [135-146]		11	14	0.785714	0.44	0.357366	1.23123	0.300101	0.298608	rs1801284:R139H_rs1801284:R155H	No	PASSENGER/OTHER	2.49	1801284	2	PAp03479794	PAp03105531	No	ARHGAP45	R139H
458	Q9H993	Q9H993	ARMT1	A317T	A317T		6	6q25.1	47	5	CGTDWEEYIK	B13 ; B2 ; B5 ; B6 ; B7	5	[K].CGADWEEYIK.[M]	Q9H993 [315-324]		5	28	0.178571	0.151515	0.12316	1.23023	0.298928	0.297152	rs35972078:A317T	No	PASSENGER/OTHER	3.21	35972078	1	PAp03479725		No	ARMT1	A317T
459	P08243	P08243-2	ASNS	V189E	V210E		7	7q21.3	36	5	DEPLHALYDNVEK	B1 ; B10 ; B11 ; B13 ; B14 ; B15 ; B2 ; B3 ; B6	9	[R].DVPLHALYDNVEK.[L]	P08243 [209-221]		11	1	11	0.916667	0.7477	1.22598	0.293938	0.290944	rs1049674:V210E_rs1049674:V189E	No	PASSENGER/OTHER	0.81	1049674	6	PAp01693653	PAp00043316_PAp03589026_PAp03603128_PAp06606848_PAp06880717	No	ASNS	V210E
460	P09913	P09913	IFIT2	E79A	E79A		10	10q23.31	37	2	AEALIQQEHADQAEIR	B10 ; B11 ; B2 ; B4 ; B5 ; B7 ; B8	7	[R].KAEELIQQEHADQAEIR.[S]...[K].AEELIQQEHADQAEIR.[S]	P09913 [76-92]...P09913 [77-92]		7	27	0.259259	0.205882	0.168598	1.22114	0.288233	0.283822	rs17468739:E79A	No	PASSENGER/OTHER	4.23	17468739	2	PAp04494213	PAp04501529	No	IFIT2	E79A
461	Q5JRA6	Q5JRA6	MIA3	K605R	K605R		1	1q41	116	3	DSVEGDALVNGAR	B1 ; B2 ; B9	3	[R].DSVEGDALVNGAK.[L]	Q5JRA6 [593-605]		3	11	0.272727	0.214286	0.17555	1.22065	0.287654	0.283098	rs2936052:K605R	No	PASSENGER/OTHER	3.59	2936052	1	PAp01693782		Yes	MIA3	K605R
462	Q9BVJ6	Q9BVJ6-3	UTP14A	V435A	V487A		X	Xq26.1	13	1	ASSEGTIPQAQREEPAPEEEEPLLLQRPER	B2	1	[K].ASSEGTIPQVQREEPAPEEEEPLLLQRPER.[V]	Q9BVJ6 [478-507]		1	7	0.142857	0.125	0.10247	1.21987	0.286726	0.281937	rs2281278:V487A_rs2281278:V435A	No	PASSENGER/OTHER	2.32	2281278	1	PAp04460588		No	UTP14A	V487A
463	Q9UP65	Q9UP65-2	PLA2G4C	A38P	A38P		19	19q13.33	51	5	LRIEPDEAPVVAVLGSGGGLR	B6	1	[K].LRIEADEAPVVAVLGSGGGLR.[A]	Q9UP65 [34-54]		1	13	0.0769231	0.0714286	0.05858	1.21933	0.286093	0.281144	rs2307279:A38P	No	PASSENGER/OTHER	3.61	2307279	0			No	PLA2G4C	A38P
464	P02774	P02774-3	GC	D451E	D432E		4	4q13.3	28	3	AKLPEATPTELAK + LPEATPTELAK	B1 ; B10 ; B11 ; B12 ; B13 ; B14 ; B15 ; B2 ; B3 ; B4 ; B5 ; B6 ; B7 ; B8 ; B9	15	[K].LPDATPTELAK.[L]...[K].AKLPDATPTELAK.[L]	P02774 [430-440]...P02774 [428-440]		88	40	2.2	0.6875	0.566944	1.21264	0.278153	0.271174	rs7041:D432E_rs7041:D451E	No	PASSENGER/OTHER	2.22	Not Found	7	PAp00141261	PAp06145667_PAp06576577_PAp06984010_PAp07045366_PAp07731433_PAp07804048	No	GC	D432E
465	Q7L576	Q7L576-2	CYFIP1	G389S	G820S		15	15q11.2	38	1	YLTLDSFDAMFR	B1 ; B10 ; B12 ; B13 ; B15 ; B2 ; B4 ; B6 ; B7 ; B8	10	[R].YLTLDGFDAMFR.[E]...[R].YLTLDGFDAMFR.[E]	Q7L576 [815-826]...Q7L576 [815-826]		16	63	0.253968	0.202532	0.1671	1.21204	0.277436	0.27027	Not Found	No	PASSENGER/OTHER	2.08	7170637	1	PAp00389755		No	CYFIP1	G820S
466	Q8TEM1	Q8TEM1	NUP210	A755V	A755V		3	3p25.1	56	2	LTLVPVYTSPQLDMSCPLLQQNK	B1 ; B11 ; B13 ; B14 ; B15 ; B2 ; B3 ; B4 ; B5 ; B6 ; B8 ; B9	12	[R].LTLAPVYTSPQLDMSCPLLQQNK.[Q]...[R].LTLAPVYTSPQLDMSCPLLQQNK.[Q]	Q8TEM1 [752-774]...Q8TEM1 [752-774]		25	36	0.694444	0.409836	0.3385	1.21074	0.275891	0.268324	rs6795271:A755V	No	PASSENGER/OTHER	2.33	6795271	1	PAp03110464		No	NUP210	A755V
467	P46013	P46013-2	MKI67	N104S	N104S		10	10q26.2	37	3	YENESLQSGR	B10 ; B12 ; B14 ; B2 ; B3 ; B4 ; B9	7	[R].YENESLQNGR.[K]	P46013 [97-106]; P46013-2 [97-106]		7	2	3.5	0.777778	0.644726	1.20637	0.270672	0.261732	rs2071498:N104S	No	PASSENGER/OTHER	2.02	2071498	4	PAp03108164	PAp03118261_PAp04461366_PAp04589100	No	MKI67	N104S
468	Q6VMQ6	Q6VMQ6-4	ATF7IP	K538R	K530R		12	12p13.1	38	3	DNRPEEEEQVIHEDDERPSEK	B1 ; B11 ; B12 ; B13 ; B3 ; B5 ; B6 ; B7 ; B8 ; B9	10	[K].DNKPEEEEQVIHEDDERPSEK.[N]	Q6VMQ6 [528-548]		12	9	1.33333	0.571429	0.474845	1.2034	0.267117	0.257229	rs3213764:K530R_rs3213764:K538R	No	PASSENGER/OTHER	1.95	3213764	1	PAp01693728		No	ATF7IP	K530R
469	O95786	O95786	DDX58	R7C	R7C		9	9p21.1	29	1	CSLQAFQDYIR	B10 ; B13 ; B15 ; B4 ; B8	5	[R].SLQAFQDYIR.[K]	O95786 [8-17]		5	11	0.454545	0.3125	0.25999	1.20197	0.2654	0.255052	rs10813831:R7C	No	PASSENGER/OTHER	2.31	10813831	2	PAp04374535	PAp04502097	No	DDX58	R7C
470	Q9BY42	Q9BY42	RTF2	M171V	M171V		20	20q13.31	32	2	AEVCHTCGAAFQEDDVIVLNGTK	B1 ; B10 ; B11 ; B13 ; B14 ; B15 ; B3 ; B4 ; B7 ; B8 ; B9	11	[K].AEVCHTCGAAFQEDDVIMLNGTK.[E]	Q9BY42 [154-176]		16	1	16	0.941176	0.783865	1.20069	0.26386	0.253096	rs1059768:M171V	No	PASSENGER/OTHER	1.7	1059768	2	PAp01795709	PAp02282109	No	RTF2	M171V
471	Q96RW7	Q96RW7	HMCN1	I2418T	I2418T		1	1q25.3	116	11	NSVSLTCEASGIPLPSTTWFK	B1 ; B11 ; B12 ; B14 ; B15 ; B2 ; B4 ; B5 ; B6 ; B7 ; B8 ; B9	12	[K].NSVSLTCEASGIPLPSITWFK.[D]	Q96RW7 [2402-2422]; Q96RW7-2 [2402-2422]		13	8	1.625	0.619048	0.516382	1.19882	0.261612	0.250237	rs12129650:I2418T	No	PASSENGER/OTHER	1.66	12129650	1	PAp04515155		No	HMCN1	I2418T
472	Q9UNZ2	Q9UNZ2-4	NSFL1C	D259N	D290N		20	20p13	32	7	ASSSILINESEPTTNIQIR	B1 ; B10 ; B11 ; B12 ; B13 ; B14 ; B15 ; B2 ; B3 ; B4 ; B5 ; B6 ; B7 ; B8 ; B9	15	[K].ASSSILIDESEPTTNIQIR.[L]	Q9UNZ2 [283-301]		35	36	0.972222	0.492958	0.41152	1.19789	0.260501	0.248824	rs9575:D290N_rs9575:D259N	No	PASSENGER/OTHER	0.91	Not Found	4	PAp00064120	PAp04814387_PAp06356810_PAp07033760	No	NSFL1C	D290N
473	Q09666	Q09666	AHNAK	D1785G	D1785G		11	11q12.3	52	4	VSMPGVDLNLK	B2 ; B4 ; B8 ; B9	4	[K].VSMPDVDLNLK.[G]...[K].VSMPDVDLNLK.[G]	Q09666 [1781-1791]...Q09666 [1781-1791]		5	132	0.0378788	0.0364963	0.03055	1.19464	0.25658	0.243825	rs77055528:D1785G	No	PASSENGER/OTHER	4.7	Not Found	0			No	AHNAK	D1785G
474	Q9NVP1	Q9NVP1	DDX18	T94S	T94S		2	2q14.1	68	5	STVLSNGEAAMQSSNSESK	B1 ; B10 ; B11 ; B12 ; B15 ; B2 ; B3 ; B6 ; B7 ; B8	10	[K].STVLTNGEAAMQSSNSESK.[K]...[K].STVLTNGEAAMQSSNSESK.[K]	Q9NVP1 [90-108]...Q9NVP1 [90-108]		15	20	0.75	0.428571	0.35917	1.19323	0.254869	0.24164	rs1052637:T94S	No	PASSENGER/OTHER	2.03	1052637	4	PAp01695864	PAp03135061_PAp03587327_PAp05601458	No	DDX18	T94S
475	Q8TB45	Q8TB45-2	DEPTOR	S288N	S389N		8	8q24.12	34	3	TVNNLILTGPR	B1 ; B10 ; B11 ; B12 ; B13 ; B14 ; B4 ; B6 ; B7 ; B8	10	[R].TVSNLILTGPR.[T]	Q8TB45 [387-397]		10	15	0.666667	0.4	0.335407	1.19258	0.254087	0.240641	rs4871827:S389N_rs4871827:S288N	No	PASSENGER/OTHER	1.54	4871827	1	PAp04462636		No	DEPTOR	S389N
476	Q96RW7	Q96RW7	HMCN1	E2893G	E2893G		1	1q25.3	116	11	SALIGCLSSGSPAPR	B1 ; B10 ; B11 ; B12 ; B13 ; B14 ; B15 ; B2 ; B3 ; B4 ; B5 ; B6 ; B7 ; B8 ; B9	15	[K].SALIECLSSGSPAPR.[N]	Q96RW7 [2889-2903]; Q96RW7-2 [2889-2903]		28	19	1.47368	0.595745	0.500579	1.19011	0.251096	0.236814	rs10798035:E2893G	No	PASSENGER/OTHER	-0.2	10798035	1	PAp01695597		No	HMCN1	E2893G
477	P07357	P07357	C8A	Q93K	Q93K		1	1p32.2	116	2	AQCGQDFQCK	B1 ; B10 ; B11 ; B12 ; B13 ; B14 ; B15 ; B2 ; B3 ; B4 ; B5 ; B6 ; B7 ; B8 ; B9	15	[R].QAQCGQDFQCK.[E]	P07357 [93-103]		23	27	0.851852	0.46	0.386798	1.18925	0.250054	0.235478	rs652785:Q93K	No	PASSENGER/OTHER	3.24	652785	11	PAp00618827	PAp00445947_PAp03336437_PAp04384284_PAp05480891_PAp05480905_PAp05680821_PAp06550101_PAp08410287_PAp08428072_PAp08428104	No	C8A	Q93K
478	Q9UKG1	Q9UKG1	APPL1	E700G	E700G		3	3p14.3	56	4	LIAASSRPNQASSEGQFVVLSSSQSEESDLGGGGK	B1 ; B12 ; B13 ; B2 ; B3 ; B7	6	[R].LIAASSRPNQASSEGQFVVLSSSQSEESDLGEGGK.[K]	Q9UKG1 [669-703]		6	24	0.25	0.2	0.168237	1.1888	0.249505	0.234774	rs11544593:E700G	No	PASSENGER/OTHER	0.69	11544593	1	PAp04399269		No	APPL1	E700G
479	O75155	O75155-2	CAND2	H765P	H858P		3	3p25.2	56	1	VLAFLSLAEVGQVAGPGPQR	B1 ; B11 ; B15 ; B3 ; B8	5	[K].VLAFLSLAEVGQVAGPGHQR.[E]	O75155 [841-860]		5	2	2.5	0.714286	0.60105	1.1884	0.249016	0.234148	rs3732678:H858P_rs3732678:H765P	No	PASSENGER/OTHER	1.4	3732678	1	PAp03294261		No	CAND2	H858P
480	P15144	P15144	ANPEP	S752N	S752N		15	15q26.1	38	6	EIPENLMDQYNEVNAISTACSNGVPECEEMVSGLFK	B11 ; B12 ; B2	3	[R].EIPENLMDQYSEVNAISTACSNGVPECEEMVSGLFK.[Q]...[R].EIPENLMDQYSEVNAISTACSNGVPECEEMVSGLFK.[Q]...[R].EIPENLMDQYSEVNAISTACSNGVPECEEMVSGLFK.[Q]	P15144 [742-777]...P15144 [742-777]...P15144 [742-777]		3	5	0.6	0.375	0.316285	1.18564	0.245665	0.229846	rs25651:S752N	No	PASSENGER/OTHER	2.43	25651	1	PAp03145203		No	ANPEP	S752N
481	P19823	P19823	ITIH2	S60L	S60L		10	10p14	37	4	SLPGELEEMMEEVDQVTLYSYK	B1 ; B2 ; B8	3	[R].SLPGESEEMMEEVDQVTLYSYK.[V]...[R].SLPGESEEMMEEVDQVTLYSYK.[V]...[R].SLPGESEEMMEEVDQVTLYSYK.[V]	P19823 [55-76]...P19823 [55-76]...P19823 [55-76]		4	46	0.0869565	0.08	0.06752	1.18483	0.244685	0.228586	rs73621253:S60L	No	PASSENGER/OTHER	3.25	Not Found	0			No	ITIH2	S60L
482	Q8NF91	Q8NF91	SYNE1	K4121R	K4121R		6	6q25.2	47	3	DIQQTEQTIEQR	B1 ; B10 ; B14 ; B2 ; B3 ; B5	6	[K].DIQQTEQTIEQK.[L]	Q8NF91 [4110-4121]; Q8NF91-4 [4039-4050]		7	1	7	0.875	0.740225	1.18207	0.241319	0.224254	rs9479297:K4121R	No	PASSENGER/OTHER	1.73	9479297	1	PAp03101417		No	SYNE1	K4121R
483	A6NC98	A6NC98	CCDC88B	W639R	W639R		11	11q13.1	52	4	EAPQGELVPEAR	B1 ; B10 ; B11 ; B12 ; B14 ; B4 ; B6 ; B7 ; B9	9	[R].EAPQGELVPEAWGLR.[Q]	A6NC98 [628-642]		9	2	4.5	0.818182	0.692204	1.182	0.241224	0.224132	rs685870:W639R	No	PASSENGER/OTHER	2.05	Not Found	1	PAp02722020		No	CCDC88B	W639R
484	Q92665	Q92665	MRPS31	D279N	D279N		13	13q14.11	26	2	EAPETDTSPSLWNVEFAK	B11 ; B12 ; B2 ; B4 ; B5 ; B7 ; B8 ; B9	8	[K].EAPETDTSPSLWDVEFAK.[Q]	Q92665 [267-284]		9	35	0.257143	0.204545	0.17343	1.17941	0.238068	0.220061	rs13508:D279N	No	PASSENGER/OTHER	1.47	Not Found	1	PAp03146896		No	MRPS31	D279N
485	Q6P1N0	Q6P1N0	CC2D1A	T801M	T801M		19	19p13.12	51	3	IREPLTAQQLEMTTER	B1 ; B10 ; B13 ; B7 ; B8	5	[R].IREPLTAQQLETTTER.[W]	Q6P1N0-2 [790-805]; Q6P1N0 [790-805]		7	15	0.466667	0.318182	0.270034	1.1783	0.23671	0.218307	rs2305777:T801M	No	PASSENGER/OTHER	2.98	2305777	1	PAp03102627		No	CC2D1A	T801M
486	Q9NR99	Q9NR99	MXRA5	G2000S	G2000S		X	Xp22.33	13	2	RVWQTVSPVESR + VWQTVSPVESR	B1 ; B10 ; B12 ; B13 ; B14 ; B2 ; B3 ; B5 ; B6 ; B8 ; B9	11	[R].VWQTVSPVEGR.[I]	Q9NR99 [1991-2001]		13	4	3.25	0.764706	0.649631	1.17714	0.235284	0.216464	Not Found	No	PASSENGER/OTHER	3.17	1635242	2	PAp01696346	PAp04376029	No	MXRA5	G2000S
487	Q8N556	Q8N556-2	AFAP1	S403C	S403C		4	4p16.1	28	2	GCEVIPGLDCK	B4 ; B9	2	[R].GCEVIPGLDSK.[H]	Q8N556 [394-404]		2	8	0.25	0.2	0.1701	1.17578	0.233617	0.214307	rs28406288:S403C	No	PASSENGER/OTHER	1.38	28406288	2	PAp05221168	PAp04540957	No	AFAP1	S403C
488	P21266	P21266	GSTM3	V224I	V224I		1	1p13.3	116	3	MAQWGNKPIC	B1 ; B10 ; B11 ; B12 ; B14 ; B2 ; B3 ; B4 ; B5 ; B6 ; B7 ; B8 ; B9	13	[K].MAQWGNKPVC.[-]...[K].MAQWGNKPVC.[-]	P21266 [216-225]...P21266 [216-225]		28	52	0.538462	0.35	0.2985	1.17253	0.229624	0.209132	rs7483:V224I	No	PASSENGER/OTHER	4.94	7483	5	PAp03102402	PAp04704614_PAp06647813_PAp07099597_PAp07106543	No	GSTM3	V224I
489	O15118	O15118	NPC1	I858V	I858V		18	18q11.2	15	2	VDVGLDQSLSMPDDSYMVDYFK	B1 ; B10 ; B12 ; B5 ; B6 ; B7	6	[K].VDIGLDQSLSMPDDSYMVDYFK.[S]...[K].VDIGLDQSLSMPDDSYMVDYFK.[S]	O15118 [856-877]...O15118 [856-877]		6	5	1.2	0.545455	0.466048	1.17038	0.22698	0.2057	rs1805082:I858V	No	PASSENGER/OTHER	1.95	1805082	1	PAp05192036		No	NPC1	I858V
490	Q9UFC0	Q9UFC0	LRWD1	P593L	P593L		7	7q22.1	36	5	QPPLLLAALQAPTQILK	B11	1	[K].QPPLLPAALQAPTQILK.[W]	Q9UFC0 [588-604]		1	18	0.0555556	0.0526316	0.04522	1.1639	0.218968	0.195263	rs148981077:P593L	No	PASSENGER/OTHER	1.71	Not Found	0			No	LRWD1	P593L
491	Q8N1K5	Q8N1K5-2	THEMIS	I595V	I630V		6	6q22.33	47	2	GATAVAETFK	B12 ; B6 ; B9	3	[R].GATAIAETFK.[N]	Q8N1K5 [626-635]		4	1	4	0.8	0.687961	1.16286	0.217673	0.193572	rs675531:I630V_rs675531:I595V	No	PASSENGER/OTHER	2.29	675531	0			No	THEMIS	I630V
492	Q13093	Q13093	PLA2G7	V379A	V379A		6	6p12.3	47	3	GDIDSNAAIDLSNK	B10 ; B11 ; B12 ; B14 ; B15 ; B2 ; B5 ; B8 ; B9	9	[K].GDIDSNVAIDLSNK.[A]	Q13093 [373-386]		12	1	12	0.923077	0.794463	1.16189	0.216471	0.192001	rs1051931:V379A	No	PASSENGER/OTHER	2.22	1051931	2	PAp05196148	PAp04528510	No	PLA2G7	V379A
493	O95394	O95394-3	PGM3	D466N	D466N		6	6q14.1	47	1	VISTTNAER	B1 ; B2 ; B6 ; B8 ; B9	5	[R].VISTTDAER.[Q]...[R].RVISTTDAER.[Q]	O95394 [461-469]...O95394 [460-469]		5	12	0.416667	0.294118	0.253721	1.15922	0.21315	0.187656	rs473267:D466N	No	PASSENGER/OTHER	0.94	Not Found	1	PAp03101661		No	PGM3	D466N
494	Q9H6S0	Q9H6S0	YTHDC2	L1409Q	L1409Q		5	5q22.2	44	1	DGQELEPQVGEQLLQLWER	B1 ; B10 ; B11 ; B12 ; B13 ; B14 ; B15 ; B2 ; B3 ; B4 ; B5 ; B6 ; B7 ; B8 ; B9	15	[R].DGQELEPLVGEQLLQLWER.[L]	Q9H6S0 [1402-1420]		17	14	1.21429	0.548387	0.4749	1.15474	0.207571	0.180336	rs1132528:L1409Q	No	PASSENGER/OTHER	1.65	1132528	4	PAp01693676	PAp04885085_PAp04888914_PAp06632360	No	YTHDC2	L1409Q
495	Q15165	Q15165	PON2	A148G	A148G		7	7q21.3	36	5	FEEGENSLLHLK	B1 ; B11 ; B2 ; B3 ; B5	5	[K].FEEAENSLLHLK.[T]	Q15165-1 [145-156]		5	15	0.333333	0.25	0.21672	1.15356	0.206096	0.178397	rs12026:A148G	No	PASSENGER/OTHER	4.27	12026	2	PAp03149652	PAp03585341	No	PON2	A148G
496	Q9UKK3	Q9UKK3	PARP4	P1328T	P1328T		13	13q12.12	26	6	VSPWETSTSSFFPILAPAVGSYLTPTAR	B10 ; B11 ; B12 ; B14 ; B2 ; B4 ; B5 ; B6 ; B7	9	[K].VSPWETSTSSFFPILAPAVGSYLPPTAR.[A]	Q9UKK3 [1305-1332]		9	12	0.75	0.428571	0.371769	1.15279	0.205129	0.177125	rs1050112:P1328T	No	PASSENGER/OTHER	4.68	Not Found	0			No	PARP4	P1328T
497	Q9BVP2	Q9BVP2-2	GNL3	V355M	V367M		3	3p21.1	56	6	NSLEFFTMLAQR	B1 ; B10 ; B12 ; B14 ; B15 ; B2 ; B3 ; B4 ; B5 ; B6 ; B7 ; B8	12	[R].NSLEFFTVLAQR.[R]	Q9BVP2 [360-371]		25	26	0.961538	0.490196	0.426233	1.15007	0.201717	0.172631	rs2289247:V367M_rs2289247:V355M	No	PASSENGER/OTHER	1.46	2289247	2	PAp03104455	PAp06523768	No	GNL3	V367M
498	Q12959	Q12959-2	DLG1	R278Q	R278Q		3	3q29	56	4	VNDCILQVNEVDVR	B10	1	[R].VNDCILR.[V]	Q12959-3 [239-245]; Q15700 [146-152]; Q12959-4 [239-245]		1	5	0.2	0.166667	0.145067	1.14889	0.200246	0.170691	rs1134986:R278Q	No	PASSENGER/OTHER	2.87	1134986	1	PAp03613644		No	DLG1	R278Q
499	P00568	P00568	AK1	E123Q	E123Q		9	9q34.11	29	4	IGQPTLLLYVDAGPQTMTQR	B12 ; B3 ; B4 ; B9	4	[R].IGQPTLLLYVDAGPETMTQR.[L]...[R].IGQPTLLLYVDAGPETMTQR.[L]...[R].RIGQPTLLLYVDAGPETMTQR.[L]...[R].RIGQPTLLLYVDAGPETMTQR.[L]	P00568 [109-128]...P00568 [109-128]...P00568 [108-128]...P00568 [108-128]		4	74	0.0540541	0.0512821	0.0448	1.14469	0.194955	0.163701	rs8192462:E123Q	No	PASSENGER/OTHER	0.24	8192462	1	PAp04380999		No	AK1	E123Q
500	Q9H583	Q9H583	HEATR1	E2017G	E2017G		1	1q43	116	4	AGALMMPLVDQLENR	B1 ; B11 ; B12 ; B14 ; B15 ; B2 ; B3 ; B4 ; B5 ; B6 ; B7 ; B8	12	[K].ERAEALMMPLVDQLENR.[L]...[R].AEALMMPLVDQLENR.[L]...[K].ERAEALMMPLVDQLENR.[L]	Q9H583 [2014-2030]...Q9H583 [2016-2030]...Q9H583 [2014-2030]		21	6	3.5	0.777778	0.67975	1.14421	0.194354	0.162905	rs2275687:E2017G	No	PASSENGER/OTHER	1.22	2275687	6	PAp01693311	PAp03137813_PAp03601919_PAp03602261_PAp05034405_PAp05735790	No	HEATR1	E2017G
501	Q9NVE7	Q9NVE7	PANK4	A547V	A547V		1	1p36.32	116	2	SLDVLGWEER	B1 ; B10 ; B11 ; B12 ; B14 ; B15 ; B2 ; B3 ; B5 ; B6 ; B7 ; B9	12	[R].SLDALGWEER.[Q]	Q9NVE7 [544-553]		12	16	0.75	0.428571	0.37668	1.13776	0.186196	0.152084	rs7535528:A547V	No	PASSENGER/OTHER	3.19	7535528	1	PAp02221257		No	PANK4	A547V
502	Q6UW02	Q6UW02	CYP20A1	L346F	L346F		2	2q33.2	68	2	LTPVSAQFQDIEGK	B1 ; B10 ; B11 ; B12 ; B13 ; B14 ; B15 ; B2 ; B3 ; B4 ; B5 ; B6 ; B7 ; B8 ; B9	15	[K].LTPVSAQLQDIEGK.[I]	Q6UW02 [339-352]		29	16	1.8125	0.644444	0.56741	1.13577	0.183664	0.148716	rs1048013:L346F	No	PASSENGER/OTHER	5.13	1048013	3	PAp00762565	PAp05193707_PAp05211558	No	CYP20A1	L346F
503	Q8N2G8	Q8N2G8	GHDC	R469C	R469C		17	17q21.2	50	5	LDHCLQEASPCYK	B8	1	[K].LDHCLQEASPR.[Y]	Q8N2G8 [459-469]		1	15	0.0666667	0.0625	0.05509	1.13451	0.182066	0.146588	rs79309130:R469C	No	no weights		Not Found	0			Yes	GHDC	R469C
504	Q8IWE2	Q8IWE2	FAM114A1	V443I	V443I		4	4p14	28	2	TIEEIYMSSIESLAEVTAR	B10 ; B11 ; B15 ; B3 ; B4 ; B5 ; B6 ; B8 ; B9	9	[K].TIEEVYMSSIESLAEVTAR.[C]...[K].TIEEVYMSSIESLAEVTAR.[C]	Q8IWE2 [439-457]...Q8IWE2 [439-457]		9	37	0.243243	0.195652	0.173034	1.13072	0.177236	0.140145	rs17429619:V443I	No	PASSENGER/OTHER	3.05	17429619	3	PAp04355673	PAp06757333_PAp07132475	No	FAM114A1	V443I
505	Q5T4S7	Q5T4S7	UBR4	M4867L	M4867L		1	1p36.13	116	5	VALEELENKPR + RVALEELENKPR	B1 ; B10 ; B11 ; B12 ; B13 ; B14 ; B15 ; B2 ; B3 ; B4 ; B5 ; B6 ; B7 ; B8 ; B9	15	[K].RVALEEMENKPR.[K]...[R].VALEEMENKPR.[K]...[K].RVALEEMENKPR.[K]	Q5T4S7 [4861-4872]...Q5T4S7 [4862-4872]...Q5T4S7 [4861-4872]		23	13	1.76923	0.638889	0.5664	1.12798	0.173744	0.135477	rs12584:M4867L	No	PASSENGER/OTHER	0.64	12584	3	PAp00514253	PAp03123631_PAp05671348	No	UBR4	M4867L
506	P38117	P38117-2	ETFB	T245M	T154M		19	19q13.41	51	3	QAIDDDCNQTGQMTAGFLDWPQGTFASQVMLEGDK	B1 ; B10 ; B11 ; B12 ; B13 ; B14 ; B15 ; B2 ; B3 ; B4 ; B5 ; B6 ; B7 ; B8 ; B9	15	[K].QAIDDDCNQTGQMTAGFLDWPQGTFASQVTLEGDK.[L]...[K].QAIDDDCNQTGQMTAGFLDWPQGTFASQVTLEGDK.[L]	P38117 [125-159]...P38117 [125-159]		70	40	1.75	0.636364	0.56602	1.12428	0.168998	0.129121	rs1130426:T154M_rs1130426:T245M	No	PASSENGER/OTHER	0.91	1130426	2	PAp03145200	PAp03482769	No	ETFB	T154M
507	Q32NC0	Q32NC0-2	C18orf21	T44A	T132A		18	18q12.2	15	3	SNPATPASK	B1 ; B11 ; B5	3	[K].SNPATPTSK.[L]	Q32NC0 [126-134]		3	9	0.333333	0.25	0.222819	1.12199	0.166056	0.125172	rs2276314:T44A	No	PASSENGER/OTHER	1	2276314	1	PAp01695754		Yes	C18orf21	T132A
508	Q86UX2	Q86UX2	ITIH5	T570P	T570P		10	10p14	37	4	DVTGSPRPGGDGEGDPNHIER	B1 ; B10 ; B11 ; B12 ; B13 ; B14 ; B15 ; B2 ; B3 ; B4 ; B6 ; B7 ; B8 ; B9	14	[K].DVTGSPRPGGDGEGDTNHIER.[L]	Q86UX2 [555-575]		21	14	1.5	0.6	0.534995	1.12151	0.165437	0.124341	Not Found	No	PASSENGER/OTHER	1.76	2275069	2	PAp03245949	PAp06621038	No	ITIH5	T570P
509	Q6NXR4	Q6NXR4	TTI2	E63G	E63G		8	8p12	34	1	DLGDLIEATGFDR	B1 ; B11 ; B12 ; B13 ; B14 ; B3 ; B4 ; B5 ; B6 ; B7 ; B8	11	[K].DLGDLIEATEFDR.[L]	Q6NXR4 [54-66]		17	8	2.125	0.68	0.607981	1.11846	0.161509	0.119058	rs2304748:E63G	No	PASSENGER/OTHER	1.26	2304748	1	PAp03148786		No	TTI2	E63G
510	O15230	O15230	LAMA5	A1908T	A1908T		20	20q13.33	32	10	DDPSTPCVSCPCPLSVPSNNFAEGCVLR	B11 ; B2 ; B6 ; B9	4	[R].DDPSAPCVSCPCPLSVPSNNFAEGCVLR.[G]	O15230 [1904-1931]		5	15	0.333333	0.25	0.22358	1.11817	0.161137	0.118558	rs11698080:A1908T	No	PASSENGER/OTHER	3.57	11698080	2	PAp04381074	PAp04378586	No	LAMA5	A1908T
511	Q8TCC3	Q8TCC3	MRPL30	A130T	A130T		2	2q11.2	68	1	LPQGLPTEENMSNTCLK	B1 ; B10 ; B11 ; B12 ; B13 ; B14 ; B15 ; B2 ; B3 ; B4 ; B5 ; B6 ; B7 ; B8 ; B9	15	[K].LPQGLPAEENMSNTCLK.[S]...[K].LPQGLPAEENMSNTCLK.[S]	Q8TCC3 [124-140]...Q8TCC3 [124-140]		30	11	2.72727	0.731707	0.65606	1.11531	0.157439	0.113575	rs1044575:A130T	No	PASSENGER/OTHER	1.15	1044575	2	PAp00433142	PAp00003893	No	MRPL30	A130T
512	P20585	P20585	MSH3	A1045T	A1045T		5	5q14.1	44	3	LDPGTAEQVPDFVTFLYQITR	B1 ; B10 ; B14 ; B15 ; B2 ; B3 ; B4 ; B5 ; B6 ; B8	10	[K].LDPGAAEQVPDFVTFLYQITR.[G]	P20585 [1041-1061]		11	3	3.66667	0.785714	0.704679	1.115	0.157039	0.113035	Not Found	No	CANCER	-1.48	26279	1	PAp03160601		No	MSH3	A1045T
513	Q96RW7	Q96RW7	HMCN1	Q4437R	Q4437R		1	1q25.3	116	11	SPPIITLEPVETVINAGGK	B1 ; B10 ; B11 ; B12 ; B15 ; B2 ; B3 ; B5 ; B7 ; B8 ; B9	11	[R].SMSLTLQSPPIITLEPVETVINAGGK.[I]...[R].SMSLTLQSPPIITLEPVETVINAGGK.[I]	Q96RW7 [4431-4456]; Q96RW7-2 [4431-4456]...Q96RW7 [4431-4456]; Q96RW7-2 [4431-4456]		17	41	0.414634	0.293103	0.263754	1.11128	0.152217	0.106524	Not Found	No	PASSENGER/OTHER	-0.16	10911825	3	PAp04377391	PAp04503200_PAp08253514	No	HMCN1	Q4437R
514	Q9Y217	Q9Y217	MTMR6	I319V	I319V		13	13q12.13	26	2	AVMDAAVFLAK	B1 ; B10 ; B11 ; B12 ; B13 ; B14 ; B15 ; B3 ; B4 ; B5 ; B6 ; B7 ; B8 ; B9	14	[K].AVMDAAIFLAK.[A]	Q9Y217 [313-323]		27	2	13.5	0.931034	0.838987	1.10971	0.150186	0.103777	rs7995033:I319V	No	PASSENGER/OTHER	2.33	7995033	1	PAp01693507		No	MTMR6	I319V
515	Q9HA77	Q9HA77	CARS2	Q555P	Q555P		13	13q34	26	4	SSTTSTWELLDPR	B1 ; B11 ; B5 ; B7	4	[R].SSTTSTWELLDQR.[T]	Q9HA77 [544-556]		5	30	0.166667	0.142857	0.12887	1.10854	0.148657	0.101707	rs1043886:Q555P	No	PASSENGER/OTHER	1.52	1043886	0			No	CARS2	Q555P
516	P22894	P22894	MMP8	T32I	T32I		11	11q22.2	52	2	IVQDYLEK	B1 ; B10 ; B12 ; B13 ; B14 ; B3 ; B4 ; B5 ; B7 ; B9	10	[K].TVQDYLEK.[F]	P22894 [32-39]		10	6	1.66667	0.625	0.564546	1.10708	0.146765	0.0991438	rs3765620:T32I	No	PASSENGER/OTHER	3.29	3765620	1	PAp03102193		No	MMP8	T32I
517	Q6WKZ4	Q6WKZ4	RAB11FIP1	A651V	A651V		8	8p11.23	34	1	AELQTESLTPVPNSGSSVLGSLFK	B10 ; B12 ; B14 ; B15 ; B2 ; B4 ; B6 ; B7 ; B8	9	[K].AELQTESLTPVPNSGSSALGSLFK.[Q]	Q6WKZ4 [634-657]		9	3	3	0.75	0.678516	1.10535	0.144508	0.0960827	rs12541651:A651V	No	PASSENGER/OTHER	2.46	12541651	1	PAp01693266		No	RAB11FIP1	A651V
518	Q86X29	Q86X29-4	LSR	S344N	S363N		19	19q13.12	51	1	NSSAGGQGSYVPLLR	B6	1	[R].SSSAGGQGSYVPLLR.[D]	Q86X29 [363-377]		1	6	0.166667	0.142857	0.12949	1.10323	0.141732	0.0923149	rs34259399:S363N_rs34259399:S344N	No	PASSENGER/OTHER	1.5	34259399	1	PAp03108270		No	LSR	S363N
519	Q9NU22	Q9NU22	MDN1	A4044S	A4044S		6	6q15	47	3	ETLLAQPAAGQATIPEWCQGSAPSGLEGELLR	B1 ; B11 ; B12 ; B2 ; B3 ; B4 ; B5 ; B6 ; B7 ; B8	10	[R].ETLLAQPAAGQATIPEWCQGAAPSGLEGELLR.[R]	Q9NU22 [4024-4055]		15	13	1.15385	0.535714	0.486307	1.1016	0.139596	0.0894118	rs9353689:A4044S	No	PASSENGER/OTHER	4.07	9353689	2	PAp03146644	PAp03587386	No	MDN1	A4044S
520	Q9UKK3	Q9UKK3	PARP4	A899T	A899T		13	13q12.12	26	6	QITLHALSLVGEK	B1 ; B11 ; B13 ; B14 ; B2 ; B4 ; B5 ; B6 ; B8 ; B9	10	[K].QIALHALSLVGEK.[Q]	Q9UKK3 [897-909]		11	2	5.5	0.846154	0.769755	1.09925	0.136521	0.0852266	rs2275660:A899T	No	PASSENGER/OTHER	3.11	2275660	1	PAp01695473		No	PARP4	A899T
521	Q14573	Q14573	ITPR3	L2436V	L2436V		6	6p21.31	47	1	MDCVSGVSVPEVLEEDRELDSTER + MDCVSGVSVPEVLEEDR	B1 ; B14 ; B2 ; B3 ; B4 ; B5 ; B6 ; B7 ; B8 ; B9	10	[K].MDCVSGLSVPEVLEEDRELDSTER.[A]...[K].MDCVSGLSVPEVLEEDRELDSTER.[A]...[K].MDCVSGLSVPEVLEEDR.[E]	Q14573 [2430-2453]...Q14573 [2430-2453]...Q14573 [2430-2446]		23	21	1.09524	0.522727	0.4775	1.09472	0.130558	0.0770968	rs2229642:L2436V	No	PASSENGER/OTHER	0.73	2229642	1		PAp00433146	No	ITPR3	L2436V
522	Q6WCQ1	Q6WCQ1-2	MPRIP	P327Q	P327Q		17	17p11.2	50	1	AEHMETNAVGPSQSSDTR	B1 ; B11 ; B12 ; B14 ; B2 ; B3 ; B4 ; B5 ; B6 ; B7 ; B9	11	[K].AEHMETNAVGPSPSSDTR.[Q]...[K].AEHMETNAVGPSPSSDTR.[Q]	Q6WCQ1 [315-332]; Q6WCQ1-2 [315-332]...Q6WCQ1 [315-332]; Q6WCQ1-2 [315-332]		16	12	1.33333	0.571429	0.522958	1.09269	0.127878	0.0734366	rs3744137:P327Q	No	PASSENGER/OTHER	2.18	3744137	6	PAp01123534	PAp03623520_PAp04364399_PAp05157363_PAp06773924_PAp06774385	No	MPRIP	P327Q
523	Q58WW2	Q58WW2-2	DCAF6	V567A	V547A		1	1q24.2	116	1	APEESSEDATK	B1 ; B3 ; B7	3	[K].APEESSEDVTK.[Y]	Q58WW2-3 [616-626]		3	7	0.428571	0.3	0.274785	1.09176	0.126659	0.0717704	rs11558511:V547A_rs11558511:V567A	No	PASSENGER/OTHER	0.48	11558511	1	PAp04542252		No	DCAF6	V547A
524	B0I1T2	B0I1T2	MYO1G	M489T	M489T		7	7p13	36	3	IFLQTLDTHHR	B1 ; B10 ; B11 ; B12 ; B13 ; B14 ; B15 ; B3 ; B4 ; B5 ; B6 ; B9	12	[R].IFLQTLDMHHR.[H]	B0I1T2 [482-492]		21	2	10.5	0.913043	0.83679	1.09113	0.125818	0.0706198	rs3735485:M489T	No	PASSENGER/OTHER	2.44	3735485	1	PAp00003780		No	MYO1G	M489T
525	Q13427	Q13427	PPIG	N699D	N699D		2	2q31.1	68	3	QSSQDDELK	B1 ; B11 ; B13 ; B3 ; B5 ; B6 ; B7 ; B8 ; B9	9	[K].QSSQDNELK.[S]	Q13427 [694-702]		10	24	0.416667	0.294118	0.270174	1.08862	0.122505	0.0660843	rs8207:N699D	No	PASSENGER/OTHER	3.43	8207	5	PAp01082838	PAp03126676_PAp03129056_PAp04366518_PAp05736697	No	PPIG	N699D
526	Q9BWU0	Q9BWU0	SLC4A1AP	P139T	P139T		2	2p23.3	68	3	SLQEEQSRPTTAVSSPGGPAR	B1 ; B10 ; B11 ; B13 ; B14 ; B15 ; B2 ; B3 ; B4 ; B5 ; B6 ; B7 ; B8 ; B9	14	[R].SLQEEQSRPPTAVSSPGGPAR.[A]	Q9BWU0 [130-150]		17	11	1.54545	0.607143	0.558589	1.08692	0.120249	0.0629932	rs9678851:P139T	No	PASSENGER/OTHER	1.28	9678851	3	PAp03112161	PAp05638985_PAp05668111	No	SLC4A1AP	P139T
527	Q05209	Q05209-2	PTPN12	V192I	V322I		7	7q11.23	36	5	IADGVNEINTENMISSIEPEK	B1 ; B10 ; B11 ; B12 ; B13 ; B14 ; B2 ; B3 ; B4 ; B5 ; B6 ; B7 ; B8	13	[K].IADGVNEINTENMVSSIEPEK.[Q]...[K].IADGVNEINTENMVSSIEPEK.[Q]	Q05209 [309-329]...Q05209 [309-329]		25	14	1.78571	0.641026	0.592296	1.08227	0.114064	0.0545026	rs9640663:V322I_rs9640663:V192I	No	PASSENGER/OTHER	0.36	9640663	2	PAp00516318	PAp02394298	No	PTPN12	V322I
528	P24821	P24821	TNC	Q680R	Q680R		9	9q33.1	29	4	VPGDQTSTIIRELEPGVEYFIR + VPGDQTSTIIR + ELEPGVEYFIR	B1 ; B10 ; B11 ; B12 ; B13 ; B14 ; B15 ; B2 ; B3 ; B4 ; B5 ; B6 ; B7 ; B8 ; B9	15	[R].VPGDQTSTIIQELEPGVEYFIR.[V]	P24821-6 [670-691]; P24821-4 [670-691]; P24821 [670-691]; P24821-5 [670-691]		110	121	0.909091	0.47619	0.44017	1.08183	0.113478	0.0536974	rs1061494:Q680R	missense mutation	PASSENGER/OTHER	1.96	1061494	#VALUE!	PAp03104053 + PAp00444185	PAp04495015_PAp04503368_PAp06651870_PAp07739479 + PAp01369613_PAp01766592_PAp03265848_PAp04350644_PAp04495015_PAp04505742_PAp04545286_PAp04582498_PAp06749022_PAp08125707_PAp08222700_PAp08313199	No	TNC	Q680R
529	Q9HCN3	Q9HCN3	TMEM8A	T136A	T136A		16	16p13.3	36	12	SGAPPVINPLGTSFPDDTAVQPSFQVGVPLSTAPR	B12 ; B2 ; B7	3	[R].SGAPPVINPLGTSFPDDTAVQPSFQVGVPLSTTPR.[S]	Q9HCN3 [104-138]		3	2	1.5	0.6	0.5587	1.07392	0.102889	0.0391098	rs11248931:T136A	No	PASSENGER/OTHER	1.92	11248931	1	PAp04531154		No	TMEM8A	T136A
530	P13611	P13611-2	VCAN	D1950Y	D2937Y		5	5q14.2	44	2	TYGQVSGEAIK	B1 ; B10 ; B11 ; B12 ; B13 ; B14 ; B2 ; B3 ; B4 ; B5 ; B6 ; B7 ; B8 ; B9	14	[K].TDGQVSGEAIK.[M]	P13611 [2936-2946]; P13611-2 [1949-1959]		27	37	0.72973	0.421875	0.394543	1.06928	0.0966331	0.0304649	rs160277:D2937Y_rs160277:D1950Y	No	PASSENGER/OTHER	2.22	Not Found	1	PAp03104452		No	VCAN	D2937Y
531	Q9BQS8	Q9BQS8	FYCO1	G321A	G321A		3	3p21.31	56	9	ELQTCLQALELGAAEK	B1 ; B10 ; B11 ; B12 ; B14 ; B2 ; B3 ; B5 ; B6 ; B7 ; B8	11	[K].ELQTCLQGLELGAAEK.[E]	Q9BQS8 [314-329]		13	9	1.44444	0.590909	0.5527	1.06913	0.0964396	0.0301972	rs3733100:G321A	No	PASSENGER/OTHER	2.81	3733100	2	PAp01693969	PAp03149582	No	FYCO1	G321A
532	Q14678	Q14678-2	KANK1	E274Q	E432Q		9	9p24.3	29	3	DAAVGTLVQMR	B10 ; B2 ; B4 ; B5 ; B9	5	[K].DAAVGTLVEMR.[N]...[K].DAAVGTLVEMR.[N]	Q14678 [424-434]...Q14678 [424-434]		5	7	0.714286	0.416667	0.3903	1.06755	0.0943102	0.0272498	rs4465020:E432Q_rs4465020:E274Q	No	PASSENGER/OTHER	3.74	4465020	1	PAp04504041		No	KANK1	E432Q
533	P27695	P27695	APEX1	D148E	D148E		14	14q11.2	32	6	VSYGIGEEEHDQEGR	B1 ; B10 ; B11 ; B12 ; B13 ; B14 ; B15 ; B2 ; B3 ; B4 ; B5 ; B6 ; B7 ; B8 ; B9	15	[K].VSYGIGDEEHDQEGR.[V]	P27695 [142-156]		41	41	1	0.5	0.468481	1.06728	0.0939376	0.0267338	rs1130409:D148E	No	PASSENGER/OTHER	3.04	Not Found	2	PAp00386742	PAp03361230	No	APEX1	D148E
534	P03952	P03952	KLKB1	S381A	S381A		4	4q35.2	28	1	LCNTGDNAVCTTK	B14 ; B2 ; B8 ; B9	4	[R].LCNTGDNSVCTTK.[T]	P03952 [374-386]		4	27	0.148148	0.129032	0.121001	1.06637	0.0927128	0.0250373	rs4253301:S381A	No	PASSENGER/OTHER	3.8	4253301	1	PAp03327408		No	KLKB1	S381A
535	Q8WXH0	Q8WXH0-2	SYNE2	H3309R	H3309R		14	14q23.2	32	9	KQEELESTVAR + QEELESTVAR	B1 ; B10 ; B11 ; B12 ; B4 ; B6 ; B7 ; B9	8	[K].QEELESTVAHIQDLTEK.[L]	Q8WXH0 [3300-3316]		11	1	11	0.916667	0.862592	1.06269	0.0877189	0.0181124	rs8010699:H3309R	No	PASSENGER/OTHER	1.76	8010699	2	PAp03479672	PAp04480783	No	SYNE2	H3309R
536	Q13523	Q13523	PRPF4B	I83V	I83V		6	6p25.2	47	3	EVIDASDK	B1 ; B10 ; B11 ; B13 ; B14 ; B4 ; B5 ; B7 ; B8 ; B9	10	[K].EIIDASDK.[E]	Q13523 [82-89]		10	4	2.5	0.714286	0.672297	1.06246	0.0874026	0.0176734	rs9503893:I83V	No	PASSENGER/OTHER	0.37	9503893	11	PAp00754505	PAp02928120_PAp02968829_PAp02971207_PAp02972060_PAp03095519_PAp04395917_PAp04409316_PAp04416711_PAp05522674_PAp05709255	No	PRPF4B	I83V
537	Q8WXH0	Q8WXH0-2	SYNE2	L5186M	L5186M		14	14q23.2	32	9	IQILNNWMEAQEER	B1 ; B10 ; B11 ; B12 ; B2 ; B3 ; B4 ; B5 ; B6 ; B9	10	[K].IQILNNWLEAQEER.[L]	Q8WXH0 [5179-5192]		14	16	0.875	0.466667	0.43987	1.06092	0.0853152	0.0147751	rs10151658:L5186M	No	PASSENGER/OTHER	1.06	10151658	1	PAp01694677		No	SYNE2	L5186M
538	P42331	P42331-4	ARHGAP25	R556S	R555S		2	2p13.3	68	3	NSGEEEIDSLQSMVQELR	B10 ; B11 ; B13 ; B14 ; B4 ; B7 ; B8	7	[K].NSGEEEIDSLQR.[M]...[K].KNSGEEEIDSLQR.[M]	P42331 [544-555]; P42331-4 [545-556]...P42331 [543-555]; P42331-4 [544-556]		8	32	0.25	0.2	0.18856	1.06067	0.0849763	0.0143044	rs4241344:R556S	No	PASSENGER/OTHER	3.79	4241344	4	PAp04487550	PAp04473924_PAp04656706_PAp06571711	No	ARHGAP25	R555S
539	Q709C8	Q709C8-2	VPS13C	S2913N	S2913N		15	15q22.2	38	2	WNYIASSECLPFWPENLSGK	B1 ; B10 ; B11 ; B12 ; B13 ; B14 ; B15 ; B2 ; B3 ; B4 ; B5 ; B8 ; B9	13	[K].WNYIASSECLPFWPESLSGK.[L]	Q709C8 [2898-2917]; Q709C8-2 [2898-2917]		15	12	1.25	0.555556	0.524123	1.05997	0.0840258	0.0129837	Not Found	No	PASSENGER/OTHER	1.65	10851704	1	PAp01696376		No	VPS13C	S2913N
540	P78524	P78524	ST5	K316N	K316N		11	11p15.4	52	9	RNTGTLGSLEEPAGGASVSAGSR	B11 ; B5 ; B6	3	[K].TGTLGSLEEPAGGASVSAGSR.[A]	P78524 [317-337]		3	4	0.75	0.428571	0.4049	1.05846	0.08197	0.0101261	rs3794153:K316N	No	PASSENGER/OTHER	2.92	3794153	1	PAp04398078		No	ST5	K316N
541	P49790	P49790-2	NUP153	I248V	I248V		6	6p22.3	47	3	KPAFNLSAFGTLSPSLGNSSVLK	B10 ; B14 ; B4 ; B5 ; B6 ; B7	6	[K].KPAFNLSAFGTLSPSLGNSSILK.[T]	P49790 [228-250]		7	16	0.4375	0.304348	0.287672	1.05797	0.0812963	0.00918912	rs2228375:I248V	No	PASSENGER/OTHER	0.55	2228375	1	PAp02509288		Yes	NUP153	I248V
542	P01009	P01009	SERPINA1	V237A	V237A		14	14q32.13	32	4	WERPFEVKDTEEEDFHVDQATTVK + DTEEEDFHVDQATTVK	B1 ; B10 ; B11 ; B12 ; B13 ; B14 ; B15 ; B2 ; B3 ; B4 ; B5 ; B6 ; B7 ; B8 ; B9	15	[K].WERPFEVKDTEEEDFHVDQVTTVK.[V]...[K].DTEEEDFHVDQVTTVK.[V]...[K].DTEEEDFHVDQVTTVKVPMMK.[R]...[K].GKWERPFEVKDTEEEDFHVDQVTTVK.[V]...[K].DTEEEDFHVDQVTTVKVPMMK.[R]...[K].DTEEEDFHVDQVTTVKVPMMK.[R]	P01009 [218-241]...P01009 [226-241]...P01009 [226-246]...P01009 [216-241]...P01009 [226-246]...P01009 [226-246]		142	487	0.291581	0.225755	0.214374	1.05309	0.0746291	-9.38601e-05	rs6647:V237A	No	PASSENGER/OTHER	3.82	6647	16	PAp01809236	PAp03304385_PAp03313983_PAp03326371_PAp03339365_PAp03476951_PAp04607400_PAp04649924_PAp05156027_PAp05277984_PAp06392986_PAp06954400_PAp06957558_PAp07806148_PAp08135656_PAp08190495	No	SERPINA1	V237A
543	Q8WXH0	Q8WXH0-2	SYNE2	A2284V	A2284V		14	14q23.2	32	9	EFVSFSDKPVDQIVVEEK	B1 ; B10 ; B11 ; B12 ; B13 ; B15 ; B2 ; B3 ; B4 ; B5 ; B6 ; B7 ; B8 ; B9	14	[K].EFVSFSDKPVDQIAVEEK.[L]	Q8WXH0 [2271-2288]		23	2	11.5	0.92	0.874547	1.05197	0.0730979	-0.00222847	rs4027402:A2284V	No	PASSENGER/OTHER	1.65	4027402	2	PAp01693917	PAp04752181	No	SYNE2	A2284V
544	Q96EK7	Q96EK7	FAM120B	C511G	C511G		6	6q27	47	1	QEVPIGTDPISK	B4 ; B9	2	[K].QEVPICTDPISK.[Q]	Q96EK7 [506-517]		3	17	0.176471	0.15	0.142844	1.0501	0.0705221	-0.00582191	rs9348266:C511G	No	PASSENGER/OTHER	2.87	9348266	1	PAp03327095		No	FAM120B	C511G
545	Q9HA82	Q9HA82	CERS4	A366T	A366T		19	19p13.2	51	10	NGTAGGPRPAPTDGPR	B1 ; B12 ; B5 ; B6	4	[K].NGAAGGPRPAPTDGPR.[S]	Q9HA82 [364-379]		4	1	4	0.8	0.763611	1.04765	0.0671621	-0.0105134	rs36259:A366T	No	PASSENGER/OTHER	3.4	36259	1	PAp03166177		No	CERS4	A366T
546	P05452	P05452	CLEC3B	G106S	G106S		3	3p21.31	56	9	GGTLSTPQTGSENDALYEYLR	B1 ; B10 ; B11 ; B12 ; B13 ; B14 ; B15 ; B2 ; B3 ; B4 ; B5 ; B6 ; B7 ; B8 ; B9	15	[R].GGTLGTPQTGSENDALYEYLR.[Q]	P05452 [102-122]		29	40	0.725	0.42029	0.401773	1.04609	0.065004	-0.0135292	rs13963:G106S	No	PASSENGER/OTHER	4.69	13963	4	PAp00044251	PAp02143190_PAp02145696_PAp07732576	Yes	CLEC3B	G106S
547	Q8WU76	Q8WU76	SCFD2	L512S	L512S		4	4q12	28	3	ALAQVFCEESGSSPLLQK	B10 ; B11 ; B2 ; B3 ; B4 ; B5 ; B6 ; B7 ; B8 ; B9	10	[K].ALAQVFCEESGLSPLLQK.[I]	Q8WU76 [501-518]		11	18	0.611111	0.37931	0.36381	1.04261	0.0601935	-0.0202584	rs7675987:L512S	No	PASSENGER/OTHER	2.95	7675987	1	PAp03480400		No	SCFD2	L512S
548	Q14739	Q14739	LBR	S154N	S154N		1	1q42.12	116	3	FNLSQESSYIATQYSLRPR	B1 ; B10 ; B11 ; B12 ; B13 ; B14 ; B2 ; B3 ; B5 ; B6 ; B7 ; B8 ; B9	13	[K].FSLSQESSYIATQYSLRPR.[R]	Q14739 [153-171]		22	3	7.33333	0.88	0.844577	1.04194	0.0592746	-0.0215449	rs2230419:S154N	No	PASSENGER/OTHER	2.76	2230419	6	PAp01370015	PAp04721835_PAp04749589_PAp04814366_PAp05600517_PAp07036293	No	LBR	S154N
549	Q96HY7	Q96HY7	DHTKD1	I607M	I607M		10	10p14	37	4	HAMVVCQETDDTYIPLNHMDPNQK	B1 ; B10 ; B12 ; B14 ; B3 ; B4 ; B7 ; B8	8	[R].HAIVVCQETDDTYIPLNHMDPNQK.[G]	Q96HY7 [605-628]		11	2	5.5	0.846154	0.8145	1.03886	0.0550053	-0.0275261	rs2062988:I607M	No	PASSENGER/OTHER	1.95	2062988	1	PAp01694452		No	DHTKD1	I607M
550	Q96EK9	Q96EK9	KTI12	D191E	D191E		1	1p32.3	116	6	ELEREESGAAESPALVTPESEK	B1	1	[K].ELEREESGAAESPALVTPDSEK.[S]	Q96EK9 [173-194]		1	22	0.0454545	0.0434783	0.0419	1.03767	0.053344	-0.0298555	rs2783175:D191E	No	PASSENGER/OTHER	0.86	Not Found	1	PAp05448470		No	KTI12	D191E
551	O95391	O95391	SLU7	M229T	M229T		5	5q33.3	44	2	HQWGEEEPNSQTEK	B1 ; B10 ; B11 ; B12 ; B14 ; B15 ; B2 ; B3 ; B4 ; B5 ; B6 ; B7 ; B8	13	[K].HQWGEEEPNSQMEK.[D]...[K].HQWGEEEPNSQMEK.[D]	O95391 [218-231]...O95391 [218-231]		13	4	3.25	0.764706	0.737383	1.03705	0.0524908	-0.0310521	Not Found	No	PASSENGER/OTHER	1.05	2961944	3	PAp01694529	PAp03580126_PAp03580238	No	SLU7	M229T
552	O75600	O75600-2	GCAT	R39C	R39C		22	22q13.1	25	4	GILEGELEGICGAGTWK	B1 ; B10 ; B12 ; B2 ; B6 ; B9	6	[R].GILEGELEGIR.[G]	O75600 [29-39]		6	5	1.2	0.545455	0.52617	1.03665	0.05193	-0.0318389	rs79849571:R39C_rs710187:R39C	No	PASSENGER/OTHER	2.68	710187	1	PAp03110596		No	GCAT	R39C
553	P24821	P24821	TNC	E2008Q	E2008Q		9	9q33.1	29	4	AQALEVFCDMTSDGGGWIVFLR	B1 ; B10 ; B11 ; B12 ; B13 ; B2 ; B3 ; B4 ; B5 ; B6 ; B7 ; B8 ; B9	13	[K].AEALEVFCDMTSDGGGWIVFLR.[R]...[K].AEALEVFCDMTSDGGGWIVFLR.[R]	P24821-6 [1370-1391]; P24821-4 [1916-1937]; P24821 [2007-2028]; P24821-5 [1461-1482]...P24821-6 [1370-1391]; P24821-4 [1916-1937]; P24821 [2007-2028]; P24821-5 [1461-1482]		47	19	2.47368	0.712121	0.6871	1.03642	0.0516027	-0.032298	rs13321:E2008Q	missense mutation	PASSENGER/OTHER	5.49	13321	2	PAp01693419	PAp04664035	No	TNC	E2008Q
554	Q3KQV9	Q3KQV9	UAP1L1	A319V	A319V		9	9q34.3	29	1	VSDGSLLYNAGNICNHFFTR	B1 ; B12 ; B13 ; B15 ; B2 ; B3 ; B5 ; B6 ; B8 ; B9	10	[R].ASDGSLLYNAGNICNHFFTR.[G]	Q3KQV9 [319-338]		10	15	0.666667	0.4	0.385978	1.03633	0.0514814	-0.0324683	rs7037849:A319V	No	PASSENGER/OTHER	2.26	7037849	2	PAp00432900	PAp07046410	No	UAP1L1	A319V
555	Q9H583	Q9H583	HEATR1	N1694S	N1694S		1	1q43	116	4	NFGAENPDPFVPVLSTAVK	B1 ; B10 ; B11 ; B12 ; B15 ; B2 ; B3 ; B4 ; B5 ; B7 ; B8 ; B9	12	[K].NFGAENPDPFVPVLNTAVK.[L]	Q9H583 [1680-1698]		24	7	3.42857	0.774194	0.747084	1.03629	0.0514238	-0.0325491	rs2275689:N1694S	No	PASSENGER/OTHER	1.47	2275689	2	PAp01695278	PAp04831972	No	HEATR1	N1694S
556	Q96RP9	Q96RP9	GFM1	V215I	V215I		3	3q25.32	56	1	GIIDLIEER	B1 ; B10 ; B12 ; B13 ; B14 ; B15 ; B2 ; B3 ; B5 ; B6 ; B7 ; B8 ; B9	13	[K].GIVDLIEER.[A]	Q96RP9 [213-221]; Q96RP9-2 [213-221]		21	17	1.23529	0.552632	0.533411	1.03603	0.0510704	-0.033045	rs2303909:V215I	No	PASSENGER/OTHER	0.55	2303909	2	PAp00386288	PAp07128613	No	GFM1	V215I
557	Q8TEX9	Q8TEX9	IPO4	P580A	P580A		14	14q12	32	3	AVGEPMRPLAEECCQLGLGLCDQVDDADLRR + AVGEPMRPLAEECCQLGLGLCDQVDDADLR	B10 ; B11 ; B3 ; B4 ; B5 ; B7	6	[R].AVGEPMRPLAEECCQLGLGLCDQVDDPDLRR.[C]...[R].AVGEPMRPLAEECCQLGLGLCDQVDDPDLR.[R]...[R].AVGEPMRPLAEECCQLGLGLCDQVDDPDLRR.[C]...[R].AVGEPMRPLAEECCQLGLGLCDQVDDPDLR.[R]	Q8TEX9 [554-584]...Q8TEX9 [554-583]...Q8TEX9 [554-584]...Q8TEX9 [554-583]		11	24	0.458333	0.314286	0.3035	1.03554	0.0503802	-0.0340137	rs11550452:P580A	No	PASSENGER/OTHER	0.75	11550452	2	PAp01693496	PAp03584510	No	IPO4	P580A
558	Q13426	Q13426-2	XRCC4	I134T	I134T		5	5q14.2	44	2	ELICYCLDTTAENQAK	B4	1	[R].ELICYCLDTIAENQAK.[N]	Q13426-2 [125-140]; Q13426 [125-140]		1	24	0.0416667	0.04	0.03875	1.03226	0.0458037	-0.0404407	rs28360135:I134T	No	PASSENGER/OTHER	1.14	28360135	0			Yes	XRCC4	I134T
559	Q6XUX3	Q6XUX3-2	DSTYK	C641R	C641R		1	1q32.1	116	4	SLQDVLLHR	B1 ; B10 ; B12 ; B13 ; B14 ; B2 ; B3 ; B4 ; B5 ; B6 ; B7 ; B8	12	[R].LSLESCSLQDVLLHR.[K]	Q6XUX3 [636-650]		13	1	13	0.928571	0.900077	1.03166	0.0449645	-0.04162	rs3851294:C641R	No	PASSENGER/OTHER	-0.68	Not Found	3	PAp02034172	PAp00150143_PAp07920020	No	DSTYK	C641R
560	Q8IUF8	Q8IUF8-4	RIOX2	A385T	A386T		3	3q11.2	56	2	DHIVLTVLPDQDQSDETQEK	B1 ; B10 ; B11 ; B12 ; B13 ; B14 ; B2 ; B3 ; B5 ; B7 ; B8 ; B9	12	[K].DHIVLTVLPDQDQSDEAQEK.[M]	Q8IUF8 [370-389]		13	12	1.08333	0.52	0.504788	1.03014	0.042834	-0.0446151	rs2172257:A386T_rs2172257:A385T	No	PASSENGER/OTHER	2.71	2172257	1	PAp03095358		No	RIOX2	A386T
561	Q86VB7	Q86VB7-3	CD163	T901M	T901M		12	12p13.31	38	7	GPDMLWQCPSSPWEK	B10 ; B15 ; B6 ; B7	4	[K].GPDTLWQCPSSPWEK.[R]	Q86VB7 [898-912]		5	36	0.138889	0.121951	0.11843	1.02973	0.0422696	-0.0454088	rs61729512:T901M	No	PASSENGER/OTHER	3.67	Not Found	0			No	CD163	T901M
562	P98170	P98170	XIAP	Q423P	Q423P		X	Xq25	13	1	DSMPDESSQTSLQK	B1 ; B2 ; B3	3	[K].DSMQDESSQTSLQK.[E]...[K].DSMQDESSQTSLQK.[E]	P98170 [420-433]...P98170 [420-433]		3	5	0.6	0.375	0.36524	1.02672	0.0380458	-0.051352	rs5956583:Q423P	No	PASSENGER/OTHER	1.94	5956583	1	PAp01693768		No	XIAP	Q423P
563	P18074	P18074	ERCC2	K751Q	K751Q		19	19q13.32	51	6	EDQLGLSLLSLEQLESEETLQR	B10 ; B11 ; B12 ; B13 ; B15 ; B2 ; B3 ; B4 ; B6 ; B7 ; B8	11	[R].EDQLGLSLLSLEQLESEETLK.[R]	P18074 [731-751]		12	19	0.631579	0.387097	0.377062	1.02661	0.0378925	-0.0515678	rs13181:K751Q	missense mutation	PASSENGER/OTHER	2.71	13181	1	PAp03587954		No	ERCC2	K751Q
564	P14780	P14780	MMP9	Q279R	Q279R		20	20q13.12	32	4	DGNADGKPCQFPFIFQGQSYSACTTDGR	B10 ; B12 ; B4	3	[R].LYTQDGNADGKPCQFPFIFQGQSYSACTTDGR.[S]	P14780 [276-307]		4	7	0.571429	0.363636	0.355123	1.02397	0.0341777	-0.0567999	rs17576:Q279R	No	PASSENGER/OTHER	1.45	17576	5	PAp00009804	PAp02128051_PAp06536974_PAp06536975_PAp06536977	No	MMP9	Q279R
565	Q15149	Q15149-2	PLEC	A531V	A641V		8	8q24.3	34	11	LKAGVAAPATQVVQVTLQSVQR + AGVAAPATQVVQVTLQSVQR	B1 ; B10 ; B11 ; B12 ; B13 ; B14 ; B15 ; B2 ; B3 ; B4 ; B5 ; B6 ; B8 ; B9	14	[R].LKAGVAAPATQVAQVTLQSVQR.[R]...[K].AGVAAPATQVAQVTLQSVQR.[R]	Q15149-4 [492-513]; Q15149 [629-650]; Q15149-6 [496-517]; Q15149-3 [515-536]; Q15149-8 [470-491]; Q15149-5 [492-513]...Q15149-4 [494-513]; Q15149 [631-650]; Q15149-6 [498-517]; Q15149-3 [517-536]; Q15149-8 [472-491]; Q15149-5 [494-513]		29	43	0.674419	0.402778	0.3941	1.02202	0.0314223	-0.0606834	rs11136336:A641V_rs11136336:A531V	No	PASSENGER/OTHER	3.03	11136336	2	PAp01693327	PAp04352343	No	PLEC	A641V
566	Q8WXH0	Q8WXH0-2	SYNE2	A2395T	A2395T		14	14q23.2	32	9	QATSDVQESTQESATVEK	B1 ; B10 ; B12 ; B13 ; B14 ; B15 ; B2 ; B3 ; B4 ; B6 ; B7 ; B8 ; B9	13	[K].QATSDVQESTQESAAVEK.[L]	Q8WXH0 [2381-2398]		15	1	15	0.9375	0.917413	1.0219	0.0312473	-0.0609302	rs4027405:A2395T	No	PASSENGER/OTHER	3.25	4027405	1	PAp04452360		No	SYNE2	A2395T
567	P52701	P52701-3	MSH6	G39E	G39E		2	2p16.3	68	1	AAAAPEASPSPGGDAAWSEAGPGPRPLAR	B11 ; B15 ; B2 ; B4 ; B5 ; B6 ; B7	7	[R].AAAAPGASPSPGGDAAWSEAGPGPRPLAR.[S]	P52701 [34-62]		7	26	0.269231	0.212121	0.208	1.01981	0.0283054	-0.0650794	cs65622:G39E_rs1042821:G39E	missense mutation	CANCER	-1.25	1042821	1	PAp03128565		No	MSH6	G39E
568	Q7Z6M1	Q7Z6M1	RABEPK	H73Y	H73Y		9	9q33.3	29	1	YQWDLDTCK	B7 ; B8	2	[K].HQWDLDTCK.[G]	Q7Z6M1 [73-81]		2	12	0.166667	0.142857	0.14023	1.01873	0.0267781	-0.0672344	rs16927965:H73Y	No	PASSENGER/OTHER	2.16	1128362	1	PAp03603536		No	RABEPK	H73Y
569	P35749	P35749-2	MYH11	V1296A	V1289A		16	16p13.11	36	2	LQNEAESVTGMLNEAEGK	B13 ; B14 ; B8	3	[K].LQNEVESVTGMLNEAEGK.[A]...[K].LQNEVESVTGMLNEAEGK.[A]	P35749-4 [1285-1302]; P35749 [1285-1302]; P35749-3 [1292-1309]...P35749-4 [1285-1302]; P35749 [1285-1302]; P35749-3 [1292-1309]		7	101	0.0693069	0.0648148	0.06379	1.01607	0.0229933	-0.0725777	rs16967510:V1289A_rs16967510:V1296A	Other mutations	PASSENGER/OTHER	3.36	16967510	1	PAp03577497		No	MYH11	V1289A
570	Q9Y2I7	Q9Y2I7	PIKFYVE	S1033A	S1033A		2	2q34	68	2	AFRDPLQDDTGLYVTEEVTASEDK	B10 ; B2	2	[R].AFRDPLQDDTGLYVTEEVTSSEDK.[R]	Q9Y2I7 [1014-1037]		2	12	0.166667	0.142857	0.140836	1.01435	0.020557	-0.0760194	rs999890:S1033A	No	PASSENGER/OTHER	1.48	999890	0			No	PIKFYVE	S1033A
571	P14543	P14543	NID1	V246I	V246I		1	1q42.3	116	2	SNGAYNIFANDRESIENLAK	B1 ; B10 ; B12 ; B2 ; B3 ; B5 ; B6 ; B7	8	[K].SNGAYNIFANDRESVENLAK.[S]	P14543 [232-251]		9	12	0.75	0.428571	0.422605	1.01412	0.0202258	-0.0764873	rs10733133:V246I	No	PASSENGER/OTHER	0.86	10733133	1	PAp01522265		No	NID1	V246I
572	Q13137	Q13137-2	CALCOCO2	P347A	P389A		17	17q21.32	50	1	QNPGLAYGNPYSGIQESSSASPLSIK	B13 ; B8	2	[R].QNPGLAYGNPYSGIQESSSPSPLSIK.[K]	Q13137 [370-395]		2	4	0.5	0.333333	0.3291	1.01286	0.0184396	-0.0790119	rs10278:P389A_rs10278:P347A	No	PASSENGER/OTHER	2.6	10278	2	PAp01695503	PAp03580994	No	CALCOCO2	P389A
573	Q6P9B6	Q6P9B6	MEAK7	D172E	D172E		16	16q24.1	36	2	VQVLAAQLLSEMK	B1 ; B10 ; B11 ; B12 ; B13 ; B14 ; B15 ; B2 ; B3 ; B4 ; B5 ; B6 ; B7 ; B8 ; B9	15	[R].VQVLAAQLLSDMK.[L]...[R].VQVLAAQLLSDMK.[L]	Q6P9B6 [162-174]...Q6P9B6 [162-174]		32	38	0.842105	0.457143	0.4529	1.00937	0.0134525	-0.0860645	rs436278:D172E	No	PASSENGER/OTHER	3.44	Not Found	3	PAp01450612	PAp06547576_PAp06755608	No	MEAK7	D172E
574	Q9Y6D9	Q9Y6D9	MAD1L1	R558H	R558H		7	7p22.3	36	4	LHEDHSQLQAECER	B10 ; B11 ; B13 ; B15 ; B2 ; B3 ; B6 ; B7 ; B8 ; B9	10	[R].LREDHSQLQAECER.[L]	Q9Y6D9 [557-570]		14	23	0.608696	0.378378	0.37528	1.00826	0.0118622	-0.0883147	cs3134:R558H_rs1801368:R558H	No	CANCER	-1.32	1801368	1	PAp03167671		No	MAD1L1	R558H
575	O00214	O00214	LGALS8	R184S	R184S		1	1q43	116	4	SGTPQLSLPFAAR	B1 ; B10 ; B11 ; B13 ; B3 ; B4 ; B6 ; B7 ; B8 ; B9	10	[K].SGTPQLPSNR.[G]	O00214-2 [178-187]		14	5	2.8	0.736842	0.7311	1.00785	0.0112868	-0.0891292	Not Found	No	PASSENGER/OTHER	2.83	2243525	2	PAp00741044	PAp07137445	No	LGALS8	R184S
576	Q02952	Q02952-2	AKAP12	K118Q	K216Q		6	6q25.1	47	5	KDEGEGAAGAGDHQDPSLGAGEAASK + DEGEGAAGAGDHQDPSLGAGEAASK	B1 ; B10 ; B11 ; B14 ; B15 ; B2 ; B3 ; B4 ; B5 ; B6 ; B7 ; B8 ; B9	13	[K].KDEGEGAAGAGDHKDPSLGAGEAASK.[E]...[K].DEGEGAAGAGDHKDPSLGAGEAASK.[E]	Q02952 [203-228]...Q02952 [204-228]		22	7	3.14286	0.758621	0.753791	1.00641	0.00921415	-0.0920631	rs3734799:K216Q_rs3734799:K118Q	No	PASSENGER/OTHER	1.17	3734799	9	PAp00521550	PAp00500818_PAp03588811_PAp04731903_PAp04816523_PAp06328217_PAp06986823_PAp06987743_PAp08188918	No	AKAP12	K216Q
577	Q969G5	Q969G5	CAVIN3	R8P	R8P		11	11p15.4	52	9	ESALEPGPVPEAPAGGPVHAVTVVTLLEK	B1 ; B10 ; B11 ; B12 ; B13 ; B14 ; B15 ; B2 ; B3 ; B4 ; B5 ; B6 ; B7 ; B8 ; B9	15	[R].GPVPEAPAGGPVHAVTVVTLLEK.[L]	Q969G5 [9-31]		41	2	20.5	0.953488	0.9475	1.00632	0.0090894	-0.0922398	rs2682123:R8P	No	PASSENGER/OTHER	2.81	2682123	2	PAp00131903	PAp02290036	No	CAVIN3	R8P
578	Q96GX9	Q96GX9	APIP	C76Y	C76Y		11	11p13	52	2	IQPEDMFVYDINEK	B1 ; B10 ; B11 ; B12 ; B13 ; B14 ; B15 ; B2 ; B3 ; B4 ; B5 ; B6 ; B7 ; B8 ; B9	15	[R].IQPEDMFVCDINEK.[D]...[R].IQPEDMFVCDINEK.[D]	Q96GX9 [68-81]...Q96GX9 [68-81]		31	57	0.54386	0.352273	0.350352	1.00548	0.00788766	-0.0939414	rs1977420:C76Y	No	PASSENGER/OTHER	2.03	1977420	3	PAp03147003	PAp03609283_PAp04368731	No	APIP	C76Y
579	Q8WXH0	Q8WXH0-2	SYNE2	M1969T	M1969T		14	14q23.2	32	9	GTEEPGEK	B10 ; B11 ; B12 ; B4 ; B5 ; B7 ; B9	7	[K].GMEEPGEK.[T]	Q8WXH0 [1968-1975]		7	1	7	0.875	0.871865	1.0036	0.00517825	-0.0977791	rs4902264:M1969T	No	PASSENGER/OTHER	3.41	4902264	5	PAp01694415	PAp03615381_PAp03615400_PAp04494783_PAp06637123	No	SYNE2	M1969T
580	Q9NP61	Q9NP61-2	ARFGAP3	S311R	S355R		22	22q13.2	25	3	YFDEPVELR + YNDDSDDSYFTSSSR + KYNDDSDDSYFTSSSR	B1 ; B10 ; B11 ; B12 ; B14 ; B15 ; B2 ; B3 ; B4 ; B6 ; B7 ; B8 ; B9	13	[K].KYNDDSDDSYFTSSSSYFDEPVELR.[S]...[K].YNDDSDDSYFTSSSSYFDEPVELR.[S]	Q9NP61 [340-364]...Q9NP61 [341-364]		23	19	1.21053	0.547619	0.545794	1.00334	0.00481609	-0.0982922		No	PASSENGER/OTHER	2.48	1018448	#VALUE!	PAp00746699 + PAp00746688	PAp00516755_PAp02955593_PAp03601634_PAp04513669_PAp05809340_PAp07359813_PAp08100273_PAp08195260_PAp08263589 + PAp02221217_PAp02221328_PAp03601634	No	ARFGAP3	S355R
581	P04275	P04275	VWF	T1381A	T1381A		12	12p13.31	38	7	IALLLMASQEPQR	B10 ; B11 ; B12 ; B13 ; B14 ; B15 ; B2 ; B3 ; B5 ; B6	10	[R].ITLLLMASQEPQR.[M]...[R].ITLLLMASQEPQR.[M]	P04275 [1380-1392]...P04275 [1380-1392]		17	10	1.7	0.62963	0.6285	1.0018	0.00259069	-0.101446	rs216311:T1381A	No	PASSENGER/OTHER	3.89	216311	2	PAp00374469	PAp06956420	No	VWF	T1381A
582	P14780	P14780	MMP9	R574P	R574P		20	20q13.12	32	4	KLDSVFEEPLSK + LDSVFEEPLSK	B1 ; B10 ; B11 ; B12 ; B13 ; B14 ; B15 ; B2 ; B3 ; B4 ; B5 ; B6 ; B7 ; B8 ; B9	15	[R].KLDSVFEER.[L]	P14780 [566-574]		43	2	21.5	0.955556	0.9548	1.00079	0.00114119	-0.1035	Not Found	No	PASSENGER/OTHER	1.42	2250889	4	PAp00489444	PAp00035319_PAp00035320_PAp03138770	No	MMP9	R574P
583	P46952	P46952	HAAO	I37V	I37V		2	2p21	68	1	VMFVGGPNTR	B13 ; B5 ; B8	3	[K].VMFIGGPNTR.[K]	P46952 [34-43]		3	1	3	0.75	0.752137	0.997159	-0.00410487	-0.11094	rs3816183:I37V	No	PASSENGER/OTHER	1.74	3816183	2	PAp01825012	PAp01165838	No	HAAO	I37V
584	O60313	O60313-2	OPA1	S158N	S158N		3	3q29	56	4	ALPNSEDLVK	B1 ; B10 ; B12 ; B13 ; B15 ; B3 ; B4 ; B5 ; B6 ; B7 ; B8 ; B9	12	[K].ALPSSEDLVK.[L]	O60313-2 [155-164]		14	16	0.875	0.466667	0.468026	0.997096	-0.00419626	-0.111069	rs7624750:S158N	No	PASSENGER/OTHER	2.93	7624750	2	PAp01693375	PAp03117358	No	OPA1	S158N
585	P11277	P11277	SPTB	N1151D	N1151D		14	14q23.3	32	3	LEGLDTGWDALGR	B1 ; B10 ; B11 ; B13 ; B14 ; B15 ; B3 ; B4 ; B7 ; B8 ; B9	11	[R].LEGLDTGWNALGR.[M]	P11277 [1143-1155]; P11277-2 [1143-1155]		12	26	0.461538	0.315789	0.3168	0.99681	-0.00460925	-0.111655	rs77806:N1151D	No	PASSENGER/OTHER	1.8	77806	2	PAp00035641	PAp04741657	No	SPTB	N1151D
586	Q09472	Q09472	EP300	I997V	I997V		22	22q13.2	25	3	MEVDQPEPADTQPEDVSESK	B10 ; B2 ; B5	3	[K].MEVDQPEPADTQPEDISESK.[V]...[K].MEVDQPEPADTQPEDISESK.[V]	Q09472 [982-1001]...Q09472 [982-1001]		5	13	0.384615	0.277778	0.279314	0.9945	-0.0079567	-0.116405	rs20551:I997V	missense mutation	PASSENGER/OTHER	-0.05	20551	2	PAp03563017	PAp03602089	No	EP300	I997V
587	P08236	P08236-3	GUSB	L503P	L649P		7	7q11.21	36	1	SQCLENSPFT	B1 ; B12 ; B3 ; B6 ; B8	5	[K].SQCLENSLFT.[-]	P08236 [642-651]		5	4	1.25	0.555556	0.558706	0.994361	-0.00815812	-0.116691	rs9530:L649P_rs9530:L503P	No	PASSENGER/OTHER	1.53	9530	2	PAp03100881	PAp06721001	No	GUSB	L649P
588	Q9UBW5	Q9UBW5-3	BIN2	N503D	N529D		12	12q13.13	38	5	LISADSSEGQDQLQVSMVPENNNLTAPEPQEEVSTSENPQL	B11 ; B12 ; B13 ; B14 ; B15 ; B2 ; B3 ; B4 ; B5 ; B7	10	[K].LISANSSEGQDQLQVSMVPENNNLTAPEPQEEVSTSENPQL.[-]...[K].LISANSSEGQDQLQVSMVPENNNLTAPEPQEEVSTSENPQL.[-]	Q9UBW5 [525-565]...Q9UBW5 [525-565]		16	2	8	0.888889	0.894262	0.993992	-0.00869448	-0.117452	rs7954976:N503D	No	PASSENGER/OTHER	2.5	7954976	1	PAp03479797		No	BIN2	N529D
589	Q5T200	Q5T200	ZC3H13	E1429D	E1429D		13	13q14.13	26	2	DLGSVQGFEDTNK	B1 ; B10 ; B12 ; B13 ; B14 ; B15 ; B2 ; B4 ; B5 ; B6 ; B7 ; B8 ; B9	13	[K].DLGSVQGFEETNK.[S]	Q5T200 [1420-1432]; Q5T200-2 [1420-1432]		18	9	2	0.666667	0.6715	0.992802	-0.0104218	-0.119904	rs9534264:E1429D	No	PASSENGER/OTHER	2.69	9534264	5	PAp03111882	PAp03093568_PAp03156781_PAp03253728_PAp03580388	No	ZC3H13	E1429D
590	P06865	P06865	HEXA	I436V	I436V		15	15q23	38	3	DFYVVEPLAFEGTPEQK	B1 ; B10 ; B11 ; B12 ; B13 ; B14 ; B15 ; B2 ; B3 ; B4 ; B5 ; B6 ; B7 ; B8 ; B9	15	[K].DFYIVEPLAFEGTPEQK.[A]	P06865 [433-449]		86	1	86	0.988506	0.99792	0.990566	-0.0136748	-0.124524	rs1800431:I436V	No	PASSENGER/OTHER	2.59	1800431	4	PAp00064833	PAp00745574_PAp04853222_PAp07734036	No	HEXA	I436V
591	Q6UW02	Q6UW02	CYP20A1	S97L	S97L		2	2q33.2	68	2	TLDPFETMLK	B1 ; B10 ; B11 ; B12 ; B13 ; B14 ; B15 ; B2 ; B3 ; B4 ; B5 ; B6 ; B7 ; B8 ; B9	15	[K].TSDPFETMLK.[S]	Q6UW02 [96-105]		20	1	20	0.952381	0.962397	0.989593	-0.0150934	-0.126538	Not Found	No	PASSENGER/OTHER	5.17	2043449	1	PAp02210092		No	CYP20A1	S97L
592	P33991	P33991	MCM4	L650M	L650M		8	8q11.21	34	1	FDLIFLMLDPQDEAYDRR	B10 ; B11 ; B14 ; B8 ; B9	5	[R].FDLIFLLLDPQDEAYDRR.[L]	P33991 [644-661]		5	1	5	0.833333	0.8466	0.984329	-0.0227868	-0.137471	rs762679:L650M	No	PASSENGER/OTHER	0.98	762679	1	PAp01161920		No	MCM4	L650M
593	O00411	O00411	POLRMT	E555A	E555A		19	19p13.3	51	10	QYWEALGAPEALR	B1 ; B4 ; B5 ; B9	4	[R].QYWEELGAPEALR.[E]	O00411 [551-563]		5	5	1	0.5	0.5098	0.980777	-0.0280033	-0.144887	Not Found	No	PASSENGER/OTHER	1.11	2238549	1	PAp01163706		No	POLRMT	E555A
594	O75781	O75781-2	PALM	T107A	T107A		19	19p13.3	51	10	GDSAPAAAK	B1 ; B2 ; B3 ; B4 ; B5 ; B6 ; B9	7	[R].GDSAPATAK.[E]	O75781 [101-109]		7	9	0.777778	0.4375	0.446521	0.979797	-0.029445	-0.146938	rs1050457:T107A	No	PASSENGER/OTHER	2.44	1050457	6	PAp01694239	PAp04370330_PAp04588030_PAp04704222_PAp06579785_PAp06620627	No	PALM	T107A
595	P30837	P30837	ALDH1B1	V253M	V253M		9	9p13.1	29	1	EAGFPPGVVNIITGYGPTAGAAIAQHMDVDK	B1 ; B10 ; B11 ; B12 ; B13 ; B14 ; B15 ; B2 ; B3 ; B4 ; B5 ; B6 ; B7 ; B8 ; B9	15	[K].EAGFPPGVVNIITGYGPTAGAAIAQHVDVDK.[V]	P30837 [227-257]		44	3	14.6667	0.93617	0.955524	0.979745	-0.0295212	-0.147046	rs4878199:V253M	No	PASSENGER/OTHER	2.42	4878199	1	PAp00404980		No	ALDH1B1	V253M
596	A4D1E9	A4D1E9	GTPBP10	C88W	C88W		7	7q21.13	36	1	DWEIPVPVGISVTDENGK	B10 ; B11 ; B12 ; B14 ; B4 ; B7 ; B8	7	[K].DCEIPVPVGISVTDENGK.[I]	A4D1E9 [87-104]		7	2	3.5	0.777778	0.79504	0.978288	-0.0316694	-0.150101	rs42663:C88W	No	PASSENGER/OTHER	1.99	42663	2	PAp03601522	PAp03103203	No	GTPBP10	C88W
597	P00748	P00748	F12	A207P	A207P		5	5q35.3	44	4	LCHCPVGYTGPFCDVDTK	B1 ; B10 ; B11 ; B12 ; B13 ; B14 ; B15 ; B2 ; B3 ; B4 ; B6 ; B7 ; B8 ; B9	14	[R].LCHCPVGYTGAFCDVDTK.[A]	P00748 [197-214]		27	1	27	0.964286	0.9857	0.978275	-0.031688	-0.150128	rs17876030:A207P	No	PASSENGER/OTHER	2.56	17876030	5	PAp00026394	PAp03336711_PAp03647234_PAp06392754_PAp07803926	No	F12	A207P
598	P48595	P48595	SERPINB10	P140S	P140S		18	18q21.33	15	1	TYFGAEPQSVNFVEASDQIR	B10 ; B15	2	[K].TYFGAEPQPVNFVEASDQIR.[K]	P48595 [132-151]		2	8	0.25	0.2	0.205052	0.975362	-0.0359898	-0.156248	rs9967382:P140S	No	PASSENGER/OTHER	3.8	9967382	2	PAp03480198	PAp03327352	No	SERPINB10	P140S
599	O95479	O95479	H6PD	R453Q	R453Q		1	1p36.22	116	2	LFGSPLSDYYAYSPVQER	B11 ; B12 ; B13 ; B14 ; B3 ; B4 ; B5	7	[R].LFGSPLSDYYAYSPVR.[E]	O95479 [438-453]		7	24	0.291667	0.225806	0.231814	0.974085	-0.037881	-0.158938	rs6688832:R453Q	No	PASSENGER/OTHER	3.41	6688832	1	PAp02139254		No	H6PD	R453Q
600	P20585	P20585	MSH3	Q949R	Q949R		5	5q14.1	44	3	STFMEELTDTAEIIR	B1 ; B11 ; B13 ; B15 ; B2 ; B3 ; B4 ; B7 ; B9	9	[K].GQSTFMEELTDTAEIIR.[K]	P20585 [948-964]		13	3	4.33333	0.8125	0.835829	0.972089	-0.04084	-0.163149	rs184967:Q949R	No	CANCER	-1.21	184967	6	PAp01759616	PAp02215123_PAp02277146_PAp03601971_PAp03604177_PAp06962247	No	MSH3	Q949R
601	Q9UH65	Q9UH65	SWAP70	Q505E	Q505E		11	11p15.4	52	9	EQALQEAMEQLEELELERK + EQALQEAMEQLEELELER	B1 ; B10 ; B11 ; B12 ; B13 ; B14 ; B15 ; B2 ; B3 ; B4 ; B5 ; B6 ; B7 ; B8 ; B9	15	[K].EQALQEAMEQLEQLELERK.[Q]...[K].EQALQEAMEQLEQLELER.[K]...[K].EQALQEAMEQLEQLELER.[K]...[K].EQALQEAMEQLEQLELERK.[Q]	Q9UH65 [493-511]...Q9UH65 [493-510]...Q9UH65 [493-510]...Q9UH65 [493-511]		133	72	1.84722	0.64878	0.6703	0.967896	-0.0470765	-0.172025	rs415895:Q505E	No	PASSENGER/OTHER	4.04	415895	4	PAp01694025	PAp02202429_PAp02220712_PAp02723969	No	SWAP70	Q505E
602	P25391	P25391	LAMA1	M1340V	M1340V		18	18p11.31	15	4	ISDISVEVGR + ISDISVEVGRK	B10 ; B11 ; B15 ; B2 ; B3 ; B5 ; B7	7	[R].ISDISMEVGRK.[A]...[R].ISDISMEVGR.[K]...[R].ISDISMEVGR.[K]	P25391 [1335-1345]...P25391 [1335-1344]...P25391 [1335-1344]		8	20	0.4	0.285714	0.295271	0.967634	-0.0474665	-0.172581	rs662471:M1340V	No	PASSENGER/OTHER	3.25	662471	0			No	LAMA1	M1340V
603	Q6IA86	Q6IA86-2	ELP2	T128P	T128P		18	18q12.2	15	3	TSDPALCPLIVSAAADSAVR + RTSDPALCPLIVSAAADSAVR	B1 ; B10 ; B11 ; B14 ; B3 ; B4 ; B5 ; B6 ; B7 ; B8 ; B9	11	[R].TSDPALCTLIVSAAADSAVR.[L]...[R].RTSDPALCTLIVSAAADSAVR.[L]	Q6IA86 [121-140]...Q6IA86 [120-140]		18	32	0.5625	0.36	0.373209	0.964607	-0.0519869	-0.179015	rs1785934:T128P	No	PASSENGER/OTHER	0.4	1785934	2	PAp03110102	PAp03110736	No	ELP2	T128P
604	Q9NY15	Q9NY15	STAB1	M912V	M912V		3	3p21.1	56	6	VCVAIDECELDVR	B1 ; B10 ; B11 ; B13 ; B14 ; B15 ; B2 ; B4 ; B5 ; B6 ; B7 ; B8 ; B9	13	[R].VCVAIDECELDMR.[G]	Q9NY15 [901-913]		16	1	16	0.941176	0.9762	0.964123	-0.0527115	-0.180047	rs9835659:M912V	No	PASSENGER/OTHER	4.35	9835659	3	PAp02124418	PAp02143748_PAp04529275	No	STAB1	M912V
605	O15230	O15230	LAMA5	R3079W	R3079W		20	20q13.33	32	10	WLFPTGGSVR	B10 ; B13 ; B5 ; B6 ; B7	5	[R].RLFPTGGSVR.[G]	O15230 [3079-3088]		5	3	1.66667	0.625	0.648419	0.963883	-0.0530702	-0.180557	rs944895:R3079W	No	PASSENGER/OTHER	3.44	944895	1	PAp01076679		No	LAMA5	R3079W
606	Q3LXA3	Q3LXA3	TKFC	A334G	A334G		11	11q12.2	52	3	LIDAETTAGAWPNVAAVSITGR	B1 ; B3 ; B8	3	[K].LIDAETTAAAWPNVAAVSITGR.[K]	Q3LXA3 [326-347]		4	30	0.133333	0.117647	0.1221	0.96353	-0.0535979	-0.181309	rs35723406:A334G	No	PASSENGER/OTHER	1.53	35723406	2	PAp03615344	PAp04542227	No	TKFC	A334G
607	P0DJI9	P0DJI9	SAA2	R89H	R89H		11	11p15.1	52	6	LTGHGAEDSLADQAANK	B1 ; B5 ; B6 ; B7 ; B8	5	[R].GAEDSLADQAANK.[W]	P0DJI9 [90-102]		5	1	5	0.833333	0.865595	0.962729	-0.0547985	-0.183018	rs2468844:R89H	No	PASSENGER/OTHER	2.88	2229338	4	PAp00036093	PAp00136865_PAp03337906_PAp05190378	No	SAA2	R89H
608	Q00341	Q00341	HDLBP	N418S	N418S		2	2q37.3	68	5	ITLEGPTEDVSVAQEQIEGMVK	B1 ; B10 ; B11 ; B12 ; B13 ; B14 ; B15 ; B2 ; B3 ; B4 ; B5 ; B6 ; B7 ; B8 ; B9	15	[K].ITLEGPTEDVNVAQEQIEGMVK.[D]...[K].ITLEGPTEDVNVAQEQIEGMVK.[D]	Q00341 [408-429]...Q00341 [408-429]		37	114	0.324561	0.245033	0.255121	0.960458	-0.0582049	-0.187867	Not Found	No	PASSENGER/OTHER	0.97	7578199	1	PAp03146812		No	HDLBP	N418S
609	Q6PML9	Q6PML9	SLC30A9	T97A	T97A		4	4p13	28	1	VPSFETAEGIGAELK	B1 ; B10 ; B11 ; B12 ; B13 ; B14 ; B15 ; B2 ; B3 ; B4 ; B5 ; B6 ; B7 ; B8 ; B9	15	[K].VPSFETAEGIGTELK.[A]	Q6PML9 [86-100]		29	2	14.5	0.935484	0.976133	0.958357	-0.061365	-0.192366	rs2581423:T97A	No	PASSENGER/OTHER	1.1	2581423	5	PAp03589605	PAp03594376_PAp06329097_PAp06329352_PAp06541756	No	SLC30A9	T97A
610	P31040	P31040	SDHA	V657I	V657I		5	5p15.33	44	2	TLNEADCATIPPAIR	B1 ; B10 ; B11 ; B12 ; B13 ; B14 ; B2 ; B4 ; B6 ; B7 ; B8	11	[K].TLNEADCATVPPAIR.[S]	P31040 [648-662]		22	146	0.150685	0.130952	0.13677	0.957464	-0.0627095	-0.19428	rs6962:V657I	missense mutation	PASSENGER/OTHER	1	6962	3	PAp03141104	PAp00008637_PAp05727826	No	SDHA	V657I
611	Q6P158	Q6P158	DHX57	N587S	N587S		2	2p22.1	68	3	TTQIPQFILDDSLSGPPEK	B1 ; B10 ; B13 ; B14 ; B15 ; B3 ; B4 ; B5 ; B6 ; B7 ; B8 ; B9	12	[K].TTQIPQFILDDSLNGPPEK.[V]	Q6P158 [574-592]		18	12	1.5	0.6	0.627687	0.95589	-0.0650828	-0.197658	Not Found	No	PASSENGER/OTHER	3.31	7598922	1	PAp03104756		No	DHX57	N587S
612	O14617	O14617-5	AP3D1	I1134V	I1072V		19	19p13.3	51	10	LLESGDLSMSSVK	B10 ; B11 ; B12 ; B13 ; B2 ; B3 ; B4 ; B5 ; B6 ; B7	10	[K].LLESGDLSMSSIK.[V]...[K].LLESGDLSMSSIK.[V]	O14617-2 [1020-1032]; O14617-5 [1123-1135]...O14617-2 [1020-1032]; O14617-5 [1123-1135]		11	62	0.177419	0.150685	0.157915	0.954215	-0.0676131	-0.20126	rs25673:I1072V	No	PASSENGER/OTHER	0.87	25673	2	PAp03580786	PAp04698061	No	AP3D1	I1072V
613	O60504	O60504-2	SORBS3	I214T	I556T		8	8p21.3	34	2	SPADPTDLGGQTSPR	B1 ; B13 ; B14 ; B3 ; B4 ; B5 ; B6 ; B7 ; B8	9	[R].SPADPIDLGGQTSPR.[R]	O60504 [551-565]		10	1	10	0.909091	0.95332	0.953605	-0.068536	-0.202574	rs2449331:I556T_rs2449331:I214T	No	PASSENGER/OTHER	2.45	2449331	9	PAp00758436	PAp00973390_PAp02716887_PAp02969862_PAp02971280_PAp03124986_PAp03131464_PAp04365530_PAp05122190	No	SORBS3	I556T
614	Q9BZE9	Q9BZE9-2	ASPSCR1	L252Q	L252Q		17	17q25.3	50	12	QGGPPGPTRPLTSSSAK	B10 ; B12 ; B13 ; B14 ; B15 ; B2 ; B3 ; B4 ; B5 ; B7 ; B8 ; B9	12	[R].LGGPPGPTRPLTSSSAK.[L]	Q9BZE9 [252-268]		13	13	1	0.5	0.5278	0.947329	-0.0780633	-0.216132	rs8074498:L252Q	Other mutations	PASSENGER/OTHER	1.19	8074498	2	PAp01695454	PAp05606406	No	ASPSCR1	L252Q
615	Q9UJY4	Q9UJY4	GGA2	A424P	A424P		16	16p12.2	36	3	NLLDLLSPQPAPCPLNYVSQK	B1 ; B10 ; B11 ; B12 ; B13 ; B14 ; B15 ; B2 ; B3 ; B4 ; B5 ; B6 ; B7 ; B8 ; B9	15	[R].NLLDLLSAQPAPCPLNYVSQK.[S]	Q9UJY4 [417-437]		21	7	3	0.75	0.793	0.945776	-0.0804303	-0.2195	rs1135045:A424P	No	PASSENGER/OTHER	0.51	1135045	2	PAp00536667	PAp03590960	No	GGA2	A424P
616	P32942	P32942	ICAM3	D143G	D143G		19	19p13.2	51	10	CQVEGGSPR	B10 ; B11 ; B14 ; B2 ; B3 ; B4 ; B9	7	[R].CQVEDGSPR.[T]	P32942 [139-147]		7	25	0.28	0.21875	0.231479	0.94501	-0.0815983	-0.221162	rs2304237:D143G	No	PASSENGER/OTHER	1.71	Not Found	1	PAp00165202		No	ICAM3	D143G
617	Q5UIP0	Q5UIP0-2	RIF1	V1362M	V1362M		2	2q23.3	68	1	AATMENAVLLETNTVEEK	B10 ; B2 ; B3 ; B4 ; B7	5	[K].AATVENAVLLETNTVEEK.[N]	Q5UIP0 [1359-1376]		5	3	1.66667	0.625	0.662773	0.943008	-0.0846586	-0.225515	rs2123465:V1362M	No	PASSENGER/OTHER	1.32	2123465	1	PAp03104465		No	RIF1	V1362M
618	Q9NZM3	Q9NZM3-2	ITSN2	V291I	V291I		2	2p23.3	68	3	NALLQSNLSQTQLATIWTLADIDGDGQLK	B1 ; B10 ; B11 ; B12 ; B14 ; B2 ; B3 ; B8	8	[R].NALLQSNLSQTQLATIWTLADVDGDGQLK.[A]	Q9NZM3 [270-298]; Q9NZM3-4 [270-298]		9	19	0.473684	0.321429	0.341654	0.940801	-0.0880378	-0.230321	rs7603997:V291I	No	PASSENGER/OTHER	0.71	7603997	1	PAp01888337		No	ITSN2	V291I
619	Q9BV36	Q9BV36-3	MLPH	V306A	V374A		2	2q37.3	68	5	ASSESQGLGAGAR	B1 ; B5	2	[R].ASSESQGLGAGVR.[T]	Q9BV36-3 [295-307]		2	14	0.142857	0.125	0.13305	0.939496	-0.0900404	-0.233168	rs3817362:V306A	No	PASSENGER/OTHER	3.17	3817362	0			No	MLPH	V374A
620	Q9UH92	Q9UH92-2	MLX	Q139R	Q223R		17	17q21.2	50	5	DNPHEGEDQVSDQVK	B1 ; B8	2	[K].AHQDNPHEGEDQVSDQVK.[F]	Q9UH92 [221-238]		2	6	0.333333	0.25	0.266977	0.93641	-0.0947874	-0.239916	rs665268:Q223R_rs665268:Q139R	No	PASSENGER/OTHER	1.4	665268	4	PAp04681845	PAp00501659_PAp06555224_PAp08261014	No	MLX	Q223R
621	P62917	P62917	RPL8	I98V	I98V		8	8q24.3	34	11	AQLNVGNVLPVGTMPEGTIVCCLEEKPGDR	B2	1	[K].AQLNIGNVLPVGTMPEGTIVCCLEEKPGDR.[G]...[K].AQLNIGNVLPVGTMPEGTIVCCLEEKPGDR.[G]	P62917 [94-123]...P62917 [94-123]		1	28	0.0357143	0.0344828	0.0369	0.934492	-0.0977456	-0.244119	rs11539893:I98V	No	PASSENGER/OTHER	0.99	11539893	3	PAp03110854	PAp03111240_PAp04591330	No	RPL8	I98V
622	Q9HBL0	Q9HBL0	TNS1	V1604I	V1604I		2	2q35	68	6	QGAACNVLFINSVDMESLTGPQAISK	B10 ; B11 ; B12 ; B13 ; B14 ; B15 ; B2 ; B4 ; B5 ; B6 ; B7 ; B9	12	[K].QGAACNVLFVNSVDMESLTGPQAISK.[A]...[K].QGAACNVLFVNSVDMESLTGPQAISK.[A]	Q9HBL0 [1595-1620]...Q9HBL0 [1595-1620]		24	18	1.33333	0.571429	0.611709	0.934151	-0.0982723	-0.244868	rs918949:V1604I	No	PASSENGER/OTHER	-0.03	918949	1	PAp01695452		No	TNS1	V1604I
623	Q7Z3E2	Q7Z3E2	CCDC186	Q271K	Q271K		10	10q25.3	37	4	LIAQDVTAK	B10 ; B8	2	[R].DQLIAQDVTAK.[N]	Q7Z3E2 [270-280]		2	7	0.285714	0.222222	0.238101	0.933311	-0.0995706	-0.246712	rs7095762:Q271K	No	PASSENGER/OTHER	1.3	7095762	4	PAp04427528	PAp04373780_PAp04815989_PAp07097986	No	CCDC186	Q271K
624	Q9H1V8	Q9H1V8	SLC6A17	A57T	A57T		1	1p13.3	116	3	AVEEELDTEDRPAWNSK	B1 ; B10 ; B3 ; B5 ; B7 ; B8	6	[K].AVEEELDAEDRPAWNSK.[L]	Q9H1V8 [50-66]		6	8	0.75	0.428571	0.46007	0.931535	-0.102318	-0.250614	rs12737742:A57T	No	PASSENGER/OTHER	3.24	12737742	1	PAp01693492		No	SLC6A17	A57T
625	P02750	P02750	LRG1	P133S	P133S		19	19p13.3	51	10	NALTGLPSGLFQASATLDTLVLK	B1 ; B11 ; B12 ; B13 ; B14 ; B15 ; B3 ; B4 ; B5 ; B6 ; B7 ; B8 ; B9	13	[R].NALTGLPPGLFQASATLDTLVLK.[E]	P02750 [126-148]		19	42	0.452381	0.311475	0.33501	0.92975	-0.105086	-0.254544	rs966384:P133S	No	PASSENGER/OTHER	3.9	966384	5	PAp01695245	PAp03327312_PAp06653918_PAp06955383_PAp07804581	No	LRG1	P133S
626	O75339	O75339	CILP	I395T	I395T		15	15q22.31	38	3	VAQLIVTASDETPCNPVPESYLIR	B1 ; B11 ; B12 ; B13 ; B14 ; B15 ; B2 ; B3 ; B4 ; B5 ; B6 ; B7 ; B8	13	[K].VAQLIVIASDETPCNPVPESYLIR.[L]	O75339 [389-412]		17	12	1.41667	0.586207	0.630631	0.929556	-0.105386	-0.25497	Not Found	No	PASSENGER/OTHER	4.51	2073711	2	PAp01766697	PAp04375274	No	CILP	I395T
627	P31939	P31939	ATIC	T116S	T116S		2	2q35	68	6	TVASPGVSVEEAVEQIDIGGVTLLR	B1 ; B10 ; B11 ; B12 ; B13 ; B14 ; B15 ; B2 ; B3 ; B4 ; B5 ; B6 ; B7 ; B8 ; B9	15	[K].TVASPGVTVEEAVEQIDIGGVTLLR.[A]	P31939 [109-133]		46	104	0.442308	0.306667	0.3306	0.927606	-0.108415	-0.25927	rs2372536:T116S	Other mutations	PASSENGER/OTHER	2.01	2372536	4	PAp01696093	PAp04809885_PAp05736647_PAp07068403	No	ATIC	T116S
628	P20138	P20138-2	CD33	R69G	R69G		19	19q13.41	51	3	EGAIISGDSPVATNK	B10 ; B11 ; B4 ; B9	4	[R].DSPVATNK.[L]	P20138 [70-77]		5	8	0.625	0.384615	0.41625	0.924001	-0.114034	-0.26724	rs2455069:R69G	No	PASSENGER/OTHER	4.07	2455069	2	PAp05280153	PAp03480236	No	CD33	R69G
629	P09211	P09211	GSTP1	I105V	I105V		11	11q13.2	52	3	YVSLIYTNYEAGKDDYVK + YVSLIYTNYEAGK	B1 ; B10 ; B11 ; B12 ; B13 ; B14 ; B15 ; B2 ; B3 ; B4 ; B5 ; B6 ; B7 ; B8 ; B9	15	[K].YISLIYTNYEAGKDDYVK.[A]...[K].YISLIYTNYEAGK.[D]	P09211 [104-121]...P09211 [104-116]		132	300	0.44	0.305556	0.330964	0.923229	-0.11524	-0.26895	rs1695:I105V	No	PASSENGER/OTHER	3.96	1695	14	PAp00082009	PAp00082010_PAp03362409_PAp03624525_PAp04442012_PAp04621722_PAp04770757_PAp05712713_PAp05734576_PAp06730005_PAp07063149_PAp07064055_PAp07130751_PAp07878075	No	GSTP1	I105V
630	Q7Z3V4	Q7Z3V4	UBE3B	R346Q	R346Q		12	12q24.11	38	2	VLEEETDGFVSLLTQTLCYCQK	B1	1	[R].VLEEETDGFVSLLTQTLCYCR.[K]	Q7Z3V4 [326-346]		1	1	1	0.5	0.541718	0.922989	-0.115614	-0.26948	rs7298565:R346Q	No	PASSENGER/OTHER	1.43	7298565	0			No	UBE3B	R346Q
631	P36955	P36955	SERPINF1	T72M	T72M		17	17p13.3	50	6	SSMSPTTNVLLSPLSVATALSALSLGAEQR	B1 ; B10 ; B11 ; B12 ; B14 ; B15 ; B2 ; B3 ; B4 ; B5 ; B6 ; B7 ; B8 ; B9	14	[R].SSTSPTTNVLLSPLSVATALSALSLGAEQR.[T]	P36955 [70-99]		73	49	1.4898	0.598361	0.648449	0.922757	-0.115978	-0.269996	rs1136287:T72M	No	PASSENGER/OTHER	3.7	1136287	4	PAp00027913	PAp01123943_PAp02127077_PAp02140030	No	SERPINF1	T72M
632	Q8N3C0	Q8N3C0	ASCC3	S1995C	S1995C		6	6q16.3	47	1	TSIECLPELIHACGGK	B1 ; B12 ; B13 ; B15 ; B2 ; B3 ; B4 ; B5 ; B6 ; B7	10	[R].TSIESLPELIHACGGK.[D]	Q8N3C0 [1991-2006]		10	9	1.11111	0.526316	0.5709	0.921905	-0.117309	-0.271884	rs240780:S1995C	No	PASSENGER/OTHER	2.4	240780	2	PAp00498926	PAp04664302	No	ASCC3	S1995C
633	Q9HB58	Q9HB58	SP110	E207K	E207K		2	2q37.1	68	4	EDSEEMPSLLTSTVQVASDNLIPQIR	B1 ; B8	2	[K-].MNAEEDSEEMPSLLTSTVQVASDNLIPQIR.[D]...[K-].MNAEEDSEEMPSLLTSTVQVASDNLIPQIR.[D]...[K-].MNAEEDSEEMPSLLTSTVQVASDNLIPQIR.[D]	Q9HB58-6 [204-233]; Q9HB58-7 [210-239]...Q9HB58-6 [204-233]; Q9HB58-7 [210-239]...Q9HB58-6 [204-233]; Q9HB58-7 [210-239]		2	19	0.105263	0.0952381	0.10351	0.920086	-0.120159	-0.275922	rs9061:E207K	No	PASSENGER/OTHER	2.88	9061	4	PAp07213013	PAp02266622_PAp04424684_PAp08610345	No	SP110	E207K
634	Q96I59	Q96I59	NARS2	N87T	N87T		11	11q14.1	52	2	ELTFGSSVEVQGQLIK	B10 ; B2 ; B3 ; B5 ; B7	5	[R].ELNFGSSVEVQGQLIK.[S]	Q96I59 [85-100]		8	3	2.66667	0.727273	0.795327	0.914432	-0.129052	-0.288511	rs10501429:N87T	No	PASSENGER/OTHER	2.07	10501429	1	PAp02406954		No	NARS2	N87T
635	P20591	P20591-2	MX1	V379I	V379I		21	21q22.3	11	7	INAFNQDITALMQGEETVGEEDIR	B1 ; B10 ; B11 ; B12 ; B14 ; B15 ; B2 ; B3 ; B4 ; B5 ; B6 ; B7 ; B8 ; B9	14	[K].VNAFNQDITALMQGEETVGEEDIR.[L]...[K].VNAFNQDITALMQGEETVGEEDIR.[L]	P20591 [379-402]...P20591 [379-402]		73	62	1.17742	0.540741	0.592968	0.911922	-0.133017	-0.294119	rs469390:V379I	No	PASSENGER/OTHER	2.61	469390	1	PAp01045455		No	MX1	V379I
636	Q8N4T8	Q8N4T8	CBR4	L70M	L70M		4	4q32.3	28	1	EHDVQNTFEEMEK	B1 ; B10 ; B11 ; B12 ; B13 ; B14 ; B15 ; B2 ; B3 ; B4 ; B5 ; B6 ; B7 ; B8 ; B9	15	[K].EHDVQNTFEELEK.[H]	Q8N4T8 [60-72]		29	13	2.23077	0.690476	0.759636	0.908957	-0.137717	-0.30076	rs2877380:L70M	No	PASSENGER/OTHER	4.42	2877380	1	PAp01122222		No	CBR4	L70M
637	Q15149	Q15149-2	PLEC	A2084V	A2194V		8	8q24.3	34	11	AHAFVVQQK	B1 ; B10 ; B11 ; B12 ; B13 ; B15 ; B3 ; B4 ; B5 ; B6 ; B8 ; B9	12	[K].AHAFAVQQK.[E]	Q15149-4 [2053-2061]; Q15149 [2190-2198]; Q15149-6 [2057-2065]; Q15149-3 [2076-2084]; Q15149-8 [2031-2039]; Q15149-5 [2053-2061]		18	29	0.62069	0.382979	0.42188	0.907791	-0.139568	-0.303375	rs7002002:A2194V_rs7002002:A2084V	No	PASSENGER/OTHER	3.05	7002002	3	PAp01693330	PAp03118551_PAp03119903	No	PLEC	A2194V
638	P80303	P80303	NUCB2	Q338E	Q338E		11	11p15.1	52	6	EFLEPDSWETLDEQQFFTEEELK	B1 ; B10 ; B14 ; B2 ; B4 ; B5 ; B6 ; B7 ; B8 ; B9	10	[K].EFLEPDSWETLDQQQFFTEEELK.[E]	P80303 [326-348]		12	29	0.413793	0.292683	0.3226	0.907263	-0.140408	-0.30456	rs757081:Q338E	No	PASSENGER/OTHER	0.8	757081	2	PAp03153145	PAp04399345	No	NUCB2	Q338E
639	Q9P2B2	Q9P2B2	PTGFRN	S277T	S277T		1	1p13.1	116	3	AVEVATVVIQPTVLR	B1 ; B10 ; B11 ; B12 ; B13 ; B14 ; B15 ; B2 ; B3 ; B4 ; B5 ; B6 ; B7 ; B8 ; B9	15	[K].AVEVATVVIQPSVLR.[A]	Q9P2B2 [266-280]		38	8	4.75	0.826087	0.9112	0.906592	-0.141474	-0.306065	rs4546904:S277T	No	PASSENGER/OTHER	3.82	4546904	2	PAp03104281	PAp03603513	No	PTGFRN	S277T
640	Q16610	Q16610-2	ECM1	G290S	G415S		1	1q21.2	116	2	APYPNYDRDILTIDISR + DILTIDISR	B1 ; B10 ; B11 ; B15 ; B2 ; B3 ; B4 ; B5 ; B6 ; B9	10	[R].RAPYPNYDRDILTIDIGR.[V]...[R].APYPNYDRDILTIDIGR.[V]...[R].DILTIDIGR.[V]	Q16610 [399-416]...Q16610 [400-416]...Q16610 [408-416]		13	22	0.590909	0.371429	0.411022	0.903671	-0.146131	-0.312634	rs13294:G415S_rs13294:G290S	No	PASSENGER/OTHER	2.51	13294	6	PAp00043831	PAp03337204_PAp03339028_PAp04356550_PAp04535578_PAp04547029	No	ECM1	G415S
641	P54252	P54252-3	ATXN3	V157M	V212M		14	14q32.12	32	1	MLEANDGSGMLDEDEEDLQR	B1 ; B12 ; B2 ; B3 ; B5	5	[R].VLEANDGSGMLDEDEEDLQR.[A]...[R].VLEANDGSGMLDEDEEDLQR.[A]	P54252 [212-231]...P54252 [212-231]		6	21	0.285714	0.222222	0.246392	0.901905	-0.148952	-0.316612	rs1048755:V212M_rs1048755:V157M	No	PASSENGER/OTHER	0.82	1048755	1	PAp03605149		No	ATXN3	V212M
642	P50995	P50995-2	ANXA11	R197C	R230C		10	10q22.3	37	1	GFGTDEQAIIDCLGSCSNK	B1 ; B10 ; B11 ; B12 ; B13 ; B14 ; B15 ; B2 ; B3 ; B4 ; B5 ; B6 ; B7 ; B8 ; B9	15	[K].GFGTDEQAIIDCLGSR.[S]	P50995 [215-230]		41	68	0.602941	0.376147	0.417133	0.901743	-0.149212	-0.316977	rs1049550:R230C	No	PASSENGER/OTHER	1.64	1049550	3	PAp03104611	PAp04377992_PAp06602157	No	ANXA11	R230C
643	Q96PE7	Q96PE7	MCEE	A76V	A76V		2	2p13.3	68	3	NILGAQVSEVVPLPEHGVSVVFVNLGNTK	B2	1	[K].NILGAQVSEAVPLPEHGVSVVFVNLGNTK.[M]	Q96PE7 [67-95]		1	2	0.5	0.333333	0.369963	0.900991	-0.150415	-0.318673	rs11541017:A76V	No	PASSENGER/OTHER	1.6	11541017	1	PAp03482820		No	MCEE	A76V
644	Q03701	Q03701	CEBPZ	V102I	V102I		2	2p22.2	68	1	ASLIEEDEPAEK	B1 ; B10 ; B11 ; B12 ; B13 ; B15 ; B2 ; B3 ; B4 ; B5 ; B6 ; B7 ; B8	13	[K].ASLVEEDEPAEK.[E]	Q03701 [99-110]		28	9	3.11111	0.756757	0.841427	0.899373	-0.153008	-0.322325	rs2098386:V102I	No	PASSENGER/OTHER	2.32	2098386	6	PAp00524625	PAp00425391_PAp02223086_PAp04813573_PAp04920951_PAp05635577	No	CEBPZ	V102I
645	Q99996	Q99996-3	AKAP9	M463I	M463I		7	7q21.2	36	1	QHMAQMEEIK	B12 ; B13 ; B14 ; B4 ; B6	5	[R].QHMAQMEEMK.[T]...[R].QHMAQMEEMK.[T]	Q99996-6 [467-476]; Q99996 [455-464]...Q99996-6 [467-476]; Q99996 [455-464]		5	9	0.555556	0.357143	0.398447	0.896337	-0.157887	-0.329188	rs6964587:M463I	Other mutations			6964587	1	PAp01695464		No	AKAP9	M463I
646	P16219	P16219	ACADS	G209S	G209S		12	12q24.31	38	5	SISAFLVPMPTPGLTLGK	B1 ; B11 ; B12 ; B14 ; B15 ; B2 ; B3 ; B5 ; B6 ; B7 ; B8 ; B9	12	[K].GISAFLVPMPTPGLTLGK.[K]...[K].GISAFLVPMPTPGLTLGK.[K]	P16219 [209-226]...P16219 [209-226]		18	57	0.315789	0.24	0.268	0.895522	-0.159199	-0.331033	Not Found	No	PASSENGER/OTHER	0.68	1799958	3	PAp03484062	PAp04499930_PAp04524945	No	ACADS	G209S
647	Q04756	Q04756	HGFAC	F231L	F231L		4	4p16.3	28	5	QGHVEQCECLGGR	B10 ; B11 ; B12 ; B14 ; B15 ; B2 ; B3 ; B4 ; B5 ; B7 ; B8 ; B9	12	[R].QGHVEQCECFGGR.[T]	Q04756 [222-234]		12	7	1.71429	0.631579	0.7067	0.893702	-0.162135	-0.335159	rs1987546:F231L	No	PASSENGER/OTHER	1.19	1987546	2	PAp03265345	PAp03336589	No	HGFAC	F231L
648	P20810	P20810-9	CAST	C450S	C408S		5	5q15	44	5	AAAPAPVSEAVSR	B1 ; B13 ; B14 ; B15 ; B3 ; B4 ; B5 ; B6 ; B7 ; B8	10	[K].AAAPAPVSEAVCR.[T]	P20810-6 [480-492]		18	33	0.545455	0.352941	0.395	0.893522	-0.162425	-0.335567	rs754615:C408S_rs754615:C450S	No	PASSENGER/OTHER	1.5	754615	8	PAp00760948	PAp02211030_PAp02216023_PAp02226064_PAp04403056_PAp04409761_PAp04429361_PAp05187027	No	CAST	C408S
649	Q53TN4	Q53TN4-3	CYBRD1	S208N	S266N		2	2q31.1	68	3	SDSELNNEVAAR	B1 ; B11 ; B12 ; B13 ; B14 ; B15 ; B2 ; B3 ; B4 ; B5 ; B6 ; B7 ; B8 ; B9	14	[K].SDSELNSEVAAR.[K]	Q53TN4 [260-271]		19	13	1.46154	0.59375	0.667235	0.889866	-0.168339	-0.343868	rs10455:S266N_rs10455:S208N	No	PASSENGER/OTHER	1.82	10455	8	PAp03139735	PAp01147184_PAp04364290_PAp04400781_PAp04403015_PAp04403147_PAp04408768_PAp04409324	Yes	CYBRD1	S266N
650	Q96K76	Q96K76-4	USP47	G143V	G163V		11	11p15.3	52	1	EGSVGSTSDYVSQSYSYSSILNK	B1 ; B10 ; B11 ; B12 ; B13 ; B4 ; B6 ; B7 ; B8	9	[R].EGSGGSTSDYVSQSYSYSSILNK.[S]	Q96K76-4 [140-162]		10	6	1.66667	0.625	0.703327	0.888634	-0.170339	-0.346672	rs11022079:G163V_rs11022079:G143V	No	PASSENGER/OTHER	3.66	11022079	1	PAp01813804		No	USP47	G163V
651	Q9Y490	Q9Y490	TLN1	S1227L	S1227L		9	9p13.3	29	2	RLLSDLLPPSTGTFQEAQSR + LLSDLLPPSTGTFQEAQSR	B1 ; B10 ; B11 ; B12 ; B13 ; B14 ; B15 ; B2 ; B3 ; B4 ; B5 ; B6 ; B7 ; B8 ; B9	15	[R].LLSDSLPPSTGTFQEAQSR.[L]...[K].RLLSDSLPPSTGTFQEAQSR.[L]	Q9Y490 [1223-1241]...Q9Y490 [1222-1241]		89	270	0.32963	0.247911	0.279955	0.885538	-0.175373	-0.353724	Not Found	No	PASSENGER/OTHER	2.71	2295795	2	PAp00644561	PAp00476349	No	TLN1	S1227L
652	Q96JB2	Q96JB2	COG3	N747S	N747S		13	13q14.13	26	2	VSDLAATAYK	B10 ; B11 ; B12 ; B14 ; B15 ; B2 ; B3 ; B6	8	[K].VNDLAATAYK.[T]	Q96JB2 [746-755]		10	5	2	0.666667	0.752955	0.8854	-0.175598	-0.354038	rs2274285:N747S	No	PASSENGER/OTHER	0.94	2274285	2	PAp01696294	PAp07160596	No	COG3	N747S
653	Q8N5J2	Q8N5J2	MINDY1	R41S	R41S		1	1q21.3	116	8	AGTAEAVIPENHEVLAGPDEHPQDTDASDADGEAR	B9	1	[K].AGTAEAVIPENHEVLAGPDEHPQDTDAR.[D]	Q8N5J2 [14-41]		1	18	0.0555556	0.0526316	0.0595	0.884564	-0.176961	-0.355945	rs41310885:R41S	No	PASSENGER/OTHER	1.01	Not Found	0			No	MINDY1	R41S
654	Q49AR2	Q49AR2	C5orf22	T235P	T235P		5	5p13.3	44	1	SDQTCLEPSCSCSSENQECQTAASPGEILEILK	B1 ; B12 ; B3 ; B6	4	[R].SDQTCLEPSCSCSSENQECQTAASTGEILEILK.[K]	Q49AR2 [211-243]		5	12	0.416667	0.294118	0.33302	0.883183	-0.179215	-0.359099	rs17410000:T235P	No	PASSENGER/OTHER	1.48	17410000	0			No	C5orf22	T235P
655	Q8WXH0	Q8WXH0-2	SYNE2	D3253H	D3253H		14	14q23.2	32	9	TNVLNHAYENLTR	B1 ; B10 ; B11 ; B13 ; B15 ; B2 ; B4 ; B5 ; B6 ; B8	10	[R].TNVLNDAYENLTR.[Y]	Q8WXH0 [3248-3260]		11	4	2.75	0.733333	0.8316	0.881834	-0.181421	-0.362181	rs8010911:D3253H	No	PASSENGER/OTHER	1.58	Not Found	1	PAp01696033		No	SYNE2	D3253H
656	Q9NZI7	Q9NZI7-4	UBP1	N109S	N109S		3	3p22.3	56	4	MGDMPEISGK	B5	1	[K].MGDMPEINGK.[L]	Q9NZI7 [102-111]		1	3	0.333333	0.25	0.283633	0.881421	-0.182097	-0.363127	rs3736563:N109S	No	PASSENGER/OTHER	1.35	3736563	2	PAp01695151	PAp03492615	No	UBP1	N109S
657	Q9NY15	Q9NY15	STAB1	A1833P	A1833P		3	3p21.1	56	6	TRPGELMVGEDDAR	B10 ; B12 ; B15 ; B2 ; B4 ; B7 ; B8 ; B9	8	[R].AGELMVGEDDAR.[I]...[R].AGELMVGEDDAR.[I]	Q9NY15 [1833-1844]...Q9NY15 [1833-1844]		15	3	5	0.833333	0.9465	0.880437	-0.183709	-0.365377	Not Found	No	PASSENGER/OTHER	2.86	7630214	1	PAp01430193		No	STAB1	A1833P
658	Q9NRY5	Q9NRY5	FAM114A2	G122S	G122S		5	5q33.2	44	1	AETSLGIPSPSEISTEVK	B1 ; B10 ; B11 ; B12 ; B13 ; B14 ; B15 ; B2 ; B3 ; B4 ; B5 ; B6 ; B7 ; B8 ; B9	15	[K].AETSLGIPGPSEISTEVK.[Y]	Q9NRY5 [114-131]		26	21	1.2381	0.553191	0.630044	0.87802	-0.187674	-0.370911	rs2578377:G122S	No	PASSENGER/OTHER	1.22	Not Found	1	PAp01078318		No	FAM114A2	G122S
659	Q8TCS8	Q8TCS8	PNPT1	I121V	I121V		2	2p16.1	68	2	REVGTSDK	B11 ; B12 ; B14 ; B2 ; B3 ; B4 ; B7 ; B8 ; B9	9	[R].REIGTSDK.[E]	Q8TCS8 [119-126]		9	12	0.75	0.428571	0.4883	0.877681	-0.188232	-0.371689	rs782572:I121V	No	PASSENGER/OTHER	1.58	782572	0			No	PNPT1	I121V
660	P04196	P04196	HRG	N493I	N493I		3	3q27.3	56	1	HPLKPDIQPFPQSVSESCPGK	B1 ; B10 ; B11 ; B12 ; B13 ; B14 ; B15 ; B2 ; B3 ; B4 ; B5 ; B6 ; B7 ; B8 ; B9	15	[K].HPLKPDNQPFPQSVSESCPGK.[F]	P04196 [487-507]		33	44	0.75	0.428571	0.48901	0.876406	-0.190328	-0.374612	rs1042464:N493I	No	PASSENGER/OTHER	2.46	1042464	6	PAp01694514	PAp03336584_PAp03338826_PAp06391066_PAp06522627_PAp07804982	Yes	HRG	N493I
661	Q8TED1	Q8TED1	GPX8	K182R	K182R		5	5q11.2	44	2	FWRPEEPIEVIRPDIAALVR	B1 ; B10 ; B11 ; B12 ; B13 ; B15 ; B2 ; B3 ; B4 ; B5 ; B6 ; B7 ; B8	13	[K].FWKPEEPIEVIRPDIAALVR.[Q]	Q8TED1 [180-199]		23	9	2.55556	0.71875	0.821997	0.874395	-0.193643	-0.379229	rs381852:K182R	No	PASSENGER/OTHER	3.87	381852	3	PAp00132995	PAp05032372_PAp07070164	No	GPX8	K182R
662	O00233	O00233-3	PSMD9	V17A	V17A		12	12q24.31	38	5	QSGGSSQAGAVTVSDVQELMR	B1 ; B10 ; B11 ; B12 ; B13 ; B14 ; B15 ; B2 ; B3 ; B4 ; B5 ; B6 ; B7 ; B8 ; B9	15	[R].QSGGSSQAGVVTVSDVQELMR.[R]...[R].QSGGSSQAGVVTVSDVQELMR.[R]	O00233 [8-28]...O00233 [8-28]		70	22	3.18182	0.76087	0.870731	0.873829	-0.194578	-0.38053	rs2230681:V17A	No	PASSENGER/OTHER	2.4	2230681	2	PAp00076302	PAp05611880	No	PSMD9	V17A
663	Q9H267	Q9H267-2	VPS33B	G423S	G514S		15	15q26.1	38	6	DMAYVFSGAYVPLSCR	B1 ; B10 ; B3 ; B7 ; B8	5	[R].DMAYVFGGAYVPLSCR.[I]...[R].DMAYVFGGAYVPLSCR.[I]	Q9H267 [508-523]...Q9H267 [508-523]		6	11	0.545455	0.352941	0.40483	0.871826	-0.197888	-0.385134	rs11073964:G514S	No	PASSENGER/OTHER	2.71	11073964	1	PAp01770375		No	VPS33B	G514S
664	P21462	P21462	FPR1	E346A	E346A		19	19q13.41	51	3	ALTEDSTQTSDTATNSTLPSAEVALQAK	B1 ; B10 ; B11 ; B12 ; B4 ; B6 ; B7 ; B8 ; B9	9	[R].ALTEDSTQTSDTATNSTLPSAEVELQAK.[-]	P21462 [323-350]		14	6	2.33333	0.7	0.80318	0.871536	-0.198368	-0.385802	rs867228:E346A	No	PASSENGER/OTHER	4.72	867228	1	PAp04719036		Yes	FPR1	E346A
665	P30084	P30084	ECHS1	T75I	T75I		10	10q26.3	37	2	IFEEDPAVGAIVLTGGDK	B1 ; B10 ; B11 ; B12 ; B13 ; B14 ; B15 ; B2 ; B3 ; B4 ; B5 ; B6 ; B7 ; B8 ; B9	15	[K].TFEEDPAVGAIVLTGGDK.[A]	P30084 [75-92]		74	16	4.625	0.822222	0.943546	0.871417	-0.198564	-0.386074	rs1049951:T75I	No	PASSENGER/OTHER	3.39	1049951	5	PAp00070213	PAp03318964_PAp03480130_PAp04615632_PAp08184233	No	ECHS1	T75I
666	Q15542	Q15542	TAF5	S130A	S130A		10	10q24.33	37	3	EAGLLEEAVAGAGAPGEVDSAGAEVTSALLSR	B10 ; B12 ; B5 ; B6 ; B7	5	[R].EAGLLEEAVAGSGAPGEVDSAGAEVTSALLSR.[V]	Q15542 [119-150]		5	12	0.416667	0.294118	0.3389	0.86786	-0.204466	-0.394269	rs10883859:S130A	No	PASSENGER/OTHER	0.7	10883859	1	PAp03623303		No	TAF5	S130A
667	Q15418	Q15418-2	RPS6KA1	K344T	K335T		1	1p36.11	116	4	EITPPFKPAVAQPDDTFYFDTEFTSR	B13	1	[R].EIKPPFKPAVAQPDDTFYFDTEFTSR.[T]	Q15418-2 [342-367]; Q15418-4 [317-342]		1	4	0.25	0.2	0.23059	0.86734	-0.20533	-0.395466	rs2229712:K335T_rs2229712:K344T	No	PASSENGER/OTHER	0.47	2229712	1	PAp03590445		Yes	RPS6KA1	K335T
668	P19174	P19174-2	PLCG1	I813T	I813T		20	20q12	32	3	AQREDELTFTK + EDELTFTK	B1 ; B10 ; B12 ; B2 ; B3 ; B4 ; B5 ; B6 ; B8 ; B9	10	[K].AQREDELTFIK.[S]...[R].EDELTFIK.[S]	P19174 [804-814]; P19174-2 [804-814]...P19174 [807-814]; P19174-2 [807-814]		17	19	0.894737	0.472222	0.545847	0.865118	-0.209031	-0.400595	rs753381:I813T	missense mutation	PASSENGER/OTHER	1.58	753381	2	PAp02276215	PAp01454299	No	PLCG1	I813T
669	Q9C0C2	Q9C0C2	TNKS1BP1	P604S	P604S		11	11q12.1	52	2	YESQEPLAGQESPLSLATR	B1	1	[R].YESQEPLAGQESPLPLATR.[E]	Q9C0C2 [590-608]		1	26	0.0384615	0.037037	0.04285	0.864342	-0.210327	-0.402389	rs12801000:P604S	No	PASSENGER/OTHER	1.37	Not Found	0			No	TNKS1BP1	P604S
670	Q9H8Y5	Q9H8Y5	ANKZF1	P676L	P676L		2	2q35	68	6	LAAQLGAPTSLIPDSAIVNTR	B5	1	[R].LAAQLGAPTSPIPDSAIVNTR.[R]	Q9H8Y5 [666-686]		1	8	0.125	0.111111	0.1286	0.864006	-0.210888	-0.403165	rs2293079:P676L	No	PASSENGER/OTHER	1.67	2293079	1	PAp03586740		No	ANKZF1	P676L
671	Q2T9J0	Q2T9J0-2	TYSND1	T65A	T65A		10	10q22.1	37	3	AGSEVLAAAGAVFLPGDSCR	B2 ; B3 ; B8	3	[R].AGSEVLTAAGAVFLPGDSCR.[D]	Q2T9J0 [59-78]		3	5	0.6	0.375	0.43577	0.860546	-0.216676	-0.411168	rs4746970:T65A	No	PASSENGER/OTHER	0.85	4746970	1	PAp04473203		No	TYSND1	T65A
672	Q13439	Q13439-5	GOLGA4	Q1050K	Q1028K		3	3p22.2	56	5	IESLTEVHR	B1 ; B10 ; B2 ; B9	4	[K].EQIESLTEVHR.[R]	Q13439 [1027-1037]; Q13439-5 [1049-1059]		4	8	0.5	0.333333	0.387736	0.859691	-0.218109	-0.413147	rs11718848:Q1028K_rs11718848:Q1050K	No	PASSENGER/OTHER	1.66	11718848	9	PAp04612932	PAp02935252_PAp02935533_PAp04371946_PAp04395987_PAp04473546_PAp04486489_PAp05031065_PAp08385065	No	GOLGA4	Q1028K
673	Q13576	Q13576	IQGAP2	I724V	I724V		5	5q13.3	44	2	RQTFIDNTDSVVK + QTFIDNTDSVVK	B1 ; B10 ; B12 ; B13 ; B14 ; B15 ; B2 ; B3 ; B4 ; B5 ; B6 ; B7 ; B8 ; B9	14	[R].QTFIDNTDSIVK.[I]...[R].RQTFIDNTDSIVK.[I]	Q13576 [715-726]...Q13576 [714-726]		27	29	0.931034	0.482143	0.562536	0.857088	-0.222485	-0.419181	rs2431363:I724V	No	PASSENGER/OTHER	2.69	2431363	3	PAp00491454	PAp03584746_PAp07145630	No	IQGAP2	I724V
674	A0AVT1	A0AVT1	UBA6	A224T	A224T		4	4q13.2	28	1	EIFISNITQTNPGIVTCLENHPHK	B2 ; B3 ; B5 ; B7	4	[K].EIFISNITQANPGIVTCLENHPHK.[L]	A0AVT1-3 [215-238]; A0AVT1 [215-238]		4	28	0.142857	0.125	0.146247	0.854718	-0.226479	-0.424681	Not Found	No	PASSENGER/OTHER	1.57	10010188	1	PAp03149872		No	UBA6	A224T
675	Q9UKK3	Q9UKK3	PARP4	F215Y	F215Y		13	13q12.12	26	6	TSEDASEYYENYIEELK	B11 ; B5 ; B6 ; B8	4	[K].KTSEDASEYFENYIEELK.[K]...[K].TSEDASEYFENYIEELKK.[Q]...[K].TSEDASEYFENYIEELK.[K]	Q9UKK3 [206-223]...Q9UKK3 [207-224]...Q9UKK3 [207-223]		4	38	0.105263	0.0952381	0.1116	0.853388	-0.228726	-0.427772	rs9318600:F215Y	No	PASSENGER/OTHER	1.06	9318600	1	PAp05465780		No	PARP4	F215Y
676	Q9Y228	Q9Y228	TRAF3IP3	Q373E	Q373E		1	1q32.2	116	1	FLENEHQELQAK	B1 ; B10 ; B11 ; B12 ; B13 ; B14 ; B15 ; B3 ; B6 ; B7 ; B8	11	[R].FLENEHQQLQAK.[I]	Q9Y228 [366-377]		17	8	2.125	0.68	0.797	0.853199	-0.229045	-0.42821	rs669694:Q373E	No	PASSENGER/OTHER	3.21	669694	1	PAp03479721		No	TRAF3IP3	Q373E
677	P46013	P46013-2	MKI67	G866V	G1226V		10	10q26.2	37	3	AQALEDLAVFK	B4 ; B5	2	[KS].AQALEDLAGFK.[ED]	P46013 [1218-1228]; [1582-1592]; [2310-2320]; [2794-2804]; P46013-2 [858-868]; [1222-1232]; [1950-1960]; [2434-2444]		2	23	0.0869565	0.08	0.094	0.851064	-0.232661	-0.433177	rs41306015:G1226V_rs41306015:G866V	No	PASSENGER/OTHER	4	Not Found	0			No	MKI67	G1226V
678	Q96SZ5	Q96SZ5	ADO	P39A	P39A		10	10q21.3	37	3	DAASGAEAPMQPGFPENLSK	B11 ; B12 ; B14 ; B15 ; B2 ; B4 ; B5 ; B6 ; B7 ; B9	10	[R].DAASGPEAPMQPGFPENLSK.[L]...[R].DAASGPEAPMQPGFPENLSK.[L]...[R].GASDRDAASGPEAPMQPGFPENLSK.[L]	Q96SZ5 [34-53]...Q96SZ5 [34-53]...Q96SZ5 [29-53]		11	20	0.55	0.354839	0.4171	0.850728	-0.23323	-0.433958	rs10995311:P39A	No	PASSENGER/OTHER	1.93	10995311	3	PAp01693612	PAp03623556_PAp06852367	No	ADO	P39A
679	Q9HBL0	Q9HBL0	TNS1	W1197R	W1197R		2	2q35	68	6	TVGTNTPPSPGFGR	B1 ; B11 ; B12 ; B13 ; B14 ; B15 ; B4 ; B6 ; B9	9	[R].TVGTNTPPSPGFGWR.[A]	Q9HBL0 [1184-1198]		11	10	1.1	0.52381	0.616394	0.849797	-0.234811	-0.436126	rs2571445:W1197R	No	CANCER	-3.82	Not Found	5	PAp00780052	PAp03095489_PAp03106365_PAp04441701_PAp05638848	No	TNS1	W1197R
680	Q5VT66	Q5VT66	2022-03-01	T165A	T165A		1	1q41	116	3	DCGEAAAQWITSFLK	B1 ; B11 ; B13 ; B14 ; B15 ; B3 ; B4 ; B6 ; B8	9	[R].DCGEATAQWITSFLK.[S]	Q5VT66 [160-174]		9	6	1.5	0.6	0.70691	0.848764	-0.236564	-0.43853	rs2642438:T165A	No	PASSENGER/OTHER	1.97	2642438	1	PAp00039824		No	2022-03-01	T165A
681	O75521	O75521	ECI2	M47I	M47I		6	6p25.2	47	3	DFENSINQVK	B1 ; B10 ; B12 ; B13 ; B14 ; B15 ; B3 ; B4 ; B5 ; B6 ; B8 ; B9	12	[K].DFENSMNQVK.[L]...[K].DFENSMNQVK.[L]	O75521 [42-51]...O75521 [42-51]		15	54	0.277778	0.217391	0.256134	0.848741	-0.236605	-0.438585	rs3177253:M47I	No	PASSENGER/OTHER	2.1	3177253	2	PAp03580979	PAp03584448	No	ECI2	M47I
682	Q9Y2L1	Q9Y2L1-2	DIS3	N239S	N269S		13	13q21.33	26	2	ENYLEATVWIHGDSEENK	B8	1	[R].ENYLEATVWIHGDNEENK.[E]	Q9Y2L1 [256-273]		1	3	0.333333	0.25	0.294577	0.848675	-0.236717	-0.438739	rs4883918:N269S_rs4883918:N239S	No	PASSENGER/OTHER	2.09	4883918	2	PAp01693990	PAp03615160	No	DIS3	N269S
683	Q13126	Q13126	MTAP	V56I	V56I		9	9p21.3	29	1	NVDCILLAR	B10 ; B11 ; B14 ; B15 ; B3 ; B6 ; B7 ; B8 ; B9	9	[K].NVDCVLLAR.[H]	Q13126 [52-60]		9	17	0.529412	0.346154	0.409124	0.846085	-0.241125	-0.444774	Not Found	No	PASSENGER/OTHER	0.57	7023954	3	PAp00527682	PAp00010474_PAp02216850	No	MTAP	V56I
684	P24821	P24821	TNC	Q539R	Q539R		9	9q33.1	29	4	GLCVDGQCVCEDGFTGPDCAELSCPNDCHGR	B1 ; B10 ; B11 ; B12 ; B13 ; B14 ; B15 ; B2 ; B3 ; B4 ; B6 ; B7 ; B8 ; B9	14	[R].GLCVDGQCVCEDGFTGPDCAELSCPNDCHGQGR.[C]	P24821-6 [509-541]; P24821-4 [509-541]; P24821 [509-541]; P24821-5 [509-541]		49	13	3.76923	0.790323	0.935531	0.844785	-0.243344	-0.447807	rs1757095:Q539R	missense mutation	PASSENGER/OTHER	2.24	1757095	2	PAp01657688	PAp01766176	No	TNC	Q539R
685	Q03426	Q03426	MVK	S52N	S52N		12	12q24.11	38	2	VDLNLPNIGIK	B2 ; B9	2	[K].VDLSLPNIGIK.[R]	Q03426 [49-59]		3	24	0.125	0.111111	0.131592	0.844361	-0.244069	-0.448798	rs7957619:S52N	No	PASSENGER/OTHER	2.29	7957619	1	PAp03110724		No	MVK	S52N
686	Q6VMQ6	Q6VMQ6-2	ATF7IP	N348I	N348I		12	12p13.1	38	3	ADNNIDAIEETLETDDTTICSDRPPENEK	B15 ; B2 ; B6 ; B7 ; B8	5	[K].ADNNIDANEETLETDDTTICSDRPPENEK.[K]	Q6VMQ6 [341-369]		6	12	0.5	0.333333	0.39577	0.84224	-0.247697	-0.45375	rs2231909:N348I	No	PASSENGER/OTHER	2.19	2231909	2	PAp03145848	PAp05048992	No	ATF7IP	N348I
687	Q9UK22	Q9UK22	FBXO2	K118T	K118T		1	1p36.22	116	2	CQQEGLVPEGGVEEERDHWQQFYFLSTR	B7	1	[K].CQQEGLVPEGGVEEERDHWQQFYFLSK.[R]	Q9UK22 [92-118]		1	5	0.2	0.166667	0.198193	0.840931	-0.24994	-0.456809	rs9614:K118T	No	PASSENGER/OTHER	1.46	9614	1	PAp03170224		No	FBXO2	K118T
688	P39059	P39059	COL15A1	M204V	M204V		9	9q22.33	29	1	SSQALAFESSAGIFVGNAGATGLER	B1 ; B10 ; B11 ; B12 ; B14 ; B15 ; B2 ; B3 ; B4 ; B5 ; B6 ; B9	12	[R].SSQALAFESSAGIFMGNAGATGLER.[F]...[R].SSQALAFESSAGIFMGNAGATGLER.[F]	P39059 [190-214]...P39059 [190-214]		19	40	0.475	0.322034	0.38306	0.840688	-0.250358	-0.457378	rs2075663:M204V	No	PASSENGER/OTHER	2.77	2075663	1	PAp01695836		No	COL15A1	M204V
689	O15031	O15031	PLXNB2	K318E	K318E		22	22q13.33	25	5	SSGGPGAGLCLFPLDEVHAK	B1 ; B10 ; B11 ; B12 ; B15 ; B2 ; B4 ; B5 ; B6 ; B8 ; B9	11	[R].SSGGPGAGLCLFPLDK.[V]	O15031 [303-318]		12	25	0.48	0.324324	0.38635	0.839457	-0.252471	-0.460256	rs28379706:K318E	No	PASSENGER/OTHER	2.69	28379706	1	PAp00499239		No	PLXNB2	K318E
690	P13929	P13929	ENO3	N71S	N71S		17	17p13.2	50	6	AVENINSTLGPALLQK	B1 ; B10 ; B11 ; B12 ; B13 ; B14 ; B15 ; B3 ; B4 ; B5 ; B7 ; B8 ; B9	13	[K].AVENINNTLGPALLQK.[K]	P13929 [65-80]		25	17	1.47059	0.595238	0.709485	0.838972	-0.253305	-0.461391	rs238238:N71S	No	PASSENGER/OTHER	1.57	238238	3	PAp01122213	PAp04745137_PAp05189276	No	ENO3	N71S
691	Q16666	Q16666-6	IFI16	T723S	T779S		1	1q23.1	116	7	DILNPDSSMESSPDFFF	B10 ; B14 ; B2 ; B3 ; B4 ; B5 ; B7 ; B8 ; B9	9	[K].DILNPDSSMETSPDFFF.[-]...[K].DILNPDSSMETSPDFFF.[-]	Q16666 [769-785]...Q16666 [769-785]		22	186	0.11828	0.105769	0.12617	0.838307	-0.254449	-0.462946	rs6940:T779S_rs6940:T723S	No	PASSENGER/OTHER	3.63	6940	2	PAp03103862	PAp05652991	No	IFI16	T779S
692	Q9NYJ7	Q9NYJ7-2	DLL3	L218P	L218P		19	19q13.2	51	6	CGPGLRPCAPLEDECEAPPVCR	B10 ; B12 ; B2 ; B5	4	[R].CGPGLRPCAPLEDECEAPLVCR.[A]	Q9NYJ7 [200-221]		4	5	0.8	0.444444	0.530421	0.837909	-0.255135	-0.463879	Not Found	No	PASSENGER/OTHER	3.18	1110627	0			No	DLL3	L218P
693	Q14684	Q14684	RRP1B	L436P	L436P		21	21q22.3	11	7	GREPEASGPK	B10 ; B11 ; B14 ; B15 ; B2 ; B4 ; B6 ; B7 ; B9	9	[R].GREPEASGLK.[A]	Q14684 [428-437]		10	10	1	0.5	0.59675	0.837872	-0.255199	-0.463966	rs9306160:L436P	No	PASSENGER/OTHER	1.48	9306160	0			No	RRP1B	L436P
694	O15228	O15228	GNPAT	D519G	D519G		1	1q42.2	116	2	GVFADEFIFLPGNTLK	B12 ; B13 ; B15 ; B4 ; B8	5	[R].DVFADEFIFLPGNTLK.[D]	O15228 [519-534]		5	23	0.217391	0.178571	0.213244	0.837404	-0.256004	-0.46506	rs11558492:D519G	No	PASSENGER/OTHER	1.89	Not Found	1	PAp03614823		No	GNPAT	D519G
695	P27987	P27987	ITPKB	S408A	S408A		1	1q42.12	116	3	RPEETTVSVQSAESSDALSWSR	B10 ; B11 ; B14 ; B2 ; B4 ; B5 ; B7 ; B8 ; B9	9	[K].RPEETTVSVQSAESSDSLSWSR.[L]	P27987 [392-413]		9	14	0.642857	0.391304	0.468683	0.834902	-0.260321	-0.470922	rs6667260:S408A	No	PASSENGER/OTHER	2.07	6667260	0			No	ITPKB	S408A
696	P11047	P11047	LAMC1	I458V	I458V		1	1q25.3	116	11	CQPGFHSLTEAGCRPCSCDPSGSIDECNVETGR	B1 ; B10 ; B14 ; B15 ; B2 ; B7	6	[R].CQPGFHSLTEAGCRPCSCDPSGSIDECNIETGR.[C]	P11047 [430-462]		6	7	0.857143	0.461538	0.552908	0.834747	-0.260589	-0.471284	rs20563:I458V	No	PASSENGER/OTHER	3.61	20563	2	PAp03146014	PAp05668656	No	LAMC1	I458V
697	P53370	P53370-2	NUDT6	R40Q	R209Q		4	4q28.1	28	2	SVLSIQQQHTNPGAFGK	B8	1	[R].QQHTNPGAFGK.[S]	P53370 [210-220]		1	6	0.166667	0.142857	0.171248	0.834212	-0.261514	-0.472539	rs1048201:R209Q_rs1048201:R40Q	No	PASSENGER/OTHER	3.17	1048201	2	PAp05474250	PAp07722132	No	NUDT6	R209Q
698	P36404	P36404	ARL2	V141A	V141A		11	11q13.1	52	4	EALELDSIR	B10 ; B11 ; B12 ; B13 ; B14 ; B2 ; B3 ; B5 ; B6 ; B8 ; B9	11	[R].EVLELDSIR.[S]	P36404 [140-148]		13	12	1.08333	0.52	0.62349	0.834015	-0.261855	-0.473001	Not Found	No	PASSENGER/OTHER	0.7	664226	2	PAp00616868	PAp04501437	Yes	ARL2	V141A
699	Q9HBI6	Q9HBI6	CYP4F11	C276R	C276R		19	19p13.12	51	3	TLPTQGIDDFLK	B9	1	[R].CTLPTQGIDDFLK.[N]	Q9HBI6 [276-288]		2	1	2	0.666667	0.7998	0.833542	-0.262674	-0.474111	rs8104361:C276R	No	PASSENGER/OTHER	5.42	8104361	7	PAp00762221	PAp02441510_PAp05470955_PAp05471019_PAp06591388_PAp06763033_PAp06764404	No	CYP4F11	C276R
700	Q9P2K8	Q9P2K8	EIF2AK4	E556G	E556G		15	15q15.1	38	5	MPLVEQSPEDSGGQDYVETVIPSNR	B1 ; B3 ; B8 ; B9	4	[K].MPLVEQSPEDSEGQDYVETVIPSNR.[L]	Q9P2K8 [545-569]		4	1	4	0.8	0.963314	0.830466	-0.268006	-0.481327	rs2307105:E556G	No	PASSENGER/OTHER	-0.57	Not Found	1	PAp01702778		No	EIF2AK4	E556G
701	P25205	P25205-2	MCM3	E822K	E777K		6	6p12.2	47	1	EPFSSVEIQAALSK	B10 ; B13 ; B4 ; B5 ; B8 ; B9	6	[R].LTESINRDSEEPFSSVEIQAALSK.[M]...[R].DSEEPFSSVEIQAALSK.[M]	P25205 [768-791]...P25205 [775-791]		8	28	0.285714	0.222222	0.26785	0.829652	-0.269422	-0.48324	rs2230240:E777K	No	PASSENGER/OTHER	2.8	2230240	9	PAp01064132	PAp00065421_PAp00744243_PAp03110969_PAp03123298_PAp04755208_PAp04809669_PAp05633328_PAp08100839	No	MCM3	E777K
702	P02786	P02786	TFRC	G142S	G142S		3	3q29	56	4	LDSTDFTSTIK	B1 ; B10 ; B11 ; B12 ; B13 ; B14 ; B15 ; B3 ; B4 ; B5 ; B6 ; B7 ; B8 ; B9	14	[K].LDSTDFTGTIK.[L]	P02786 [135-145]		25	30	0.833333	0.454545	0.549141	0.827739	-0.272752	-0.487734	cs16294:G142S_rs3817672:G142S	Other mutations	PASSENGER/OTHER	3.95	3817672	4	PAp00140288	PAp03118830_PAp03583758_PAp06639493	Yes	TFRC	G142S
703	Q08431	Q08431-3	MFGE8	L76M	L76M		15	15q26.1	38	6	CVEPLGMENGNIANSQIAASSVR	B1 ; B10 ; B11 ; B13 ; B14 ; B15 ; B2 ; B3 ; B4 ; B5 ; B6 ; B7 ; B8 ; B9	14	[K].CVEPLGLENGNIANSQIAASSVR.[V]	Q08431 [70-92]		23	20	1.15	0.534884	0.64652	0.827327	-0.27347	-0.488702	rs1878326:L76M	No			1878326	1	PAp00928897		No	MFGE8	L76M
704	Q9BSH5	Q9BSH5	HDHD3	G146E	G146E		9	9q32	29	2	LEGILEGLGLR + RLEGILEGLGLR	B1 ; B11 ; B12 ; B13 ; B14 ; B15 ; B2 ; B4 ; B5 ; B6 ; B7 ; B8 ; B9	13	[R].RLEGILGGLGLR.[E]...[R].LEGILGGLGLR.[E]	Q9BSH5 [140-151]...Q9BSH5 [141-151]		23	21	1.09524	0.522727	0.632618	0.826292	-0.275276	-0.491136	rs1043836:G146E	No	PASSENGER/OTHER	1.2	1043836	3	PAp01694790	PAp03105332_PAp08180866	No	HDHD3	G146E
705	Q9H008	Q9H008-2	LHPP	Q94R	Q94R		10	10q26.13	37	1	GLRPYLLIHDGVR	B11 ; B12 ; B13 ; B14 ; B15 ; B3 ; B5 ; B6 ; B7 ; B8 ; B9	11	[K].EQGLRPYLLIHDGVR.[S]	Q9H008 [93-107]		11	4	2.75	0.733333	0.88794	0.825882	-0.275993	-0.492101	rs6597801:Q94R	No	PASSENGER/OTHER	1.95	6597801	3	PAp00761927	PAp00763716_PAp04496639	No	LHPP	Q94R
706	P32456	P32456	GBP2	P285A	P285A		1	1p22.2	116	4	TLSGGIAVNGPR	B1 ; B10 ; B11 ; B12 ; B14 ; B15 ; B2 ; B3 ; B4 ; B5 ; B6 ; B7 ; B9	13	[K].TLSGGIPVNGPR.[L]	P32456 [279-290]		22	20	1.1	0.52381	0.6365	0.822953	-0.281118	-0.498993	rs1803632:P285A	No	PASSENGER/OTHER	4.57	1803632	1	PAp00377288		No	GBP2	P285A
707	Q96RT1	Q96RT1-2	ERBIN	S274L	S274L		5	5q12.3	44	2	NNIEMVEEGISTCENLQDLLLSSNSLQQLPETIGLLK	B1 ; B3	2	[K].NNIEMVEEGISTCENLQDLLLSSNSLQQLPETIGSLK.[N]...[K].NNIEMVEEGISTCENLQDLLLSSNSLQQLPETIGSLK.[N]	Q96RT1 [240-276]; Q96RT1-9 [240-276]...Q96RT1 [240-276]; Q96RT1-9 [240-276]		2	14	0.142857	0.125	0.151986	0.822444	-0.28201	-0.500191	rs3213837:S274L	No	PASSENGER/OTHER	3.29	3213837	0			No	ERBIN	S274L
708	Q02952	Q02952-2	AKAP12	E1502D	E1600D		6	6q25.1	47	5	EGEDPQASAQDETPITSAK	B1 ; B10 ; B11 ; B12 ; B13 ; B14 ; B15 ; B2 ; B3 ; B4 ; B5 ; B6 ; B7 ; B8 ; B9	15	[K].EGEEPQASAQDETPITSAK.[E]	Q02952 [1597-1615]		25	21	1.19048	0.543478	0.662597	0.820224	-0.285909	-0.50542	rs3823310:E1600D_rs3823310:E1502D	No	PASSENGER/OTHER	1.18	3823310	3	PAp01693923	PAp03145935_PAp04499854	No	AKAP12	E1600D
709	Q2M389	Q2M389	WASHC4	V901I	V901I		12	12q23.3	38	4	LGITPEGQSYLDQFR	B1 ; B10 ; B11 ; B12 ; B14 ; B15 ; B2 ; B3 ; B4 ; B5 ; B6 ; B7 ; B8 ; B9	14	[K].LGVTPEGQSYLDQFR.[Q]	Q2M389 [899-913]		27	9	3	0.75	0.914554	0.820072	-0.286178	-0.50578	rs1663564:V901I	No	PASSENGER/OTHER	0.86	1663564	3	PAp00408849	PAp02005582_PAp07206433	No	WASHC4	V901I
710	Q9H3G5	Q9H3G5	CPVL	A435V	A435V		7	7p14.3	36	1	QVGDFHQVIIR	B1 ; B10 ; B11 ; B12 ; B13 ; B14 ; B15 ; B2 ; B3 ; B4 ; B5 ; B7 ; B8 ; B9	14	[R].QAGDFHQVIIR.[G]	Q9H3G5 [434-444]		21	34	0.617647	0.381818	0.466047	0.81927	-0.28759	-0.507671	rs7313:A435V	No	PASSENGER/OTHER	1.59	7313	1	PAp03104975		No	CPVL	A435V
711	O15230	O15230	LAMA5	V1900M	V1900M		20	20q13.33	32	10	CQAGFMSSR	B1 ; B10 ; B11 ; B12 ; B14 ; B4 ; B7 ; B9	8	[R].CQAGFVSSR.[D]	O15230 [1895-1903]		8	6	1.33333	0.571429	0.697613	0.81912	-0.287854	-0.508024	rs2427283:V1900M	No	PASSENGER/OTHER	3.48	2427283	1	PAp01693576		No	LAMA5	V1900M
712	Q9HB58	Q9HB58-7	SP110	M529T	M523T		2	2q37.1	68	4	CEGTTLGELLK	B10 ; B5 ; B6 ; B9	4	[R].CEGMTLGELLK.[RS]...[R].CEGMTLGELLK.[RS]	Q9HB58-6 [520-530]; Q9HB58-7 [526-536]...Q9HB58-6 [520-530]; Q9HB58-7 [526-536]		5	7	0.714286	0.416667	0.508909	0.818745	-0.288514	-0.508908	rs1135791:M523T_rs1135791:M529T	No	CANCER	-0.87	1135791	1	PAp04472404		No	SP110	M523T
713	Q16610	Q16610-2	ECM1	T130M	T130M		1	1q21.2	116	2	EGMPAPFGDQSHPEPESWNAAQHCQQDR	B10	1	[K].EGTPAPFGDQSHPEPESWNAAQHCQQDR.[S]	Q16610 [128-155]		2	4	0.5	0.333333	0.40832	0.816353	-0.292735	-0.51455	rs3737240:T130M	No	PASSENGER/OTHER	2.2	3737240	1	PAp01693928		No	ECM1	T130M
714	Q6NVY1	Q6NVY1-2	HIBCH	T46A	T46A		2	2q32.2	68	2	KGCAGVITLNRPK + GCAGVITLNRPK	B1 ; B10 ; B11 ; B12 ; B13 ; B15 ; B2 ; B3 ; B4 ; B5 ; B6 ; B7 ; B8	13	[K].GCTGVITLNRPK.[F]	Q6NVY1 [44-55]		27	17	1.58824	0.613636	0.752424	0.815546	-0.294162	-0.516455	rs1058180:T46A	No	PASSENGER/OTHER	2.59	1058180	2	PAp01694209	PAp00026153	No	HIBCH	T46A
715	O75828	O75828	CBR3	V244M	V244M		21	21q22.12	11	2	TMEEGAETPVYLALLPPDATEPQGQLVHDK	B1 ; B11 ; B13 ; B2 ; B3 ; B5 ; B6 ; B7 ; B9	9	[R].TVEEGAETPVYLALLPPDATEPQGQLVHDK.[V]	O75828 [243-272]		21	51	0.411765	0.291667	0.358147	0.814377	-0.296231	-0.519214	rs1056892:V244M	No	PASSENGER/OTHER	2.87	1056892	3	PAp03615315	PAp03602325_PAp05032392	No	CBR3	V244M
716	Q9BZE2	Q9BZE2	PUS3	E460D	E460D		11	11q24.2	52	1	RDCNDTLEEDNTNLETPTK	B1	1	[K].RDCNDTLEEENTNLETPTK.[R]	Q9BZE2 [451-469]		2	3	0.666667	0.4	0.4919	0.813173	-0.298365	-0.522057	rs3088241:E460D	No	PASSENGER/OTHER	2.5	3088241	0			No	PUS3	E460D
717	Q05823	Q05823	RNASEL	D541E	D541E		1	1q25.3	116	11	GSISFEELK + KGSISFEELK	B10 ; B13 ; B7 ; B8 ; B9	5	[K].KGSISFEDLK.[A]...[K].GSISFEDLK.[A]	Q05823 [534-543]...Q05823 [535-543]		5	6	0.833333	0.454545	0.560106	0.811535	-0.301275	-0.525928	rs627928:D541E	No	PASSENGER/OTHER	3.82	Not Found	2	PAp04371963	PAp04490110	No	RNASEL	D541E
718	P48681	P48681	NES	P1275L	P1275L		1	1q23.1	116	7	VESEQEELGSGEIPEGLQEEGEESR	B10 ; B11 ; B13 ; B2 ; B3 ; B4 ; B5 ; B6 ; B8 ; B9	10	[K].VESEQEELGSGEIPEGPQEEGEESR.[E]	P48681 [1259-1283]		10	9	1.11111	0.526316	0.649103	0.810836	-0.302519	-0.527581	rs3748570:P1275L	No	PASSENGER/OTHER	4.19	3748570	3	PAp01521867	PAp04366915_PAp04411086	No	NES	P1275L
719	Q9Y4R8	Q9Y4R8	TELO2	Q146R	Q146R		16	16p13.3	36	12	QQTRPGFILLR	B10 ; B12 ; B3 ; B4 ; B5 ; B6 ; B8	7	[R].QQTQPGFILLR.[E]	Q9Y4R8 [143-153]		8	8	1	0.5	0.61898	0.807781	-0.307965	-0.534805	rs2235624:Q146R	No	PASSENGER/OTHER	2.26	2235624	1	PAp04544294		No	TELO2	Q146R
720	Q16378	Q16378	PRR4	Q120R	Q120R						FPSVSLQEASSFFR	B14 ; B4	2	[R].FPSVSLQEASSFFQR.[D]	Q16378 [107-121]		2	1	2	0.666667	0.827732	0.805414	-0.312198	-0.540407	rs1047699:Q120R	No	PASSENGER/OTHER	2.37	1047699	3	PAp00375912	PAp01658390_PAp02417789	No	PRR4	Q120R
721	Q9Y2W1	Q9Y2W1	THRAP3	A201V	A201V		1	1p34.3	116	1	DSRPSQAAGDNQGDEVK	B1 ; B10 ; B11 ; B12 ; B13 ; B14 ; B15 ; B2 ; B3 ; B4 ; B6 ; B7 ; B8 ; B9	14	[K].DSRPSQAAGDNQGDEAK.[E]	Q9Y2W1 [186-202]		31	13	2.38462	0.704545	0.875399	0.804828	-0.313248	-0.541794	rs6425977:A201V	Other mutations	PASSENGER/OTHER	2.54	6425977	14	PAp00065464	PAp00153006_PAp01370273_PAp03095353_PAp03100127_PAp03615411_PAp04391268_PAp04858080_PAp05604654_PAp05734329_PAp06320126_PAp06325906_PAp08161389_PAp08172493	No	THRAP3	A201V
722	Q9H2U2	Q9H2U2-3	PPA2	K253N	K282N		4	4q24	28	2	NCNGGAINCTNVQISDSPFR	B1 ; B10 ; B11 ; B12 ; B14 ; B2 ; B3 ; B7	8	[K].CNGGAINCTNVQISDSPFR.[C]	Q9H2U2 [283-301]		10	18	0.555556	0.357143	0.4438	0.804738	-0.313408	-0.542006	rs13787:K282N_rs13787:K253N	No	PASSENGER/OTHER	0.81	13787	2	PAp03101433	PAp05048488	No	PPA2	K282N
723	Q16666	Q16666-2	IFI16	S179T	S179T		1	1q23.1	116	7	TSLSAPPNTSSTENPK	B1 ; B10 ; B11 ; B12 ; B14 ; B15 ; B2 ; B3 ; B4 ; B5 ; B6 ; B7 ; B8 ; B9	14	[K].TSLSAPPNSSSTENPK.[T]	Q16666 [171-186]		45	27	1.66667	0.625	0.7775	0.803859	-0.314986	-0.544089	rs866484:S179T	No	PASSENGER/OTHER	3.68	866484	4	PAp00079482	PAp04370441_PAp04447280_PAp05629672	No	IFI16	S179T
724	Q5JTV8	Q5JTV8-3	TOR1AIP1	P277R	P276R		1	1q25.2	116	3	SVLSSGYQK	B1 ; B10 ; B11 ; B12 ; B13 ; B14 ; B15 ; B2 ; B3 ; B4 ; B5 ; B6 ; B7 ; B8 ; B9	15	[K].QPSVLSSGYQK.[T]	Q5JTV8 [275-285]; Q5JTV8-3 [276-286]		28	27	1.03704	0.509091	0.634	0.802983	-0.31656	-0.546164	rs609521:P277R	No	PASSENGER/OTHER	-0.04	609521	9	PAp01457856	PAp00976860_PAp02227175_PAp02300041_PAp02947112_PAp04900810_PAp08073662_PAp08142190_PAp08527121	No	TOR1AIP1	P276R
725	O00159	O00159-2	MYO1C	Q791R	Q826R		17	17p13.3	50	6	NVLDTSWPTPPPALR	B1 ; B10 ; B11 ; B12 ; B13 ; B14 ; B15 ; B2 ; B3 ; B4 ; B5 ; B6 ; B7 ; B8 ; B9	15	[R].QLPQNVLDTSWPTPPPALR.[E]...[R].RQLPQNVLDTSWPTPPPALR.[E]	O00159 [823-841]; O00159-3 [804-822]...O00159 [822-841]; O00159-3 [803-822]		64	44	1.45455	0.592593	0.73811	0.802851	-0.316795	-0.546475	rs9905106:Q791R	No	PASSENGER/OTHER	2.69	9905106	6	PAp00387773	PAp01524303_PAp02219732_PAp03621246_PAp04621141_PAp07783991	No	MYO1C	Q826R
726	Q9UHK6	Q9UHK6-5	AMACR	Q239H	Q239H		5	5p13.2	44	2	TADGEFMAVGAIEPHFYELLIK	B10	1	[R].TADGEFMAVGAIEPQFYELLIK.[G]...[R].TADGEFMAVGAIEPQFYELLIK.[G]	Q9UHK6 [225-246]...Q9UHK6 [225-246]		1	8	0.125	0.111111	0.1389	0.799936	-0.322044	-0.553383	rs34677:Q239H	No	PASSENGER/OTHER	3.32	34677	1	PAp04518319		No	AMACR	Q239H
727	Q6PCE3	Q6PCE3	PGM2L1	V531I	V531I		11	11q13.4	52	1	DITTGYDSSQPNK + DITTGYDSSQPNKK	B1 ; B10 ; B11 ; B12 ; B14 ; B15 ; B3 ; B4 ; B6 ; B7 ; B8	11	[R].DVTTGYDSSQPNK.[K]...[R].DVTTGYDSSQPNKK.[S]	Q6PCE3 [530-542]...Q6PCE3 [530-543]		16	13	1.23077	0.551724	0.68978	0.799855	-0.322189	-0.553575	Not Found	No	PASSENGER/OTHER	1.56	592644	2	PAp01693695	PAp01718109	No	PGM2L1	V531I
728	P46821	P46821	MAP1B	S1917R	S1917R		5	5q13.2	44	3	DSGYSYETIGK	B8	1	[K].SPSDSGYSYETIGK.[T]	P46821 [1915-1928]		1	28	0.0357143	0.0344828	0.043248	0.797326	-0.326758	-0.559573	rs13153166:S1917R	No	PASSENGER/OTHER	2.37	13153166	13	PAp06523641	PAp00525020_PAp01863102_PAp02254091_PAp02377905_PAp04366929_PAp05033246_PAp05630963_PAp06993771_PAp06998016_PAp07078405_PAp08276368_PAp08614748	No	MAP1B	S1917R
729	Q8N0V3	Q8N0V3	RBFA	K276Q	K276Q		18	18q23	15	1	GLGGLVWQGQVAELTTQMQK	B1 ; B11 ; B3	3	[K].GLGGLVWQGQVAELTTQMK.[K]...[K].GLGGLVWQGQVAELTTQMK.[K]	Q8N0V3 [258-276]...Q8N0V3 [258-276]		3	8	0.375	0.272727	0.342839	0.795497	-0.330072	-0.563913	rs3744873:K276Q	No	PASSENGER/OTHER	1.82	3744873	1	PAp04473965		No	RBFA	K276Q
730	Q13510	Q13510-2	ASAH1	V88M	V72M		8	8p22	34	2	WHELMLDKAPMLK	B2 ; B3 ; B5 ; B6 ; B7 ; B8 ; B9	7	[R].WHELMLDKAPVLK.[V]...[R].WHELMLDKAPVLK.[V]	Q13510 [62-74]...Q13510 [62-74]		11	17	0.647059	0.392857	0.49575	0.79245	-0.335608	-0.571146	Not Found	No	PASSENGER/OTHER	2.79	1071645	2	PAp03647632	PAp06746728	No	ASAH1	V72M
731	Q5VT25	Q5VT25-5	CDC42BPA	V1304I	V1317I		1	1q42.13	116	2	GCQTITSGK	B15 ; B5 ; B7 ; B8 ; B9	5	[K].GCQTVTSGK.[V]	Q5VT25 [1313-1321]; Q5VT25-3 [1219-1227]		5	15	0.333333	0.25	0.317267	0.78798	-0.343769	-0.581766	rs1929860:V1304I	No	PASSENGER/OTHER	1.6	1929860	1	PAp04482823		No	CDC42BPA	V1317I
732	Q8IVD9	Q8IVD9	NUDCD3	R235C	R235C		7	7p13	36	3	VAMLEENGECVLMEGK	B10 ; B4 ; B6 ; B7	4	[R].VAMLEENGER.[V]...[R].VAMLEENGER.[V]	Q8IVD9 [226-235]...Q8IVD9 [226-235]		6	36	0.166667	0.142857	0.181362	0.787691	-0.344299	-0.582454	rs11550029:R235C	No	PASSENGER/OTHER	2.5	11550029	1	PAp00900953		Yes	NUDCD3	R235C
733	P01009	P01009	SERPINA1	E366K	E366K		14	14q32.13	32	4	AVLTIDKK	B14	1	[K].AVLTIDEKGTEAAGAMFLEAIPMSIPPEVK.[F]...[K].AVHKAVLTIDEK.[G]...[K].AVLTIDEKGTEAAGAMFLEAIPMSIPPEVK.[F]...[K].AVLTIDEKGTEAAGAMFLEAIPMSIPPEVK.[F]...[K].AVLTIDEK.[G]	P01009 [360-389]...P01009 [356-367]...P01009 [360-389]...P01009 [360-389]...P01009 [360-367]		2	149	0.0134228	0.013245	0.01684	0.786522	-0.346441	-0.585231	rs28929474:E366K	No	PASSENGER/OTHER	2.64	28929474	0			No	SERPINA1	E366K
734	Q8IXB1	Q8IXB1-2	DNAJC10	D76N	D76N		2	2q32.1	68	1	NPNNPNAHGNFLK	B10 ; B11 ; B13 ; B14 ; B15 ; B2 ; B3 ; B4 ; B5 ; B7 ; B8	11	[K].NPNNPNAHGDFLK.[I]	Q8IXB1 [67-79]		13	16	0.8125	0.448276	0.571692	0.784121	-0.350851	-0.590941	rs6729801:D76N	No	PASSENGER/OTHER	2.55	Not Found	4	PAp03150103	PAp03585842_PAp04372460_PAp05211771	No	DNAJC10	D76N
735	Q687X5	Q687X5-2	STEAP4	A122T	A122T		7	7q21.12	36	1	DESPEGSTADDLYSMLEEER	B1 ; B2 ; B3 ; B4 ; B5 ; B7	6	[K].DESPEGSAADDLYSMLEEER.[Q]...[K].DESPEGSAADDLYSMLEEER.[Q]	Q16540 [115-134]...Q16540 [115-134]		2	11	0.181818	0.153846	0.1965	0.782932	-0.353041	-0.59377	rs12812:A122T	No	PASSENGER/OTHER	1.94	12812	2	PAp04548577	PAp06753582	No	STEAP4	A122T
736	Q99807	Q99807-2	COQ7	T65M	T103M		16	16p12.3	36	2	FNELMVMFR	B1	1	[K].KFNELMVTFR.[V]	Q99807 [96-105]		1	1	1	0.5	0.638811	0.782704	-0.353461	-0.594312	rs11074359:T103M_rs11074359:T65M	No	PASSENGER/OTHER	0.94	11074359	2	PAp00761873	PAp02941102	No	COQ7	T103M
737	Q9NZ08	Q9NZ08-2	ERAP1	Q730E	Q730E		5	5q15	44	5	SELLLLACVHNYQPCVQR	B1 ; B10 ; B11 ; B12 ; B13 ; B14 ; B15 ; B4 ; B5 ; B6 ; B8	11	[R].SQLLLLACVHNYQPCVQR.[A]	Q9NZ08-2 [729-746]		15	12	1.25	0.555556	0.7158	0.776132	-0.365625	-0.609955	rs27044:Q730E	No	PASSENGER/OTHER	2.41	27044	1	PAp00082253		No	ERAP1	Q730E
738	P14317	P14317	HCLS1	T235A	T235A		3	3q13.33	56	3	KTTPIEAASSGAR + TTPIEAASSGAR	B1 ; B10 ; B11 ; B12 ; B13 ; B14 ; B15 ; B2 ; B3 ; B4 ; B5 ; B6 ; B7 ; B8 ; B9	15	[K].TTPIEAASSGTR.[G]...[K].KTTPIEAASSGTR.[G]	P14317 [225-236]...P14317 [224-236]		33	23	1.43478	0.589286	0.761172	0.774182	-0.369255	-0.614601	rs2070179:T235A	No	PASSENGER/OTHER	1.67	2070179	8	PAp00388215	PAp00758105_PAp03971225_PAp04010310_PAp04124298_PAp05141888_PAp06855146_PAp07130064	Yes	HCLS1	T235A
739	O60664	O60664-3	PLIN3	V275A	V275A		19	19p13.3	51	10	AQEALLQLSQALSLMETVK	B1 ; B10 ; B11 ; B12 ; B13 ; B14 ; B15 ; B2 ; B3 ; B4 ; B5 ; B6 ; B7 ; B8 ; B9	15	[R].AQEALLQLSQVLSLMETVK.[Q]...[R].AQEALLQLSQVLSLMETVK.[Q]	O60664-3 [265-283]; O60664-2 [82-100]...O60664-3 [265-283]; O60664-2 [82-100]		53	27	1.96296	0.6625	0.857138	0.772921	-0.371607	-0.617605	rs9973235:V275A	No	PASSENGER/OTHER	2.34	9973235	3	PAp00063944	PAp00745869_PAp02228798	No	PLIN3	V275A
740	Q13576	Q13576	IQGAP2	L629F	L629F		5	5q13.3	44	2	ESSWVTPESCFYK	B1 ; B10 ; B11 ; B12 ; B13 ; B15 ; B2 ; B3 ; B4 ; B5 ; B6 ; B7 ; B8 ; B9	14	[K].ESSWVTPESCLYK.[E]	Q13576 [619-631]		20	24	0.833333	0.454545	0.5884	0.772511	-0.372373	-0.618582	rs2455230:L629F	No	PASSENGER/OTHER	0.75	2455230	1	PAp02439648		No	IQGAP2	L629F
741	Q86XL3	Q86XL3	ANKLE2	R720H	R720H		12	12q24.33	38	2	APHGEEAHLPPVSDLTVEFDK	B10 ; B12 ; B14 ; B2 ; B3	5	[R].GEEAHLPPVSDLTVEFDK.[L]	Q86XL3 [721-738]		5	11	0.454545	0.3125	0.404696	0.772185	-0.372982	-0.61936	rs10781634:R720H	No	PASSENGER/OTHER	1.93	10781634	1	PAp03613978		No	ANKLE2	R720H
742	P11047	P11047	LAMC1	L888P	L888P		1	1q25.3	116	11	ACNCNPYGTMK	B1 ; B10 ; B11 ; B12 ; B13 ; B14 ; B15 ; B2 ; B3 ; B4 ; B5 ; B6 ; B7 ; B8 ; B9	15	[K].ACNCNLYGTMK.[Q]...[K].ACNCNLYGTMK.[Q]	P11047 [883-893]...P11047 [883-893]		41	55	0.745455	0.427083	0.554336	0.770441	-0.376243	-0.623514	rs20558:L888P	No	PASSENGER/OTHER	3.68	20558	1	PAp01693231		No	LAMC1	L888P
743	P53396	P53396-2	ACLY	E175D	E175D		17	17q21.2	50	5	HLLVHAPDDKK	B12 ; B14 ; B7	3	[K].HLLVHAPEDKK.[E]	P53396 [168-178]; P53396-2 [168-178]		3	33	0.0909091	0.0833333	0.108866	0.765467	-0.385588	-0.635373	rs2304497:E175D	No	PASSENGER/OTHER	0.58	2304497	1	PAp00425187		Yes	ACLY	E175D
744	Q9NWX6	Q9NWX6	THG1L	L232P	L232P		5	5q33.3	44	2	NEILFSEFNINYNNEPPMYR	B1	1	[K].NEILFSEFNINYNNELPMYR.[K]	Q9NWX6 [217-236]		1	1	1	0.5	0.653392	0.765237	-0.386021	-0.635921	rs2270812:L232P	No	PASSENGER/OTHER	1.42	2270812	3	PAp04543594	PAp03613775_PAp05650912	No	THG1L	L232P
745	Q15021	Q15021	NCAPD2	Q83E	Q83E		12	12p13.31	38	7	EDTLEFLIK	B10 ; B14 ; B2 ; B6 ; B7	5	[K].EDTLQFLIK.[V]	Q15021 [79-87]		6	5	1.2	0.545455	0.7129	0.765121	-0.386241	-0.636199	rs714774:Q83E	No	PASSENGER/OTHER	1.15	714774	4	PAp02204252	PAp00743747_PAp02413030_PAp04352112	No	NCAPD2	Q83E
746	O00515	O00515	LAD1	K323E	K323E		1	1q32.1	116	4	NLPSLAEQGASDPPTVASR	B1 ; B10 ; B11 ; B14 ; B2 ; B8	6	[K].QGASDPPTVASR.[L]	O00515 [324-335]		6	10	0.6	0.375	0.493565	0.759778	-0.396349	-0.648942	rs4128458:K323E	No	PASSENGER/OTHER	2.88	4128458	2	PAp03101696	PAp06547527	No	LAD1	K323E
747	P10253	P10253	GAA	V780I	V780I		17	17q25.3	50	12	AEVTGYFPLGTWYDLQTVPIEALGSLPPPPAAPR	B11 ; B2 ; B3 ; B5	4	[K].AEVTGYFPLGTWYDLQTVPVEALGSLPPPPAAPR.[E]	P10253 [761-794]		4	3	1.33333	0.571429	0.752621	0.759251	-0.39735	-0.650199	rs1126690:V780I	No	PASSENGER/OTHER	3.97	1126690	1	PAp02567223		No	GAA	V780I
748	Q5T280	Q5T280	SPOUT1	I369T	I369T		9	9q34.11	29	4	TEEAILISLAALQPGLTQAGAR	B1 ; B14 ; B15 ; B4 ; B5 ; B6 ; B7 ; B8	8	[R].TEEAILISLAALQPGLIQAGAR.[H]	Q5T280 [353-374]		9	7	1.28571	0.5625	0.748115	0.75189	-0.411407	-0.667768	rs2280843:I369T	No	PASSENGER/OTHER	2.02	2280843	2	PAp01695936	PAp05206528	No	SPOUT1	I369T
749	Q8N392	Q8N392	ARHGAP18	T23A	T23A		6	6q22.33	47	2	DQAVGNSHAK	B1 ; B11 ; B13 ; B14 ; B15 ; B2 ; B3 ; B4 ; B5 ; B6 ; B7 ; B9	12	[K].DQTVGNSHAK.[A]	Q8N392 [21-30]		16	9	1.77778	0.64	0.851904	0.751258	-0.412619	-0.669275		No	PASSENGER/OTHER	3.45	3752536	1	PAp03104965		No	ARHGAP18	T23A
750	Q9NXW9	Q9NXW9	ALKBH4	A247V	A247V		7	7q22.1	36	5	SLLVLTGVAR	B9	1	[R].SLLVLTGAAR.[H]	Q9NXW9 [240-249]		1	7	0.142857	0.125	0.16653	0.750616	-0.413854	-0.67081	rs41275227:A247V	No	PASSENGER/OTHER	0.98	41275227	0			No	ALKBH4	A247V
751	Q7Z5L7	Q7Z5L7-3	PODN	V520A	V472A		1	1p32.3	116	6	GALAGMAQLR	B14 ; B15	2	[R].GALVGMAQLR.[E]	Q7Z5L7 [469-478]		2	1	2	0.666667	0.88833	0.750472	-0.41413	-0.671153	rs1288389:V520A	No	PASSENGER/OTHER	3.31	1288389	2	PAp00582615	PAp07082843	No	PODN	V472A
752	O75173	O75173	ADAMTS4	Q626R	Q626R		1	1q23.3	116	1	ALGYYYVLEPR	B10 ; B13 ; B4 ; B9	4	[K].LTCQAQALGYYYVLEPR.[V]	O75173 [621-637]		4	5	0.8	0.444444	0.595162	0.746762	-0.421279	-0.680009	rs4233367:Q626R_rs145319567:Q626*	No	PASSENGER/OTHER	2.31	4233367	2	PAp02439035	PAp08312327	No	ADAMTS4	Q626R
753	Q12888	Q12888-2	TP53BP1	D358E	D353E		15	15q15.3	38	3	SLVQESLSTNSSDLVAPSPDAFR	B10 ; B11 ; B4 ; B6 ; B8	5	[R].SLVQDSLSTNSSDLVAPSPDAFR.[S]	Q12888 [349-371]		5	15	0.333333	0.25	0.3359	0.744269	-0.426104	-0.685961	rs560191:D353E_rs560191:D358E	No	PASSENGER/OTHER	2.74	Not Found	1	PAp03121409		No	TP53BP1	D353E
754	Q6P1A2	Q6P1A2	LPCAT3	I217T	I217T		12	12p13.31	38	7	LVQGELTDIPGK	B12 ; B14	2	[K].LVQGELIDIPGK.[I]	Q6P1A2 [211-222]		2	28	0.0714286	0.0666667	0.089696	0.743251	-0.428078	-0.688391	rs1984564:I217T	No	PASSENGER/OTHER	3.33	1984564	3	PAp03578917	PAp03604596_PAp04747212	No	LPCAT3	I217T
755	Q8TB22	Q8TB22-2	SPATA20	S499T	S483T		17	17q21.33	50	1	TLLNTGLEK	B1 ; B11 ; B12 ; B15 ; B7	5	[R].TLLNSGLEK.[L]	Q8TB22 [479-487]		5	16	0.3125	0.238095	0.3206	0.742655	-0.429236	-0.689815	rs9913430:S483T_rs9913430:S499T	No	PASSENGER/OTHER	1.58	9913430	1	PAp01696000		No	SPATA20	S483T
756	Q53T59	Q53T59	HS1BP3	V260M	V260M		2	2p24.1	68	1	LSPQDPSEDVSSMDPLK	B1 ; B10 ; B11 ; B12 ; B13 ; B3 ; B5 ; B6 ; B7 ; B8 ; B9	11	[K].LSPQDPSEDVSSVDPLK.[L]	Q53T59 [248-264]		17	23	0.73913	0.425	0.572993	0.741719	-0.431055	-0.692049	rs2305458:V260M	No	PASSENGER/OTHER	2.28	2305458	5	PAp03613980	PAp03094130_PAp04426633_PAp05639134_PAp05652704	No	HS1BP3	V260M
757	P42566	P42566-2	EPS15	I508M	I822M		1	1p32.3	116	6	DPEMFCDPFTSATTTTNK + EKDPEMFCDPFTSATTTTNK	B10 ; B3 ; B4 ; B6 ; B7 ; B8 ; B9	7	[K].DPEIFCDPFTSATTTTNK.[E]...[K].EKDPEIFCDPFTSATTTTNK.[E]	P42566 [819-836]...P42566 [817-836]		8	39	0.205128	0.170213	0.230113	0.739692	-0.435003	-0.69689	cs95278:I822M_rs17567:I822M	Other mutations	PASSENGER/OTHER	0.98	17567	3	PAp03602725	PAp03613994_PAp03616402	No	EPS15	I822M
758	P98160	P98160	HSPG2	A1503V	A1503V		1	1p36.12	116	4	ATFSSVPLVASISAVSLEVAQPGPSNRPR	B1 ; B10 ; B11 ; B12 ; B13 ; B14 ; B15 ; B2 ; B3 ; B4 ; B5 ; B6 ; B7 ; B8 ; B9	15	[R].ATFSSVPLAASISAVSLEVAQPGPSNRPR.[A]	P98160 [1495-1523]		53	45	1.17778	0.540816	0.731276	0.739552	-0.435277	-0.697225	rs897471:A1503V	No	PASSENGER/OTHER	3.27	897471	1	PAp01126158		No	HSPG2	A1503V
759	Q8IYM9	Q8IYM9-2	TRIM22	R238T	R242T		11	11p15.4	52	9	LTGSSVEMLQDVIDVMK	B10 ; B11 ; B12 ; B14 ; B4 ; B6 ; B7	7	[R].GSSVEMLQDVIDVMK.[R]...[R].GSSVEMLQDVIDVMK.[R]	Q8IYM9 [243-257]...Q8IYM9 [243-257]		12	17	0.705882	0.413793	0.5604	0.738389	-0.437547	-0.700002	rs1063303:R242T	No	PASSENGER/OTHER	1.93	1063303	4	PAp02375581	PAp04386423_PAp04451000_PAp05206504	No	TRIM22	R242T
760	P05160	P05160	F13B	R115H	R115H		1	1q31.3	116	2	IQENMHYGCASGYK	B13 ; B4	2	[R].YGCASGYK.[T]	P05160 [116-123]		2	1	2	0.666667	0.906338	0.735561	-0.443084	-0.706755	rs6003:R115H	No	PASSENGER/OTHER	2.86	6003	1	PAp00026004		No	F13B	R115H
761	O95477	O95477	ABCA1	R219K	R219K		9	9q31.1	29	1	SEEMIQLGDQEVSELCGLPK	B2 ; B6	2	[K].SEEMIQLGDQEVSELCGLPR.[E]...[K].SEEMIQLGDQEVSELCGLPR.[E]	O95477 [200-219]...O95477 [200-219]		2	8	0.25	0.2	0.273075	0.7324	-0.449297	-0.714303	rs2230806:R219K	No	PASSENGER/OTHER	3.42	2230806	1	PAp06930710		No	ABCA1	R219K
762	P35556	P35556	FBN2	V965I	V965I		5	5q23.3	44	1	GVTCEDVNECEVFPGICPNGR	B10 ; B11 ; B12 ; B13 ; B14 ; B2 ; B4 ; B5 ; B7	9	[K].GVTCEDVNECEVFPGVCPNGR.[C]	P35556 [950-970]		9	9	1	0.5	0.684259	0.730717	-0.452614	-0.718319	rs154001:V965I	No	PASSENGER/OTHER	4.7	154001	2	PAp03104211	PAp04381371	No	FBN2	V965I
763	Q8N999	Q8N999	C12orf29	V238L	V238L		12	12q21.32	38	1	HNDLLSWFEDCK	B1 ; B10 ; B11 ; B7	4	[K].HNDLVSWFEDCK.[E]	Q8N999 [234-245]		4	5	0.8	0.444444	0.6092	0.729554	-0.454913	-0.721096	rs9262:V238L	No	PASSENGER/OTHER	1.64	9262	2	PAp00069663	PAp03594047	No	C12orf29	V238L
764	Q5VWP3	Q5VWP3-3	MLIP	V170I	V159I		6	6p12.1	47	1	VEQGPPGGIGTAAIRPK + KVEQGPPGGIGTAAIRPK	B11 ; B15 ; B3 ; B5 ; B8	5	[K].VEQGPPGGIGTAAVRPK.[S]	Q5VWP3-3 [157-173]; Q5VWP3-2 [84-100]		7	8	0.875	0.466667	0.643618	0.725068	-0.463812	-0.731807	rs4712056:V159I_rs4712056:V170I	No	PASSENGER/OTHER	1.4	4712056	2	PAp00161958	PAp00491773	No	MLIP	V159I
765	Q8TET4	Q8TET4	GANC	Q44R	Q44R		15	15q15.1	38	5	ALLDSVTTDEDSTR	B1 ; B13 ; B14 ; B2 ; B3 ; B4 ; B5 ; B7 ; B8	9	[K].STYQALLDSVTTDEDSTR.[F]	Q8TET4 [41-58]		10	6	1.66667	0.625	0.862741	0.724435	-0.465071	-0.733317	rs8024732:Q44R	No	PASSENGER/OTHER	2.32	8024732	6	PAp01566272	PAp03602779_PAp03603881_PAp07129749_PAp08124789_PAp08435223	No	GANC	Q44R
766	Q5T440	Q5T440	IBA57	G211S	G211S		1	1q42.13	116	2	LLTQDEGPALVPGSR	B1 ; B10 ; B11 ; B12 ; B2 ; B3 ; B5 ; B8 ; B9	9	[R].LLTQDEGPALVPGGR.[L]	Q5T440 [198-212]		11	32	0.34375	0.255814	0.35339	0.723886	-0.466166	-0.734629	rs2298014:G211S	No	PASSENGER/OTHER	2.31	2298014	1	PAp03477406		No	IBA57	G211S
767	Q13011	Q13011	ECH1	E41A	E41A		19	19q13.2	51	6	LTGSSAQEAASGVALGEAPDHSYESLR	B10 ; B13 ; B15 ; B3 ; B4 ; B5 ; B6 ; B8	8	[R].LTGSSAQEEASGVALGEAPDHSYESLR.[V]	Q13011 [33-59]		8	12	0.666667	0.4	0.555069	0.720631	-0.472667	-0.742397	rs9419:E41A	No	PASSENGER/OTHER	3.43	9419	2	PAp00074214	PAp02305625	No	ECH1	E41A
768	Q9C0D5	Q9C0D5	TANC1	T1573A	T1573A		2	2q24.2	68	1	IAAAPAGSR	B1	1	[R].IAATPAGSR.[T]	Q9C0D5 [1570-1578]		1	3	0.333333	0.25	0.34757	0.71928	-0.475375	-0.745623	rs55738533:T1573A	No	CANCER	-1.26	4664277	0			No	TANC1	T1573A
769	O00567	O00567	NOP56	M475T	M475T		20	20p13	32	7	RLAALALASSENSSSTPEECEETSEKPK + LAALALASSENSSSTPEECEETSEKPK	B1 ; B10 ; B2 ; B7	4	[R].LAALALASSENSSSTPEECEEMSEKPK.[K]...[R].LAALALASSENSSSTPEECEEMSEKPK.[K]...[K].RLAALALASSENSSSTPEECEEMSEKPK.[K]...[K].RLAALALASSENSSSTPEECEEMSEKPK.[K]	O00567 [454-480]...O00567 [454-480]...O00567 [453-480]...O00567 [453-480]		5	22	0.227273	0.185185	0.25828	0.716994	-0.479967	-0.751078	rs6753:M475T	No	PASSENGER/OTHER	1.05	6753	2	PAp03094216	PAp04406315	No	NOP56	M475T
770	Q92609	Q92609-2	TBC1D5	I718V	I696V		3	3p24.3	56	2	GQGQSVQMSGAVK	B1 ; B11 ; B13 ; B14 ; B3 ; B5 ; B6 ; B7	8	[R].GQGQSVQMSGAIK.[Q]...[R].GQGQSVQMSGAIK.[Q]	Q92609-2 [707-719]...Q92609-2 [707-719]		12	31	0.387097	0.27907	0.396262	0.704256	-0.505829	-0.781459	rs1138454:I696V_rs1138454:I718V	No	PASSENGER/OTHER	1.61	1138454	1	PAp03141063		No	TBC1D5	I696V
771	Q13077	Q13077	TRAF1	P46L	P46L		9	9q33.2	29	1	NLPGFAFVEFEDPR + NLPGFAFVEFEDPRDAEDAVR	B3 ; B5	2	[R].NPPGFAFVEFEDPRDAEDAVR.[G]...[R].NPPGFAFVEFEDPR.[D]	Q16629 [45-65]...P84103-2 [44-57]; Q16629 [45-58]		1	21	0.047619	0.0454545	0.06456	0.704067	-0.506216	-0.781909	Not Found	No	PASSENGER/OTHER	1.69	Not Found	0			No	TRAF1	P46L
772	Q9ULE6	Q9ULE6	PALD1	R721C	R721C		10	10q22.1	37	3	VVQLLPDGHCVK	B11	1	[K].VVQLLPDGHR.[V]	Q9ULE6 [712-721]		1	9	0.111111	0.1	0.142342	0.702533	-0.509361	-0.785564	rs3740447:R721C	No	PASSENGER/OTHER	1.85	3740447	0			No	PALD1	R721C
773	P13929	P13929	ENO3	V85A	V85A		17	17p13.2	50	6	LSVADQEK	B1 ; B10 ; B13 ; B14 ; B15 ; B4 ; B7 ; B9	8	[K].KLSVVDQEK.[V]...[K].LSVVDQEK.[V]	P13929 [81-89]...P13929 [82-89]		12	18	0.666667	0.4	0.570536	0.701095	-0.512318	-0.788992	rs238239:V85A	No	PASSENGER/OTHER	1.57	238239	1		PAp01122276	No	ENO3	V85A
774	Q5TZA2	Q5TZA2	CROCC	A439V	A439V		1	1p36.13	116	5	LQEQVALETEDGEGLQQTLR	B10 ; B13 ; B4	3	[R].LQEQAALETEDGEGLQQTLR.[D]	Q5TZA2 [435-454]		3	11	0.272727	0.214286	0.306	0.70028	-0.513996	-0.790934	rs4463721:A439V	No	PASSENGER/OTHER	2.68	4463721	1	PAp01694966		No	CROCC	A439V
775	Q7Z3E2	Q7Z3E2	CCDC186	T85I	T85I		10	10q25.3	37	4	TDIGSENSEQIANFPSGNFAK	B10	1	[K].TDTGSENSEQIANFPSGNFAK.[H]	Q7Z3E2 [83-103]		1	5	0.2	0.166667	0.23804	0.700162	-0.514238	-0.791214	rs1061159:T85I	No	PASSENGER/OTHER	1.87	1061159	1	PAp04614290		No	CCDC186	T85I
776	Q86W50	Q86W50	METTL16	S479N	S479N		17	17p13.3	50	6	GGVEVLENCQGSSNGAQDQEASEQFGSPVAER	B2	1	[K].GGVEVLESCQGSSNGAQDQEASEQFGSPVAER.[G]	Q86W50 [472-503]		1	17	0.0588235	0.0555556	0.079794	0.696237	-0.522349	-0.800565	rs17834783:S479N	No	PASSENGER/OTHER	0.89	17834783	1	PAp02041291		No	METTL16	S479N
777	P55265	P55265-5	ADAR	K89R	K384R		1	1q21.3	116	8	NTNSVPETAPAAIPETR + RNTNSVPETAPAAIPETR	B1 ; B11 ; B12 ; B13 ; B14 ; B15 ; B2 ; B3 ; B4 ; B5 ; B7 ; B8 ; B9	13	[K].RNTNSVPETAPAAIPETK.[R]...[R].NTNSVPETAPAAIPETKR.[N]...[R].NTNSVPETAPAAIPETK.[R]	P55265 [367-384]...P55265 [368-385]...P55265 [368-384]		21	22	0.954545	0.488372	0.701458	0.696224	-0.522376	-0.800596	rs2229857:K384R_rs2229857:K89R	No	PASSENGER/OTHER	1.15	2229857	6	PAp00520914	PAp01069712_PAp03110734_PAp03271010_PAp05736809_PAp06632558	No	ADAR	K384R
778	O15204	O15204-2	ADAMDEC1	N365S	N444S		8	8p21.2	34	2	ECTSLCCEALTCK	B11 ; B5	2	[K].ECTNLCCEALTCK.[L]	O15204 [441-453]		3	7	0.428571	0.3	0.433737	0.691663	-0.531858	-0.811456	rs3765124:N444S_rs3765124:N365S	No	PASSENGER/OTHER	0.76	3765124	1	PAp03646859		No	ADAMDEC1	N444S
779	Q9BRQ6	Q9BRQ6	CHCHD6	A95S	A95S		3	3q21.3	56	1	RYEQEHSAIQDK	B12 ; B4	2	[K].RYEQEHAAIQDK.[L]	Q9BRQ6 [89-100]		2	16	0.125	0.111111	0.161197	0.689288	-0.536822	-0.81711	rs2272487:A95S	No	PASSENGER/OTHER	0.73	2272487	1	PAp04362052		Yes	CHCHD6	A95S
780	P27816	P27816-6	MAP4	V628I	V628I		3	3p21.31	56	9	GISEDSHLESLQDVGQSAAPTFMISPETITGTGK	B1 ; B12 ; B13 ; B4	4	[K].GISEDSHLESLQDVGQSAAPTFMISPETVTGTGK.[K]...[K].GISEDSHLESLQDVGQSAAPTFMISPETVTGTGK.[K]	P27816 [600-633]...P27816 [600-633]		6	22	0.272727	0.214286	0.31115	0.688689	-0.538075	-0.818534	rs1137524:V628I	No	PASSENGER/OTHER	3.1	1137524	2		PAp03587333_PAp03604111	No	MAP4	V628I
781	Q7Z3T8	Q7Z3T8	ZFYVE16	I192T	I192T		5	5q14.1	44	3	EQQNDTSSELQNR	B1 ; B11 ; B13 ; B14 ; B2 ; B3 ; B4 ; B5 ; B6 ; B7 ; B8 ; B9	12	[R].EQQNDISSELQNR.[E]	Q7Z3T8 [187-199]		15	9	1.66667	0.625	0.90874	0.687765	-0.540011	-0.820732	rs2544600:I192T	No	PASSENGER/OTHER	1.8	2544600	1	PAp02374732		No	ZFYVE16	I192T
782	P22695	P22695	UQCRC2	R183Q	R183Q		16	16p12.2	36	3	AVAFQNPQTHVIENLHAAAYQNALANPLYCPDYR	B1 ; B7	2	[K].AVAFQNPQTHVIENLHAAAYR.[N]	P22695 [163-183]		2	51	0.0392157	0.0377358	0.05502	0.685857	-0.54402	-0.825272	rs4850:R183Q	No	PASSENGER/OTHER	2.15	4850	1	PAp03170008		Yes	UQCRC2	R183Q
783	Q9BRR6	Q9BRR6	ADPGK	K184R	K184R		15	15q24.1	38	3	VLLCGPVGPR	B1 ; B4 ; B8	3	[K].VLLCGPVGPK.[L]	Q9BRR6 [175-184]		3	29	0.103448	0.09375	0.13717	0.683458	-0.549074	-0.830976	rs8024644:K184R	No	PASSENGER/OTHER	0.77	8024644	1	PAp01696231		No	ADPGK	K184R
784	Q8N6R0	Q8N6R0-3	EEF1AKNMT	M19V	M105V		1	1q24.3	116	2	MDVTQMEFPDASFQVVLDK	B2 ; B5	2	[K].MDMTQMEFPDASFQVVLDK.[G]...[K].MDMTQMEFPDASFQVVLDK.[G]...[K].MDMTQMEFPDASFQVVLDK.[G]...[K].MDMTQMEFPDASFQVVLDK.[G]	Q8N6R0 [103-121]...Q8N6R0 [103-121]...Q8N6R0 [103-121]...Q8N6R0 [103-121]		2	9	0.222222	0.181818	0.267848	0.678811	-0.558918	-0.842023	rs2232816:M105V_rs2232816:M19V	No	PASSENGER/OTHER	1.07	2232816	1	PAp01695125		No	EEF1AKNMT	M105V
785	O15446	O15446	CD3EAP	D394N	D394N		19	19q13.32	51	6	QQNATVEPETEVVGPELPDDLEPQAAPTSTK	B11 ; B6	2	[K].QQDATVEPETEVVGPELPDDLEPQAAPTSTK.[K]	O15446 [392-422]		2	19	0.105263	0.0952381	0.140319	0.678726	-0.5591	-0.842226	rs2336219:D394N	No	PASSENGER/OTHER	2.75	Not Found	3	PAp03153156	PAp03122310_PAp04816561	No	CD3EAP	D394N
786	P36551	P36551	CPOX	V294I	V294I		3	3q11.2	56	2	QWWFGGGCDLTPTYLNQEDAIHFHR	B10	1	[K].QWWFGGGCDLTPTYLNQEDAVHFHR.[T]	P36551 [274-298]		1	16	0.0625	0.0588235	0.08695	0.676521	-0.563793	-0.847463	Not Found	No	PASSENGER/OTHER	1.97	2228056	3	PAp03147362	PAp05714760_PAp05736599	Yes	CPOX	V294I
787	Q9UP83	Q9UP83-2	COG5	F330L	F330L		7	7q22.3	36	1	ASLWTNMEK	B10 ; B5 ; B7 ; B8 ; B9	5	[R].ASFWTNMEK.[L]...[R].ASFWTNMEK.[L]	Q9UP83-2 [328-336]...Q9UP83-2 [328-336]		5	9	0.555556	0.357143	0.531422	0.672051	-0.573357	-0.858077	rs2269970:F330L	No	PASSENGER/OTHER	1.67	2269970	1	PAp01693450		No	COG5	F330L
788	Q63HN8	Q63HN8-5	RNF213	P729L	P729L		17	17q25.3	50	12	QPEDTWAALEGLSFSLFR	B3 ; B5	2	[R].QPEDTWAALEGLSFSPFR.[E]	Q63HN8 [714-731]; Q63HN8-4 [763-780]		3	31	0.0967742	0.0882353	0.13277	0.664573	-0.589501	-0.875818	rs72849841:P729L	Other mutations	PASSENGER/OTHER	2.53	Not Found	0			No	RNF213	P729L
789	Q14789	Q14789-2	GOLGB1	T916S	T911S		3	3q13.33	56	3	DQQVTEISFSMSEK	B10 ; B6 ; B7	3	[K].DQQVTEISFSMTEK.[M]...[K].DQQVTEISFSMTEK.[M]	Q14789-2 [905-918]; Q14789 [900-913]; Q14789-4 [825-838]...Q14789-2 [905-918]; Q14789 [900-913]; Q14789-4 [825-838]		3	15	0.2	0.166667	0.2519	0.661638	-0.595886	-0.882772	rs3732407:T911S_rs3732407:T916S	No	PASSENGER/OTHER	2.16	3732407	2	PAp04496696	PAp05194099	No	GOLGB1	T911S
790	Q7Z5K2	Q7Z5K2	WAPL	V124I	V124I		10	10q23.2	37	2	ISHVVIEDTVVSDK	B14 ; B3	2	[K].ISHVVVEDTVVSDK.[C]	Q7Z5K2 [119-132]		2	9	0.222222	0.181818	0.274928	0.66133	-0.596557	-0.883502	rs10887621:V124I	No	PASSENGER/OTHER	1.96	10887621	1	PAp03146054		No	WAPL	V124I
791	P07451	P07451	CA3	V31I	V31I		8	8q21.2	34	2	GENQSPIELHTK	B11 ; B12 ; B13 ; B14 ; B15 ; B3 ; B4 ; B5 ; B6 ; B7 ; B8 ; B9	12	[K].GENQSPVELHTK.[D]	P07451 [25-36]		19	28	0.678571	0.404255	0.611929	0.660625	-0.598098	-0.885174	rs20571:V31I	No	PASSENGER/OTHER	2.01	20571	4	PAp02138853	PAp06331785_PAp06333091_PAp06333605	No	CA3	V31I
792	Q9HBI1	Q9HBI1-2	PARVB	V91A	V58A		22	22q13.31	25	3	NAINSPMSPALADVHPEDTQLEENEER	B11 ; B15 ; B2 ; B3 ; B6	5	[K].NAINSPMSPALVDVHPEDTQLEENEER.[T]...[K].NAINSPMSPALVDVHPEDTQLEENEER.[T]	Q9HBI1 [47-73]...Q9HBI1 [47-73]		9	9	1	0.5	0.756974	0.660525	-0.598316	-0.88541	rs1983609:V58A_rs1983609:V91A	No	PASSENGER/OTHER	1.5	1983609	1	PAp00075096		No	PARVB	V58A
793	Q4G176	Q4G176	ACSF3	V372M	V372M		16	16q24.3	36	3	YGMTEIGMALSGPLTTAMR	B2 ; B5 ; B8	3	[R].YGMTEIGMALSGPLTTAVR.[L]	Q4G176 [355-373]		3	3	1	0.5	0.758669	0.659049	-0.601542	-0.888906	rs3743979:V372M	No	PASSENGER/OTHER	2.24	3743979	1	PAp03614458		No	ACSF3	V372M
794	O60240	O60240	PLIN1	P194A	P194A		15	15q26.1	38	6	VVEYLLPADKEESAPAPGHQQAQK + VVEYLLPADK	B10 ; B11 ; B12 ; B13 ; B14 ; B15 ; B2 ; B4 ; B5 ; B6 ; B8 ; B9	12	[K].EESAPAPGHQQAQK.[S]	O60240 [197-210]		30	16	1.875	0.652174	0.9977	0.653677	-0.613349	-0.901621	rs6496589:P194A	No	PASSENGER/OTHER	3.37	6496589	4	PAp01696331	PAp03248400_PAp03594784_PAp03594810	No	PLIN1	P194A
795	Q9UNM6	Q9UNM6-2	PSMD13	N13S	N13S		11	11p15.5	52	4	DVPGFLQQSQSSGPGQPAVWHR	B1 ; B10 ; B11 ; B12 ; B14 ; B15 ; B2 ; B4 ; B5 ; B7 ; B8 ; B9	12	[K].DVPGFLQQSQNSGPGQPAVWHR.[L]	Q9UNM6 [3-24]		16	17	0.941176	0.484848	0.742536	0.652963	-0.614927	-0.903311	rs1045288:N13S	No	PASSENGER/OTHER	2.34	1045288	10	PAp00065562	PAp00074758_PAp02181514_PAp02183300_PAp02209198_PAp04882108_PAp05649207_PAp05734473_PAp06881088_PAp07132190	No	PSMD13	N13S
796	Q8N5A5	Q8N5A5-2	ZGPAT	S61R	S61R		20	20q13.33	32	10	LLAALDEERPGR + LLAALDEERPGRQEDAEYQAFR	B1 ; B11 ; B12 ; B13 ; B2 ; B3 ; B4 ; B5 ; B6 ; B7 ; B9	11	[R].QEDAEYQAFR.[E]	Q8N5A5-2 [74-83]		17	11	1.54545	0.607143	0.9302	0.652701	-0.615505	-0.90393	rs1291212:S61R	No	PASSENGER/OTHER	2.45	1291212	7	PAp01919210	PAp04376263_PAp04589294_PAp04749517_PAp05206015_PAp05470483_PAp08101445	No	ZGPAT	S61R
797	Q7Z2W4	Q7Z2W4	ZC3HAV1	T851I	T851I		7	7q34	36	2	FIEGNITYTSPPPQFDSCVDTR	B10 ; B11 ; B15 ; B2 ; B3 ; B5 ; B8 ; B9	8	[K].FTEGNITYTSPPPQFDSCVDTR.[S]	Q7Z2W4 [850-871]		10	20	0.5	0.333333	0.51441	0.647992	-0.625953	-0.915066	rs3735007:T851I	No	PASSENGER/OTHER	1.51	3735007	1	PAp03587001		No	ZC3HAV1	T851I
798	Q16363	Q16363	LAMA4	Y498H	Y498H		6	6q21	47	3	LSDLQEALDQALNHVR	B1 ; B10 ; B11 ; B12 ; B13 ; B14 ; B15 ; B2 ; B3 ; B4 ; B5 ; B6 ; B7 ; B9	14	[K].LSDLQEALDQALNYVR.[D]	Q16363 [485-500]; Q16363-2 [478-493]		22	35	0.628571	0.385965	0.603654	0.639381	-0.645252	-0.935398	Not Found	No	PASSENGER/OTHER	2.95	1050348	4	PAp03104907	PAp04496482_PAp07080750_PAp07081355	No	LAMA4	Y498H
799	Q9BVJ7	Q9BVJ7	DUSP23	G131S	G131S		1	1q23.2	116	1	LRPSSIETYEQEK	B8	1	[R].LRPGSIETYEQEK.[A]...[R].RLRPGSIETYEQEK.[A]	Q9BVJ7 [128-140]...Q9BVJ7 [127-140]		1	15	0.0666667	0.0625	0.097762	0.639308	-0.645418	-0.935571	rs1129923:G131S	No	CANCER	-1.38	1129923	1	PAp04412100		No	DUSP23	G131S
800	O75369	O75369-2	FLNB	V1471M	V1471M		3	3p14.3	56	4	GLVEPVNMVDNGDGTHTVTYTPSQEGPYMVSVK	B10 ; B12 ; B3 ; B6 ; B9	5	[R].GLVEPVNVVDNGDGTHTVTYTPSQEGPYMVSVK.[Y]...[R].GLVEPVNVVDNGDGTHTVTYTPSQEGPYMVSVK.[Y]...[K].TGLVEPVNVVDNGDGTHTVTYTPSQEGPYMVSVK.[Y]...[K].TGLVEPVNVVDNGDGTHTVTYTPSQEGPYMVSVK.[Y]	O75369 [1464-1496]...O75369 [1464-1496]...O75369-8 [1494-1527]...O75369-8 [1494-1527]		6	32	0.1875	0.157895	0.24818	0.636211	-0.652424	-0.942875	rs12632456:V1471M	No	PASSENGER/OTHER	0.9	12632456	1	PAp00034254		No	FLNB	V1471M
801	Q12802	Q12802-2	AKAP13	R574C	R574C		15	15q25.3	38	2	SCEESADAPVDQNSVVIPAAAK	B10 ; B11 ; B12 ; B5	4	[R].SREESADAPVDQNSVVIPAAAK.[D]	Q12802-4 [573-594]; Q12802 [573-594]		5	7	0.714286	0.416667	0.655718	0.635436	-0.654182	-0.944702	rs2061824:R574C	No	PASSENGER/OTHER	2.8	2061824	1	PAp00037449		No	AKAP13	R574C
802	Q9NZJ5	Q9NZJ5	EIF2AK3	S136C	S136C		2	2p11.2	68	6	QWDLDVGSGCLVSSSLSKPEVFGNK	B2	1	[K].QWDLDVGSGSLVSSSLSKPEVFGNK.[M]	Q9NZJ5 [127-151]		1	5	0.2	0.166667	0.26255	0.6348	-0.655627	-0.946201	rs867529:S136C	No	PASSENGER/OTHER	1.51	867529	0			No	EIF2AK3	S136C
803	P46013	P46013-2	MKI67	K2857E	K3217E		10	10q26.2	37	3	SQPAASTLESESVQR	B10	1	[K].SQPAASTLESK.[S]	P46013 [3207-3217]; P46013-2 [2847-2857]		1	2	0.5	0.333333	0.525403	0.634434	-0.656459	-0.947064	rs8473:K3217E_rs8473:K2857E	No	PASSENGER/OTHER	4.45	8473	1	PAp03104082		No	MKI67	K3217E
804	Q13683	Q13683-7	ITGA7	R275H	R319H		12	12q13.2	38	2	GLVHAEELSFVAGAPR	B14	1	[R].AEELSFVAGAPR.[A]	Q13683-7 [276-287]; Q13683-3 [280-291]		1	29	0.0344828	0.0333333	0.05269	0.632631	-0.660564	-0.951312	rs74867235:R319H_rs74867235:R275H	No	PASSENGER/OTHER	1.96	Not Found	0			No	ITGA7	R319H
805	Q6ZRV2	Q6ZRV2	FAM83H	P498L	P498L		8	8q24.3	34	11	FLELGPDGHQR	B9	1	[R].FPELGPDGHQR.[L]	Q6ZRV2 [497-507]		1	11	0.0909091	0.0833333	0.1318	0.632271	-0.661385	-0.95216	rs1137806:P498L	No	PASSENGER/OTHER	1.44	Not Found	0			No	FAM83H	P498L
806	P50452	P50452-3	SERPINB8	T122A	T304A		18	18q22.1	15	1	ADFSGMSAEK	B7	1	[K].ADFSGMSTEK.[N]...[K].ADFSGMSTEK.[N]	P50452 [297-306]...P50452 [297-306]		1	17	0.0588235	0.0555556	0.08814	0.63031	-0.665866	-0.956778	rs3169983:T304A_rs3169983:T122A	No	PASSENGER/OTHER	4.33	3169983	1	PAp04578350		No	SERPINB8	T304A
807	Q96JB6	Q96JB6	LOXL4	D405A	D405A		10	10q24.2	37	3	TLSDCPALEGSQNGCQHENAAAVR	B12 ; B2	2	[R].TLSDCPALEGSQNGCQHENDAAVR.[C]	Q96JB6 [386-409]		3	11	0.272727	0.214286	0.34199	0.626585	-0.674418	-0.965548	rs1983864:D405A	No	PASSENGER/OTHER	3.94	Not Found	1	PAp04506446		No	LOXL4	D405A
808	Q96EY4	Q96EY4	TMA16	Q65P	Q65P		4	4q32.2	28	1	LQWFQNHLDPPK + LQWFQNHLDPPKK	B12 ; B14 ; B15 ; B2 ; B3 ; B4 ; B5 ; B7 ; B9	9	[K].LQWFQNHLDPQK.[K]	Q96EY4 [55-66]		10	24	0.416667	0.294118	0.47164	0.623606	-0.681293	-0.972554	rs2304802:Q65P	No	PASSENGER/OTHER	1.53	2304802	2	PAp00073993	PAp03150413	No	TMA16	Q65P
809	O75339	O75339	CILP	G1166S	G1166S		15	15q22.31	38	3	QSGVVASLR	B4 ; B7	2	[R].QGGVVASLR.[F]	O75339 [1165-1173]		2	2	1	0.5	0.802525	0.623034	-0.682618	-0.9739	rs938952:G1166S	No	PASSENGER/OTHER	4.62	938952	1	PAp01695548		No	CILP	G1166S
810	Q13948	Q13948	CUX1	A464T	A464T		7	7q22.1	36	5	LEQDLSIIQSIQRPDAEGATEHR	B12 ; B14 ; B3 ; B6 ; B8 ; B9	6	[R].LEQDLSIIQSIQRPDAEGAAEHR.[L]	Q13948-2 [443-465]		6	11	0.545455	0.352941	0.56807	0.621299	-0.686641	-0.977978	rs803064:A464T	missense mutation	PASSENGER/OTHER	-0.07	803064	2	PAp03166247	PAp04376379	No	CUX1	A464T
811	Q8NHX9	Q8NHX9	TPCN2	G734E	G734E		11	11q13.3	52	2	DILEEPEEDELTER	B1 ; B11 ; B4 ; B7 ; B8	5	[R].DILEEPGEDELTER.[L]	Q8NHX9 [728-741]		5	16	0.3125	0.238095	0.383829	0.620316	-0.688925	-0.980288	rs3829241:G734E	No	PASSENGER/OTHER	3.47	3829241	1	PAp04681854		No	TPCN2	G734E
812	P55822	P55822	SH3BGR	V188A	V188A		21	21q22.2	11	1	EGSEDAGNLPEAQEK	B3	1	[K].EGSEDVGNLPEAQEK.[N]	P55822 [183-197]		2	4	0.5	0.333333	0.537478	0.62018	-0.68924	-0.980606	rs9974333:V188A	No	PASSENGER/OTHER	1.98	9974333	2	PAp01693932	PAp03580810	No	SH3BGR	V188A
813	Q9BRB3	Q9BRB3-2	PIGQ	T14A	T14A		16	16p13.3	36	12	AFFPTCCVSADSGLLVGR	B7 ; B8	2	[K].AFFPTCCVSTDSGLLVGR.[W]	Q9BRB3-2 [5-22]		2	6	0.333333	0.25	0.403406	0.619723	-0.690304	-0.981681	rs2071979:T14A	No	PASSENGER/OTHER	1.65	2071979	1	PAp01693283		No	PIGQ	T14A
814	Q16540	Q16540	MRPL23	A122T	A122T		11	11p15.5	52	4	INQYPESNAEYLTHLVPGAHVVK	B11 ; B15	2	[K].INQYPESNAEYLAHLVPGAHVVK.[A]	Q687X5 [110-132]		6	56	0.107143	0.0967742	0.156532	0.618239	-0.693763	-0.985167	rs34741656:A122T	No	PASSENGER/OTHER	2.52	34741656	1	PAp04375172		No	MRPL23	A122T
815	A4D1P6	A4D1P6	WDR91	P257L	P257L		7	7q33	36	2	NVAYDTLPIVVHGNGLTK	B10	1	[R].NVAYDTLPIVVHGNGPTK.[L]	O60568 [242-259]		9	11	0.818182	0.45	0.730206	0.616264	-0.698379	-0.989804	Not Found	No	PASSENGER/OTHER	-0.69	Not Found	0			No	WDR91	P257L
816	P02549	P02549	SPTA1	L1858V	L1858V		1	1q23.1	116	7	GDCGDTLAATQSLVMK	B10 ; B15 ; B7	3	[R].GDCGDTLAATQSLLMK.[H]...[R].GDCGDTLAATQSLLMK.[H]	P02549 [1845-1860]...P02549 [1845-1860]		4	18	0.222222	0.181818	0.2968	0.612595	-0.706995	-0.998415	Not Found	No	PASSENGER/OTHER	1.18	3737515	1	PAp04579408		No	SPTA1	L1858V
817	Q14914	Q14914-2	PTGR1	A27S	A27S		9	9q31.3	29	1	TSELPPLK	B1 ; B10 ; B11 ; B12 ; B14 ; B2 ; B3 ; B4 ; B5 ; B6 ; B8 ; B9	12	[K].TAELPPLK.[N]	Q14914 [26-33]		16	28	0.571429	0.363636	0.59592	0.61021	-0.712622	-1.00401	rs1053959:A27S	No	PASSENGER/OTHER	0.97	1053959	8	PAp01696066	PAp03484944_PAp03599032_PAp04738381_PAp05023584_PAp05113745_PAp07143231_PAp08191540	Yes	PTGR1	A27S
818	P43358	P43358	MAGEA4	A173T	A173T		X	Xq28	13	2	EVDPTSNTYTLVTCLGLSYDGLLGNNQIFPK	B8	1	[K].EVDPASNTYTLVTCLGLSYDGLLGNNQIFPK.[T]	P43358 [169-199]		1	2	0.5	0.333333	0.55155	0.604357	-0.726526	-1.01772	rs1047251:A173T	No	PASSENGER/OTHER	0.44	1047251	1	PAp01809104		No	MAGEA4	A173T
819	Q9NU22	Q9NU22	MDN1	S1559N	S1559N		6	6q15	47	3	EDLIQIINHNLRPGLCLGR	B5 ; B8	2	[R].EDLIQIISHNLRPGLCLGR.[I]	Q9NU22 [1552-1570]		2	2	1	0.5	0.83326	0.600053	-0.736839	-1.0278	rs4140446:S1559N	No	PASSENGER/OTHER	2.41	4140446	2	PAp03149689	PAp04505954	No	MDN1	S1559N
820	P15144	P15144	ANPEP	I603M	I603M		15	15q26.1	38	6	QQQDYWLMDVR	B3 ; B9	2	[R].QQQDYWLIDVR.[A]	P15144 [596-606]		2	23	0.0869565	0.08	0.133496	0.599269	-0.738725	-1.02963	rs8192297:I603M	No	PASSENGER/OTHER	1.47	8192297	2	PAp01695528	PAp04738411	No	ANPEP	I603M
821	P23327	P23327	HRC	S96A	S96A		19	19q13.33	51	5	EKEDEDVAK	B3	1	[R].HQGHRDEEEDEDVSTER.[W]...[K].EDEDVSK.[E]	P23327 [345-361]...P23327 [91-97]		2	6	0.333333	0.25	0.428522	0.583401	-0.777441	-1.06668	rs3745297:S96A	No	PASSENGER/OTHER	1.29	3745297	2	PAp04709563	PAp06330311	No	HRC	S96A
822	Q96T58	Q96T58	SPEN	L1091P	L1091P		1	1p36.13	116	5	LGEPAGESVENQEVQSK	B14 ; B6 ; B8	3	[R].LGELAGESVENQEVQSK.[K]	Q96T58 [1088-1104]		3	6	0.5	0.333333	0.57233	0.582415	-0.779882	-1.06898	rs848209:L1091P	missense mutation	PASSENGER/OTHER	0.39	848209	1	PAp01694822		No	SPEN	L1091P
823	P48426	P48426	PIP4K2A	N251S	N251S		10	10p12.2	37	1	IYIDDNSK	B11 ; B12 ; B13 ; B14 ; B4 ; B8 ; B9	7	[K].IYIDDNNKK.[V]...[K].IYIDDNNK.[K]	P48426-2 [186-194]...P48426-2 [186-193]		8	37	0.216216	0.177778	0.30573	0.581486	-0.782183	-1.07114	rs10828317:N251S	No	PASSENGER/OTHER	0.78	2230469	2	PAp03614135	PAp04344237	No	PIP4K2A	N251S
824	P18583	P18583	SON	R1575C	R1575C		21	21q22.11	11	1	QCTVLDTYPGVSEADAGETLSSTGPFALEPDATGTSK	B1 ; B10 ; B11 ; B12 ; B13 ; B2 ; B4 ; B5 ; B6 ; B7 ; B8 ; B9	12	[R].TVLDTYPGVSEADAGETLSSTGPFALEPDATGTSK.[G]	P18583-6 [1576-1610]; P18583-5 [1576-1610]; P18583-3 [1576-1610]		14	22	0.636364	0.388889	0.670074	0.580367	-0.784962	-1.07375	rs13047599:R1575C	No	PASSENGER/OTHER	2.99	13047599	1	PAp03148832		Yes	SON	R1575C
825	Q5JTV8	Q5JTV8-3	TOR1AIP1	M146T	M146T		1	1q25.2	116	3	LQQQHSEQPPLQPSPVTTR	B1 ; B10 ; B11 ; B12 ; B13 ; B15 ; B2 ; B4 ; B5 ; B6 ; B7 ; B9	12	[R].LQQQHSEQPPLQPSPVMTR.[R]...[R].LQQQHSEQPPLQPSPVMTR.[R]	Q5JTV8 [130-148]; Q5JTV8-3 [130-148]...Q5JTV8 [130-148]; Q5JTV8-3 [130-148]		22	38	0.578947	0.366667	0.63514	0.577301	-0.792606	-1.08089	rs1281378:M146T	No	PASSENGER/OTHER	1.05	1281378	3	PAp00745410	PAp03096890_PAp03099997	No	TOR1AIP1	M146T
826	Q9BSF0	Q9BSF0	C2orf88	T56I	T56I		2	2q32.2	68	2	EPPGTNIVILEYAHR	B1	1	[K].EPPGTNTVILEYAHR.[L]	Q9BSF0 [50-64]		1	6	0.166667	0.142857	0.247704	0.576725	-0.794044	-1.08223	rs6753459:T56I	No	PASSENGER/OTHER	0.86	6753459	1		PAp03480245	No	C2orf88	T56I
827	Q9NT22	Q9NT22	EMILIN3	S532N	S532N		20	20q12	32	3	LVSLETSCTPSTTSAILDNLVAEVK	B13	1	[R].LVSLETSCTPSTTSAILDSLVAEVK.[A]	Q9NT22 [514-538]		1	8	0.125	0.111111	0.194835	0.570283	-0.81025	-1.09722	rs2235592:S532N	No	PASSENGER/OTHER	2.56	2235592	0			No	EMILIN3	S532N
828	P10253	P10253	GAA	R223H	R223H		17	17q25.3	50	12	APSPLYSVEFSEEPFGVIVHR	B10 ; B11 ; B12 ; B13 ; B14 ; B15 ; B2 ; B3 ; B4 ; B5 ; B6 ; B7 ; B8 ; B9	14	[R].APSPLYSVEFSEEPFGVIVR.[R]	P10253 [204-223]		23	32	0.71875	0.418182	0.73921	0.565715	-0.821854	-1.10783	rs1042395:R223H	No	PASSENGER/OTHER	3.64	1042395	6	PAp00489250	PAp07730101_PAp07731775_PAp07734718_PAp07734720_PAp07735002	No	GAA	R223H
829	Q8NHH9	Q8NHH9-2	ATL2	W18R	W18R		2	2p22.1	68	3	GQQPHQGLR	B12 ; B5 ; B8 ; B9	4	[R].GQQPHQGLWR.[R]	Q8NHH9 [10-19]		4	14	0.285714	0.222222	0.3954	0.562019	-0.83131	-1.11641	rs3731847:W18R	No	PASSENGER/OTHER	4.06	Not Found	1	PAp03162568		No	ATL2	W18R
830	P11277	P11277	SPTB	S439N	S439N		14	14q23.3	32	3	ETWLNENQR	B10 ; B14 ; B15 ; B2 ; B3 ; B4 ; B6 ; B7 ; B8	9	[R].ETWLSENQR.[L]	P11277 [435-443]; P11277-2 [435-443]; Q01082 [435-443]; O15020 [438-446]; Q01082-3 [422-430]		9	38	0.236842	0.191489	0.343077	0.558153	-0.841268	-1.12538	rs229587:S439N	No	PASSENGER/OTHER	1.57	229587	4	PAp03479804	PAp04610655_PAp05169744_PAp06521832	No	SPTB	S439N
831	Q9P0K7	Q9P0K7-2	RAI14	A873S	A870S		5	5p13.2	44	2	RYSESSSK	B10 ; B11 ; B2 ; B6 ; B7 ; B9	6	[K].RYAESSSK.[L]	Q9P0K7 [868-875]; Q9P0K7-4 [839-846]		6	16	0.375	0.272727	0.489006	0.557718	-0.842393	-1.12639	rs1048944:A870S_rs1048944:A873S	No	PASSENGER/OTHER	2.02	1048944	1		PAp04492655	No	RAI14	A870S
832	Q14678	Q14678-2	KANK1	S306A	S464A		9	9p24.3	29	3	EIELQQQTIEALK	B1 ; B4 ; B7	3	[K].EIELQQQTIESLK.[E]	Q14678 [454-466]		4	28	0.142857	0.125	0.22577	0.553661	-0.852926	-1.13579	rs912174:S464A_rs912174:S306A	No	PASSENGER/OTHER	4.36	912174	0			No	KANK1	S464A
833	Q02952	Q02952	AKAP12	K117E	K117E		6	6q25.1	47	5	DSEDVSER + DSEDVSERDSDK	B1 ; B10 ; B11 ; B12 ; B13 ; B14 ; B2 ; B3 ; B5 ; B6 ; B8 ; B9	12	[R].DSEDVSK.[R]...[R].DSEDVSKR.[D]	Q02952 [111-117]...Q02952 [111-118]		16	21	0.761905	0.432432	0.782127	0.552893	-0.854928	-1.13757	rs10872670:K117E	No	PASSENGER/OTHER	1.4	10872670	3	PAp00532390	PAp02219716_PAp02544863	No	AKAP12	K117E
834	Q9BUP0	Q9BUP0-2	EFHD1	K90R	K186R		2	2q37.1	68	4	LSEIDVALEGVR	B10 ; B3 ; B8	3	[K].LSEIDVALEGVK.[G]	Q9BUP0 [175-186]		4	16	0.25	0.2	0.363635	0.550002	-0.862491	-1.14426	rs11550699:K186R_rs11550699:K90R	No	PASSENGER/OTHER	0.74	11550699	3	PAp01695003	PAp04464915_PAp04642448	No	EFHD1	K186R
835	P32455	P32455	GBP1	T349S	T349S		1	1p22.2	116	4	VQLPTESLQELLDLHRDSER + VQLPTESLQELLDLHR	B1 ; B10 ; B11 ; B12 ; B13 ; B14 ; B15 ; B2 ; B3 ; B4 ; B5 ; B6 ; B7 ; B8 ; B9	15	[K].VQLPTETLQELLDLHR.[D]...[K].VQLPTETLQELLDLHRDSER.[E]	P32456 [341-356]; P32455 [343-358]...P32456 [341-360]; P32455 [343-362]		31	42	0.738095	0.424658	0.7774	0.546254	-0.872357	-1.15294	Not Found	No	PASSENGER/OTHER	3.92	1048425	5	PAp00494700	PAp02221249_PAp04393733_PAp04660018_PAp05169279	No	GBP1	T349S
836	Q9UBK8	Q9UBK8	MTRR	S175L	S175L		5	5p15.31	44	1	GQEEISGALPVASPASLR	B6	1	[R].GQEEISGALPVASPASSR.[T]	Q9UBK8-1 [186-203]		1	4	0.25	0.2	0.370807	0.539364	-0.890668	-1.16887	rs1532268:S175L	No			1532268	2	PAp00068753	PAp04366719	No	MTRR	S175L
837	Q9NW81	Q9NW81-2	DMAC2	N34S	N34S		19	19q13.2	51	6	LGAAVAPEGSQK	B1 ; B12 ; B15	3	[R].LGAAVAPEGNQK.[K]	Q9NW81 [25-36]		3	11	0.272727	0.214286	0.397627	0.538911	-0.89188	-1.16991	rs2231940:N34S	No	PASSENGER/OTHER	3.12	2231940	3	PAp03170641	PAp03606822_PAp06548799	No	DMAC2	N34S
838	Q9Y512	Q9Y512	SAMM50	I345V	I345V		22	22q13.31	25	3	FYLGGPTSVR	B11 ; B14 ; B4 ; B8 ; B9	5	[R].FYLGGPTSIR.[G]	Q9Y512 [337-346]		5	11	0.454545	0.3125	0.582885	0.536126	-0.899355	-1.17635	rs8418:I345V	No	PASSENGER/OTHER	1.41	8418	1	PAp00399805		No	SAMM50	I345V
839	Q13683	Q13683-7	ITGA7	R651H	R695H		12	12q13.2	38	2	ICQSNLQLVHAR	B11 ; B13 ; B3 ; B6	4	[K].ICQSNLQLVR.[A]	Q13683-7 [642-651]; Q13683-3 [646-655]		4	11	0.363636	0.266667	0.503956	0.529147	-0.91826	-1.19246	rs1800974:R695H_rs1800974:R651H	No	PASSENGER/OTHER	2.54	1800974	2	PAp02923773	PAp04375318	No	ITGA7	R695H
840	Q12882	Q12882	DPYD	I543V	I543V		1	1p21.3	116	1	FVNPFGLASATPATSTSMIR	B12 ; B13 ; B2 ; B6	4	[K].FINPFGLASATPATSTSMIR.[R]...[K].FINPFGLASATPATSTSMIR.[R]	Q12882 [542-561]...Q12882 [542-561]		4	34	0.117647	0.105263	0.200132	0.525969	-0.926951	-1.19978	rs1801159:I543V	No	PASSENGER/OTHER	2	1801159	2	PAp04339791	PAp04377385	No	DPYD	I543V
841	P35611	P35611-2	ADD1	G460W	G460W		4	4p16.3	28	5	GDEASEEWQNGSSPK	B15	1	[R].GDEASEEGQNGSSPK.[S]...[R].WLNSGRGDEASEEGQNGSSPK.[S]	P35611-6 [453-467]; P35611-4 [453-467]...P35611-6 [447-467]; P35611-4 [447-467]		1	9	0.111111	0.1	0.191523	0.522131	-0.937518	-1.20863	rs4961:G460W	No	PASSENGER/OTHER	2.05	4961	3	PAp03106017	PAp03393650_PAp03580518	No	ADD1	G460W
842	Q66K14	Q66K14-2	TBC1D9B	K1102T	K1119T		5	5q35.3	44	4	AGGDTHLGTAPQESQVVVEGGSGEGQGSPSQLLSDDETK	B1 ; B10 ; B4 ; B7 ; B8	5	[K].APQESQVVVEGGSGEGQGSPSQLLSDDETK.[D]	Q66K14 [1120-1149]		5	16	0.3125	0.238095	0.470477	0.506072	-0.982585	-1.24559	rs30386:K1119T_rs30386:K1102T	No	PASSENGER/OTHER	-0.59	30386	1	PAp02531054		No	TBC1D9B	K1119T
843	Q9BQG0	Q9BQG0-2	MYBBP1A	Q8E	Q8E		17	17p13.2	50	6	DPAEPMSPGEATQSGARPADR	B1 ; B2	2	[R].DPAQPMSPGEATQSGARPADR.[Y]...[R].DPAQPMSPGEATQSGARPADR.[Y]	Q9BQG0 [5-25]...Q9BQG0 [5-25]		2	17	0.117647	0.105263	0.2083	0.505344	-0.984662	-1.24727	rs3809849:Q8E	No	PASSENGER/OTHER	2.41	3809849	1	PAp01693733		No	MYBBP1A	Q8E
844	P08603	P08603	CFH	V62I	V62I		1	1q31.3	116	2	SLGNIIMVCR	B10 ; B11 ; B12 ; B14 ; B5 ; B6 ; B8 ; B9	8	[R].SLGNVIMVCR.[K]...[R].SLGNVIMVCR.[K]	P08603 [58-67]...P08603 [58-67]		9	70	0.128571	0.113924	0.231597	0.491906	-1.02354	-1.27814	rs800292:V62I	No	PASSENGER/OTHER	2.95	800292	2	PAp03104448	PAp03336723	No	CFH	V62I
845	Q8WWB7	Q8WWB7-2	GLMP	I142V	I223V		1	1q22	116	3	LLHTADTCQLEVALVGASPR	B1 ; B12 ; B6 ; B9	4	[R].LLHTADTCQLEVALIGASPR.[G]	Q8WWB7 [209-228]		4	24	0.166667	0.142857	0.290925	0.491045	-1.02607	-1.28012	rs10908495:I223V	No	PASSENGER/OTHER	2.06	10908495	1	PAp03169764		No	GLMP	I223V
846	P07357	P07357	C8A	P575L	P575L		1	1p32.2	116	2	ECDNPAPQNGGASCLGR	B11 ; B14	2	[R].ECDNPAPQNGGASCPGR.[K]...[R].ECDNPAPQNGGASCPGRK.[V]...[R].RECDNPAPQNGGASCPGR.[K]...[R].RECDNPAPQNGGASCPGRK.[V]	P07357 [561-577]...P07357 [561-578]...P07357 [560-577]...P07357 [560-578]		3	47	0.0638298	0.06	0.122977	0.487896	-1.03535	-1.28735	rs17300936:P575L	No	PASSENGER/OTHER	2.71	17300936	4	PAp03325870	PAp03336524_PAp03336547_PAp04494104	No	C8A	P575L
847	Q12789	Q12789	GTF3C1	F1959S	F1959S		16	16p12.1	36	1	GSTESFGAANISQAAR	B12 ; B8	2	[R].GFTESFGAANISQAAR.[E]	Q12789 [1958-1973]		2	24	0.0833333	0.0769231	0.158244	0.486104	-1.04066	-1.29146	rs12919017:F1959S	No	PASSENGER/OTHER	2.06	12919017	1	PAp03589723		No	GTF3C1	F1959S
848	Q8TF42	Q8TF42	UBASH3B	A68T	A68T		11	11q24.1	52	1	SVQTACDWLFSHVGDPFLDDPLPR	B2 ; B5	2	[R].SVQAACDWLFSHVGDPFLDDPLPR.[E]	Q8TF42 [65-88]		2	11	0.181818	0.153846	0.323895	0.474988	-1.07404	-1.31696	rs12790613:A68T	No	PASSENGER/OTHER	1.94	12790613	1	PAp03479744		No	UBASH3B	A68T
849	P07942	P07942	LAMB1	Q1022R	Q1022R		7	7q31.1	36	1	FGYYGDALR	B1 ; B10 ; B11 ; B12 ; B14 ; B15 ; B2 ; B3 ; B5 ; B6 ; B7	11	[R].FGYYGDALQQDCR.[K]	P07942 [1014-1026]		11	26	0.423077	0.297297	0.62623	0.474741	-1.07479	-1.31753	rs20556:Q1022R	No	PASSENGER/OTHER	3.59	20556	2	PAp00747397	PAp04500694	No	LAMB1	Q1022R
850	Q15436	Q15436	SEC23A	L211V	L211V		14	14q21.1	32	1	VPVTQATR	B11 ; B14 ; B4 ; B5 ; B7 ; B8 ; B9	7	[K].VPLTQATR.[G]	Q15436 [209-216]		9	14	0.642857	0.391304	0.8244	0.474654	-1.07505	-1.31773	rs8018720:L211V	No	PASSENGER/OTHER	2.54	8018720	12	PAp00398376	PAp02205559_PAp02300163_PAp02997521_PAp03947949_PAp03964565_PAp03966449_PAp05120872_PAp05734048_PAp06591503_PAp07114704_PAp07717045	No	SEC23A	L211V
851	P27694	P27694	RPA1	T351A	T351A		17	17p13.3	50	6	RNIYLMDASGK	B10 ; B6	2	[K].RNIYLMDTSGK.[V]...[K].RNIYLMDTSGK.[V]	P27694 [344-354]...P27694 [344-354]		2	37	0.0540541	0.0512821	0.108245	0.473759	-1.07777	-1.31978	rs5030755:T351A	No	PASSENGER/OTHER	2.37	5030755	1	PAp04477171		No	RPA1	T351A
852	Q9BV36	Q9BV36-2	MLPH	T289I	T289I		2	2q37.3	68	5	MALGIAAALGSNVIR	B10 ; B3 ; B5	3	[R].MALGTAAALGSNVIR.[N]...[R].MALGTAAALGSNVIR.[N]	Q9BV36-3 [245-259]; Q9BV36 [285-299]...Q9BV36-3 [245-259]; Q9BV36 [285-299]		3	37	0.0810811	0.075	0.161411	0.464652	-1.10578	-1.34067	rs11883500:T289I	No	PASSENGER/OTHER	3.07	11883500	1	PAp04462027		No	MLPH	T289I
853	Q7Z2W4	Q7Z2W4	ZC3HAV1	Q701E	Q701E		7	7q34	36	2	RGPDHEPAK	B14 ; B15 ; B2 ; B3 ; B7 ; B8	6	[K].RGPDHQPAK.[T]	Q7Z2W4 [696-704]		6	17	0.352941	0.26087	0.5641	0.462453	-1.11262	-1.34571	rs2297236:Q701E	No	PASSENGER/OTHER	3.3	2297236	1	PAp03146436		No	ZC3HAV1	Q701E
854	Q9C0F1	Q9C0F1-2	CEP44	G147S	G147S		4	4q34.1	28	1	SEPPLSNEK	B1	1	[K].SEPPLGNEK.[I]	Q9C0F1 [142-150]		1	3	0.333333	0.25	0.547993	0.45621	-1.13223	-1.36002	rs4695918:G147S	No	PASSENGER/OTHER	1.08	4695918	1	PAp01695631		No	CEP44	G147S
855	Q96RS6	Q96RS6-2	NUDCD1	L223F	L252F		8	8q23.1	34	1	SFTFVQAGQDLEENMDEDISEK	B1 ; B11 ; B13 ; B14 ; B2 ; B4 ; B5 ; B6 ; B7 ; B8 ; B9	11	[K].SLTFVQAGQDLEENMDEDISEK.[I]...[K].SLTFVQAGQDLEENMDEDISEK.[I]	Q96RS6 [251-272]...Q96RS6 [251-272]		18	56	0.321429	0.243243	0.534331	0.45523	-1.13533	-1.36227	rs2980619:L252F_rs2980619:L223F	No	PASSENGER/OTHER	2.33	2980619	1	PAp03110416		No	NUDCD1	L252F
856	P35573	P35573-3	AGL	P1051S	P1067S		1	1p21.2	116	1	FPSLPILSPALMDVSYR	B1 ; B2 ; B3 ; B7	4	[K].FPSLPILSPALMDVPYR.[L]...[K].FPSLPILSPALMDVPYR.[L]	P35573 [1053-1069]...P35573 [1053-1069]		4	55	0.0727273	0.0677966	0.149295	0.454112	-1.13888	-1.36483	rs3753494:P1067S_rs3753494:P1051S	No	PASSENGER/OTHER	2.58	3753494	1	PAp03136981		No	AGL	P1067S
857	Q05209	Q05209-2	PTPN12	T443A	T573A		7	7q11.23	36	5	TVSLTPSPATQVETPDLVDHDNTSPLFR	B8	1	[K].TVSLTPSPTTQVETPDLVDHDNTSPLFR.[T]	Q05209 [565-592]		1	13	0.0769231	0.0714286	0.157432	0.453711	-1.14016	-1.36575	rs3750050:T573A_rs3750050:T443A	No	PASSENGER/OTHER	1.05	3750050	2	PAp01696107	PAp03099735	No	PTPN12	T573A
858	Q8WWI1	Q8WWI1-3	LMO7	V609I	V943I		13	13q22.2	26	2	YNGDIEDIK	B11	1	[K].YNGDVEDIK.[R]	Q8WWI1-3 [605-613]; Q8WWI1 [939-947]		1	13	0.0769231	0.0714286	0.158633	0.450276	-1.15112	-1.37363	rs4884021:V609I	No	CANCER	-1.29	Not Found	2	PAp02203918	PAp01369963	No	LMO7	V943I
859	Q8IY81	Q8IY81	FTSJ3	S424C	S424C		17	17q23.3	50	2	MDLPGVSIADEGETGMFSLCTIR	B11 ; B12 ; B3 ; B4 ; B6	5	[K].MDLPGVSIADEGETGMFSLSTIR.[G]...[K].MDLPGVSIADEGETGMFSLSTIR.[G]...[K].MDLPGVSIADEGETGMFSLSTIR.[G]	Q8IY81 [405-427]...Q8IY81 [405-427]...Q8IY81 [405-427]		5	14	0.357143	0.263158	0.5846	0.45015	-1.15152	-1.37392	rs2727288:S424C	No	PASSENGER/OTHER	1.42	2727288	1	PAp01695118		No	FTSJ3	S424C
860	Q9Y4C1	Q9Y4C1	KDM3A	I212V	I212V		2	2p11.2	68	6	IYSLDPSTQWFSATVVNGNPASK	B2	1	[K].IYSLDPSTQWFSATVINGNPASK.[T]	Q9Y4C1 [197-219]		1	2	0.5	0.333333	0.756971	0.440352	-1.18327	-1.39639	rs2030259:I212V	No	PASSENGER/OTHER	1.28	2030259	1	PAp04476041		No	KDM3A	I212V
861	P19174	P19174-2	PLCG1	S279G	S279G		20	20q12	32	3	LQVQEFMLGFLR	B4 ; B8	2	[R].LQVQEFMLSFLR.[D]...[R].LQVQEFMLSFLR.[D]...[R].LQVQEFMLSFLRDPLR.[E]	P19174 [271-282]; P19174-2 [271-282]...P19174 [271-282]; P19174-2 [271-282]...P19174 [271-286]; P19174-2 [271-286]		3	38	0.0789474	0.0731707	0.166174	0.440326	-1.18336	-1.39645	rs2228246:S279G_cs88797:S279G	missense mutation	PASSENGER/OTHER	1.97	2228246	0			No	PLCG1	S279G
862	P00747	P00747	PLG	D472N	D472N		6	6q26	47	1	CSGTEASVVAPPPVVLLPNVETPSEEDCMFGNGK	B10 ; B11 ; B12 ; B2 ; B3 ; B4 ; B5 ; B6 ; B7 ; B8 ; B9	11	[K].CSGTEASVVAPPPVVLLPDVETPSEEDCMFGNGK.[G]...[K].CSGTEASVVAPPPVVLLPDVETPSEEDCMFGNGK.[G]	P00747 [454-487]...P00747 [454-487]		15	102	0.147059	0.128205	0.2942	0.435775	-1.19834	-1.40689	rs4252125:D472N	No	PASSENGER/OTHER	4.64	Not Found	4	PAp03328042	PAp03328474_PAp05680703_PAp05680918	No	PLG	D472N
863	Q15063	Q15063-4	POSTN	V729M	V814M		13	13q13.3	26	2	LLQEDTPMRK	B1	1	[K].LLQEDTPVRK.[L]	Q15063-7 [692-701]; Q15063-4 [722-731]		1	40	0.025	0.0243902	0.057197	0.426425	-1.22964	-1.42836	rs9547952:V814M	No	PASSENGER/OTHER	2.56	9547952	0			No	POSTN	V814M
864	Q9NX55	Q9NX55	HYPK	S105P	S105P		15	15q15.3	38	3	EDLELIMTEMEIPR + KEDLELIMTEMEIPR	B14 ; B2 ; B4 ; B7	4	[K].KEDLELIMTEMEISR.[A]...[K].EDLELIMTEMEISR.[A]...[K].KEDLELIMTEMEISR.[A]...[K].EDLELIMTEMEISR.[A]...[K].EDLELIMTEMEISR.[A]	Q9NX55 [92-106]...Q9NX55 [93-106]...Q9NX55 [92-106]...Q9NX55 [93-106]...Q9NX55 [93-106]		4	91	0.043956	0.0421053	0.101218	0.415986	-1.26539	-1.45236	rs12702:S105P	No	PASSENGER/OTHER	0.68	12702	3	PAp03104192	PAp03105171_PAp04377319	Yes	HYPK	S105P
865	O75116	O75116	ROCK2	T431N	T431N		2	2p25.1	68	1	ENDSIQSR	B1 ; B10 ; B2 ; B7	4	[R].ETDSIQSR.[K]	O75116 [430-437]		4	14	0.285714	0.222222	0.53442	0.415819	-1.26597	-1.45274	rs2230774:T431N	No	PASSENGER/OTHER	-0.31	2230774	2	PAp02069634	PAp03133763	No	ROCK2	T431N
866	Q9NZ08	Q9NZ08-2	ERAP1	K528R	K528R		5	5q15	44	5	TMMNTWTLQR	B1 ; B10 ; B11 ; B14 ; B15 ; B2 ; B3 ; B4 ; B6 ; B7 ; B9	11	[K].TMMNTWTLQK.[G]...[K].TMMNTWTLQK.[G]...[K].TMMNTWTLQK.[G]	Q9NZ08-2 [519-528]...Q9NZ08-2 [519-528]...Q9NZ08-2 [519-528]		15	41	0.365854	0.267857	0.649085	0.412669	-1.27694	-1.45999	rs30187:K528R	No	PASSENGER/OTHER	1.58	30187	1	PAp03104367		No	ERAP1	K528R
867	Q5R3K3	Q5R3K3-2	CALHM6	E121K	E293K		6	6q22.1	47	2	GDTVIPVLGFVDSSGINSTPEL	B8	1	[R].STEGDTVIPVLGFVDSSGINSTPEL.[-]	Q5R3K3 [291-315]		1	30	0.0333333	0.0322581	0.078315	0.411901	-1.27963	-1.46176	rs11544160:E293K_rs11544160:E121K	No	PASSENGER/OTHER	2.42	11544160	4		PAp00925471_PAp04364473_PAp04365819_PAp08626346	No	CALHM6	E293K
868	Q9NVE7	Q9NVE7	PANK4	Q684R	Q684R		1	1p36.32	116	2	IAGMDPVVHSALR	B1 ; B5	2	[R].IAGMDPVVHSALQEER.[L]...[R].IAGMDPVVHSALQEER.[L]	Q9NVE7 [672-687]...Q9NVE7 [672-687]		2	20	0.1	0.0909091	0.22287	0.407902	-1.29371	-1.47097	rs2494620:Q684R	No	PASSENGER/OTHER	3.31	2494620	3	PAp02226527	PAp02172570_PAp04456661	No	PANK4	Q684R
869	Q99973	Q99973	TEP1	R1055C	R1055C		14	14q11.2	32	6	SDFVSESEEAACR	B12 ; B2	2	[K].SDFVSESEEAAR.[R]	Q99973 [1044-1055]		2	9	0.222222	0.181818	0.452255	0.402026	-1.31464	-1.48451	rs1760903:R1055C	No	PASSENGER/OTHER	2.18	1760903	3	PAp04547457	PAp03602502_PAp04576074	No	TEP1	R1055C
870	Q9UKV3	Q9UKV3	ACIN1	I311M	I311M		14	14q11.2	32	6	EFKEEGEEMPR	B1 ; B2 ; B7	3	[K].EFKEEGEEIPR.[V]	Q9UKV3 [303-313]; Q9UKV3-5 [303-313]		3	15	0.2	0.166667	0.416414	0.400243	-1.32105	-1.48863	rs3811182:I311M	No	PASSENGER/OTHER	2.34	3811182	3	PAp03105082	PAp03602212_PAp04815136	No	ACIN1	I311M
871	P04259	P04259	KRT6B	N21S	N21S		12	12q13.13	38	5	RGFSASSAR	B5 ; B9	2	[R].RGFSANSAR.[L]	P04259 [16-24]; P02538 [16-24]; P48668 [16-24]		2	7	0.285714	0.222222	0.5683	0.39103	-1.35465	-1.50991	rs428894:N21S_rs61741601:N21S	No	PASSENGER/OTHER	3.87	428894	4	PAp00399893	PAp02645349_PAp04339111_PAp07163716	No	KRT6B	N21S
872	P40692	P40692-3	MLH1	I121V	I219V		3	3p22.2	56	5	SVFGNAVSR	B14	1	[R].SIFGNAVSR.[E]	P40692 [218-226]		1	7	0.142857	0.125	0.319744	0.390938	-1.35499	-1.51012	cs59601:I219V_rs1799977:I219V_rs1799977:I121V	missense mutation	CANCER	-1.25	1799977	1	PAp03606457		No	MLH1	I219V
873	Q8N766	Q8N766-3	EMC1	S345T	S345T		1	1p36.13	116	5	TSSSEDGSMGSFSEK	B1 ; B4 ; B5 ; B7 ; B8 ; B9	6	[K].SSSSEDGSMGSFSEK.[S]...[K].SSSSEDGSMGSFSEK.[S]	Q8N766 [345-359]...Q8N766 [345-359]		7	44	0.159091	0.137255	0.3542	0.387507	-1.36771	-1.51806	rs709683:S345T	No	PASSENGER/OTHER	1.98	709683	1	PAp03101951		Yes	EMC1	S345T
874	Q96PE7	Q96PE7	MCEE	R104L	R104L		2	2p13.3	68	3	MELLHPLGLDSPIAGFLQK	B11 ; B5	2	[R].DSPIAGFLQK.[N]	Q96PE7 [105-114]		3	43	0.0697674	0.0652174	0.16885	0.386245	-1.37241	-1.52098	rs6748672:R104L	No	PASSENGER/OTHER	1.49	6748672	1	PAp03105596		No	MCEE	R104L
875	P26572	P26572	MGAT1	L435P	L435P		5	5q35.3	44	4	VHLAPPPTWEGYDPSWN + RVHLAPPPTWEGYDPSWN	B11 ; B4 ; B5 ; B6 ; B8	5	[R].VHLAPPLTWEGYDPSWN.[-]	P26572 [429-445]		5	13	0.384615	0.277778	0.72788	0.381626	-1.38977	-1.53168	rs634501:L435P	No	PASSENGER/OTHER	1.91	634501	2	PAp00517937	PAp02924929	No	MGAT1	L435P
876	P19878	P19878-3	NCF2	K136R	K181R		1	1q25.3	116	11	LYEPVVIPVGR	B11 ; B13 ; B14 ; B15 ; B7	5	[K].LYEPVVIPVGK.[L]	P19878 [171-181]		6	28	0.214286	0.176471	0.465387	0.379191	-1.399	-1.53733	rs2274064:K181R_rs2274064:K136R	No	PASSENGER/OTHER	3.15	2274064	4	PAp01883171	PAp04376742_PAp04483096_PAp05168821	Yes	NCF2	K181R
877	O94885	O94885	SASH1	Q884R	Q884R		6	6q24.3	47	1	DSAVDNALLLTQSK	B1 ; B2 ; B4	3	[K].AQPLEQDSAVDNALLLTQSK.[R]	O94885 [879-898]		3	11	0.272727	0.214286	0.589632	0.363423	-1.46028	-1.57402	rs208696:Q884R	No	PASSENGER/OTHER	2.34	208696	5	PAp00538305	PAp04373187_PAp04489801_PAp05378333_PAp05766895	No	SASH1	Q884R
878	Q9BVS4	Q9BVS4-2	RIOK2	S96C	S96C		5	5q15	44	5	QVVECVGNQMGVGK	B1	1	[R].QVVESVGNQMGVGK.[E]	Q9BVS4 [92-105]		1	6	0.166667	0.142857	0.3968	0.360023	-1.47384	-1.58196	rs2544773:S96C	No	PASSENGER/OTHER	2.49	2544773	1	PAp01695577		No	RIOK2	S96C
879	Q15269	Q15269	PWP2	D25N	D25N		21	21q22.3	11	7	GNLNFTCNGNSVISPVGNR	B1 ; B10 ; B12 ; B13 ; B14 ; B15 ; B2 ; B3 ; B5 ; B7 ; B9	11	[R].GNLNFTCDGNSVISPVGNR.[V]...[R].RGNLNFTCDGNSVISPVGNR.[V]	Q15269 [18-36]...Q15269 [17-36]		12	30	0.4	0.285714	0.806316	0.354345	-1.49677	-1.59525	rs2020945:D25N	No	PASSENGER/OTHER	-0.34	Not Found	3	PAp00930722	PAp05217694_PAp08648857	No	PWP2	D25N
880	Q9NY15	Q9NY15	STAB1	I2282V	I2282V		3	3p21.1	56	6	VGVVSLGAR	B7	1	[R].VGIVSLGAR.[K]	Q9NY15 [2280-2288]		1	5	0.2	0.166667	0.47639	0.349853	-1.51518	-1.60578	rs4434138:I2282V	No	PASSENGER/OTHER	2.66	4434138	1	PAp01696182		No	STAB1	I2282V
881	Q7L5Y1	Q7L5Y1	ENOSF1	M145T	M145T		18	18p11.32	15	1	TLVSCIDFR	B1	1	[R].MLVSCIDFR.[Y]...[R].MLVSCIDFR.[Y]	Q7L5Y1 [145-153]...Q7L5Y1 [145-153]		1	7	0.142857	0.125	0.364751	0.3427	-1.54498	-1.62261	Not Found	No	PASSENGER/OTHER	2.03	2612086	1	PAp04493927		No	ENOSF1	M145T
882	Q7Z591	Q7Z591	AKNA	P624L	P624L		9	9q32	29	2	EQHPAQLLAGSK	B11 ; B13 ; B14	3	Not Found	Not Found		3				0.53291				rs3748176:P624L	No	PASSENGER/OTHER	1.47	3748176	0			No	AKNA	P624L
883	Q9UKT4	Q9UKT4-2	FBXO5	Q61E	Q107E						IVELETESK	B6	1	Not Found	Not Found		1				0.6469				rs2073260:Q107E_rs2073260:Q61E	No			2073260	1		PAp06610235	No	FBXO5	Q107E
884	Q96G42	Q96G42	KLHDC7B	H533R	H533R		22	22q13.33	25	5	AASLPLPAPAPLR	B3	1	Not Found	Not Found		1				0.648121				rs131779:H533R	No	PASSENGER/OTHER	2.64	Not Found	0			No	KLHDC7B	H533R
885	Q8IYJ3	Q8IYJ3-2	SYTL1	Q444R	Q456R		1	1p36.11	116	4	AGSLDTYVQCFVLPDDSR	B13	1	Not Found	Not Found		1				0.695812				rs3813795:Q456R_rs3813795:Q444R	No	PASSENGER/OTHER	3.28	Not Found	0			No	SYTL1	Q456R
886	Q8WWI1	Q8WWI1-3	LMO7	M1113T	M1447T		13	13q22.2	26	2	YLDQIGNTTSSQR	B1 ; B11 ; B12 ; B13 ; B2 ; B3 ; B4 ; B6 ; B8	9	Not Found	Not Found		9				0.746788				rs7986131:M1113T	No	PASSENGER/OTHER	1.65	Not Found	0			No	LMO7	M1447T
887	Q64LD2	Q64LD2	WDR25	H149R	H149R		14	14q32.2	32	2	AQSESETVGK	B12 ; B14 ; B2 ; B6 ; B7	5	Not Found	Not Found		5				0.749266				rs2273800:H149R	No	PASSENGER/OTHER	-0.58	2273800	0			No	WDR25	H149R
888	A4D1B5	A4D1B5	GSAP	H47R	H47R		7	7q11.23	36	5	AVSEASGAGSGGADVLENDYESLR	B4 ; B6	2	Not Found	Not Found		2				0.858164				rs6949654:H47R	No	PASSENGER/OTHER	2.54	6949654	0			No	GSAP	H47R
889	Q9UKK3	Q9UKK3	PARP4	L1550P	L1550P		13	13q12.12	26	6	DDSIPCFLEVK	B1 ; B10 ; B3 ; B6 ; B8 ; B9	6	Not Found	Not Found		9				0.95389				rs1822135:L1550P	No	PASSENGER/OTHER	4.62	Not Found	1		PAp02224799	No	PARP4	L1550P
890	Q52LW3	Q52LW3	ARHGAP29	G1255D	G1255D		1	1p22.1	116	1	MQQFEDLEDEIPQFV	B5	1	Not Found	Not Found		2				0.999436				rs1999272:G1255D	No	PASSENGER/OTHER	1.82	1999272	1		PAp04508105	No	ARHGAP29	G1255D
891	Q86TC9	Q86TC9	MYPN	P1135T	P1135T		10	10q21.3	37	3	ETGVHSLLIDTLTQR	B3	1	Not Found	Not Found		1				0.479276				rs7079481:P1135T	No	PASSENGER/OTHER	0.41	7079481	0			No	MYPN	P1135T
892	O60732	O60732	MAGEC1	S267P	S267P		X	Xq27.2	13	1	TQSTFEGFAQSPLQIPVSPSFSSTLVSLFQSSPER	B3	1	Not Found	Not Found	never observed	1				0.4845				rs77648555:S267P	No	PASSENGER/OTHER	0.76	Not Found	0			No	MAGEC1	S267P
893	O95755	O95755	RAB36	N308D	N308D		22	22q11.23	25	1	LQVGDGDLIQMEGSPPETQESK	B3	1	Not Found	Not Found	Possible DEAMIDATED	1				0.497188				rs5759612:N308D	No	CANCER	-1.07	5759612	0			No	RAB36	N308D
894	Q09666	Q09666	AHNAK	Q3003K	Q3003K		11	11q12.3	52	4	VDIDVPDVGVQGPDWHLK	B1 ; B10 ; B11 ; B12 ; B13 ; B14 ; B15 ; B2 ; B3 ; B4 ; B5 ; B6 ; B7 ; B8 ; B9	15	Not Found	Not Found		48				1				rs566144:Q3003K	No	PASSENGER/OTHER	4.46	566144	12	PAp00743274	PAp01439637_PAp02218953_PAp02222196_PAp02224184_PAp03152314_PAp03609759_PAp04493260_PAp04815437_PAp06555449_PAp06945610_PAp07032600	No	AHNAK	Q3003K
895	Q2TAZ0	Q2TAZ0	ATG2A	P656R	P656R		11	11q13.1	52	4	LRFPIADLRPER + DPWAGQAVR	B1 ; B11 ; B13 ; B15 ; B2 ; B3 ; B7 ; B8 ; B9	9	Not Found	Not Found		11				1				rs656195:P656R	No	PASSENGER/OTHER	3.52	656195	#VALUE!	PAp04477326 + PAp04147946	PAp04492854 + PAp04492854	No	ATG2A	P656R
896	Q9Y4C8	Q9Y4C8	RBM19	Q602E	Q602E		12	12q24.13	38	1	NLPAGTLAAELQETFGHFGSLGR	B1	1	Not Found	Not Found		1				1				rs7299217:Q602E	No	PASSENGER/OTHER	3.17	7299217	1	PAp03102753		No	RBM19	Q602E
897	Q9BT17	Q9BT17	MTG1	I293V	I293V		10	10q26.3	37	2	VLTGTGNVNVIQPNYPAAAR	B1 ; B11 ; B12 ; B13 ; B14 ; B15 ; B2 ; B3 ; B4 ; B5 ; B6 ; B7 ; B8 ; B9	14	Not Found	Not Found		16				0.99997				rs2255246:I293V	No	PASSENGER/OTHER	1.67	2255246	1	PAp01762755		No	MTG1	I293V
898	P48681	P48681	NES	V130A	V130A		1	1q23.1	116	7	AWLSSQAAELERELEALR + AWLSSQAAELER	B1 ; B10 ; B11 ; B12 ; B13 ; B14 ; B15 ; B2 ; B3 ; B4 ; B5 ; B6 ; B7 ; B8 ; B9	15	Not Found	Not Found		38				0.9999				Not Found	No	PASSENGER/OTHER	4.3	4278369	3	PAp01459354	PAp02274613_PAp02306968	No	NES	V130A
899	P02774	P02774-3	GC	H464R	H445R		4	4q13.3	28	3	SDFASNCCSINSPPLYCDSEIDAELK + RSDFASNCCSINSPPLYCDSEIDAELK	B1 ; B10 ; B11 ; B12 ; B13 ; B14 ; B15 ; B2 ; B3 ; B4 ; B5 ; B6 ; B7 ; B8 ; B9	15	Not Found	Not Found		85				0.99988				rs9016:H445R_rs9016:H464R	No			9016	16	PAp00027650	PAp00156847_PAp00377366_PAp00445133_PAp01512585_PAp01652597_PAp01652602_PAp03328314_PAp04654097_PAp06550100_PAp07798906_PAp07799274_PAp07800590_PAp07801278_PAp07804833_PAp07806920	No	GC	H445R
900	Q6ZU35	Q6ZU35	CRAD	R655P	R655P		4	4q12	28	3	AKPPQESPSSASALAEWASIR	B2 ; B5 ; B8 ; B9	4	Not Found	Not Found		4				0.9998				rs7672073:R655P	No	PASSENGER/OTHER	3.49	7672073	2	PAp04378466	PAp06623817	No	CRAD	R655P
901	Q5TBC7	Q5TBC7	BCL2L15	D90N	D90N						GQTGAILQNTVESLSK	B4	1	Not Found	Not Found		1				0.999784				rs1217381:D90N	No	PASSENGER/OTHER	1.61	Not Found	2	PAp03102034	PAp03117266	No	BCL2L15	D90N
902	Q702N8	Q702N8-2	XIRP1	Q346R	Q346R		3	3p22.2	56	5	DFQPSPDLIPPGPDVQQQR	B13 ; B15 ; B3	3	Not Found	Not Found		4				0.99978				rs6805248:Q346R	No	PASSENGER/OTHER	1.84	6805248	2	PAp04367902	PAp04367202	No	XIRP1	Q346R
903	P98160	P98160	HSPG2	M638V	M638V		1	1p36.12	116	4	GMLEPVQRPDVVLVGAGYR	B1 ; B10 ; B11 ; B12 ; B13 ; B14 ; B15 ; B2 ; B3 ; B4 ; B5 ; B6 ; B7 ; B8 ; B9	15	Not Found	Not Found		73				0.999421				rs1874792:M638V	No	PASSENGER/OTHER	3.34	1874792	4	PAp00796699	PAp03256746_PAp04703866_PAp05467429	No	HSPG2	M638V
904	O00533	O00533-2	CHL1	I1050V	I1034V		3	3p26.3	56	1	THPVEVFEPGAEHIVR	B8	1	Not Found	Not Found		1				0.999307				rs6442827:I1034V_rs6442827:I1050V	No	PASSENGER/OTHER	2.13	6442827	3	PAp00137115	PAp05187279_PAp06539126	No	CHL1	I1034V
905	Q96LD8	Q96LD8	SENP8	T207A	T207A		15	15q23	38	3	DLIATLAK	B1 ; B10 ; B11 ; B12 ; B14 ; B15 ; B3 ; B4 ; B5 ; B7 ; B8 ; B9	12	Not Found	Not Found		12				0.99918				rs930871:T207A	No	PASSENGER/OTHER	0.97	930871	4	PAp04340130	PAp06647758_PAp06651278_PAp07062359	No	SENP8	T207A
906	Q17RS7	Q17RS7	GEN1	S310N	S310N		2	2p24.2	68	1	QLNEVENNIK	B4 ; B8	2	Not Found	Not Found		2				0.99905				rs300175:S310N	No	CANCER	-0.77	300175	1	PAp00935721		No	GEN1	S310N
907	P43363	P43363	MAGEA10	R166K	R166K		X	Xq28	13	2	AEILESVIK	B10 ; B11 ; B12 ; B15 ; B2 ; B3 ; B4 ; B5 ; B6 ; B7 ; B8 ; B9	12	Not Found	Not Found		16				0.99889				rs210585:R166K	No	PASSENGER/OTHER	0.48	210585	1	PAp02403086		No	MAGEA10	R166K
908	Q96C24	Q96C24	SYTL4	I420V	I420V		X	Xq22.1	13	1	RDTVNPLYDETLR	B1 ; B10 ; B12 ; B3 ; B5 ; B9	6	Not Found	Not Found		6				0.99858				rs2022039:I420V	No	PASSENGER/OTHER	3.21	2022039	2	PAp03479705	PAp06522031	No	SYTL4	I420V
909	Q13332	Q13332-6	PTPRS	C1419R	C1457R		19	19p13.3	51	10	QNAYIATQGPLPETFGDFWR	B1 ; B13 ; B14 ; B15 ; B2 ; B4 ; B5 ; B6	8	Not Found	Not Found		8				0.99796				Not Found	No	CANCER	-1.54	4807697	2	PAp01918886	PAp00638835	No	PTPRS	C1457R
910	Q13330	Q13330	MTA1	A612T	A612T		14	14q32.33	32	1	GLANHGQTR	B1 ; B11 ; B12 ; B14 ; B2 ; B3 ; B5 ; B9	8	Not Found	Not Found		11				0.99776				rs13707:A612T	No	PASSENGER/OTHER	1.5	13707	2	PAp01694313	PAp06769835	No	MTA1	A612T
911	O00170	O00170	AIP	Q228K	Q228K		11	11q13.2	52	3	QITPLLLNYCQCK + EQPGSPEWIQLDK	B1 ; B10 ; B11 ; B12 ; B13 ; B14 ; B15 ; B2 ; B3 ; B4 ; B5 ; B6 ; B7 ; B8 ; B9	15	Not Found	Not Found		79				0.997439				rs641081:Q228K	No	PASSENGER/OTHER	4.37	641081	#VALUE!	PAp00524224 + PAp00521402	PAp02267380_PAp05199666_PAp06646589_PAp06646883 + PAp05139270_PAp05199666_PAp06571060	No	AIP	Q228K
912	Q14112	Q14112	NID2	G760V	G760V		14	14q22.1	32	1	EDSDPTPVNPCYDGSHMCDTTAR	B1 ; B10 ; B11 ; B12 ; B14 ; B15 ; B2 ; B3 ; B4 ; B6 ; B7 ; B8 ; B9	13	Not Found	Not Found		31				0.994137				rs2273430:G760V	No	PASSENGER/OTHER	2.62	2273430	4	PAp03577660	PAp01755028_PAp04372848_PAp08149521	No	NID2	G760V
913	Q15746	Q15746-2	MYLK	P147S	P147S		3	3q21.1	56	1	FSASAVETRPSIWGECPPK	B1 ; B11 ; B12 ; B13 ; B14 ; B7 ; B8	7	Not Found	Not Found		8				0.99306				rs9840993:P147S	No	PASSENGER/OTHER	-0.07	Not Found	1	PAp01429467		No	MYLK	P147S
914	Q5TGY3	Q5TGY3	AHDC1	A935T	A935T		1	1p35.3	116	2	AASYGLTPATSDCR	B1 ; B3	2	Not Found	Not Found		2				0.99239				rs4908364:A935T	No	PASSENGER/OTHER	0.97	4908364	1	PAp04412242		No	AHDC1	A935T
915	Q8WZ42	Q8WZ42-3	TTN	S1249L	S1295L		2	2q31.2	68	1	MAVDISESEAVESGFDLR	B3	1	Not Found	Not Found		8				0.99135				rs1552280:S1295L_rs1552280:S1249L	No	PASSENGER/OTHER	2.03	1552280	2	PAp01868705	PAp03350228	No	TTN	S1295L
916	Q13510	Q13510-2	ASAH1	V262A	V246A		8	8p22	34	2	KDAMWIGFLTR + DAMWIGFLTR	B1 ; B10 ; B11 ; B12 ; B13 ; B14 ; B15 ; B2 ; B3 ; B4 ; B5 ; B6 ; B7 ; B8 ; B9	15	Not Found	Not Found		71				0.991279				rs10103355:V246A_rs10103355:V262A	No	PASSENGER/OTHER	1.11	10103355	3	PAp00565988	PAp02569502_PAp06748796	No	ASAH1	V246A
917	Q96BY7	Q96BY7	ATG2B	N1124D	N1124D		14	14q32.2	32	2	GIVDGVILPTETR	B1 ; B13 ; B14 ; B15 ; B7 ; B8 ; B9	7	Not Found	Not Found		10				0.990479				rs9323945:N1124D	No	PASSENGER/OTHER	3.03	9323945	1	PAp03140477		No	ATG2B	N1124D
918	Q8TET4	Q8TET4	GANC	L11V	L11V		15	15q15.1	38	5	EEISVEDEAVDK	B1 ; B10 ; B11 ; B12 ; B13 ; B14 ; B15 ; B2 ; B4 ; B5 ; B6 ; B8 ; B9	13	Not Found	Not Found		17				0.9899					No	PASSENGER/OTHER	2.14	8043515	2	PAp02258412	PAp02952891	No	GANC	L11V
919	Q8NF91	Q8NF91	SYNE1	F7302V	F7302V		6	6q25.2	47	3	DSLFVLHELGEQLK	B1 ; B10 ; B13 ; B14 ; B3 ; B4 ; B5 ; B6 ; B7 ; B9	10	Not Found	Not Found		11				0.988669				rs2147377:F7302V	No	PASSENGER/OTHER	3.49	2147377	1	PAp03147306		No	SYNE1	F7302V
920	Q9BTC0	Q9BTC0	DIDO1	T1568A	T1568A		20	20q13.33	32	10	LAAETGEGEGEPLSR + RLAAETGEGEGEPLSR	B1 ; B11 ; B12 ; B15 ; B2 ; B3 ; B4 ; B5 ; B6 ; B8 ; B9	11	Not Found	Not Found		18				0.9878				rs910148:T1568A	No	PASSENGER/OTHER	2.07	Not Found	0			No	DIDO1	T1568A
921	P48544	P48544	KCNJ5	Q282E	Q282E		11	11q24.3	52	2	LFLVSPLIISHEINEK	B12 ; B3	2	Not Found	Not Found		2				0.9854				cs18897:Q282E_rs7102584:Q282E	missense mutation	PASSENGER/OTHER	4.16	7102584	1	PAp03621384		No	KCNJ5	Q282E
922	Q9Y2I7	Q9Y2I7	PIKFYVE	L932S	L932S		2	2q34	68	2	GHEGAVQEQYGGGSIPWDPDIPPESLPCDDSSLLESR	B3	1	Not Found	Not Found		1				0.982376				rs2363468:L932S	No	PASSENGER/OTHER	1.72	2363468	1	PAp00499511		No	PIKFYVE	L932S
923	Q8IVL1	Q8IVL1-2	NAV2	P1054A	P1077A		11	11p15.1	52	6	ASAPAGALK	B7 ; B8	2	Not Found	Not Found		2				0.9817				rs3802800:P1077A_rs3802800:P1054A	No	PASSENGER/OTHER	1.68	3802800	1	PAp02696844		No	NAV2	P1077A
924	Q6P4A8	Q6P4A8	PLBD1	V265I	V265I		12	12p13.1	38	3	HWDFNIIDK	B10 ; B11 ; B12 ; B13 ; B14 ; B15 ; B2 ; B3 ; B4 ; B5 ; B7 ; B8 ; B9	13	Not Found	Not Found		15				0.9809				rs7957558:V265I	No	PASSENGER/OTHER	2.39	7957558	3	PAp03105333	PAp03105538_PAp03585847	No	PLBD1	V265I
925	Q96NB3	Q96NB3	ZNF830	H99Q	H99Q		17	17q12	50	3	EASQGSSASSAPQSVK	B1 ; B13 ; B14 ; B3 ; B4 ; B5 ; B6 ; B7 ; B8 ; B9	10	Not Found	Not Found		11				0.98062				rs931196:H99Q	No	PASSENGER/OTHER	2.64	931196	2	PAp00065757	PAp00749372	No	ZNF830	H99Q
926	Q70CQ2	Q70CQ2	USP34	M661T	M661T		2	2p15	68	1	LESQAGICLGDSQGTSER	B1	1	Not Found	Not Found		1				0.98024				rs6722430:M661T	No	PASSENGER/OTHER	1.2	6722430	3	PAp01087271	PAp01045729_PAp02361620	No	USP34	M661T
927	P80108	P80108	GPLD1	T698I	T698I		6	6p22.3	47	3	MYALISDAQPLLLSTFSGDRR + MYALISDAQPLLLSTFSGDR	B1 ; B3 ; B5 ; B9	4	Not Found	Not Found		5				0.978746				Not Found	No	PASSENGER/OTHER	3.69	1772256	3	PAp00374513	PAp01154367_PAp05436596	No	GPLD1	T698I
928	Q9UPN4	Q9UPN4-3	CEP131	T397A	T397A		17	17q25.3	50	12	ANNAGGGLPAAGPGDR	B10 ; B11 ; B9	3	Not Found	Not Found		3				0.972911				rs2659015:T397A	No	PASSENGER/OTHER	1.36	2659015	1	PAp01138230		No	CEP131	T397A
929	B2RTY4	B2RTY4	MYO9A	G1193E	G1193E		15	15q23	38	3	GYGSLEIQGSDPSEWEDCSFDNR	B3 ; B6	2	Not Found	Not Found		2				0.972868				rs2415129:G1193E	No	PASSENGER/OTHER	2.89	2415129	2	PAp04366605	PAp02283925	No	MYO9A	G1193E
930	P35542	P35542	SAA4	C89Y	C89Y		11	11p15.1	52	6	VYLQGLIDYYLFGNSSTVLEDSK	B5	1	Not Found	Not Found		1				0.972772				rs2460827:C89Y	No	PASSENGER/OTHER	2.05	2460827	10	PAp00045861	PAp00027894_PAp00134240_PAp00139464_PAp00140734_PAp00415128_PAp01142578_PAp02139222_PAp06954997_PAp06955000	No	SAA4	C89Y
931	Q9UPN4	Q9UPN4-3	CEP131	T272A	T272A		17	17q25.3	50	12	FIHQVNQAAVTIQR	B10 ; B12 ; B2 ; B3 ; B4 ; B5 ; B6 ; B7 ; B9	9	Not Found	Not Found		9				0.97259				rs2466773:T272A	No	PASSENGER/OTHER	2.45	2466773	2	PAp01100731	PAp04436352	No	CEP131	T272A
932	Q86VB7	Q86VB7-3	CD163	I342V	I342V		12	12p13.31	38	7	GFGHIWLDSVSCQGHEPAVWQCK	B10 ; B11 ; B2 ; B4	4	Not Found	Not Found		4				0.968926				rs4883263:I342V	No	PASSENGER/OTHER	3.77	4883263	1	PAp01368989		No	CD163	I342V
933	O43315	O43315	AQP9	T279A	T279A		15	15q21.3	38	1	AEQSEDKPEK	B11 ; B12 ; B13 ; B3 ; B7 ; B8	6	Not Found	Not Found		6				0.959763				rs1867380:T279A	No	PASSENGER/OTHER	2.89	1867380	3	PAp01808852	PAp04714139_PAp05120672	No	AQP9	T279A
934	P15088	P15088	CPA3	T171M	T171M		3	3q24	56	2	AIFMDCGIHAR	B10 ; B11 ; B12 ; B13 ; B14 ; B15 ; B2 ; B4 ; B5 ; B6 ; B9	11	Not Found	Not Found		14				0.956479				rs12489516:T171M	No	PASSENGER/OTHER	1.65	12489516	3	PAp03105064	PAp00591854_PAp04728935	No	CPA3	T171M
935	Q9BUP3	Q9BUP3-3	HTATIP2	S231R	S197R		11	11p15.1	52	6	GHSVPVVTVVR + FFGSLPDSWAR	B1 ; B10 ; B11 ; B12 ; B13 ; B14 ; B15 ; B2 ; B3 ; B4 ; B5 ; B7 ; B8 ; B9	14	Not Found	Not Found		29				0.94969				rs3824886:S197R_rs3824886:S231R	No	PASSENGER/OTHER	-0.74	3824886	#VALUE!	PAp00499848 + PAp00523585	PAp03124051_PAp03606566_PAp04665543_PAp06349095_PAp07984356_PAp08025521 + PAp02296603	No	HTATIP2	S197R
936	P04217	P04217	A1BG	H52R	H52R		19	19q13.43	51	2	LETPDFQLFK	B1 ; B10 ; B11 ; B12 ; B13 ; B14 ; B15 ; B2 ; B3 ; B4 ; B5 ; B6 ; B7 ; B8 ; B9	15	Not Found	Not Found		36				0.949627				rs893184:H52R	No	PASSENGER/OTHER	4.08	893184	15	PAp00093300	PAp00134091_PAp00361901_PAp00374545_PAp00444972_PAp01139853_PAp01512737_PAp01513147_PAp03251681_PAp03326039_PAp06354308_PAp06394734_PAp07798167_PAp07800257_PAp07801966	No	A1BG	H52R
937	O15230	O15230	LAMA5	F1807S	F1807S		20	20q13.33	32	10	ALFSQISSAVSLR	B1 ; B10 ; B11 ; B12 ; B13 ; B14 ; B15 ; B2 ; B3 ; B4 ; B5 ; B6 ; B7 ; B8 ; B9	15	Not Found	Not Found		28				0.948117				rs2427284:F1807S	No	PASSENGER/OTHER	3.44	2427284	2	PAp00032405	PAp03620260	No	LAMA5	F1807S
938	Q7Z2K8	Q7Z2K8	GPRIN1	M300V	M300V		5	5q35.2	44	1	ADPVPLESMDSASTGK	B1 ; B7	2	Not Found	Not Found		2				0.94705				rs6556276:M300V	No	PASSENGER/OTHER	3.15	6556276	1	PAp01642717		No	GPRIN1	M300V
939	O15479	O15479	MAGEB2	E61K	E61K		X	Xp21.2	13	1	GLNVPQVTEAEEEEAPCCSSSVSGGAASSSPAAGIPQKPQR	B11	1	Not Found	Not Found		1				0.94684				rs2529541:E61K	No	PASSENGER/OTHER	2.11	2529541	1	PAp00068526		No	MAGEB2	E61K
940	Q9UKK3	Q9UKK3	PARP4	R1108C	R1108C		13	13q12.12	26	6	EFCTMVSTTELQK	B1 ; B10 ; B11 ; B12 ; B13 ; B14 ; B15 ; B2 ; B3 ; B4 ; B5 ; B6 ; B8 ; B9	14	Not Found	Not Found		25				0.946258				rs9318554:R1108C	No	PASSENGER/OTHER	1.51	Not Found	1	PAp01758970		No	PARP4	R1108C
941	Q13822	Q13822-2	ENPP2	S545P	S493P		8	8q24.12	34	3	VNSMQTVFVGYGPTFK	B1 ; B10 ; B12 ; B3 ; B7	5	Not Found	Not Found		6				0.94278				rs10283100:S493P_rs10283100:S545P	No	PASSENGER/OTHER	2.33	10283100	3	PAp00774763	PAp05274952_PAp05686540	No	ENPP2	S493P
942	Q8TF40	Q8TF40	FNIP1	Q648R	Q648R		5	5q31.1	44	3	ELLGISDECR	B14 ; B8	2	Not Found	Not Found		2				0.93825				rs26008:Q648R	No	PASSENGER/OTHER	2.62	26008	1	PAp05216462		No	FNIP1	Q648R
943	Q8WXH0	Q8WXH0-2	SYNE2	S2802G	S2802G		14	14q23.2	32	9	DKVPSLTTYEGGDLNNTLEDLR + VPSLTTYEGGDLNNTLEDLR	B1 ; B12 ; B14 ; B2 ; B3 ; B4 ; B5 ; B6 ; B7 ; B8 ; B9	11	Not Found	Not Found		14				0.933673				rs1890908:S2802G	No	PASSENGER/OTHER	1.67	1890908	3	PAp03483662	PAp03482449_PAp04589323	No	SYNE2	S2802G
944	Q9NQG7	Q9NQG7-3	HPS4	H601Y	H606Y		22	22q12.1	25	1	DEAASTSSTYNFTYYDR	B1 ; B2	2	Not Found	Not Found		2				0.929429				rs1894706:H606Y_rs1894706:H601Y	No	PASSENGER/OTHER	1.94	1894706	1	PAp07126891		No	HPS4	H606Y
945	Q9UPN9	Q9UPN9-2	TRIM33	I840T	I840T		1	1p13.2	116	1	TEPADMNESCK	B1 ; B10 ; B11 ; B12 ; B2 ; B3 ; B4 ; B6	8	Not Found	Not Found		9				0.923415				rs6537825:I840T	Other mutations	PASSENGER/OTHER	1.1	6537825	1	PAp01703177		No	TRIM33	I840T
946	Q8WXE0	Q8WXE0-2	CASKIN2	E809G	E891G		17	17q25.1	50	3	RLSSVSGPSPEPPPLDGSPGPK	B2	1	Not Found	Not Found		1				0.91789				rs7503373:E891G_rs7503373:E809G	No	PASSENGER/OTHER	0.48	7503373	2	PAp00524157	PAp04363310	No	CASKIN2	E891G
947	Q9BRX2	Q9BRX2	PELO	L221M	L221M		5	5q11.2	44	2	EQFCDYMFQQAVK	B1 ; B10 ; B12 ; B14 ; B15 ; B3 ; B4 ; B5 ; B6 ; B7 ; B8	11	Not Found	Not Found		16				0.916967				rs1499280:L221M	No	PASSENGER/OTHER	0.73	1499280	2	PAp00495207	PAp06605588	No	PELO	L221M
948	Q9H063	Q9H063	MAF1	G236R	G236R		8	8q24.3	34	11	GSGAEETSTMEEDRVPVICI	B1 ; B11 ; B12 ; B15 ; B2 ; B3 ; B6 ; B7 ; B9	9	Not Found	Not Found		14				0.91518				rs11546144:G236R	No	CANCER	-1.54	11546144	2	PAp01756617	PAp04423030	No	MAF1	G236R
949	P06127	P06127	CD5	H461R	H461R		11	11q12.2	52	3	LSAYPALEGALHR	B11 ; B8	2	Not Found	Not Found		2				0.912295				rs637186:H461R	No	PASSENGER/OTHER	1.64	637186	2	PAp01695000	PAp00476289	No	CD5	H461R
950	Q8TER5	Q8TER5-2	ARHGEF40	L475S	L1189S		14	14q11.2	32	6	LENGLAALSPSSK	B10 ; B11 ; B12 ; B2 ; B4 ; B5 ; B8	7	Not Found	Not Found		9				0.907182				rs1958396:L1189S	No	PASSENGER/OTHER	1.02	1958396	2	PAp04401245	PAp03112969	No	ARHGEF40	L1189S
951	P17028	P17028	ZNF24	N220S	N220S		18	18q12.2	15	3	QELPSALESHEVPGTLSMGVPQIFK	B2 ; B5	2	Not Found	Not Found		2				0.904295				rs2032729:N220S	No	PASSENGER/OTHER	3.95	2032729	4	PAp03137817	PAp06594287_PAp06594361_PAp06599473	No	ZNF24	N220S
952	Q00796	Q00796	SORD	N269T	N269T		15	15q21.1	38	1	SGGTLVLVGLGSEMTTVPLLHAAIR	B1 ; B4 ; B5 ; B8	4	Not Found	Not Found		7				0.9027				rs930337:N269T_rs74011346:N269T	No	PASSENGER/OTHER	2.89	930337	2	PAp00132211	PAp04714468	No	SORD	N269T
953	Q8IY18	Q8IY18	SMC5	V306I	V306I		9	9q21.12	29	1	EGQIPITCR	B1 ; B10 ; B11 ; B5 ; B6	5	Not Found	Not Found		5				0.898172				rs1180116:V306I	No	PASSENGER/OTHER	1.34	1180116	2	PAp04338579	PAp03624250	No	SMC5	V306I
954	Q2M296	Q2M296-2	MTHFSD	G314R	G315R		16	16q24.1	36	2	RPPDTPGPETNSMEAAPGSPPGEGAPLAADVYVGNLPR	B11 ; B15 ; B2	3	Not Found	Not Found		3				0.891				rs3751803:G315R_rs3751803:G314R	No	PASSENGER/OTHER	2.14	3751803	1	PAp03480938		No	MTHFSD	G315R
955	Q96RS0	Q96RS0	TGS1	I16T	I16T		8	8q12.1	34	1	VAEMFLFTEEREDCK	B8	1	Not Found	Not Found		1				0.886819				rs1818:I16T	No	PASSENGER/OTHER	1.3	1818	1	PAp02275368		No	TGS1	I16T
956	O95602	O95602	POLR1A	P150A	P150A		2	2p11.2	68	6	FLEENADPSASEIR	B3 ; B6 ; B9	3	Not Found	Not Found		3				0.8822				rs4832242:P150A	No	PASSENGER/OTHER	2.1	4832242	3	PAp03164197	PAp03147169_PAp06900956	No	POLR1A	P150A
957	Q96GD4	Q96GD4-4	AURKB	M257T	M298T		17	17p13.1	50	7	FPASVPTGAQDLISK	B11 ; B12 ; B2 ; B4 ; B7	5	Not Found	Not Found		8				0.876883				rs1059476:M257T	No	PASSENGER/OTHER	0.94	1059476	4	PAp00510533	PAp02287396_PAp05223860_PAp06604057	No	AURKB	M298T
958	O95613	O95613	PCNT	V1038A	V1038A		21	21q22.3	11	7	TEASTELAGTVAHELQGVHQGEFGSEK	B8	1	Not Found	Not Found		1				0.87606				rs6518289:V1038A	No	PASSENGER/OTHER	4.79	6518289	2	PAp00078619	PAp04445323	No	PCNT	V1038A
959	Q8WXH0	Q8WXH0-2	SYNE2	S2359N	S2359N		14	14q23.2	32	9	QEMECCLNNILK	B1 ; B14 ; B3 ; B5 ; B6 ; B7	6	Not Found	Not Found		7				0.875453				rs4027404:S2359N	No	PASSENGER/OTHER	3.27	4027404	1	PAp04475180		No	SYNE2	S2359N
960	Q9NYU1	Q9NYU1	UGGT2	S328A	S328A		13	13q32.1	26	1	VWELQDLSFQAASQIMSAPVYDAIK	B3	1	Not Found	Not Found		1				0.873653				rs816142:S328A	No	PASSENGER/OTHER	2.7	816142	1	PAp07072229		No	UGGT2	S328A
961	Q9NQ92	Q9NQ92	COPRS	S43G	S43G		17	17q11.2	50	1	GAPPSPEAGFATADHSGQER	B1 ; B11 ; B15 ; B2 ; B3 ; B4 ; B5 ; B7 ; B8	9	Not Found	Not Found		12				0.87256				rs8068049:S43G	No	PASSENGER/OTHER	1.19	8068049	2	PAp03098698	PAp03580574	No	COPRS	S43G
962	Q96RD9	Q96RD9	FCRL5	G418D	G418D		1	1q23.1	116	7	GSLPILYQFHHEDAALER	B4 ; B6 ; B8	3	Not Found	Not Found		3				0.862244				rs2012199:G418D	No	PASSENGER/OTHER	1.47	2012199	2	PAp02126072	PAp06956946	No	FCRL5	G418D
963	Q5VWN6	Q5VWN6	TASOR2	S2404N	S2404N		10	10p15.1	37	2	EVFENNGILVTDVNNFIENIEK	B1 ; B11 ; B12 ; B2 ; B3 ; B4 ; B6 ; B7 ; B9	9	Not Found	Not Found		9				0.861005				rs2797501:S2404N	No	PASSENGER/OTHER	2.75	2797501	1	PAp03594957		No	TASOR2	S2404N
964	O00192	O00192	ARVCF	R906Q	R906Q		22	22q11.21	25	5	DVIPMDALGPDGYSTVDQR	B3 ; B7	2	Not Found	Not Found		3				0.857362				rs165815:R906Q	No	PASSENGER/OTHER	1.1	165815	3	PAp03110103	PAp03098223_PAp04363566	No	ARVCF	R906Q
965	Q5JPH6	Q5JPH6	EARS2	S457G	S457G		16	16p12.2	36	3	SGMSLTQDMLNGELK	B1 ; B10 ; B11 ; B12 ; B2 ; B4 ; B5 ; B7 ; B8 ; B9	10	Not Found	Not Found		12				0.855061				rs6497671:S457G	No	PASSENGER/OTHER	0.97	6497671	2	PAp00166280	PAp03480980	No	EARS2	S457G
966	Q7Z333	Q7Z333	SETX	D1192E	D1192E		9	9q34.13	29	2	RELVGNDFK + ELVGNDFK	B1 ; B11 ; B12 ; B15 ; B5 ; B6 ; B7 ; B8 ; B9	9	Not Found	Not Found		9				0.854995				rs1185193:D1192E	No	PASSENGER/OTHER	3.88	Not Found	1	PAp04543738		No	SETX	D1192E
967	P23497	P23497-4	SP100	M826T	M5T		2	2q37.1	68	4	TSLNEQTYTR	B14 ; B7 ; B8	3	Not Found	Not Found		3				0.85365				rs836237:M826T	No			Not Found	1	PAp01602025		No	SP100	M5T
968	Q8N3Y1	Q8N3Y1-2	FBXW8	R126Q	R192Q		12	12q24.22	38	1	EHMLQTNWK	B2	1	Not Found	Not Found		1				0.843635				rs4076700:R192Q_rs4076700:R126Q	No	PASSENGER/OTHER	1.82	4076700	1	PAp04490067		No	FBXW8	R192Q
969	P38935	P38935	IGHMBP2	L201S	L201S		11	11q13.3	52	2	EAVSFALSQK	B1 ; B11 ; B12 ; B2 ; B3 ; B5	6	Not Found	Not Found		6				0.842334				rs560096:L201S	No	PASSENGER/OTHER	3.18	560096	1	PAp02448049		No	IGHMBP2	L201S
970	Q8N884	Q8N884	CGAS	T35N	T35N		6	6q13	47	2	GAPMDPNESPAAPEAALPK	B4	1	Not Found	Not Found		1				0.83836				rs9352000:T35N	No	PASSENGER/OTHER	1.91	9352000	1	PAp03477787		No	CGAS	T35N
971	Q96SL8	Q96SL8	FIZ1	T391A	T391A		19	19q13.42	51	2	VSHGEGGGEEAAAAAR	B10 ; B11 ; B14 ; B2 ; B4 ; B5 ; B9	7	Not Found	Not Found		7				0.82794				rs7247236:T391A	No	PASSENGER/OTHER	3.56	7247236	2	PAp01081073	PAp00914742	No	FIZ1	T391A
972	Q8TDQ1	Q8TDQ1-6	CD300LF	Q221R	Q218R		17	17q25.1	50	3	AAGMSPEQVLQPLEGDLCYADLTLQLAGTSPR	B2 ; B8 ; B9	3	Not Found	Not Found		3				0.823795				rs2034310:Q218R	No	PASSENGER/OTHER	0.91	2034310	1	PAp06931115		Yes	CD300LF	Q218R
973	P22792	P22792	CPN2	Q509R	Q509R		3	3q29	56	4	WLNVQLSPR	B10 ; B14 ; B15 ; B4 ; B5 ; B8	6	Not Found	Not Found		6				0.81914				rs4974538:Q509R_rs4974539:Q509*	No	PASSENGER/OTHER	3.8	4974538	1	PAp00028688		No	CPN2	Q509R
974	Q9UDY2	Q9UDY2-6	TJP2	D486E	D482E		9	9q21.11	29	1	YQEEPPAPQPK	B1 ; B14 ; B2 ; B3 ; B5 ; B6 ; B7	7	Not Found	Not Found		7				0.808165				rs2309428:D482E_rs2309428:D486E	No	PASSENGER/OTHER	3.7	Not Found	6	PAp00529609	PAp00920979_PAp02256413_PAp05135847_PAp07095952_PAp07174341	No	TJP2	D482E
975	Q5VWN6	Q5VWN6	TASOR2	R1075P	R1075P		10	10p15.1	37	2	NAHVPIQTEGVNTADEPTTFK	B2 ; B3 ; B7 ; B8	4	Not Found	Not Found		4				0.8076				rs2797491:R1075P	No	PASSENGER/OTHER	2.53	2797491	2	PAp00513829	PAp01052211	No	TASOR2	R1075P
976	Q9P2R7	Q9P2R7	SUCLA2	S199T	S199T		13	13q14.2	26	2	SFQGPVLIGSSHGGVNIEDVAAETPEAIIK	B1 ; B12 ; B14 ; B3 ; B4 ; B6 ; B7	7	Not Found	Not Found		11				0.8023				Not Found	No	PASSENGER/OTHER	0.56	7320366	5	PAp00132020	PAp01127443_PAp03402559_PAp06629360_PAp08145644	No	SUCLA2	S199T
977	P16083	P16083	NQO2	L47F	L47F		6	6p25.2	47	3	QGCTVTVSDLYAMNFEPR	B10 ; B14 ; B15 ; B7 ; B8 ; B9	6	Not Found	Not Found		6				0.781794				rs1143684:L47F	No	PASSENGER/OTHER	2.17	1143684	3	PAp01872136	PAp05032445_PAp07144236	No	NQO2	L47F
978	Q14246	Q14246-2	ADGRE1	I539V	I539V		19	19p13.2	51	10	DGFSDPIIYTLENVQPK	B7	1	Not Found	Not Found		1				0.780843				rs461645:I539V	No	PASSENGER/OTHER	3.37	461645	2	PAp06931008	PAp06553539	No	ADGRE1	I539V
979	Q9BZE1	Q9BZE1	MRPL37	C366S	C366S		1	1p32.3	116	6	VFHFLVFQLNTTDLDSNEGVK	B12 ; B9	2	Not Found	Not Found		2				0.7769				rs13571:C366S	No	PASSENGER/OTHER	2.5	13571	2	PAp03111184	PAp06927267	No	MRPL37	C366S
980	Q6BCY4	Q6BCY4	CYB5R2	N209D	N209D		11	11p15.4	52	9	THPDQFDLWYTLDRPPIGWK	B3 ; B5	2	Not Found	Not Found		3				0.774298				rs12801394:N209D	No	PASSENGER/OTHER	1.57	12801394	2	PAp03162230	PAp05157931	No	CYB5R2	N209D
981	Q9P2E3	Q9P2E3	ZNFX1	Q924H	Q924H		20	20q13.13	32	1	LNTMTAAEANEIEDVWHLDLSSR	B11 ; B12 ; B4 ; B6	4	Not Found	Not Found		4				0.7667				rs78078685:Q924H_rs238221:Q924H	No	PASSENGER/OTHER	3.23	238221	1	PAp06768691		No	ZNFX1	Q924H
982	Q6IA17	Q6IA17	SIGIRR	Q312R	Q312R		11	11p15.5	52	4	YRPVEGDPQTQLQDDKDPMLILR	B2 ; B6	2	Not Found	Not Found		2				0.763773				rs3210908:Q312R	No	PASSENGER/OTHER	3.14	3210908	3	PAp02455125	PAp06329350_PAp07005481	No	SIGIRR	Q312R
983	O95425	O95425-2	SVIL	P809A	P1235A		10	10p11.23	37	1	GLASPTAITPVASAICGK	B13 ; B2 ; B7 ; B8 ; B9	5	Not Found	Not Found		6				0.7601				rs2368406:P1235A_rs71492600:P1235A_rs71492600:P809A_rs2368406:P809A	No	PASSENGER/OTHER	2.68	2368406	2	PAp00538316	PAp00010593	No	SVIL	P1235A
984	Q9H8H2	Q9H8H2	DDX31	I799V	I799V		9	9q34.13	29	2	SEYSSGMEADVAK	B5	1	Not Found	Not Found		1				0.755869				rs306547:I799V	No	PASSENGER/OTHER	1.63	306547	2	PAp01695633	PAp03601438	No	DDX31	I799V
985	Q6ZSZ5	Q6ZSZ5-2	ARHGEF18	Q543R	Q889R		19	19p13.2	51	10	RLGSANGQAEDGGSSTGPPR + LGSANGQAEDGGSSTGPPR	B1 ; B2 ; B6	3	Not Found	Not Found		3				0.753771				rs2287918:Q543R_rs141452314:Q543*	No	PASSENGER/OTHER	1.79	2287918	6	PAp01056273	PAp00567064_PAp01038846_PAp01838380_PAp06563732_PAp08430955	No	ARHGEF18	Q889R
986	O15067	O15067	PFAS	L621P	L621P		17	17p13.1	50	7	NGQGDAPPTPPPTPVDLELEWVLGK	B11 ; B3 ; B5	3	Not Found	Not Found		3				0.752947				rs11078738:L621P	No	PASSENGER/OTHER	1.08	11078738	3	PAp00510206	PAp03145261_PAp03602077	No	PFAS	L621P
987	Q92543	Q92543	SNX19	L878R	L878R		11	11q24.3	52	2	LLQESIWPGGVLPK	B1 ; B2 ; B3 ; B5	4	Not Found	Not Found		4				0.743957				rs2298566:L878R	No	PASSENGER/OTHER	1.63	2298566	1	PAp01379610		No	SNX19	L878R
988	Q96K21	Q96K21-2	ZFYVE19	S366A	S376A		15	15q15.1	38	5	VLQQLTEEAALDEASGFNIPAEQASRPWTQPR	B14 ; B2 ; B4 ; B5 ; B6 ; B8	6	Not Found	Not Found		7				0.739899				rs690347:S376A_rs690347:S366A	No	PASSENGER/OTHER	1.61	690347	1	PAp00757637		No	ZFYVE19	S376A
989	P53370	P53370	NUDT6	C114R	C114R		4	4q28.1	28	2	FIAPAASLGFR	B12 ; B3 ; B7	3	Not Found	Not Found		3				0.733533				rs12648093:C114R	No	PASSENGER/OTHER	1.44	12648093	1	PAp03614364		No	NUDT6	C114R
990	O75164	O75164	KDM4A	A482E	A482E		1	1p34.1	116	1	LEEEDEEEEQEAAALDLSVNPASVGGR	B7	1	Not Found	Not Found		1				0.733069				rs586339:A482E	No	PASSENGER/OTHER	3.18	586339	1	PAp01925230		No	KDM4A	A482E
991	Q9NS91	Q9NS91	RAD18	R302Q	R302Q		3	3p25.3	56	1	SAAEIVQEIENIEK	B11 ; B12 ; B13 ; B14 ; B15 ; B2 ; B3 ; B4 ; B5 ; B6 ; B7 ; B8 ; B9	13	Not Found	Not Found		15				0.731041				rs373572:R302Q	No	PASSENGER/OTHER	1.85	373572	4	PAp00077041	PAp06598026_PAp06602580_PAp06609362	Yes	RAD18	R302Q
992	O15488	O15488-2	GYG2	H282R	H313R		X	Xp22.33	13	2	ASPGHTLCR	B10 ; B6 ; B8 ; B9	4	Not Found	Not Found		4				0.71699				rs2306735:H313R_rs2306735:H282R	No	PASSENGER/OTHER	2.37	2306735	1	PAp03145882		No	GYG2	H313R
993	Q8IVN8	Q8IVN8	SBSPON	W186R	W186R		8	8q21.11	34	3	TESLTPHCALENRPLTR	B14	1	Not Found	Not Found		1				0.706605				rs2291219:W186R	No	PASSENGER/OTHER	2.01	Not Found	1	PAp04475726		No	SBSPON	W186R
994	Q9H171	Q9H171-6	ZBP1	E88K	E88K		20	20q13.31	32	2	VSLTSPATWCLGGTDPEGEGPAELALSSPAK + RPQQHAATIPETPGPQFSQQR	B11 ; B12 ; B14 ; B15 ; B4 ; B6 ; B7	7	Not Found	Not Found		9				0.68332				Not Found	No	PASSENGER/OTHER	2.9	2073145	#VALUE!	PAp06574151 + PAp04598735	PAp08536507	No	ZBP1	E88K
995	P13612	P13612	ITGA4	R878Q	R878Q		2	2q31.3	68	1	GIVQFLSK	B1 ; B10 ; B12 ; B13 ; B14 ; B4 ; B5 ; B7 ; B8 ; B9	10	Not Found	Not Found		10				0.67501				rs1143676:R878Q	No	PASSENGER/OTHER	1.93	1143676	1	PAp03151491		No	ITGA4	R878Q
996	Q0VG06	Q0VG06	FAAP100	P660L	P660L		17	17q25.3	50	12	FPGLALPHTR	B4 ; B9	2	Not Found	Not Found		2				0.65139				rs11552304:P660L	No	PASSENGER/OTHER	1.53	11552304	1	PAp01694143		No	FAAP100	P660L
997	Q8N139	Q8N139	ABCA6	N1322S	N1322S		17	17q24.2	50	1	NISFCVQEGEILGLLGPSGAGK	B2 ; B5 ; B6	3	Not Found	Not Found		3				0.651232				rs2302134:N1322S	No	PASSENGER/OTHER	2.63	2302134	1	PAp01695300		No	ABCA6	N1322S
998	Q3KRA6	Q3KRA6	C2orf76	K116R	K116R		2	2q14.2	68	1	AAGIASETEIAFFCEEDYR	B1	1	Not Found	Not Found		1				0.648551				rs1052500:K116R	No	PASSENGER/OTHER	1.52	1052500	2	PAp01693207	PAp04498685	No	C2orf76	K116R
999	Q8WUH2	Q8WUH2	TGFBRAP1	H725R	H725R		2	2q12.1	68	1	AGPTAHELAVAAVDLLNR	B1 ; B11 ; B12 ; B13 ; B14 ; B2 ; B3 ; B4 ; B7 ; B8 ; B9	11	Not Found	Not Found		16				0.647213				rs2241797:H725R	No	PASSENGER/OTHER	1.03	2241797	1	PAp00923850		Yes	TGFBRAP1	H725R
1000	P19012	P19012	KRT15	T147A	T147A		17	17q21.2	50	5	QTPASPECDYSQYFK	B15	1	Not Found	Not Found		2				0.637845				rs1050784:T147A	No	PASSENGER/OTHER	2.39	1050784	1	PAp00096784		No	KRT15	T147A
1001	O95613	O95613	PCNT	Q2792R	Q2792R		21	21q22.3	11	7	TQEACVHQDTQAHHALLR	B10 ; B3 ; B4	3	Not Found	Not Found		4				0.63473				rs2073376:Q2792R	No	PASSENGER/OTHER	5	2073376	2	PAp03480951	PAp04574855	No	PCNT	Q2792R
1002	Q9H9Y4	Q9H9Y4	GPN2	R264G	R264G		1	1p36.11	116	4	ANGYCFGAQEQR	B1 ; B2 ; B7	3	Not Found	Not Found		3				0.620319				rs3170660:R264G	No	PASSENGER/OTHER	2.37	3170660	1	PAp03623172		No	GPN2	R264G
1003	P22033	P22033	MMUT	I671V	I671V		6	6p12.3	47	3	EVAQQAVDADVHAVGVSTLAAGHK	B1 ; B7 ; B8	3	Not Found	Not Found		3				0.61992				rs8589:I671V	No	PASSENGER/OTHER	0.89	8589	1	PAp00132583		No	MMUT	I671V
1004	Q9BZZ2	Q9BZZ2	SIGLEC1	H919P	H919P		20	20p13	32	7	GAWVQVSPSPELQEGQAVVLSCQVPTGVPEGTSYR	B11 ; B12 ; B15 ; B2 ; B4 ; B6 ; B7 ; B8	8	Not Found	Not Found		10				0.615274				rs709012:H919P	No	PASSENGER/OTHER	4.19	709012	1	PAp04376883		No	SIGLEC1	H919P
1005	Q8N5B7	Q8N5B7	CERS5	C75R	C75R		12	12q13.12	38	1	IGIEDSGPYQAQPNAILEK	B1 ; B10 ; B11 ; B12 ; B2 ; B3 ; B5 ; B6 ; B7 ; B8	10	Not Found	Not Found		14				0.614897				rs7302981:C75R	No	PASSENGER/OTHER	2.04	7302981	2	PAp03110460	PAp02906583	No	CERS5	C75R
1006	Q07617	Q07617	SPAG1	M777T	M777T		8	8q22.2	34	1	EEPGRPAGEVSTGCLASEK	B1 ; B11 ; B2 ; B6 ; B9	5	Not Found	Not Found		5				0.610662				rs6511:M777T	No	PASSENGER/OTHER	3.17	6511	2	PAp01693891	PAp04539449	No	SPAG1	M777T
1007	O43164	O43164	PJA2	Q297R	Q297R		5	5q21.3	44	0	QTEHSPEDAACGPGHICSER	B2	1	Not Found	Not Found		1				0.589204				rs1045706:Q297R	No	PASSENGER/OTHER	3.43	1045706	2	PAp00501290	PAp05668231	No	PJA2	Q297R
1008	P02549	P02549	SPTA1	C1568R	C1568R		1	1q23.1	116	7	SEQVHGVINLGNSLIER + SACDGNEEAMK	B1 ; B10 ; B11 ; B14 ; B15 ; B3 ; B4 ; B7 ; B9	9	Not Found	Not Found		16				0.57014				Not Found	No	PASSENGER/OTHER	1.68	863931	#VALUE!	PAp00077287 + PAp04508913	PAp00037517_PAp04727257_PAp04727267_PAp04745765_PAp08286696	No	SPTA1	C1568R
1009	Q8TB24	Q8TB24	RIN3	H215R	H215R		14	14q32.12	32	1	DNGQAPFTITPVFSDFPVR	B1 ; B10 ; B11 ; B12 ; B13 ; B14 ; B15 ; B2 ; B3 ; B4 ; B5 ; B6 ; B7 ; B8 ; B9	15	Not Found	Not Found		5				0.56859				rs1805081:H215R	No	PASSENGER/OTHER	1.98	1805081	1	PAp03101959		No	RIN3	H215R
1010	Q8IXQ6	Q8IXQ6-2	PARP9	Y493C	Y528C		3	3q21.1	56	1	SPAINLMGFNVEEMCEAHAWIQR	B1 ; B10 ; B2 ; B6 ; B7 ; B9	6	Not Found	Not Found		6				0.5683				rs9851180:Y528C_rs9851180:Y493C	No	PASSENGER/OTHER	3.32	9851180	1	PAp04473235		No	PARP9	Y528C
1011	Q8IWC1	Q8IWC1-3	MAP7D3	E467A	E502A		X	Xq26.3	13	0	WSSSPANACGLPSPISTNR	B2	1	Not Found	Not Found		1				0.542338				rs1055497:E502A_rs1055497:E467A	No	PASSENGER/OTHER	2.65	1055497	1	PAp01696388		No	MAP7D3	E502A
1012	P55211	P55211-4	CASP9	Q138R	Q221R		1	1p36.21	116	0	MVLALLELAR	B2 ; B4 ; B6 ; B8 ; B9	5	Not Found	Not Found		5				0.529382				rs1052576:Q221R_rs1052576:Q138R	Other mutations	PASSENGER/OTHER	1.84	1052576	2	PAp03480999	PAp06320691	No	CASP9	Q221R
1013	Q676U5	Q676U5-2	ATG16L1	T281A	T300A		2	2q37.1	68	4	SVSSFPVPQDNVDAHPGSGK	B2 ; B3	2	Not Found	Not Found		2				0.526426				rs2241880:T300A_rs2241880:T281A	No	PASSENGER/OTHER	0.4	2241880	3	PAp03094144	PAp03096077_PAp03129493	No	ATG16L1	T300A
1014	O94788	O94788-2	ALDH1A2	V310I	V348I		15	15q21.3	38	1	IVGSPFDPTTEQGPQIDKK + IVGSPFDPTTEQGPQIDK	B8 ; B9	2	Not Found	Not Found		3				0.521458				rs4646626:V348I_rs4646626:V310I	No	PASSENGER/OTHER	2.87	4646626	6	PAp00071092	PAp00071093_PAp00076617_PAp04210581_PAp05158734_PAp06633182	No	ALDH1A2	V348I
1015	Q14146	Q14146	URB2	V778G	V778G		1	1q42.13	116	2	AQEGSIDEEAYITLEK	B10 ; B3 ; B8 ; B9	4	Not Found	Not Found		4				0.513301				rs3811473:V778G	No	PASSENGER/OTHER	1.62	3811473	1	PAp03602754		No	URB2	V778G

## Sheet: Table S5B
MHC	Gene name_SAAV	SAAV_Peptide	%Rank_EL	Binding level	Gene name	WT_Peptide	%Rank_EL	Binding level
HLA-A*01:01	CYB5R1_N44S	LLDPSEKY	0.146	SB	CYB5R1_wt	LLDPNEKY	0.17	SB
HLA-A*01:01	TFRC_G142S	FTSTIKLLNENSY	0.409	SB	TFRC_wt	FTGTIKLLNENSY	0.865	WB
HLA-A*02:01	CDKN2A_P114L	LLVDLAEEL	0.1	SB	CDKN2A_wt	LPVDLAEEL	11.131
HLA-A*02:01	NUP153_I248V	TLSPSLGNSSV	0.627	WB	NUP153_wt	TLSPSLGNSSI	2.35
HLA-A*02:01	BDH2_N70S	KQIDQFASEV	0.641	WB	BDH2_wt	KQIDQFANEV	0.729	WB
HLA-A*02:01	C3_P314L	VLLDGVQNL	0.007	SB	C3_wt	VLLDGVQNP	1.673	WB
HLA-A*03:01	TGFBI_E126K	QLYTDRTKK	0.07	SB	TGFBI_wt	QLYTDRTEK	0.11	SB
HLA-A*03:01	BTN3A2_R211K	EVAASVIMK	0.792	WB	BTN3A2_wt	EVAASVIMR	2.558
HLA-A*03:01	QARS_N285S	KAISFNFGY	1.938	WB	QARS_wt	KAINFNFGY	2.24
HLA-A*03:01	FPR1_E346A	STLPSAEVALQAK	1.031	WB	FPR1_wt	STLPSAEVELQAK	1.034	WB
HLA-A*03:01	TSPYL5_T120S	SVFVGTAGTVGR	1.674	WB	TSPYL5_wt	TVFVGTAGTVGR	2.852
HLA-A*03:01	MIA3_K605R	RLHTLSVEH	0.423	SB	MIA3_wt	KLHTLSVEH	0.431	SB
HLA-A*24:02	CAPG_H335R	RESPIFKQF	1.044	WB	CAPG_wt	HESPIFKQF	1.28	WB
HLA-A*24:02	HSPB1_I179N	NENTIPVTF	1.678	WB	HSPB1_wt	NEITIPVTF	1.699	WB
HLA-A*24:02	TYMP_S471L	PFAAPLPF	1.7	WB	TYMP_wt	PFAAPSPF	2.175
HLA-A*26:01	CYB5R1_N44S	TLLDPSEKY	0.242	SB	CYB5R1_wt	TLLDPNEKY	0.331	SB
HLA-A*26:01	GCA_S80A	TQAGINGTY	0.385	SB	GCA_wt	TQSGINGTY	0.629	WB
HLA-A*26:01	TFRC_G142S	STIKLLNENSY	0.407	SB	TFRC_wt	GTIKLLNENSY	1.534	WB
HLA-A*26:01	ARL6IP6_R56L	VARDLLAEF	0.657	WB	ARL6IP6_wt	VARDLRAEF	1.663	WB
HLA-A*26:01	RAD18_R302Q	EIVQEIENI	0.693	WB	RAD18_wt	EIVREIENI	1.335	WB
HLA-A*26:01	QARS_N285S	KAISFNFGY	1.075	WB	QARS_wt	KAINFNFGY	1.139	WB
HLA-A*26:01	UQCRC2_R183Q	HAAAYQNAL	1.803	WB	UQCRC2_wt	HAAAYRNAL	2.682
HLA-A*26:01	HYPK_S105P	EIPRAAAER	1.847	WB	HYPK_wt	EISRAAAER	2.605
HLA-B*07:02	CD300LF_Q218R	SPRKATTKL	0.001	SB	CD300LF_wt	SPQKATTKL	0.009	SB
HLA-B*07:02	NUP153_I248V	SPSLGNSSVL	0.057	SB	NUP153_wt	SPSLGNSSIL	0.066	SB
HLA-B*07:02	ACLY_E175D	APDDKKEIL	0.099	SB	ACLY_wt	APEDKKEIL	0.143	SB
HLA-B*07:02	CFL1_L111F	APFKSKMIY	0.6	WB	CFL1_wt	APLKSKMIY	0.738	WB
HLA-B*07:02	TGFBRAP1_H725R	RAGPTAHEL	0.607	WB	TGFBRAP1_wt	HAGPTAHEL	0.925	WB
HLA-B*07:02	FPR1_E346A	LPSAEVAL	0.63	WB	FPR1_wt	LPSAEVEL	0.871	WB
HLA-B*07:02	MIA3_K605R	GARLHTLSV	0.828	WB	MIA3_wt	GAKLHTLSV	1.598	WB
HLA-B*07:02	LOXL1_R141L	VGDSTGMAL	1.651	WB	LOXL1_wt	VGDSTGMAR	11.302
HLA-B*08:01	CD300LF_Q218R	SPRKATTKL	0.1	SB	CD300LF_wt	SPQKATTKL	0.341	SB
HLA-B*08:01	ACLY_E175D	APDDKKEIL	0.304	SB	ACLY_wt	APEDKKEIL	0.472	SB
HLA-B*08:01	EHD4_V154I	NQVLKSISI	0.322	SB	EHD4_wt	NQVLKSISV	0.338	SB
HLA-B*08:01	TGFBI_E126K	QLYTDRTKKL	0.962	WB	TGFBI_wt	QLYTDRTEKL	1.402	WB
HLA-B*15:01	GCA_S80A	TQAGINGTY	0.018	SB	GCA_wt	TQSGINGTY	0.024	SB
HLA-B*15:01	CYB5R1_N44S	TLLDPSEKY	0.103	SB	CYB5R1_wt	TLLDPNEKY	0.201	SB
HLA-B*15:01	ARL6IP6_R56L	VARDLLAEF	0.316	SB	ARL6IP6_wt	VARDLRAEF	0.61	WB
HLA-B*15:01	QARS_N285S	KAISFNFGY	0.87	WB	QARS_wt	KAINFNFGY	0.966	WB
HLA-B*15:01	MIA3_K605R	RLHTLSVEH	0.929	WB	MIA3_wt	KLHTLSVEH	1.179	WB
HLA-B*15:01	CFL1_L111F	APFKSKMIY	1.847	WB	CFL1_wt	APLKSKMIY	3.848
HLA-B*27:05	CAPN2_K568Q	KRQDIQSDGF	0.127	SB	CAPN2_wt	KRQDIKSDGF	0.185	SB
HLA-B*27:05	MIA3_K605R	ARLHTLSVEHQR	0.605	WB	MIA3_wt	AKLHTLSVEHQR	11.528
HLA-B*27:05	ARL6IP6_R56L	ARDLLAEF	1.21	WB	ARL6IP6_wt	ARDLRAEF	1.559	WB
HLA-B*27:05	TYMP_S471L	SDRAPFAAPL	1.668	WB	TYMP_wt	SDRAPFAAPS	10.113
HLA-B*27:05	CAPG_H335R	RESPIFKQF	1.693	WB	CAPG_wt	HESPIFKQF	2.489
HLA-B*27:05	C3_P314L	LRAEDLVGK	0.519	WB	C3_wt	PRAEDLVGK	2.4
HLA-B*39:01	PSMB3_M34L	RRFGIQAQL	0.196	SB	PSMB3_wt	RRFGIQAQM	0.307	SB
HLA-B*39:01	EHD4_V154I	NQVLKSISI	0.296	SB	EHD4_wt	NQVLKSISV	0.297	SB
HLA-B*39:01	UQCRC2_R183Q	HAAAYQNAL	0.368	SB	UQCRC2_wt	HAAAYRNAL	0.585	WB
HLA-B*39:01	ACLY_E175D	APDDKKEIL	0.421	SB	ACLY_wt	APEDKKEIL	1.159	WB
HLA-B*39:01	HSPB1_I179N	NENTIPVTF	0.578	WB	HSPB1_wt	NEITIPVTF	0.583	WB
HLA-B*39:01	LOXL1_R141L	VGDSTGMAL	0.961	WB	LOXL1_wt	VGDSTGMAR	29
HLA-B*39:01	FPR1_E346A	TLPSAEVAL	1.941	WB	FPR1_wt	TLPSAEVEL	2.606
HLA-B*40:01	CAPG_H335R	RESPIFKQF	0.122	SB	CAPG_wt	HESPIFKQF	0.144	SB
HLA-B*40:01	PSMB3_M34L	RRFGIQAQL	1.984	WB	PSMB3_wt	RRFGIQAQM	2.548
HLA-B*58:01	QARS_N285S	KAISFNFGY	0.251	SB	QARS_wt	KAINFNFGY	0.318	SB
HLA-B*58:01	TGFBRAP1_H725R	RAGPTAHEL	0.605	WB	TGFBRAP1_wt	HAGPTAHEL	1.082	WB
HLA-B*58:01	ARL6IP6_R56L	VARDLLAEF	0.641	WB	ARL6IP6_wt	VARDLRAEF	1.505	WB
HLA-B*58:01	TYMP_S471L	RAPFAAPLPF	1.031	WB	TYMP_wt	RAPFAAPSPF	1.532	WB
HLA-B*58:01	CAPG_H335R	RESPIFKQF	1.837	WB	CAPG_wt	HESPIFKQF	2.237
