# Supplementary material for: Proteogenomic Profiling of Treatment-Naïve Metastatic Malignant Melanoma
Source: Cancers (Basel). 2025 Feb 27;17(5):832. doi: 10.3390/cancers17050832 (PMC11899103; doi:10.3390/cancers17050832)
Supplement: Supplementary file 1 [file cancers-17-00832-s001.zip › Table S6. Tumor Microenvironment.xlsx]

## Sheet: README
Table S6A: List of significant proteins in the tumor microenvironment analysis comparing LLN and HLN.
Significance:	p-value < 0.05
Table S6B: List of significant transcripts in the tumor microenvironment analysis comparing LLN and HLN.
Significance:	p-value < 0.05

## Sheet: Table S6A
Table S7A: List of significant proteins in the tumor microenvironment analysis comparing LLN and HLN
MM-SEG-0168	MM-SEG-0166	MM-SEG-0226	MM-SEG-0140	MM-SEG-0175	MM-SEG-0155	MM-SEG-0188	MM-SEG-0144	MM-SEG-0165	MM-SEG-0206	MM-SEG-0185	MM-SEG-0138	MM-SEG-0213	MM-SEG-0156	MM-SEG-0118	MM-SEG-0214	MM-SEG-0124	MM-SEG-0114	MM-SEG-0120	MM-SEG-0204-A	MM-SEG-0172	MM-SEG-0207	MM-SEG-0192	MM-SEG-0183	MM-SEG-0130	MM-SEG-0194	MM-SEG-0148	MM-SEG-0195	-Log p-value	T-test Difference	Test statistics	Accession	Description
0.389599	0.268293	2.89353	0.785547	NaN	NaN	NaN	-0.114162	0.2969	0.115107	NaN	0.0579004	0.622458	-0.0905094	1.73664	0.0755243	-0.441772	-0.0313129	NaN	0.0397434	0.358178	-0.235203	-0.030756	-0.0601292	0.280645	-0.264584	NaN	-0.287353
-0.185059	-0.497869	-0.539426	-0.620295	-0.0549669	-0.234983	0.282687	0.495918	0.645897	-0.055687	0.00277328	-0.0197382	-0.309437	0.1903	-0.503448	0.34537	0.326918	0.740086	0.417548	0.206959	0.360284	0.506823	0.55933	0.24999	0.436771	0.710688	0.257329	0.219726
-0.156448	0.0921726	0.953774	-0.0164566	0.020215	-0.44413	-0.733991	-0.0183468	0.00927353	0.183167	0.20261	-0.537948	-0.124537	-0.0948029	0.446436	0.132747	0.360226	0.23912	0.306354	0.105015	0.340972	0.421278	0.130856	-0.0692348	0.218613	0.203146	0.43809	0.445071
-0.430914	-0.00704575	0.601943	-0.152269	-0.0348787	-0.476395	-0.320695	-0.352638	-0.0559731	-0.206673	-0.0700207	-0.40878	0.0550442	-0.245277	0.223574	0.542415	0.496222	0.329403	0.701991	0.267496	0.223538	0.218231	-0.120579	0.0434513	0.0936813	0.108385	-0.0322962	0.00904751
0.224304	0.482344	1.36387	0.525568	0.45873	0.266954	0.3164	0.121943	-0.0971985	-0.100471	-0.0354347	0.227094	0.305954	-0.0981064	0.766033	-0.307292	0.5909	-0.471725	0.2114	-0.109249	0.284448	0.0139122	0.119831	-0.338993	0.2094	0.0491295	-0.236417	0.178021
-0.264339	-0.484192	-0.617324	-0.297863	-0.276191	0.153362	0.239392	-0.728642	-0.297693	-0.309229	-0.351845	-0.617328	-0.671848	-0.891487	-0.579283	0.0993013	-0.178015	0.264381	0.0891638	-0.175837	0.12654	0.385572	-0.295946	-0.190865	0.147038	0.0898476	-0.140218	-0.0973024
2.51033	1.04943	1.29551	0.823034	1.56585	1.74397	0.837508	0.312197	0.412823	-0.361084	0.0954113	1.44633	0.137991	0.280073	1.22176	-0.235959	0.382151	-0.286322	-0.134406	NaN	0.997344	-0.285723	-0.232195	-0.159571	0.457054	-0.537674	-0.304938	-0.292083	1.39986	0.628999	2.21591	Q8TB40	(Lyso)-N-acylphosphatidylethanolamine lipase OS=Homo sapiens OX=9606 GN=ABHD4 PE=2 SV=1
-0.149349	0.565153	1.47272	0.0840206	0.280833	-0.0761642	0.631387	0.106892	-0.00499916	-0.722504	-0.0159683	-0.23553	-0.0858936	0.106007	0.721966	-0.436816	-0.707985	0.155958	-0.446488	-0.522633	-0.472396	-0.374647	-0.360046	0.0448246	-0.343182	-0.406326	-0.515107	-0.786325	3.49338	-0.487347	-4.19558	Q8TDZ2	[F-actin]-monooxygenase MICAL1 OS=Homo sapiens OX=9606 GN=MICAL1 PE=1 SV=2
-0.543127	-0.672016	-1.00834	-0.235098	-0.429175	-0.430143	-0.170648	-0.0216789	-0.446293	-0.0926228	-0.0978546	-0.353997	-0.271019	-0.39197	-0.65591	-0.0353804	-0.0451984	-0.0645447	-0.0652742	-0.133444	-0.153361	0.031498	-0.0397453	0.0316563	0.0856018	0.0674706	0.0832205	0.0812101	1.64	-0.296174	-2.43078	P54922	[Protein ADP-ribosylarginine] hydrolase OS=Homo sapiens OX=9606 GN=ADPRH PE=1 SV=1
-0.24691	-0.492926	-0.791316	0.0853825	0.268577	-0.105316	0.235784	0.0120888	0.0906944	0.484682	0.108004	-0.0408258	-0.266708	-0.0305367	-0.377636	0.432473	0.356771	0.0977535	0.47252	0.101833	0.440537	0.351965	0.470949	0.0607548	0.733244	0.538456	0.365098	0.601457	2.25726	-0.338895	-3.04838	Q15118	[Pyruvate dehydrogenase (acetyl-transferring)] kinase isozyme 1, mitochondrial OS=Homo sapiens OX=9606 GN=PDK1 PE=1 SV=1
-0.212231	0.0165882	-0.725905	0.100561	0.265721	0.492165	0.363751	0.292624	-0.230253	-0.518347	-0.0731525	-0.328467	0.0852242	-0.459171	-0.974112	-0.575942	-0.355724	-0.234293	-0.172486	-0.21171	-0.395118	0.0395527	-0.463598	-0.135056	-0.359079	-0.252876	-0.0685606	-0.560159	1.6336	0.381033	2.42407	Q15119	[Pyruvate dehydrogenase (acetyl-transferring)] kinase isozyme 2, mitochondrial OS=Homo sapiens OX=9606 GN=PDK2 PE=1 SV=2
0.650621	0.794386	0.61729	1.11453	1.18494	1.93169	0.0513735	0.524588	0.565712	0.0224342	-0.0447197	0.141871	0.0437756	5.49012	0.346317	0.91841	0.48897	-0.0994415	0.0504351	0.237509	1.22893	-0.732044	-0.438831	-0.0457306	0.592903	-0.143591	-0.398496	0.528274	2.77889	-0.337844	-3.54116	Q15120	[Pyruvate dehydrogenase (acetyl-transferring)] kinase isozyme 3, mitochondrial OS=Homo sapiens OX=9606 GN=PDK3 PE=1 SV=1
-0.291012	-0.648546	-0.953521	-0.293991	-0.920888	-0.76116	-0.640485	-0.0969124	-0.127903	-0.489367	-0.0936565	0.464	0.315928	-0.1863	-0.394049	-0.103356	0.072443	-0.109913	-0.0636969	-0.294392	-0.15643	0.0695	-0.0962982	-0.235163	-0.168444	-0.337076	-0.0490847	-0.161359	3.47188	1.09066	4.20549	Q16654	[Pyruvate dehydrogenase (acetyl-transferring)] kinase isozyme 4, mitochondrial OS=Homo sapiens OX=9606 GN=PDK4 PE=1 SV=1
-0.464958	-0.905495	-1.59842	-0.255291	-0.146594	-0.255472	0.298652	0.279875	-0.124567	0.31558	0.00395966	-0.106076	-0.0358963	-0.165949	-0.675898	0.299319	0.374607	0.0929527	0.364182	0.323599	0.177709	0.190319	0.465921	0.949915	0.451382	0.672598	0.504777	0.577104	2.8435	0.611349	3.60105	Q04446	1,4-alpha-glucan-branching enzyme OS=Homo sapiens OX=9606 GN=GBE1 PE=1 SV=3
-0.11927	-0.070076	-1.46542	-2.04541	-1.25207	0.00800323	1.23431	-1.60206	-0.954155	-1.14243	-1.70214	1.69768	-1.18088	0.432766	-1.84923	-2.3023	-1.38578	-1.75667	-0.118339	-0.969736	-1.88055	-2.17745	-0.645292	-1.60386	-1.95407	-1.46712	-1.74578	-1.26309	4.03464	-0.394406	-4.68574	Q15029	116 kDa U5 small nuclear ribonucleoprotein component OS=Homo sapiens OX=9606 GN=EFTUD2 PE=1 SV=1
0.926945	0.435526	-0.21808	0.495903	0.373483	0.658632	0.448516	0.671045	-0.143953	0.044426	0.0954628	0.0580721	0.140711	1.14676	-0.254093	-0.334846	0.512608	0.00190735	0.0760279	-0.244638	0.257314	-0.487417	-0.300196	-0.111519	-0.119366	-0.0613194	0.0452127	-0.131545	3.26592	-0.431602	-3.98875	P31946	14-3-3 protein beta/alpha OS=Homo sapiens OX=9606 GN=YWHAB PE=1 SV=3
1.04387	1.75286	2.81527	2.40194	1.73213	2.30887	1.65316	0.370113	0.148386	-0.164276	0.231663	-0.0430803	0.426003	0.676689	1.40521	-0.215205	-0.188423	0.083065	-0.338393	-0.0457897	0.32338	0.0921574	-0.110926	-0.0387192	1.26045	-0.164127	-0.237803	-0.597045	1.51907	0.2597	2.30284	P61981	14-3-3 protein gamma OS=Homo sapiens OX=9606 GN=YWHAG PE=1 SV=2
0.385828	0.353378	1.70211	0.867357	0.30828	0.656191	0.830752	0.151852	-0.201546	-0.18265	-0.191904	-0.18077	-0.40774	-0.5728	0.547937	-0.146041	-0.405161	-0.101065	-0.345521	-0.436205	-0.116349	-0.547075	-0.0543957	-0.210796	0.0415897	-0.133066	-0.179574	-0.66886	1.42258	0.485313	2.19853	P31947	14-3-3 protein sigma OS=Homo sapiens OX=9606 GN=SFN PE=1 SV=1
-0.113106	-0.419357	-0.05655	0.0565395	-0.302287	-0.246185	-0.825734	-1.0029	-0.00306892	0.116251	0.0384388	-0.0861235	-0.0662403	0.146963	-0.185717	0.250499	0.340012	0.185177	0.0326586	0.0931492	0.145104	0.251137	0.0799446	-0.545658	0.143963	-0.272118	-0.00336552	0.194581	1.68617	-0.283945	-2.47889	P27348	14-3-3 protein theta OS=Homo sapiens OX=9606 GN=YWHAQ PE=1 SV=1
0.965822	1.27577	1.07634	0.531172	0.736484	0.911901	0.342483	0.210274	-0.00884438	0.306463	0.23933	-0.0470724	0.0529633	0.176094	0.73859	-0.236434	1.09514	-0.0534134	-0.0535498	0.00503921	0.728105	-0.156752	0.127083	0.477266	0.232956	-0.205675	0.490098	0.0680838	3.44714	-0.660004	-4.1536	P63104	14-3-3 protein zeta/delta OS=Homo sapiens OX=9606 GN=YWHAZ PE=1 SV=1
-0.0511951	-0.117903	0.339215	0.00339317	0.26068	0.114162	-0.247487	-0.527878	0.803154	0.40259	0.455952	0.34274	-0.180229	-0.0407639	0.126419	0.770473	0.21328	0.081131	0.619039	0.33391	0.559081	0.87595	0.697035	-0.141794	0.854677	0.574356	0.529647	0.78406	1.64241	0.871448	2.4333	P15428	15-hydroxyprostaglandin dehydrogenase [NAD(+)] OS=Homo sapiens OX=9606 GN=HPGD PE=1 SV=1
1.05102	0.436469	0.973628	0.883257	0.43469	0.39056	1.31769	0.140773	0.284741	-0.447242	-0.103389	0.065093	-0.118208	0.88111	0.367929	0.106868	0.79399	-0.196317	-0.398367	-0.561421	0.271873	-0.237461	-0.248712	-0.273943	0.21981	-0.366547	-0.499544	-0.556806	2.65265	0.415182	3.42351	Q9C0C2	182 kDa tankyrase-1-binding protein OS=Homo sapiens OX=9606 GN=TNKS1BP1 PE=1 SV=4
0.0871735	-0.126425	0.320085	-0.127651	0.74134	-0.0621433	-0.0266981	-0.157705	0.811005	0.74692	0.847168	0.223237	-0.340767	0.315254	0.00679016	1.10131	1.2321	0.936811	1.54195	1.18528	1.51486	1.2681	1.62206	0.605972	1.64743	1.48625	1.70317	1.87317	3.28529	1.3305	4.0064	Q8WTS1	1-acylglycerol-3-phosphate O-acyltransferase ABHD5 OS=Homo sapiens OX=9606 GN=ABHD5 PE=1 SV=1
-0.336853	-0.710804	-0.161479	-0.30135	0.045886	-0.206635	0.0152979	-0.350405	-0.409855	0.100939	-0.0504055	-0.251964	-0.244953	-0.262156	-0.42753	-0.0797758	-0.0167561	-0.448187	0.00591946	0.454184	-0.0880346	0.153709	0.262817	-0.00451279	0.209234	0.012989	0.0285177	0.192336	3.15541	0.712996	3.88787	O15120	1-acyl-sn-glycerol-3-phosphate acyltransferase beta OS=Homo sapiens OX=9606 GN=AGPAT2 PE=1 SV=1
-0.608067	-0.954475	-1.20534	-1.26509	-0.834353	-1.09534	-1.45181	-0.715334	-0.318798	0.0149765	-0.0860825	0.195033	-0.349833	-0.30649	-1.44486	0.456985	0.0712433	0.238485	0.272593	1.20654	-0.38923	0.482269	2.21688	-0.0613213	0.178085	0.243858	0.489718	0.363235	1.95853	-0.319131	-2.75571	Q9NRZ7	1-acyl-sn-glycerol-3-phosphate acyltransferase gamma OS=Homo sapiens OX=9606 GN=AGPAT3 PE=1 SV=1
-0.263243	-0.234018	-0.609876	-0.782045	-0.933917	-0.848085	-1.24127	-0.608755	-0.972336	-0.321964	-0.49752	0.294503	-0.455608	-0.311954	-0.767767	-0.0108938	-0.470724	0.0317459	-0.363538	0.847887	-0.700818	-0.607149	1.88704	-0.743885	-0.196014	-0.692371	-0.18765	-0.0912504	1.6018	0.407235	2.39067	Q9NQ66	1-phosphatidylinositol 4,5-bisphosphate phosphodiesterase beta-1 OS=Homo sapiens OX=9606 GN=PLCB1 PE=1 SV=1
-0.440989	-0.597803	-0.470613	-0.32139	-0.270106	-0.325277	-0.0697393	0.0581722	-0.265718	-0.158079	-0.143181	-0.232617	-0.132248	-0.416494	-0.541281	-0.103299	-0.352434	0.0345306	-0.105273	-0.182434	-0.110944	0.0306416	-0.0116997	0.0316143	-0.0558338	0.0180664	-0.135926	-0.0919504	2.18071	-0.386531	-2.97429	Q00722	1-phosphatidylinositol 4,5-bisphosphate phosphodiesterase beta-2 OS=Homo sapiens OX=9606 GN=PLCB2 PE=1 SV=2
-0.454323	-0.42293	-0.798627	-0.378796	-0.355243	-0.390791	-0.111287	-0.0347824	-0.369862	-0.257589	-0.162994	-0.309241	-0.0900784	-0.435062	-0.527103	-0.163571	-0.376858	-0.0960789	-0.106721	-0.281902	-0.296578	0.0878162	-0.218567	-0.111603	-0.222748	-0.212755	-0.178699	-0.332332	2.78612	0.636326	3.54787	Q8N3E9	1-phosphatidylinositol 4,5-bisphosphate phosphodiesterase delta-3 OS=Homo sapiens OX=9606 GN=PLCD3 PE=1 SV=3
-0.231205	-0.391655	-0.407397	-0.51593	-0.44955	-0.386141	-0.14364	0.0800133	-0.358889	-0.213562	-0.172899	-0.218179	-0.164715	-0.28615	-0.431259	-0.201978	-0.107042	-0.017807	-0.0159807	-0.201012	-0.218379	0.0962524	-0.10021	0.00311661	-0.236628	-0.0535965	-0.173182	-0.183427	7.03089	-1.091	-7.51787	P16885	1-phosphatidylinositol 4,5-bisphosphate phosphodiesterase gamma-2 OS=Homo sapiens OX=9606 GN=PLCG2 PE=1 SV=4
-0.395214	-0.777231	-0.849248	-0.755833	-0.602359	-0.505377	-0.349744	-0.0883713	-0.130695	-0.111637	-0.175022	-0.029952	-0.215761	-0.273169	-0.783955	-0.187148	-0.279882	-0.0193977	-0.106042	-0.0997181	-0.29807	-0.020422	0.0313034	-0.0253716	-0.272905	0.00100899	-0.147353	-0.160995	2.13704	-0.254632	-2.93175	Q6L8Q7	2',5'-phosphodiesterase 12 OS=Homo sapiens OX=9606 GN=PDE12 PE=1 SV=2
-0.383162	-0.592506	-0.725488	-0.405815	-0.175105	-0.12225	0.0276823	0.206339	-0.31579	-0.215603	-0.186859	-0.173429	-0.168831	-0.318407	-0.68301	-0.174415	-0.212864	0.15605	-0.108937	-0.0942497	-0.196233	0.00461578	-0.120831	-0.00165749	-0.170265	-0.106195	-0.131213	-0.117332	4.3565	-1.14349	-4.97753	P29728	2'-5'-oligoadenylate synthase 2 OS=Homo sapiens OX=9606 GN=OAS2 PE=1 SV=3
0.685452	0.523798	-0.278733	0.485476	0.519713	0.891928	0.448531	0.451881	0.615429	0.111755	-0.0678425	0.314094	0.485893	0.856457	-0.314138	-0.000487328	0.223608	0.203606	0.279719	0.114182	0.166751	0.0122204	0.0979614	0.0117607	0.0137062	-0.0570812	0.0045023	0.0651503	1.33136	-0.48589	-2.09785	Q9Y6K5	2'-5'-oligoadenylate synthase 3 OS=Homo sapiens OX=9606 GN=OAS3 PE=1 SV=3
0.0309792	-0.239529	0.344193	-8.2e-05	0.0466814	-0.272772	-0.467702	0.0612679	-0.0602589	0.285696	0.035677	-0.115607	0.475819	0.127977	-0.129292	0.199595	0.499365	0.0951271	0.081296	0.128653	0.264733	0.199978	0.116077	0.0880795	0.287588	0.276133	0.276944	0.346025	2.72475	-0.20441	-3.4908	Q99460	26S proteasome non-ATPase regulatory subunit 1 OS=Homo sapiens OX=9606 GN=PSMD1 PE=1 SV=2
-0.508221	0.0206451	-0.450303	-0.493101	-0.221492	-0.190805	0.0346117	0.0243759	-0.275373	-0.0486565	0.034605	-0.111808	-0.0859032	-0.460682	-0.462509	-0.0180349	-0.371103	0.0174999	0.0860834	-0.0662651	-0.114381	0.0635796	-0.0149384	0.0470963	-0.0814018	-0.0423527	0.0164785	-0.105632	1.52238	-0.142725	-2.30638	O00231	26S proteasome non-ATPase regulatory subunit 11 OS=Homo sapiens OX=9606 GN=PSMD11 PE=1 SV=3
-0.365675	-0.685724	-0.750873	-0.40345	-0.342921	-0.276806	-0.21794	-0.059042	-0.132227	-0.155096	-0.0692673	-0.0672579	-0.208044	-0.354113	-0.484335	-0.0265169	-0.309172	0.00382042	-0.114923	-0.154949	-0.102513	0.113853	0.0608311	-0.0465755	0.0189953	-0.00266838	-0.114589	-0.065341	2.38246	-0.168136	-3.16844	O00232	26S proteasome non-ATPase regulatory subunit 12 OS=Homo sapiens OX=9606 GN=PSMD12 PE=1 SV=3
-0.317043	-0.486027	-0.617324	-0.274973	-0.194121	-0.207611	0.0178061	0.148977	-0.249649	-0.0485134	-0.163979	-0.165008	-0.103098	-0.287832	-0.576805	-0.103013	-0.276474	0.0993137	-0.0528955	-0.0217152	-0.111913	0.093565	0.00664711	0.103758	-0.136297	0.0466022	-0.161365	-0.0553083	2.50254	-0.278299	-3.28242	Q9UNM6	26S proteasome non-ATPase regulatory subunit 13 OS=Homo sapiens OX=9606 GN=PSMD13 PE=1 SV=2
-0.267384	-0.386263	-0.189902	-0.205278	-0.207568	-0.462463	-0.18002	0.230042	-0.146782	-0.17675	-0.100546	-0.0648718	-0.0798244	-0.289076	-0.293959	-0.10019	-0.114437	-0.00283813	-0.10073	-0.138987	-0.115058	-0.0286179	-0.0320015	-0.016367	-0.148975	-0.0746422	-0.16701	-0.117846	1.44506	-0.162384	-2.22302	Q13200	26S proteasome non-ATPase regulatory subunit 2 OS=Homo sapiens OX=9606 GN=PSMD2 PE=1 SV=3
0.313896	0.488876	0.407924	1.17369	1.10944	1.08354	1.51896	0.363886	-0.585854	0.123598	0.0279789	-0.27045	-0.500961	-0.0575237	-0.170889	-0.0873537	-0.286356	-0.434843	0.196433	-0.357672	0.04457	-0.424448	-0.531235	0.452047	-0.176155	-0.0287228	-0.120654	-0.447078	2.60653	0.31043	3.38031	P55036	26S proteasome non-ATPase regulatory subunit 4 OS=Homo sapiens OX=9606 GN=PSMD4 PE=1 SV=1
-0.228891	0.458319	0.0362597	0.52693	0.111918	0.0133476	0.4665	-0.277781	0.146608	0.407497	-0.0658779	-0.017457	-0.256142	-0.297411	0.0971451	0.211888	0.322514	-0.100384	0.334243	0.307381	0.325776	0.174547	0.393862	0.505007	0.58956	0.42345	0.26217	0.63543	2.92229	-0.254557	-3.67384	Q16401	26S proteasome non-ATPase regulatory subunit 5 OS=Homo sapiens OX=9606 GN=PSMD5 PE=1 SV=3
-0.403997	-0.359459	-0.0843534	0.132839	-0.408151	-0.554626	0.0839605	-0.655998	-0.492287	0.282463	-0.371449	-0.64894	-0.243786	-0.26865	-0.361757	-0.0644464	-0.0448952	-0.192129	-0.0606546	0.333553	-0.0837145	0.141655	0.0437622	0.381136	0.0395164	0.0956993	0.0628233	-0.0677633	1.44122	-0.143885	-2.21884	Q15008	26S proteasome non-ATPase regulatory subunit 6 OS=Homo sapiens OX=9606 GN=PSMD6 PE=1 SV=1
1.16406	0.95558	0.860868	-0.187817	0.576913	0.0351295	-0.279737	0.171604	0.145851	-0.179171	1.1322	0.256391	0.0184269	0.765934	0.357153	-0.387271	0.378611	-0.223732	-0.696004	0.179173	0.159108	0.408678	-0.0924015	-0.0663338	-0.158688	-0.447889	0.245597	0.168656	2.85077	-0.256178	-3.60778	P51665	26S proteasome non-ATPase regulatory subunit 7 OS=Homo sapiens OX=9606 GN=PSMD7 PE=1 SV=2
-0.998665	-1.05573	-0.507604	-0.392277	-0.636992	-0.555964	-0.21428	-0.545963	-0.65583	-0.402594	-0.362236	-0.879153	0.329983	-0.880766	-0.480085	-0.520862	-0.439653	-0.0352764	-0.0718698	0.0720215	-0.296357	-0.0403423	-0.319927	0.100969	-0.258064	-0.457268	0.0472269	-0.0970106	2.00875	-0.180887	-2.80561	P43686	26S proteasome regulatory subunit 6B OS=Homo sapiens OX=9606 GN=PSMC4 PE=1 SV=2
-0.696606	-0.572834	-0.652179	-0.190434	-0.423053	-0.343899	0.613198	-0.114014	-0.704407	0.169327	-0.247946	-0.115348	-0.945621	-0.830217	-0.45459	-0.305202	-0.0844669	0.0596523	-0.212811	0.275631	-0.0694227	0.128586	-0.00726891	0.328283	0.0458241	0.00213814	0.010787	0.0892553	1.3078	-0.101045	-2.0715	P62195	26S proteasome regulatory subunit 8 OS=Homo sapiens OX=9606 GN=PSMC5 PE=1 SV=1
-0.570482	-0.664358	-0.410419	0.108364	-0.0755167	0.00673103	1.11095	-0.0177441	-0.737288	0.344038	-0.224583	0.102389	-0.748192	-0.39205	-0.29336	-0.0182352	-0.339556	0.250765	0.723636	0.594122	0.136006	0.211542	0.112375	0.512339	-0.0433197	0.66083	0.0491076	-0.0173864	2.82509	0.737232	3.58401	P52758	2-iminobutanoate/2-iminopropanoate deaminase OS=Homo sapiens OX=9606 GN=RIDA PE=1 SV=1
-0.631954	-0.626514	-1.35437	-0.270199	-0.595332	-0.455418	0.515061	-0.178492	-0.879402	-0.151785	-0.322628	-0.448363	-0.871552	-1.02855	-0.913061	-0.538054	-0.430298	-0.250875	-0.132525	0.1591	-0.42521	-0.202581	-0.211288	0.23024	-0.216946	-0.116774	-0.116612	-0.280772	1.42543	-0.198908	-2.20164	Q5HYK3	2-methoxy-6-polyprenyl-1,4-benzoquinol methylase, mitochondrial OS=Homo sapiens OX=9606 GN=COQ5 PE=1 SV=2
-0.715857	-0.455532	-1.40742	-0.752304	-0.380849	-0.487759	0.179936	-0.504911	-0.368206	0.324802	-0.0596809	-0.0708628	-0.0667515	-0.564463	-0.964962	-0.240109	0.0196037	-0.0344524	-0.170835	0.0228138	-0.294869	0.0729656	0.0377274	0.10342	-0.290905	0.0496674	-0.102834	-0.0274935	1.71299	-0.278428	-2.50667	P21953	2-oxoisovalerate dehydrogenase subunit beta, mitochondrial OS=Homo sapiens OX=9606 GN=BCKDHB PE=1 SV=2
-0.644209	-0.914141	-2.91078	-1.1797	-0.622111	-0.828505	-0.383273	-0.677412	0.0735817	0.107996	-0.481283	-0.298965	-0.196976	-0.0961704	-1.51463	-0.360856	-0.527311	-0.0357513	-0.0387316	-0.568953	-0.693509	-0.231043	0.302456	-0.00758743	-0.550816	0.0485229	-0.101434	-0.224954	1.92378	0.511306	2.72098	Q9H2F3	3 beta-hydroxysteroid dehydrogenase type 7 OS=Homo sapiens OX=9606 GN=HSD3B7 PE=1 SV=2
0.842394	0.615723	-0.0790625	1.33399	0.507613	0.966393	0.695022	-0.0821266	0.175245	0.176134	0.189499	-0.0552111	-0.141504	-0.275316	-0.572645	0.172271	-0.00134277	0.128651	0.277364	0.273773	0.315238	0.343811	0.0860977	-0.0431213	0.401354	0.0257359	0.0558424	0.122602	4.08148	-0.444605	-4.72816	O95861	3'(2'),5'-bisphosphate nucleotidase 1 OS=Homo sapiens OX=9606 GN=BPNT1 PE=1 SV=1
-0.261831	-0.952646	-2.14355	-0.126495	-0.60085	-0.553486	-0.470305	0.0815296	-0.683388	0.031971	-0.0705299	-0.0283766	-0.382835	-0.321453	-1.27234	-0.084054	-0.278484	0.0685081	-0.226493	0.0231647	-0.30622	0.188171	0.251802	0.303226	0.0181923	0.201143	0.126985	-0.149856	1.85151	-0.302733	-2.64824	Q9Y3B7	39S ribosomal protein L11, mitochondrial OS=Homo sapiens OX=9606 GN=MRPL11 PE=1 SV=1
-0.562054	-1.20213	-1.84725	-0.137045	-0.65174	-0.561813	-0.255498	0.177084	-0.701252	0.0871811	0.132837	-0.215014	-0.287746	-0.818266	-1.26594	-0.034667	-0.242092	0.142513	0.0777063	-0.0631695	-0.0110273	0.0946865	-0.102539	0.278366	-0.028923	0.128778	0.289998	0.0850592	1.32543	-0.350685	-2.09124	Q6P1L8	39S ribosomal protein L14, mitochondrial OS=Homo sapiens OX=9606 GN=MRPL14 PE=1 SV=1
-0.237726	-0.960184	-1.95296	-0.315056	-0.465636	-0.399748	-0.148545	0.23579	-0.202587	0.107296	-0.186863	-0.255324	-0.00779152	-0.209801	-0.900757	-0.117652	-0.229761	0.0757847	0.0963049	0.0222206	-0.0716391	-0.103546	-0.0612621	0.166012	0.123514	0.138189	0.0217333	0.0758963	1.30329	-0.281781	-2.06643	Q9NRX2	39S ribosomal protein L17, mitochondrial OS=Homo sapiens OX=9606 GN=MRPL17 PE=1 SV=1
-0.226929	-0.743418	-1.54013	-0.265638	-0.622352	-0.450226	-0.103631	0.120934	-0.429913	-0.0793781	0.0352383	-0.197797	-0.321213	-0.329708	-1.02007	-0.161159	-0.0616913	0.10508	-0.0650511	0.210173	0.0653028	0.283827	0.00885582	0.380125	0.231882	0.1112	0.271588	0.197211	1.87379	-0.349349	-2.67075	Q6P161	39S ribosomal protein L54, mitochondrial OS=Homo sapiens OX=9606 GN=MRPL54 PE=1 SV=1
0.167641	-0.244959	-1.85872	0.567524	0.228654	0.0912724	0.702716	0.571539	-0.54261	0.56819	0.345953	0.0853777	0.143768	-0.224688	-0.720715	0.532025	0.716099	0.617134	0.452033	0.333757	0.744138	0.218868	0.399426	0.709625	0.339193	0.438593	0.814412	0.799884	1.3275	-0.471314	-2.09355	Q15125	3-beta-hydroxysteroid-Delta(8),Delta(7)-isomerase OS=Homo sapiens OX=9606 GN=EBP PE=1 SV=3
0.697008	0.880445	0.0534353	1.15602	0.495698	0.58131	0.690892	0.405458	0.104424	0.95525	0.467546	-0.368648	0.547495	-0.453192	-0.16783	1.11095	1.32386	0.987095	1.08181	0.778433	0.754472	0.659801	0.870846	1.17533	0.599659	1.06575	1.2608	0.755506	1.5614	0.350242	2.34796	P42765	3-ketoacyl-CoA thiolase, mitochondrial OS=Homo sapiens OX=9606 GN=ACAA2 PE=1 SV=2
-0.327534	-0.920509	-0.95086	-0.28072	-0.5579	-0.441505	-0.141641	0.0115967	-0.644142	-0.122936	-0.130993	-0.299302	-0.374411	-0.31288	-0.507936	-0.244874	-0.292263	-0.14773	-0.0742884	-0.055954	-0.223607	0.0338364	-0.0179405	0.147341	-0.145269	0.0542278	0.161584	-0.0483751	2.21497	-0.542516	-3.00752	P46783	40S ribosomal protein S10 OS=Homo sapiens OX=9606 GN=RPS10 PE=1 SV=1
-0.3267	-0.834455	-0.990453	-0.133095	-0.568534	-0.376923	-0.16701	0.0357132	-0.58637	-0.138601	0.442932	-0.341083	-0.349991	-0.70162	-0.473372	-0.0650091	-0.280569	-0.00755119	0.0188074	-0.0830212	-0.108924	0.0531921	-0.216675	0.182959	-0.0926991	0.0593529	0.408023	-0.0246725	2.60998	-0.580737	-3.38355	P62280	40S ribosomal protein S11 OS=Homo sapiens OX=9606 GN=RPS11 PE=1 SV=3
-0.131336	-0.726343	-1.50863	0.0913334	-0.531026	-0.408527	-0.0696478	0.169973	-0.310823	0.0266457	-0.0508881	-0.0722532	-0.187584	-0.103895	-1.06993	-0.0810862	0.158249	0.0991611	0.0719366	0.136782	0.101211	0.0845642	0.0855484	0.286016	0.13076	0.23777	0.254592	0.20552	2.0089	-0.452698	-2.80576	P25398	40S ribosomal protein S12 OS=Homo sapiens OX=9606 GN=RPS12 PE=1 SV=3
-0.0746593	-0.725504	-2.54053	-0.216764	-0.226924	0.00858498	0.271485	0.288147	-0.274208	-0.00124741	0.194609	-0.0531931	-0.301216	-0.326326	-1.01195	-0.0669203	0.142887	0.199301	0.0692339	0.269215	0.0503492	0.336683	0.101234	0.435833	0.193481	0.133884	0.637389	0.291574	3.31955	-0.52355	-4.0376	P62277	40S ribosomal protein S13 OS=Homo sapiens OX=9606 GN=RPS13 PE=1 SV=2
-0.0260868	-0.685217	-1.25172	0.0509205	-0.368752	-0.202688	0.205207	0.293491	-0.693394	0.057991	-0.0132923	-0.269753	-0.49313	-0.14584	-1.02003	0.0565157	0.111061	0.0453148	0.298253	0.113203	0.216733	0.12007	0.0892735	0.221411	0.154551	0.0953808	0.368009	0.302676	1.86977	-0.610745	-2.6667	P62263	40S ribosomal protein S14 OS=Homo sapiens OX=9606 GN=RPS14 PE=1 SV=3
-0.54644	-1.33975	-2.08939	-0.244267	-0.865561	-0.683994	-0.386558	0.0684338	-0.366657	0.00188065	0.111982	-0.407561	-0.343645	-0.833311	-1.30321	-0.197167	-0.427269	0.0428829	-0.235484	-0.0195446	-0.319362	0.172979	-0.0566463	0.235432	0.0142364	0.168346	0.285153	-0.203816	2.61534	-0.535062	-3.38857	P62841	40S ribosomal protein S15 OS=Homo sapiens OX=9606 GN=RPS15 PE=1 SV=2
-0.132286	-0.620226	-2.47607	0.291531	0.579965	0.394077	0.374579	0.40658	0.139328	-0.0507526	0.281815	0.13024	0.443289	-0.397694	-1.66225	1.06307	0.0615234	0.485611	0.790986	0.360199	1.24487	-0.029604	0.15538	0.329115	1.38898	0.0787239	0.780614	1.38478	2.86581	-0.391746	-3.62169	P62244	40S ribosomal protein S15a OS=Homo sapiens OX=9606 GN=RPS15A PE=1 SV=2
-0.0989227	-0.739994	-0.816314	0.333235	-0.201636	-0.338999	-0.0467062	0.0899963	-0.353014	0.279707	0.0256042	-0.222714	-0.0768547	0.13604	-0.599318	0.139981	0.325211	0.21772	0.285354	0.085844	0.41348	0.534348	0.0494061	0.390572	0.343439	0.200996	0.471408	0.388383	2.18223	-0.37335	-2.97576	P62249	40S ribosomal protein S16 OS=Homo sapiens OX=9606 GN=RPS16 PE=1 SV=2
-0.274624	-0.699306	-2.47738	0.100695	-0.310267	-0.0767155	0.235009	0.258543	-0.755272	0.21826	0.177834	-0.668231	-0.466444	-0.534765	-1.61593	0.0035696	0.0557976	0.348396	0.361197	0.256563	0.128037	0.700136	0.0900478	0.28046	0.119839	0.335743	0.657855	0.282607	2.73453	-0.489304	-3.49991	P08708	40S ribosomal protein S17 OS=Homo sapiens OX=9606 GN=RPS17 PE=1 SV=2
-0.38892	-0.714308	-1.50427	0.125021	-0.139838	0.303232	0.182364	0.378973	-0.232695	0.302885	0.0684338	-0.0257368	-0.130634	-0.442732	-0.782625	0.0618067	-0.205523	0.223021	0.379792	0.393785	0.0149527	0.359871	0.266123	0.298229	-0.0331402	0.465883	0.382585	0.00382709	1.7487	-0.552121	-2.54345	P62269	40S ribosomal protein S18 OS=Homo sapiens OX=9606 GN=RPS18 PE=1 SV=3
-0.41572	-1.13929	-2.2525	-0.675203	-0.833331	-0.853975	-0.433414	0.0643063	-0.523762	-0.115826	0.0455036	-0.301404	-0.371584	-0.422459	-1.12965	-0.193744	-0.28904	-0.0660229	-0.15388	-0.0113144	-0.253871	-0.0286407	-0.0692825	0.170403	-0.0716782	0.0441093	0.129758	-0.0517893	2.67147	-0.474695	-3.44111	P39019	40S ribosomal protein S19 OS=Homo sapiens OX=9606 GN=RPS19 PE=1 SV=2
-0.158852	-0.711617	-1.99216	0.138285	-0.361815	-0.262842	-0.0100317	0.136246	-0.327904	-0.0232372	0.0913544	-0.236506	-0.362988	0.0851002	-1.27517	-0.197768	-0.01194	-0.0369186	0.317281	0.152632	-0.204688	0.12059	-0.0190525	0.19858	-0.0963993	0.108879	0.346341	-0.0869398	2.25807	-0.609188	-3.04917	P15880	40S ribosomal protein S2 OS=Homo sapiens OX=9606 GN=RPS2 PE=1 SV=2
-0.60718	-1.12499	-0.800138	-0.213387	-0.678805	-0.364862	-0.150147	-0.00790024	-0.568773	0.00158119	-0.0948982	-0.448783	-0.275227	-1.0652	-0.552698	0.0721254	-0.44449	0.0373135	-0.176465	-0.134859	-0.184432	0.0690899	-0.176319	0.350988	0.11825	0.105133	0.279193	-0.0169554	1.96547	-0.750689	-2.76262	P60866	40S ribosomal protein S20 OS=Homo sapiens OX=9606 GN=RPS20 PE=1 SV=1
-0.0519257	-0.60643	-2.26812	-0.488251	-0.622821	-0.400692	-0.168986	0.53825	-0.261236	0.0409641	-0.00152397	-0.0907316	-0.162214	-0.0354538	-1.01218	-0.0941477	0.0640068	0.0695896	0.00113201	0.204832	-0.154555	-0.0204754	0.0755043	0.32749	0.206949	0.134285	0.254115	-0.0486917	3.99491	-0.50278	-4.64977	P62266	40S ribosomal protein S23 OS=Homo sapiens OX=9606 GN=RPS23 PE=1 SV=3
-0.031065	-0.594427	-2.26673	0.270861	-0.125951	0.0914898	0.135203	0.399315	-0.279768	0.0221634	0.258253	0.121863	-0.198954	-0.0330334	-1.13108	0.00777912	0.180046	0.0852661	0.122649	0.287178	0.209128	0.259657	-0.0271473	0.28043	0.322649	0.217918	0.490283	0.329946	2.35678	-0.697408	-3.14393	P62851	40S ribosomal protein S25 OS=Homo sapiens OX=9606 GN=RPS25 PE=1 SV=1
-0.432142	-1.49266	-3.42333	-0.00772476	-0.712499	-0.381508	-0.144507	0.246067	-0.503796	-0.0041256	-0.0427761	-0.0311136	-0.221556	-0.303745	-1.32213	-0.306186	-0.273083	0.127052	-0.00454426	-0.0415268	-0.0406008	0.206381	-0.0861778	0.247726	0.299215	0.267471	0.304288	0.0225801	1.6087	-0.43267	-2.39794	P62854	40S ribosomal protein S26 OS=Homo sapiens OX=9606 GN=RPS26 PE=1 SV=3
-0.169001	-0.667973	-1.90494	-0.413147	-0.534078	-0.505613	-0.139333	0.304829	-0.237242	-0.127321	0.175688	-0.239703	-0.351912	-0.637552	-1.0737	-0.0604067	-0.291002	0.0323181	-0.172168	0.0714798	-0.112016	0.195938	-0.00478935	0.265903	0.00652885	0.086319	0.283441	0.070487	2.59464	-0.595158	-3.36916	P23396	40S ribosomal protein S3 OS=Homo sapiens OX=9606 GN=RPS3 PE=1 SV=2
-0.45978	-0.948799	-1.26397	-0.211832	-0.349935	-0.325558	-0.0696497	0.147312	-0.454807	0.050333	0.108618	-0.299245	-0.19351	-0.476547	-0.734131	-0.134459	-0.112295	-0.0175762	0.0801516	0.0170364	-0.0975504	-0.15995	-0.0945416	0.221714	-0.0734043	0.0556889	0.124705	0.0268145	1.56643	-0.394058	-2.35329	P61247	40S ribosomal protein S3a OS=Homo sapiens OX=9606 GN=RPS3A PE=1 SV=2
-0.785664	-0.915661	0.403644	-0.0137005	0.309739	-0.455093	-0.176669	-1.05922	0.114758	0.577957	0.0660534	0.256707	0.493015	-0.41354	-0.11488	0.0670004	0.292297	-0.0923252	-0.159968	0.513321	0.537646	0.359854	0.412176	-0.479008	0.251486	0.0568924	0.842183	0.700774	2.83212	-0.498396	-3.59052	P62701	40S ribosomal protein S4, X isoform OS=Homo sapiens OX=9606 GN=RPS4X PE=1 SV=2
-0.78304	0.496654	0.117777	0.305496	0.287032	0.563435	1.3499	-0.745273	0.0399227	-0.109152	-0.00629997	0.843726	0.804121	-0.317761	0.671124	-1.28147	-0.601757	-0.533287	-0.0169916	0.141161	-0.955802	-0.183329	-0.258942	0.325636	-1.07402	-0.424953	-0.233203	-0.635057	1.75238	-0.480896	-2.54723	P46782	40S ribosomal protein S5 OS=Homo sapiens OX=9606 GN=RPS5 PE=1 SV=4
0.0461159	0.222048	-0.0938082	0.0573368	0.241256	0.0277405	-0.106229	-0.0467072	0.118698	0.152653	0.0391483	-0.578872	-0.0870686	-0.0189743	-0.376467	0.410226	0.0480633	-0.128185	0.305566	0.243696	0.682532	0.501305	0.146372	-0.0797367	0.874668	0.289341	0.0416536	0.926877	1.31178	-0.405039	-2.07597	P62753	40S ribosomal protein S6 OS=Homo sapiens OX=9606 GN=RPS6 PE=1 SV=1
-0.0883255	-0.485271	-0.450639	-0.0240936	0.044486	0.174812	-0.0321646	-0.348726	-0.00208855	0.0397434	0.314524	-0.0185595	-0.289089	0.0327244	-0.24102	0.263856	0.178169	0.0960083	0.417527	-0.2292	0.254121	0.0435925	0.239708	-0.206202	0.59536	0.33898	0.473586	0.49508	1.7207	-0.72317	-2.51462	P62241	40S ribosomal protein S8 OS=Homo sapiens OX=9606 GN=RPS8 PE=1 SV=2
-0.0713558	0.00837517	-0.782237	-0.160591	-0.257424	-0.131569	-0.441607	0.0031147	-0.222498	0.171038	-0.0463696	-0.185124	-0.130581	-0.209835	-0.588028	0.0747557	0.0145378	0.207796	0.227979	0.0766506	0.0185575	0.275454	0.303778	0.295954	0.144068	0.0922852	0.0880117	0.0492449	1.93775	-0.435526	-2.73496	P46781	40S ribosomal protein S9 OS=Homo sapiens OX=9606 GN=RPS9 PE=1 SV=3
0.617739	-0.150024	1.94218	0.59959	0.737254	0.32074	0.544303	-0.0621319	1.04645	0.0475731	0.453699	0.378539	-0.134321	-0.149406	1.30906	0.638404	0.159636	0.102859	0.258546	0.229828	0.178756	0.4541	0.187872	-0.124474	0.275312	0.0825825	-0.229505	0.224788	2.20546	-0.372005	-2.99831	P08865	40S ribosomal protein SA OS=Homo sapiens OX=9606 GN=RPSA PE=1 SV=4
-0.132788	-0.470438	0.0787859	-0.219431	0.126773	-0.0392761	0.0520315	-0.411272	-0.205778	0.306616	0.117889	-0.13524	-0.154526	0.500227	-0.130297	0.550038	0.264975	0.115921	0.23404	0.146248	0.735801	0.195677	0.236334	0.0331364	0.629446	0.406536	0.18641	0.517926	1.43872	-0.392433	-2.21613	P80404	4-aminobutyrate aminotransferase, mitochondrial OS=Homo sapiens OX=9606 GN=ABAT PE=1 SV=3
-0.278547	0.206017	0.576476	0.162899	-0.00218868	0.386763	-0.0548735	-0.574766	0.0939541	-0.182077	0.215837	-0.300202	0.411465	-0.726149	0.478367	-0.383422	-0.775705	0.0493088	-0.324611	-0.0668201	-0.428691	-0.319038	-0.48243	0.185629	-0.521677	-0.216364	-0.25064	-0.639049	2.27522	0.635341	3.06569	Q96IR7	4-hydroxyphenylpyruvate dioxygenase-like protein OS=Homo sapiens OX=9606 GN=HPDL PE=1 SV=1
-0.281338	-0.158998	-0.458407	-0.547413	-0.79692	-0.762791	-0.535523	-0.497761	-0.412041	-0.00831604	-0.0818062	-0.2189	-0.046175	-0.166983	-0.295765	-0.161477	-0.0160236	-0.0040226	-0.146804	-0.0224762	-0.0263128	-0.0723705	-0.164701	-0.1112	-0.278765	0.0751381	-0.0822268	-0.121852	1.78795	-0.294098	-2.58365	Q8TCD5	5'(3')-deoxyribonucleotidase, cytosolic type OS=Homo sapiens OX=9606 GN=NT5C PE=1 SV=2
0.475241	0.79706	0.333421	-0.308827	-0.36258	-0.52807	0.302999	0.112793	0.642504	0.104448	0.179451	0.0938463	-0.00938034	0.210228	0.154593	0.674614	0.520447	-0.0665264	0.296367	0.50914	0.949439	0.307747	0.62504	0.0799465	0.871624	0.387329	0.440497	1.03963	2.51428	-0.31785	-3.29351	O43422	52 kDa repressor of the inhibitor of the protein kinase OS=Homo sapiens OX=9606 GN=THAP12 PE=1 SV=2
0.301535	-0.010519	0.0017252	-0.132986	0.266316	0.266468	-0.0108957	0.195658	0.0320454	0.487776	0.086153	-0.488078	-0.490522	0.097086	-0.092617	0.446467	0.560085	1.08892	0.576606	0.476843	0.588559	0.937325	0.51873	0.689568	0.6549	0.702866	0.600501	0.817378	3.79211	-0.319268	-4.46623	Q8IZH2	5'-3' exoribonuclease 1 OS=Homo sapiens OX=9606 GN=XRN1 PE=1 SV=1
0.283371	0.635765	0.625684	0.0960674	0.181972	0.884504	0.0293894	-0.00592804	0.106157	-0.196463	-0.344448	0.500279	-0.0863018	0.411671	0.0765915	-0.0825644	-0.0252552	0.399895	-0.342978	0.462671	-0.0924654	-0.566967	-0.375061	-0.604399	-0.229622	-0.58526	-0.575912	-0.279492	1.60733	0.404327	2.3965	Q00013	55 kDa erythrocyte membrane protein OS=Homo sapiens OX=9606 GN=MPP1 PE=1 SV=2
-0.882172	-1.05143	-1.97019	-0.442348	-1.17375	-0.971437	-0.308637	-0.345116	-0.832905	-0.841173	-0.779369	-0.730279	-0.38055	-0.832876	-1.2514	-0.6197	-0.346735	-0.46537	-0.441348	-0.55431	-0.53283	-0.0878143	-0.608355	-0.510406	-0.582277	-0.717033	-0.526484	-0.402423	4.15706	-0.414931	-4.79662	Q9Y478	5'-AMP-activated protein kinase subunit beta-1 OS=Homo sapiens OX=9606 GN=PRKAB1 PE=1 SV=4
-0.363434	-1.01623	-1.53927	-0.313488	-0.492599	-0.57411	-0.0501356	0.106995	-0.434063	0.00338364	-0.0975647	-0.299562	-0.221064	-0.286585	-0.928967	0.0426855	-0.232527	-0.0256824	0.0355291	-0.0574055	-0.086772	-0.0950928	-0.0382576	0.254164	0.010397	0.19775	0.178214	0.133082	2.21517	0.340529	3.00771	O43741	5'-AMP-activated protein kinase subunit beta-2 OS=Homo sapiens OX=9606 GN=PRKAB2 PE=1 SV=1
-0.162621	-0.698164	-1.89718	0.0770473	-0.482831	-0.446224	-0.122685	0.329662	-0.259136	0.109779	-0.139011	-0.1634	-0.327988	-0.216124	-0.948271	0.121667	0.108795	0.176729	0.168853	0.21632	0.145967	0.146124	0.130318	0.439682	0.131403	0.366976	0.164227	-0.131701	3.69012	-0.314282	-4.3739	P54619	5'-AMP-activated protein kinase subunit gamma-1 OS=Homo sapiens OX=9606 GN=PRKAG1 PE=1 SV=1
-0.449694	-0.840681	-1.78418	-0.00959969	-0.729136	-0.397684	-0.169187	-0.0983124	-0.152567	0.114651	-0.081604	0.0193052	-0.109184	-0.575571	-0.886005	0.233516	-0.0692768	0.238205	-0.191932	-0.115852	0.216321	0.343809	0.0450706	0.405117	0.467527	0.489016	0.200934	0.430799	1.38393	-0.314331	-2.15613	Q9UGJ0	5'-AMP-activated protein kinase subunit gamma-2 OS=Homo sapiens OX=9606 GN=PRKAG2 PE=1 SV=1
-0.449562	-0.806593	-1.70686	-0.147064	-0.596282	-0.605659	-0.0806818	0.132278	-0.292189	0.0354462	0.0504246	-0.268268	-0.116224	-0.840033	-1.03053	-0.107556	-0.255707	0.0723972	-0.154048	0.125265	-0.127652	0.085968	0.0513325	0.256578	0.117725	0.279156	0.381104	0.00074482	5.57022	-0.550344	-6.0963	Q5TFE4	5'-nucleotidase domain-containing protein 1 OS=Homo sapiens OX=9606 GN=NT5DC1 PE=1 SV=1
0.13629	-0.250957	-0.729526	0.059185	-0.633309	-0.401028	0.12037	0.238632	-0.623222	-0.116764	0.0149536	0.0295668	-0.503817	-0.216776	-0.442974	-0.0190783	-0.108784	-0.104399	0.0450869	0.0623379	0.0692644	0.000581741	0.0330925	0.274225	0.186264	0.119972	0.229098	0.167573	2.68234	0.50547	3.45126	O14841	5-oxoprolinase OS=Homo sapiens OX=9606 GN=OPLAH PE=1 SV=3
-0.305773	-0.916788	-2.41324	-0.162901	-0.619542	-0.676609	-0.332543	0.0797729	-0.501406	-0.100464	0.113157	-0.131	-0.267612	-0.444746	-1.13713	-0.260041	-0.22221	-0.12533	-0.104457	-0.0189056	-0.0905695	-0.0867252	-0.0444298	0.146814	0.0188637	0.109734	0.14421	0.115493	2.22749	-0.378864	-3.01964	P10155	60 kDa SS-A/Ro ribonucleoprotein OS=Homo sapiens OX=9606 GN=RO60 PE=1 SV=2
-0.0287361	-0.4741	-2.58081	0.288364	-0.131841	-0.146427	0.297656	0.359919	-0.157558	-0.00537109	0.00502396	0.0542135	-0.0630913	-0.0510368	-1.34498	-0.0555925	0.188652	0.275991	0.179173	0.339388	0.307092	0.617485	-0.00595093	0.508179	0.200022	0.244604	0.548059	0.300681	2.82297	-0.501991	-3.58204	P05388	60S acidic ribosomal protein P0 OS=Homo sapiens OX=9606 GN=RPLP0 PE=1 SV=1
0.0138264	-0.507275	-2.10936	-0.299917	-0.353856	-0.232218	0.0782461	0.276785	-0.250151	0.143925	0.111883	-0.10468	-0.173418	-0.118181	-0.998877	0.117112	0.0457363	0.07621	0.0632849	0.210667	0.0583391	0.477406	0.137375	0.404753	0.100185	0.236631	0.420705	0.272744	2.51523	-0.529051	-3.29441	P05386	60S acidic ribosomal protein P1 OS=Homo sapiens OX=9606 GN=RPLP1 PE=1 SV=1
-0.0655613	-0.533276	-1.95777	-0.00198364	-0.0739546	-0.264763	0.110847	0.7946	-0.779591	-0.13695	0.0952053	-0.416873	-0.558691	-0.167591	-1.02805	0.0363131	0.434673	0.00143242	0.0522242	-0.00959396	0.0471029	0.847229	-0.0919895	0.249369	0.365025	0.562635	0.494327	0.188575	2.98948	-0.68888	-3.73572	P27635	60S ribosomal protein L10 OS=Homo sapiens OX=9606 GN=RPL10 PE=1 SV=4
0.00102806	-0.565361	-2.97095	-0.578844	-0.17903	-0.0411835	0.298182	0.51018	-0.23152	0.0443993	0.253126	0.125247	-0.34086	-0.0213718	-1.39848	-0.197087	0.183964	0.10442	0.37831	0.273151	0.1785	0.271746	0.235552	0.426266	0.702229	0.449366	0.715581	0.06532	2.47165	-0.475972	-3.2532	P62906	60S ribosomal protein L10a OS=Homo sapiens OX=9606 GN=RPL10A PE=1 SV=2
-0.650404	-1.32887	-2.48878	0.264105	-0.616775	-0.812614	-0.299373	-0.164448	0.501041	-0.0422382	-0.209803	0.219453	0.579248	-1.09765	-1.22214	0.152741	-0.453194	0.0992813	-0.38761	-0.0589523	0.299304	0.513105	0.0233631	0.313511	-0.133707	0.00367928	0.0773325	0.1836	2.01627	-0.281247	-2.81306	P62913	60S ribosomal protein L11 OS=Homo sapiens OX=9606 GN=RPL11 PE=1 SV=2
0.076973	-0.0909615	-1.79542	-0.421532	-0.240262	-0.112061	0.304132	0.40896	-0.39691	0.0801563	0.291418	0.258523	-0.108992	-0.395943	-0.845446	-0.0785856	0.211304	0.222452	0.449571	0.0313835	0.0184565	0.27747	0.0160179	0.452799	-0.0276089	0.358667	0.663285	-0.0971022	1.90407	-0.515043	-2.70121	P30050	60S ribosomal protein L12 OS=Homo sapiens OX=9606 GN=RPL12 PE=1 SV=1
0.448114	0.284748	-0.710042	-0.0131149	-0.722045	-0.848852	-0.457803	0.40867	-0.0698872	0.165112	-0.113855	-0.582297	-0.152885	-0.367138	-0.300945	0.225251	0.686764	0.145054	-0.137975	0.0238037	0.193852	0.287193	0.131878	0.169302	0.081646	0.116251	0.332829	-0.0113611	1.69576	-0.56762	-2.48884	P26373	60S ribosomal protein L13 OS=Homo sapiens OX=9606 GN=RPL13 PE=1 SV=4
-0.0217628	-0.792589	-2.00772	0.0764122	-0.309735	-0.24291	0.0751162	0.493744	-0.756113	0.0898857	0.0354919	-0.0110807	-0.38299	-0.166382	-1.22727	-0.0871038	0.252489	0.115496	0.0605879	0.262918	0.141257	0.115446	0.0344219	0.340151	0.138376	0.352983	0.438787	0.303409	2.12797	-0.521185	-2.92289	P40429	60S ribosomal protein L13a OS=Homo sapiens OX=9606 GN=RPL13A PE=1 SV=2
-0.30678	-0.41292	-0.396636	-0.0518761	-0.345853	-0.304911	0.0245485	0.144196	-0.660927	-0.0119762	0.0233746	-0.38621	-0.244848	0.440138	-0.300726	-0.142941	0.0280972	-0.0820789	0.152722	0.0207291	-0.143954	0.193684	-0.0920448	0.169987	-0.0417614	0.0908604	0.242278	-0.183646	1.96747	-0.531616	-2.76462	P50914	60S ribosomal protein L14 OS=Homo sapiens OX=9606 GN=RPL14 PE=1 SV=4
0.0752544	-0.466482	-0.868953	0.239851	-0.0465097	-0.135998	0.186883	0.426304	-0.48299	0.211287	0.14134	-0.0459623	-0.0234642	-0.111044	-0.631693	0.307866	0.338087	0.26862	0.145885	0.345337	0.348569	0.403269	0.210007	0.566689	0.335022	0.333361	0.491107	0.354779	1.61496	-0.612241	-2.40453	P18621	60S ribosomal protein L17 OS=Homo sapiens OX=9606 GN=RPL17 PE=1 SV=3
-0.0342712	-0.447363	-1.93834	0.246357	-0.170289	0.0422859	0.188846	0.501223	-0.258305	0.146046	0.129074	-0.0476809	-0.195305	0.0892754	-1.25389	-0.0812845	0.201365	0.16938	0.343436	0.341347	0.0859137	0.310827	0.25618	0.446865	0.045351	0.393259	0.643138	0.258464	1.64884	-0.577918	-2.44002	Q07020	60S ribosomal protein L18 OS=Homo sapiens OX=9606 GN=RPL18 PE=1 SV=2
0.0181847	-0.87122	-2.39382	0.254461	-0.271665	-0.25831	0.133414	0.357683	-0.420332	0.223101	0.0488644	0.436463	0.00765991	-0.309265	-1.2363	-0.188802	0.226162	0.327972	0.155686	0.150557	0.350272	0.51231	0.248705	0.430479	0.0512905	0.514269	0.583596	0.276387	1.31525	-0.360181	-2.07986	Q02543	60S ribosomal protein L18a OS=Homo sapiens OX=9606 GN=RPL18A PE=1 SV=2
-0.297083	-0.785612	-2.69445	0.451948	-0.201886	0.0973454	0.0464773	0.465527	-0.274347	0.0374069	0.159462	0.00278187	-0.26712	-0.30521	-1.45573	-0.0547819	0.23435	0.138016	0.451407	0.26646	0.221353	-0.0248394	0.159109	0.232353	0.426487	0.489269	0.586316	0.332833	1.9703	-0.379509	-2.76743	P84098	60S ribosomal protein L19 OS=Homo sapiens OX=9606 GN=RPL19 PE=1 SV=1
-1.14748	-1.30996	-1.83768	0.165659	-0.561057	-0.417606	-0.617572	-0.357977	-1.1583	-0.0303192	-0.023138	-1.17428	-0.791245	-1.28523	-1.31511	-0.494924	-0.241758	-0.513592	-0.0041399	-0.361622	-0.189881	4.06353	-0.477066	-0.0948124	-0.134138	-0.101322	-0.00485897	-0.0592108	2.02126	-0.529177	-2.818	P46778	60S ribosomal protein L21 OS=Homo sapiens OX=9606 GN=RPL21 PE=1 SV=2
-0.0992908	-0.567673	-1.49173	0.684313	-0.316665	-0.366995	0.23335	0.0783596	-0.31394	0.428196	0.0673141	-0.245353	0.122871	-0.639723	-1.07054	0.326543	-0.0638294	0.367844	0.443856	0.30283	0.417598	0.329588	0.189308	0.594681	0.237213	0.483995	0.619321	0.353295	2.5511	-0.268001	-3.32822	P35268	60S ribosomal protein L22 OS=Homo sapiens OX=9606 GN=RPL22 PE=1 SV=2
-0.0623817	0.0376415	-0.926213	0.239653	-0.515845	-0.227083	0.100678	0.35108	-0.317698	0.11792	0.313465	-0.461993	-0.35331	-0.136267	-0.16515	0.283526	0.3297	0.248377	0.110507	-0.0933342	0.642846	0.329657	-0.00284767	0.459993	0.240305	0.396816	0.610055	0.533317	3.13855	-0.469612	-3.87244	P62829	60S ribosomal protein L23 OS=Homo sapiens OX=9606 GN=RPL23 PE=1 SV=1
0.0497074	-0.487364	-1.86623	0.555756	-0.215848	-0.0638313	0.258407	0.462122	-0.0873051	0.517851	0.284853	-0.332604	0.004076	-0.308519	-1.04835	0.320201	0.310293	0.759909	0.620193	0.102577	-0.0302877	0.50318	0.232901	0.679647	-0.00630951	0.573309	0.867848	0.0532675	1.71209	-0.450862	-2.50573	P62750	60S ribosomal protein L23a OS=Homo sapiens OX=9606 GN=RPL23A PE=1 SV=1
0.0474796	-0.311279	-1.82908	0.578875	-0.054883	0.0895081	-0.182391	0.439224	-0.609316	-0.0087471	0.0329247	-0.67645	-0.627991	0.0440903	-1.6665	0.226054	0.2164	0.0543346	0.31	0.0900021	0.529435	0.323374	-0.146526	0.269131	0.220547	0.167797	0.624738	0.673003	1.77431	-0.61353	-2.56971	P83731	60S ribosomal protein L24 OS=Homo sapiens OX=9606 GN=RPL24 PE=1 SV=1
-0.0767498	-0.918186	-1.96757	-0.128767	-0.446925	-0.344011	0.0202894	0.323502	-0.497295	-0.0266533	0.00984573	-0.131488	-0.380592	-0.0403042	-1.00736	-0.0926123	0.0748253	0.0616417	0.115935	0.116028	0.041173	0.08321	-0.0710506	0.271736	0.118799	0.22654	0.32783	0.20482	1.66066	-0.602195	-2.45236	P61254	60S ribosomal protein L26 OS=Homo sapiens OX=9606 GN=RPL26 PE=1 SV=1
0.190504	-0.210819	-2.41087	0.447458	-0.204158	-0.20285	0.244821	0.576229	-0.740696	0.308207	0.141296	-0.23973	-0.14308	-0.0420284	-1.26536	0.048749	0.505867	0.260588	0.380841	0.637278	0.257678	0.455273	0.32762	0.578499	0.352161	0.417671	0.655343	0.396319	1.59786	-0.930934	-2.38653	Q9UNX3	60S ribosomal protein L26-like 1 OS=Homo sapiens OX=9606 GN=RPL26L1 PE=1 SV=1
0.129255	-0.257662	-1.11905	0.29229	-0.203357	-0.130711	0.248742	0.364199	-0.117311	0.170042	0.154438	-0.0936804	-0.0803299	-0.3148	-0.72221	0.209865	0.242996	0.281885	0.572555	0.220194	0.384963	0.362997	0.163898	0.401373	0.104027	0.348639	0.774238	0.450126	2.68637	-0.549581	-3.45502	P61353	60S ribosomal protein L27 OS=Homo sapiens OX=9606 GN=RPL27 PE=1 SV=2
0.257137	-0.11627	-2.1564	0.827524	-0.152446	-0.148899	0.214494	0.454153	-0.533907	0.240852	0.277992	-0.608026	-0.335295	-0.0743923	-1.41588	0.400292	0.828306	0.133451	0.498876	0.11447	0.589084	0.244848	0.118464	0.456512	0.0710545	0.307861	0.822534	0.549792	2.7149	-0.512895	-3.48163	P46776	60S ribosomal protein L27a OS=Homo sapiens OX=9606 GN=RPL27A PE=1 SV=2
-0.591547	-0.732059	-1.26986	0.186392	-0.958148	-0.88448	-0.349887	-0.0099411	-0.820396	0.0664272	0.0556831	-0.393228	-0.436584	-0.429808	-0.798126	0.00942135	-0.332613	0.131302	0.132325	-0.0803719	0.175183	0.236609	-0.0918064	0.258205	0.0251484	0.182556	0.289783	0.158492	1.77172	-0.523783	-2.56706	P46779	60S ribosomal protein L28 OS=Homo sapiens OX=9606 GN=RPL28 PE=1 SV=3
0.508303	0.169697	-0.210507	1.11466	0.278987	0.321142	0.552413	0.607485	-0.138281	0.549944	0.264524	-0.159596	0.312334	0.375145	-0.33695	0.718287	0.746145	0.524982	0.719632	0.34272	0.914763	0.421621	0.121553	0.660275	0.375921	0.422256	0.753341	0.741513	2.07151	-0.532838	-2.86755	P47914	60S ribosomal protein L29 OS=Homo sapiens OX=9606 GN=RPL29 PE=1 SV=2
-0.60907	-1.16186	-1.43433	0.0103855	-0.526793	-0.843199	-0.847388	-0.575491	0.0275497	0.434519	0.0377979	0.04877	-0.186226	0.00362205	-0.886335	0.274245	0.425348	0.620827	-0.147811	0.277929	0.349582	1.12752	0.0784874	0.42012	0.135988	0.0727215	0.496034	0.2825	2.21519	-0.521012	-3.00773	P39023	60S ribosomal protein L3 OS=Homo sapiens OX=9606 GN=RPL3 PE=1 SV=2
0.479303	-0.124748	-3.10284	0.411974	-0.00954723	0.075367	0.492944	0.708193	-0.644623	0.604467	0.331568	0.147845	0.193348	0.485418	-1.30409	0.340486	0.674515	0.613817	0.722178	0.182405	0.67834	0.272474	0.130539	0.841637	0.574123	0.846958	1.01204	0.845006	2.06884	-0.644362	-2.86493	P62899	60S ribosomal protein L31 OS=Homo sapiens OX=9606 GN=RPL31 PE=1 SV=1
-0.169128	-0.735334	-1.7174	0.162962	-0.394006	-0.235712	-0.148618	0.227524	-0.927425	0.163063	-0.000406265	-0.300084	-0.317585	-0.097208	-0.989206	-0.0950708	0.0251293	0.0647602	0.278083	0.211769	0.0452223	-0.0579987	0.124567	0.322735	0.080698	0.205015	0.301646	0.134645	2.60798	-0.393656	-3.38167	P62910	60S ribosomal protein L32 OS=Homo sapiens OX=9606 GN=RPL32 PE=1 SV=2
0.0159092	-0.444601	-2.57311	0.247082	-0.305299	-0.0646229	0.204515	0.351269	-0.334444	0.0961666	-0.0504208	-0.206038	-0.145161	0.0555878	-1.26583	-0.133889	0.0853329	0.175795	0.190845	0.0260315	0.059453	0.397188	0.0131054	0.323828	-0.220922	0.270351	0.44242	0.193353	1.81088	-0.594053	-2.60702	P42766	60S ribosomal protein L35 OS=Homo sapiens OX=9606 GN=RPL35 PE=1 SV=2
-0.187429	-0.677071	-0.908547	0.389231	-0.169202	-0.136307	0.00144291	0.236584	-0.0926495	0.0285358	0.143187	-0.140857	-0.0879421	-0.300888	-0.733599	0.00921535	-0.318052	0.0182724	0.105548	-0.0123405	0.11736	0.274866	-0.0363789	0.229984	0.133585	0.177576	0.307242	0.0871668	3.49448	-0.61765	-4.19658	P18077	60S ribosomal protein L35a OS=Homo sapiens OX=9606 GN=RPL35A PE=1 SV=2
-0.213669	-0.662107	-2.30208	0.158182	-0.134898	-0.0915794	0.306247	0.410046	-0.222748	-0.00782585	0.386539	-0.276801	-0.265493	-0.704321	-1.0119	-0.168447	-0.0379696	0.116945	0.357512	0.142118	-0.115996	0.382643	0.0226097	0.350586	0.17046	0.357306	0.831903	-0.0626802	1.54762	-0.293643	-2.33331	Q9Y3U8	60S ribosomal protein L36 OS=Homo sapiens OX=9606 GN=RPL36 PE=1 SV=3
-0.469007	-1.36138	-2.04663	-0.60532	-0.838775	-0.837252	-0.401612	0.0409718	-0.536146	0.0659771	-0.0963039	-0.300622	-0.301516	-1.22912	-1.15824	-0.184997	-0.369982	-0.0348816	-0.195998	0.021162	-0.187045	0.105022	0.0315456	0.263475	-0.0829964	0.226122	0.24702	0.0486898	3.97081	-0.856117	-4.62796	Q969Q0	60S ribosomal protein L36a-like OS=Homo sapiens OX=9606 GN=RPL36AL PE=1 SV=3
-0.260113	-0.637764	-2.31523	0.392494	0.120385	0.254683	0.422431	0.233461	-0.39739	0.352148	0.253506	-0.469844	0.0816956	-0.329254	-1.06139	0.193152	-0.136278	0.275669	0.547774	0.123312	0.191815	0.46986	0.073103	0.488144	0.242723	0.310497	0.676019	0.180217	1.60015	-0.685459	-2.38893	P61927	60S ribosomal protein L37 OS=Homo sapiens OX=9606 GN=RPL37 PE=1 SV=2
-0.20347	-0.83861	-1.87176	0.875616	-0.0126276	0.196268	0.368327	-0.00818253	-0.648014	0.0845718	0.172455	-0.638471	-0.359842	-0.545574	-0.681969	0.447104	0.258896	0.264874	0.423835	0.339609	0.632998	0.606544	-0.0138359	0.289118	0.307394	0.319431	0.734792	0.586547	2.37078	-0.549207	-3.1573	P63173	60S ribosomal protein L38 OS=Homo sapiens OX=9606 GN=RPL38 PE=1 SV=2
-0.239891	-0.852261	-1.66862	-0.515411	-0.640601	-0.628605	-0.254874	0.166298	-0.505632	-0.11442	0.0952492	-0.182368	-0.304785	-0.726669	-0.754477	-0.0168333	-0.0662975	-0.00648499	-0.179692	0.0729561	-0.190793	0.172663	0.0895309	0.318464	-0.102369	0.163858	0.255551	0.0370493	1.30928	-0.456618	-2.07317	P36578	60S ribosomal protein L4 OS=Homo sapiens OX=9606 GN=RPL4 PE=1 SV=5
-1.07781	-1.0037	-1.12194	-1.1057	-1.2425	-1.37832	-0.960988	-0.0991478	-0.633654	-0.385532	0.00326347	-0.573922	-0.700752	-0.68177	-0.966576	-0.493697	-0.671623	-0.678043	-0.561355	-0.107777	-0.887568	0.0188999	-0.330315	0.428673	-0.805063	-0.104156	-0.259545	-0.3921	1.44508	-0.266397	-2.22305	P46777	60S ribosomal protein L5 OS=Homo sapiens OX=9606 GN=RPL5 PE=1 SV=3
-0.302147	-0.604189	-0.45107	-0.161917	0.0855532	-0.109142	0.212363	-0.0796986	0.219702	0.325788	0.0637512	-0.173549	0.10887	-0.381464	-0.5473	0.244628	0.114862	0.0881538	0.335427	0.184528	0.257545	0.0560722	0.31871	0.36801	0.370588	0.13459	0.327979	0.36167	1.36425	-0.458541	-2.1344	Q02878	60S ribosomal protein L6 OS=Homo sapiens OX=9606 GN=RPL6 PE=1 SV=3
1.22252	1.50745	0.426091	0.428406	-0.284642	0.596111	-0.686973	1.28917	1.16281	-0.594648	0.81542	1.15459	1.72375	1.48974	1.31477	0.524087	0.360292	0.209627	-0.112899	-0.54727	0.401412	-1.06777	-0.754175	-0.572475	-0.65362	-0.882715	-0.409944	-0.410123	2.86277	-0.699451	-3.61888	P18124	60S ribosomal protein L7 OS=Homo sapiens OX=9606 GN=RPL7 PE=1 SV=1
0.0359335	0.111477	-0.0730095	0.225842	0.866969	0.32831	-0.158278	0.85137	-0.116915	-0.710087	0.306929	0.261607	0.576801	-0.142604	0.0680294	-0.247361	-0.270849	-0.45405	-0.323256	-0.550728	0.283452	-1.12849	-0.410856	0.100544	-0.684835	-0.672279	-0.361905	-0.838511	1.5028	-0.500477	-2.2854	P62424	60S ribosomal protein L7a OS=Homo sapiens OX=9606 GN=RPL7A PE=1 SV=2
1.4037	0.635178	0.383362	-0.0431166	0.947568	1.0664	0.605947	0.784536	1.37589	0.215633	0.937189	1.56618	1.4595	1.21597	1.04057	0.825334	0.137293	0.414715	0.718524	NaN	0.417203	0.0324783	-0.0318022	0.143209	-0.628359	-0.114795	0.197034	0.276847	2.40494	-0.724238	-3.18986	P62917	60S ribosomal protein L8 OS=Homo sapiens OX=9606 GN=RPL8 PE=1 SV=2
1.81077	1.78204	0.607013	-0.542299	1.18721	1.69499	1.18539	1.25577	0.770348	0.0912037	0.502666	0.337518	0.816002	1.50966	0.177	-0.39717	2.19235	0.255985	1.00753	0.188593	-0.263186	NaN	-0.00879478	-0.185196	-0.816191	0.138802	0.201301	-1.27305	2.79057	-0.568571	-3.552	P32969	60S ribosomal protein L9 OS=Homo sapiens OX=9606 GN=RPL9 PE=1 SV=1
-0.534473	-0.476641	0.050313	0.077013	0.134284	-0.457197	-0.342238	-0.0958157	-0.199154	0.339893	-0.140285	-0.0437021	-0.397182	-0.466681	-0.223898	0.561351	0.0392361	0.622387	0.13745	0.240108	0.244918	0.258795	0.512362	-0.0320168	0.64673	0.622213	0.335237	0.508048	2.07176	-0.473404	-2.8678	Q9Y221	60S ribosome subunit biogenesis protein NIP7 homolog OS=Homo sapiens OX=9606 GN=NIP7 PE=1 SV=1
-0.131477	-0.28578	0.112365	-0.179789	0.44638	-0.00408936	-0.232806	-0.318569	0.850328	0.76189	0.238539	0.24138	0.132404	0.0171165	-0.238644	0.926595	1.03178	0.528391	0.837468	0.58654	1.18408	1.13918	0.920713	0.195101	1.02614	0.81918	0.71301	1.18864	3.33973	-0.329226	-4.05597	O95336	6-phosphogluconolactonase OS=Homo sapiens OX=9606 GN=PGLS PE=1 SV=2
-0.583498	-0.683807	-0.196044	-0.3584	0.0310774	-0.0608807	0.132237	-0.750797	-0.507214	-0.429516	-0.486111	-0.431697	-0.437483	-0.773251	-0.211679	-0.85167	-0.710239	-0.500231	-0.276898	-0.416718	-0.560094	-0.721043	-0.542219	-0.392097	-0.613585	-0.531574	-0.698659	-0.591134	2.69589	0.863431	3.4639	P08253	72 kDa type IV collagenase OS=Homo sapiens OX=9606 GN=MMP2 PE=1 SV=2
-0.469233	0.218151	0.328259	0.247414	0.337504	-0.165926	-0.0978308	-0.457933	0.123322	0.374681	0.0637627	-0.579812	0.404364	0.00823975	0.0163956	0.309369	0.306709	0.919975	0.410785	0.53071	0.518012	0.00844574	0.618839	0.387678	0.717577	0.35519	0.60435	0.464719	3.2181	0.626535	3.94513	Q9UHI8	A disintegrin and metalloproteinase with thrombospondin motifs 1 OS=Homo sapiens OX=9606 GN=ADAMTS1 PE=1 SV=4
-0.0369816	0.512314	0.129977	0.650053	0.342679	0.3489	0.57734	0.378307	-0.223902	-0.425756	-0.0680351	-0.172326	-0.167852	-0.10408	-0.158186	-0.489177	-0.4447	-0.283508	0.0576258	-0.255829	-0.383094	-0.27437	-0.458851	0.27244	-0.160433	-0.326536	-0.399888	-0.503299	2.45149	0.581527	3.24928	O95450	A disintegrin and metalloproteinase with thrombospondin motifs 2 OS=Homo sapiens OX=9606 GN=ADAMTS2 PE=2 SV=2
1.20093	1.75632	2.15507	2.3837	2.31093	2.25947	2.80183	0.169018	0.267609	-0.21427	0.184931	0.000794411	-0.176469	0.237139	1.1195	0.360578	0.0925293	-0.476447	0.167726	0.450851	0.847119	-0.499105	0.0370255	0.210821	1.4986	-0.221945	0.120181	0.38071	1.89608	0.960537	2.70261	Q9UNA0	A disintegrin and metalloproteinase with thrombospondin motifs 5 OS=Homo sapiens OX=9606 GN=ADAMTS5 PE=1 SV=2
-0.708435	-0.189732	-0.298696	1.06846	0.114673	-0.103008	0.437593	-0.872746	-0.719879	-0.301092	-0.465714	-0.290507	-0.529869	-1.17741	-0.749598	-0.722245	-0.617903	-0.210846	-0.248549	-0.387583	-0.452977	-0.58634	-0.543608	-0.381699	-0.356213	-0.805597	-0.474893	-0.811244	4.65671	-0.530904	-5.2509	Q96FZ2	Abasic site processing protein HMCES OS=Homo sapiens OX=9606 GN=HMCES PE=1 SV=1
-0.224682	0.487629	-0.539969	-0.440052	-0.112895	-0.433533	-0.372975	0.123375	0.0691242	0.319187	0.0977421	-0.0993967	-0.154623	0.14904	-0.46526	0.222814	0.472609	0.257139	0.105515	0.292761	0.341268	0.0601082	0.530439	0.655041	0.198723	0.373577	0.259265	0.437129	5.01118	-0.763322	-5.57609	Q9P2A4	ABI gene family member 3 OS=Homo sapiens OX=9606 GN=ABI3 PE=1 SV=2
-0.681562	-0.705544	0.084363	0.374237	-0.433055	-0.798939	-0.0546064	-0.190079	-0.242441	0.407915	-0.142132	-0.624291	-0.167471	-0.62335	-0.0349636	0.135798	0.0895405	-0.0711937	-0.0391226	0.0415916	0.0205374	0.694847	0.110168	-0.114149	0.278908	0.239166	0.288987	0.197219	1.47127	0.196064	2.25143	A1L0T0	Acetolactate synthase-like protein OS=Homo sapiens OX=9606 GN=ILVBL PE=1 SV=2
-0.712122	-1.06529	-2.53305	-0.243942	-0.351621	-0.388187	-0.279906	-0.705839	-0.662647	0.234835	-0.203636	-0.474652	-0.524826	-0.743362	-2.07062	-0.117246	-0.217897	-0.00491715	-0.237296	-0.0427704	-0.050128	0.00722122	0.136824	0.284876	0.280012	0.150225	0.105107	0.120378	3.24559	-0.451411	-3.97021	Q9BWD1	Acetyl-CoA acetyltransferase, cytosolic OS=Homo sapiens OX=9606 GN=ACAT2 PE=1 SV=2
0.162704	0.844988	1.68758	0.02561	0.79618	0.89996	0.30329	0.601795	0.539118	0.166235	0.124735	0.247682	1.15844	0.583588	1.04691	0.207122	1.03957	0.728851	0.141496	-0.244602	0.341304	-0.201557	-0.160429	-0.17803	-0.0492077	-0.078825	-0.109941	0.243609	2.85322	0.552712	3.61005	Q13085	Acetyl-CoA carboxylase 1 OS=Homo sapiens OX=9606 GN=ACACA PE=1 SV=2
-0.00690079	3.49399	0.603303	0.0330372	-0.546687	-0.482397	-0.89327	-0.259037	-1.03566	-1.67277	-0.789181	-1.21927	-1.03715	0.0491676	2.46886	-0.675773	-0.26033	-1.84428	-1.24884	-1.37548	0.211091	-1.57206	-1.4066	-1.62229	-0.293289	-1.73471	-1.36955	-0.303851	2.47728	1.20863	3.25853	O00763	Acetyl-CoA carboxylase 2 OS=Homo sapiens OX=9606 GN=ACACB PE=1 SV=3
0.762699	1.85949	1.43716	1.25987	0.772191	1.06255	0.862575	0.0605946	0.87714	0.0130749	1.74411	0.384282	0.727821	0.34127	1.72995	0.475718	1.44991	0.02421	0.564805	0.503273	1.32098	0.272816	0.244303	0.154354	0.584003	0.175917	0.532435	0.572499	1.44171	0.437822	2.21938	Q9NR19	Acetyl-coenzyme A synthetase, cytoplasmic OS=Homo sapiens OX=9606 GN=ACSS2 PE=1 SV=1
-0.068388	-0.971212	-2.03584	-0.414339	0.145614	-0.105829	-0.270944	-0.337324	0.481659	0.572414	0.853771	-0.134482	0.31842	0.503046	-1.1584	1.05414	0.834923	0.557451	0.807359	0.645998	0.98035	1.00783	0.858631	0.439552	1.24613	0.797871	0.926213	1.09638	3.60162	-0.420005	-4.29374	O43427	Acidic fibroblast growth factor intracellular-binding protein OS=Homo sapiens OX=9606 GN=FIBP PE=1 SV=3
-0.629982	-0.892126	-1.08829	0.401995	-0.248412	-0.341047	-0.269811	-0.0935211	-0.332819	0.00219345	-0.0654716	-0.372579	-0.118185	-0.536877	-0.82679	-0.122239	-0.0733776	-0.0850067	0.0354815	-0.0633144	-0.033864	-0.00893021	-0.0591221	0.0811481	0.164444	-0.0221825	0.0963182	0.231915	2.55739	-0.424013	-3.33414	P39687	Acidic leucine-rich nuclear phosphoprotein 32 family member A OS=Homo sapiens OX=9606 GN=ANP32A PE=1 SV=1
0.0385666	-0.561838	-0.929717	-0.513781	0.0722284	-0.0540676	-0.187242	-0.233442	0.493929	0.314133	0.405516	0.274707	0.177099	0.545835	-0.579922	0.754169	0.518639	0.342861	0.753787	0.496086	0.732406	0.737225	0.681414	0.169888	0.946783	0.591005	0.866488	0.891053	2.81983	-0.691264	-3.57914	Q92688	Acidic leucine-rich nuclear phosphoprotein 32 family member B OS=Homo sapiens OX=9606 GN=ANP32B PE=1 SV=1
-0.0409355	-1.09148	-1.40167	-0.630913	0.0266848	-0.085289	-0.240043	0.00536346	0.42272	0.490313	0.447865	0.00326443	0.137796	0.229334	-1.13705	0.777886	0.680454	0.440914	0.831244	0.527393	0.700074	0.92573	0.769596	0.309233	0.851307	0.79015	0.827115	0.569554	1.51835	0.38414	2.30207	Q8TED9	Actin filament-associated protein 1-like 1 OS=Homo sapiens OX=9606 GN=AFAP1L1 PE=1 SV=2
-0.136513	-0.384603	-1.18967	-0.496763	-0.176475	-0.398771	-0.497849	-0.644115	0.563244	0.433662	0.49436	-0.115117	0.0333385	0.360632	-1.09266	0.757602	0.430174	0.368923	0.487235	0.464682	0.699492	0.768864	0.762211	0.287008	0.918814	0.632933	0.818418	0.85909	1.31653	0.832636	2.08128	P68133	Actin, alpha skeletal muscle OS=Homo sapiens OX=9606 GN=ACTA1 PE=1 SV=1
-0.303642	-0.173317	-2.22975	-0.774256	-0.324239	-0.537436	-0.716575	-0.246437	0.349237	0.286524	0.452106	-0.358741	-0.0938358	-0.108311	-1.0376	0.828021	0.399179	0.359182	0.673078	0.333748	0.556827	0.696419	0.508177	0.0123405	0.592365	0.652649	0.704917	0.796474	1.31208	0.408614	2.0763	P62736	Actin, aortic smooth muscle OS=Homo sapiens OX=9606 GN=ACTA2 PE=1 SV=1
-0.123617	-0.978367	-2.58008	-0.613974	0.193885	-0.157438	-0.302352	-0.326994	0.467897	0.280922	0.650631	0.0210638	-0.0202885	0.365204	-1.85373	0.864968	0.511524	0.276152	0.900144	0.549795	0.743962	0.772392	0.802711	0.294163	0.966955	0.615564	1.16251	0.95806	4.42244	-1.06497	-5.03746	P60709	Actin, cytoplasmic 1 OS=Homo sapiens OX=9606 GN=ACTB PE=1 SV=1
-0.0421982	-0.884756	-1.31542	-0.469788	-0.18889	-0.237617	-0.202573	-0.0278168	0.531948	0.449545	0.384661	0.19028	0.104399	0.332441	-0.871681	0.700336	0.507593	0.37488	0.421861	0.494005	0.82841	0.620539	0.821575	0.26103	1.02375	0.698137	0.613284	0.872657	2.43698	-0.381789	-3.22033	O96019	Actin-like protein 6A OS=Homo sapiens OX=9606 GN=ACTL6A PE=1 SV=1
-0.101444	-0.678402	-0.0428133	0.108217	0.637513	0.124594	0.304824	0.078104	-0.242926	0.203035	0.344816	-0.545293	-0.394281	-0.0618	-0.54726	0.870305	0.739117	-0.0203247	0.800447	0.475843	0.849088	0.802502	0.429422	-0.11264	0.971743	0.51742	0.843431	0.909495	5.08309	-0.755197	-5.64244	P61160	Actin-related protein 2 OS=Homo sapiens OX=9606 GN=ACTR2 PE=1 SV=1
-0.123932	-0.541992	-1.02574	-0.531685	0.187955	0.0166721	-0.115504	-0.113287	0.413589	0.38224	0.546938	0.0332918	0.091507	0.164137	-0.811188	0.686542	0.537672	0.377193	0.888566	0.55164	0.649131	0.731949	0.703985	0.266157	0.851166	0.672174	0.854192	0.723439	4.74728	-0.902675	-5.33371	O15143	Actin-related protein 2/3 complex subunit 1B OS=Homo sapiens OX=9606 GN=ARPC1B PE=1 SV=3
0.117491	0.111595	0.776641	0.44372	0.360121	0.830751	0.221045	0.397074	0.0293446	0.0856361	0.384335	0.0245466	0.0767288	0.745081	0.566626	-0.0571489	0.0545731	0.0404167	0.494302	0.240768	-0.206683	0.296818	0.0931149	0.00730705	-0.113654	0.331793	0.501132	-0.202184	5.2381	-0.890502	-5.78602	O15144	Actin-related protein 2/3 complex subunit 2 OS=Homo sapiens OX=9606 GN=ARPC2 PE=1 SV=1
-0.345299	-0.304947	-0.264749	-0.255968	-0.195699	-0.157972	-0.114221	-0.025383	0.149626	0.140669	-0.028204	-0.12641	-0.104746	-0.380579	-0.0535259	0.115727	0.0247612	0.0177002	-0.106746	-0.0105782	0.0611086	0.293385	0.278616	0.126854	0.293898	0.384407	0.157401	0.315417	4.04051	-0.924828	-4.69105	O15145	Actin-related protein 2/3 complex subunit 3 OS=Homo sapiens OX=9606 GN=ARPC3 PE=1 SV=3
0.732817	0.0810509	1.29242	0.0619164	0.842015	1.20129	1.31	-0.0827007	1.54027	0.272589	0.260994	1.03136	0.330996	-0.286927	0.36429	0.0948935	-0.089983	-0.030714	0.469605	0.132675	0.081603	0.164446	0.521027	0.255964	-0.0196209	0.167349	0.236278	0.0218477	3.62323	-1.02769	-4.31332	P59998	Actin-related protein 2/3 complex subunit 4 OS=Homo sapiens OX=9606 GN=ARPC4 PE=1 SV=3
-0.715311	-1.43234	-1.81101	0.177063	0.707976	0.130327	0.675858	-0.316866	-0.314379	0.736822	0.275593	-0.427196	-0.434649	-0.0197544	-1.9178	0.989312	0.94842	0.20405	1.89834	0.910784	0.892053	0.468834	1.14422	0.132833	1.20744	1.26657	1.04838	1.10322	4.47204	-0.803201	-5.08256	O15511	Actin-related protein 2/3 complex subunit 5 OS=Homo sapiens OX=9606 GN=ARPC5 PE=1 SV=3
0.030323	0.440044	0.0562143	-0.116629	-0.140307	-0.0433502	0.0329332	0.159098	-0.0437393	-0.00428963	0.0713367	-0.126685	-0.0614815	0.184299	-0.191378	0.0739679	0.015234	0.314581	0.200564	0.137602	0.0659494	0.305655	0.166969	0.579773	0.113726	0.419786	0.0839167	0.124528	3.79751	-0.650187	-4.47112	Q9BPX5	Actin-related protein 2/3 complex subunit 5-like protein OS=Homo sapiens OX=9606 GN=ARPC5L PE=1 SV=1
0.0908413	-0.211433	-0.289273	-0.0616455	-0.164538	-0.136187	0.101329	0.502214	-0.124786	-0.132566	0.163126	-0.207314	-0.2097	-0.0414963	-0.371279	0.236085	-0.0224743	0.185221	0.191857	-0.00307274	0.112351	0.288721	-0.0934696	0.291193	0.16877	0.0830231	0.151349	0.116117	5.09045	-0.749631	-5.64925	P61158	Actin-related protein 3 OS=Homo sapiens OX=9606 GN=ACTR3 PE=1 SV=3
-0.254364	-0.907124	0.519824	0.0132408	0.10291	0.104975	0.183984	0.0108204	-0.132002	0.343204	0.137737	-0.0699682	-0.0369072	-0.335693	0.105021	0.140897	0.225538	0.139032	0.190686	0.0629482	0.0922632	0.0531502	0.302612	0.327711	0.0478458	0.231909	0.412282	0.254466	1.35376	0.209854	2.12278	Q9P1U1	Actin-related protein 3B OS=Homo sapiens OX=9606 GN=ACTR3B PE=2 SV=1
-0.826294	-1.16875	-1.86399	-1.03188	-0.650529	-0.548735	-0.524686	-0.204268	-0.382265	0.0359058	-0.24696	-0.15224	-0.432545	-0.497005	-1.00843	-0.381904	-0.871168	0.166155	-0.124406	-0.213409	-0.960898	0.0247097	-0.0734596	0.275383	-0.905521	0.244198	-0.275727	-0.439263	3.97055	-0.304048	-4.62773	Q9H981	Actin-related protein 8 OS=Homo sapiens OX=9606 GN=ACTR8 PE=1 SV=2
-0.640732	-1.13195	-0.629228	-0.00291824	-0.0106897	-0.453997	0.712192	0.472942	-1.07758	-0.178434	-0.0157566	-0.478515	-1.03132	-0.691813	-0.826546	-0.205146	-0.00939751	0.127514	-0.317687	-0.0750275	-0.202367	0.26	-0.0619049	0.258656	-0.118805	0.506248	0.0557299	-0.0850592	2.67452	0.551253	3.44396	Q07912	Activated CDC42 kinase 1 OS=Homo sapiens OX=9606 GN=TNK2 PE=1 SV=3
0.24215	0.604856	0.783172	-0.344467	0.566922	0.78023	-0.233513	0.765625	-0.00184631	0.0100803	0.0765963	-0.0795488	0.0894337	0.211428	0.263498	-0.105159	0.192175	-0.093668	-0.179811	0.846617	-0.467284	0.256527	-0.0748787	0.0169907	-0.525848	-0.146254	-0.188705	-0.390674	3.9113	-1.20541	-4.5741	P53999	Activated RNA polymerase II transcriptional coactivator p15 OS=Homo sapiens OX=9606 GN=SUB1 PE=1 SV=3
-0.255333	-0.345552	-0.147183	-0.0139389	0.0846453	0.00440216	0.0642805	-0.26815	0.0446453	-0.394869	-0.126238	-0.129243	-0.0203114	-0.437218	-0.556414	-0.183206	-0.331415	-0.186922	-0.0928488	-0.274874	-0.502231	-0.401545	-0.0662632	0.0698643	-0.308599	-0.0455208	-0.383542	-0.431617	2.20347	-0.193054	-2.99638	Q8N3C0	Activating signal cointegrator 1 complex subunit 3 OS=Homo sapiens OX=9606 GN=ASCC3 PE=1 SV=3
0.616289	0.829733	0.842887	0.546236	0.113196	0.302288	0.0255289	0.649376	-0.171995	-0.453241	0.0790119	-0.242408	-0.189377	0.319147	0.644438	-0.159854	-0.349014	-0.323927	-0.0969515	-0.124689	0.21548	-0.3361	-0.326258	0.100779	0.243921	-0.444304	-0.333871	-0.135438	1.9394	-0.195222	-2.73661	Q15650	Activating signal cointegrator 1 OS=Homo sapiens OX=9606 GN=TRIP4 PE=1 SV=4
-0.519526	0.802328	-1.24075	0.892559	-0.781188	0.193209	0.255324	-0.753767	-0.910175	-0.578609	-1.13206	-0.0399733	-1.2735	-1.3379	-0.966457	-1.24301	-1.94123	-1.0145	-1.48317	-1.16849	-1.61035	-0.898438	-0.91424	0.0248508	-1.15549	-1.00728	-1.74946	-1.37705	1.34825	-0.224866	-2.11666	Q6VMQ6	Activating transcription factor 7-interacting protein 1 OS=Homo sapiens OX=9606 GN=ATF7IP PE=1 SV=3
-0.396404	-0.632631	-0.691863	-0.349251	-0.30222	-0.115822	0.180572	-0.550745	-0.827477	-0.492655	-0.0298824	-0.56231	-0.401854	-0.613548	-0.530815	-0.437533	-0.401281	-0.188646	0.0365629	0.0244694	-0.252986	-0.20875	-0.3234	-0.242567	-0.0688305	-0.245502	-0.255761	-0.00261211	1.33042	-0.392074	-2.09681	O95433	Activator of 90 kDa heat shock protein ATPase homolog 1 OS=Homo sapiens OX=9606 GN=AHSA1 PE=1 SV=1
-1.46351	-1.38873	-0.629674	-0.779058	-0.902949	-0.9006	0.218198	-0.666739	-0.727793	0.617224	-0.687946	-0.831548	-0.293694	-1.34847	-0.460337	-0.533875	-1.0787	-0.790417	-0.357274	0.15056	-0.134421	0.577093	-0.499769	0.0125332	-0.162142	-0.353645	-0.0531302	-0.476438	1.30554	-0.359228	-2.06896	Q86WX3	Active regulator of SIRT1 OS=Homo sapiens OX=9606 GN=RPS19BP1 PE=1 SV=1
-0.96302	-0.848438	-0.992654	-0.257372	-0.527099	-0.68821	0.219798	-0.182211	-0.757072	0.066576	-0.473528	-0.54123	0.171461	-1.16221	-0.605644	-0.265471	-0.512724	0.23291	-0.404765	-0.1469	-0.396264	0.133392	-0.516439	0.203472	-0.0754356	0.0041275	-0.119184	-0.253926	1.5176	0.342187	2.30127	Q6IQ32	Activity-dependent neuroprotector homeobox protein 2 OS=Homo sapiens OX=9606 GN=ADNP2 PE=1 SV=1
0.536821	-0.115957	0.398057	0.0307293	0.339147	-0.00358772	-0.420978	0.0453968	0.745823	0.533606	0.519699	0.655589	0.406425	0.971024	-0.0221024	0.820607	0.515564	0.241291	0.96139	0.553371	0.781983	1.1925	0.786375	0.176907	0.871147	0.480154	0.720983	0.692128	1.30779	0.148224	2.07149	Q6JQN1	Acyl-CoA dehydrogenase family member 10 OS=Homo sapiens OX=9606 GN=ACAD10 PE=1 SV=1
0.447819	3.19567	0.530128	0.783596	0.833682	0.846895	0.738917	-0.175508	0.456114	-0.192072	-0.00572014	-0.368665	0.293293	-0.517282	0.8507	0.0599298	-0.2246	-0.31613	-0.121196	-0.0061264	0.236743	-0.0105133	-0.00364113	-0.549477	0.58807	-0.613724	0.0393019	0.170762	2.57747	0.458926	3.35303	Q709F0	Acyl-CoA dehydrogenase family member 11 OS=Homo sapiens OX=9606 GN=ACAD11 PE=1 SV=3
-0.395464	-0.31468	-0.942918	-0.334171	-0.0340872	-0.201595	0.602258	-0.124166	-0.373974	-0.181803	0.200314	-0.280562	-0.495451	-0.533346	-0.604021	0.14404	0.00762176	-0.00749207	-0.0441771	-0.148726	-0.149064	0.830629	0.0479431	0.932856	0.172543	-0.0240135	0.258615	-0.0618753	3.12242	0.947758	3.85769	O00767	Acyl-CoA desaturase OS=Homo sapiens OX=9606 GN=SCD PE=1 SV=2
-0.19607	0.080122	-0.283263	-0.931696	0.413024	0.370743	-0.32875	-0.0487995	1.58646	0.0578499	-0.0934486	0.423593	0.258688	0.103941	-0.700184	-0.634578	-0.65715	-0.0227013	0.163203	-0.215067	-0.623815	-0.276064	0.283228	0.0472794	-0.861082	-0.201134	-0.23685	-0.865445	1.46422	-0.199342	-2.2438	Q92604	Acyl-CoA:lysophosphatidylglycerol acyltransferase 1 OS=Homo sapiens OX=9606 GN=LPGAT1 PE=1 SV=1
0.81888	0.746872	-0.0498838	0.188269	0.240184	0.650331	-0.452809	-0.0232944	0.103142	0.65177	1.13158	0.232949	0.808861	0.102997	0.0122051	-0.358998	-0.488989	-0.0419769	-0.087903	0.0193634	-0.0872145	-0.150352	-0.277761	-0.0150127	-0.808054	-0.498882	-0.0782671	-0.368505	1.36962	-0.419676	-2.14034	Q5T1C6	Acyl-coenzyme A thioesterase THEM4 OS=Homo sapiens OX=9606 GN=THEM4 PE=1 SV=1
0.259584	0.156092	0.358346	0.192217	0.0236349	0.647987	0.579288	0.0367661	-0.215157	-0.389782	-0.148228	-0.349769	-0.165749	-0.42507	0.263273	-0.59924	0.397238	0.392853	-0.0534487	-0.167246	-0.0174074	-0.293619	-0.591255	-0.35338	-0.625092	-0.506395	-0.362699	-0.437942	2.00713	-0.364713	-2.80401	Q53H12	Acylglycerol kinase, mitochondrial OS=Homo sapiens OX=9606 GN=AGK PE=1 SV=2
0.28886	-0.366985	-0.136279	0.00243378	-0.274507	-0.422009	-0.400708	-0.111113	0.291245	0.317509	0.347666	-0.126027	-0.176075	0.226788	-0.63065	0.465714	0.530346	0.0990791	0.261895	0.416168	0.722074	0.860319	0.422928	0.194292	0.830399	0.290388	0.482789	0.816548	2.45603	-0.39862	-3.2384	P28039	Acyloxyacyl hydrolase OS=Homo sapiens OX=9606 GN=AOAH PE=1 SV=1
-0.541286	-1.22892	-1.40736	-1.92583	-0.656964	-0.648808	-0.564429	-0.349804	-0.299475	0.238998	-0.117575	0.000559807	-0.761753	-0.574318	-1.40888	0.0821638	0.256903	0.0751438	0.483945	0.497053	0.523526	0.384005	0.674276	0.161692	1.37567	0.751392	0.495828	0.681792	1.78422	0.681816	2.57984	P14621	Acylphosphatase-2 OS=Homo sapiens OX=9606 GN=ACYP2 PE=1 SV=2
0.814173	1.0811	0.0955076	0.434433	0.536592	0.326784	0.0559168	0.486084	0.517643	0.764177	-0.032114	0.537534	-0.191584	0.697889	-0.321974	0.988803	1.26528	0.281729	1.35943	0.57518	1.40964	1.9688	1.20876	0.452757	1.14381	0.811365	0.583583	1.03544	1.8732	-0.370395	-2.67015	O95372	Acyl-protein thioesterase 2 OS=Homo sapiens OX=9606 GN=LYPLA2 PE=1 SV=1
0.377029	0.752975	-0.481042	0.169321	-0.215941	-0.239374	0.0459394	0.807941	0.353188	-0.160166	-0.34948	0.0429201	0.383142	0.48053	0.780285	-0.539567	0.17334	0.123011	-0.450202	-0.250725	-0.588664	0.302229	-0.286001	-0.03125	-0.547049	-0.164215	-0.0416517	-0.578788	1.50224	0.456388	2.28479	O15204	ADAM DEC1 OS=Homo sapiens OX=9606 GN=ADAMDEC1 PE=1 SV=2
-0.0135307	-0.32472	0.246747	0.222311	0.510797	0.0980492	-0.0323305	-0.0335197	0.380274	0.572081	0.360098	-0.0968905	0.501295	-0.00938034	-0.046772	0.682582	0.622158	0.488716	0.405036	0.577797	0.453088	0.381472	0.822493	0.247208	0.737635	0.804216	0.961383	1.06241	3.82332	0.628862	4.49448	Q6UY14	ADAMTS-like protein 4 OS=Homo sapiens OX=9606 GN=ADAMTSL4 PE=1 SV=2
0.612419	1.2755	0.545688	-0.18191	0.803741	0.554338	0.869117	0.278273	0.219397	-0.0770779	0.166752	0.330232	0.195724	0.556515	0.410124	0.00358868	0.425482	0.201303	0.10106	0.224545	0.445649	0.0831089	0.1567	-0.151085	-0.0371208	-0.367905	-0.246976	0.111501	1.99071	0.378472	2.78772	P46108	Adapter molecule crk OS=Homo sapiens OX=9606 GN=CRK PE=1 SV=2
0.26095	0.396023	-0.219653	0.355995	0.513904	0.687162	0.568105	0.274832	-0.287222	-0.406691	0.182766	-0.0845194	0.160797	-0.433735	-0.723286	-1.03258	-0.353699	-0.355448	-0.350598	-0.410692	-0.609954	1.26694	-0.351658	0.552284	-0.491558	-0.14274	-0.0968218	-1.04611	4.59734	-0.545216	-5.19672	Q9NVZ3	Adaptin ear-binding coat-associated protein 2 OS=Homo sapiens OX=9606 GN=NECAP2 PE=1 SV=1
0.316164	2.90888	1.32167	0.709782	0.53111	0.709057	0.308244	0.0193672	-0.503244	-0.833254	-0.489981	-0.870286	-0.35832	-0.827435	1.72511	-1.04738	-0.270086	-0.482868	-0.581998	-0.698517	-0.111686	-0.656343	-1.08152	-0.605724	-0.679247	-1.20954	-0.808517	-0.992482	5.2215	-1.10584	-5.77061	P07741	Adenine phosphoribosyltransferase OS=Homo sapiens OX=9606 GN=APRT PE=1 SV=2
-0.81591	-0.40955	-0.200606	-0.388008	-0.322886	-0.556889	-0.298114	0.0744591	-0.669075	-0.147907	-0.0714493	-0.411519	-0.593956	-0.819242	0.065918	-0.225698	-0.720854	1.10227	0.0827055	-0.268969	-0.402242	0.0978737	-0.202538	0.584772	-0.225267	0.0336151	-0.0548048	-0.281709	2.66396	-0.532866	-3.43409	P00813	Adenosine deaminase OS=Homo sapiens OX=9606 GN=ADA PE=1 SV=3
-1.16556	1.52076	-1.06674	-0.935722	-0.727679	-0.616611	-1.07849	-0.864719	-0.586433	-1.40681	0.153875	-0.732673	-0.564631	-1.09921	0.422701	-0.801379	-1.36261	-0.716127	-1.17904	-1.41942	-1.6332	-0.724222	-1.33724	-0.754925	-1.03727	-1.34357	-1.06459	-1.39126	1.59779	0.339241	2.38645	Q6DHV7	Adenosine deaminase-like protein OS=Homo sapiens OX=9606 GN=ADAL PE=2 SV=2
-0.449583	-0.0421162	-2.04953	-0.926277	-0.591659	-0.430302	-0.083745	-0.0366154	-0.635296	-0.283558	-0.335398	-0.438155	-0.128103	-0.504681	-1.29467	-0.399333	-0.334496	0.290733	-0.186624	-0.0454636	-0.573411	-0.0550976	-0.251257	0.274057	0.106274	-0.105927	-0.181304	-0.216451	4.13675	-0.46901	-4.77821	P55263	Adenosine kinase OS=Homo sapiens OX=9606 GN=ADK PE=1 SV=2
-1.11124	-2.10405	-1.0001	-0.718292	-0.443692	-0.937277	-1.07902	-1.02602	0.142452	0.217371	0.338333	-0.591744	0.150667	-1.34732	-0.635403	0.422509	-0.88983	0.903034	0.179742	-0.0267544	0.0205278	1.09979	0.174852	0.315439	-0.0751362	0.2195	0.373597	-0.334342	2.01711	0.362559	2.81389	O60503	Adenylate cyclase type 9 OS=Homo sapiens OX=9606 GN=ADCY9 PE=1 SV=4
-0.569935	-0.526079	0.00425434	0.307423	-0.0598497	-0.0377769	0.387488	0.172199	-0.406767	0.299778	-0.276026	-0.443799	-0.542543	-0.415861	0.450686	-0.417968	-0.363989	-0.746498	-0.187221	-0.338789	-0.266511	-0.179708	-0.559132	-0.29549	-0.297789	-0.464649	-0.260161	-0.446263	1.72257	0.516641	2.51655	P27144	Adenylate kinase 4, mitochondrial OS=Homo sapiens OX=9606 GN=AK4 PE=1 SV=1
1.04566	1.09228	0.777595	0.341339	0.248544	0.56616	2.09658	0.570721	0.340832	0.122757	0.146248	0.220405	0.392441	0.575541	0.53476	-0.0768766	0.408415	0.0369186	0.178081	0.611132	0.259772	-0.516228	0.111221	0.643967	0.146261	-0.286726	0.206967	0.0601816	2.96586	1.11053	3.71399	P00568	Adenylate kinase isoenzyme 1 OS=Homo sapiens OX=9606 GN=AK1 PE=1 SV=3
3.13114	3.34391	3.69937	4.44105	2.9962	3.35036	2.7713	1.01325	1.71333	0.0667667	-0.0577717	0.556687	0.706905	-0.197447	2.32629	0.0839758	2.74707	0.16188	0.0629625	1.05181	2.6994	-0.361891	1.4026	1.26647	3.01189	0.461748	-0.137973	1.23882	1.42436	-0.316688	-2.20048	P30566	Adenylosuccinate lyase OS=Homo sapiens OX=9606 GN=ADSL PE=1 SV=2
1.56144	2.04767	2.24208	0.413252	1.38394	2.19406	1.17326	-0.0187416	1.0339	0.0457077	0.321142	0.0214033	0.691538	1.14584	1.54711	0.00629902	0.682451	-0.146095	0.467122	-0.608549	0.572268	-0.137882	-0.272991	0.292664	0.322313	-0.282215	-0.248986	0.321424	1.65018	0.561447	2.44142	Q8N142	Adenylosuccinate synthetase isozyme 1 OS=Homo sapiens OX=9606 GN=ADSSL1 PE=1 SV=1
-0.0237675	-0.702747	-0.21004	-0.195402	-0.446729	-0.563253	-0.504127	-0.273556	0.219151	0.134861	-0.0757713	0.0624914	-0.328957	-0.508219	-0.159727	0.142198	-0.0568905	0.184744	-0.027236	0.0779877	-0.110873	0.222429	0.36212	-0.101622	-0.187056	0.114605	-0.0305948	0.139976	1.68431	-0.398306	-2.47696	P30520	Adenylosuccinate synthetase isozyme 2 OS=Homo sapiens OX=9606 GN=ADSS PE=1 SV=3
-0.414526	-0.369146	-0.19757	0.159727	-0.335067	-0.577814	0.174584	-0.50045	-0.151606	-0.107517	-0.212393	-0.414559	-0.205427	-0.361441	-0.192118	0.432221	0.0274925	0.064455	-0.0270109	0.126764	0.014678	0.681654	0.15066	-0.00776672	0.180779	-0.0217419	-0.110133	0.0776873	3.1579	-0.900912	-3.89014	Q01518	Adenylyl cyclase-associated protein 1 OS=Homo sapiens OX=9606 GN=CAP1 PE=1 SV=5
-0.804451	-0.955919	-0.519881	-0.066555	0.222955	-0.0531025	-0.319114	-0.631407	-0.132824	-0.229805	0.0149803	-0.249534	-0.207367	0.223618	-0.279577	0.447661	0.552284	0.124603	0.506726	0.429491	0.360898	0.54344	0.656174	-0.0381184	0.902494	0.711102	0.26551	0.855098	1.53455	0.245042	2.31938	O95396	Adenylyltransferase and sulfurtransferase MOCS3 OS=Homo sapiens OX=9606 GN=MOCS3 PE=1 SV=1
-0.185432	-0.472086	-0.650756	-0.644014	-0.536353	-0.536877	-0.561585	-0.114571	-0.0520267	0.600441	-0.359505	-0.245955	-0.514889	0.157248	-0.686529	1.32722	0.822233	0.433056	1.65664	0.923338	0.956244	1.53581	1.0663	0.0913086	0.558096	-0.0574722	0.356181	1.04788	2.15145	0.523176	2.94582	O95490	Adhesion G protein-coupled receptor L2 OS=Homo sapiens OX=9606 GN=ADGRL2 PE=1 SV=2
-0.179132	-0.651596	-1.14849	-0.34049	-0.533828	-0.352089	-0.0202303	-0.00780678	-0.188999	-0.0506458	-0.11874	0.0561056	-0.388376	-0.12019	-0.768431	-0.0659246	0.0612698	0.279634	-0.0286207	-0.119362	-0.0211287	0.140453	0.0492268	0.0361671	0.0827675	0.0490837	0.00833225	0.124784	1.72911	1.41867	2.5233	Q15847	Adipogenesis regulatory factor OS=Homo sapiens OX=9606 GN=ADIRF PE=1 SV=1
0.128094	-0.140417	-1.7667	-0.0950279	0.0478086	-0.0150394	-0.380969	-0.375593	-0.276983	0.169485	-0.0454502	-0.139901	0.0284615	0.215458	-0.932075	-0.133231	0.101645	-0.00452232	-0.00453281	-0.0143223	0.142177	-0.0975933	0.0904999	0.0143051	0.297091	0.448013	0.044898	0.215692	3.15824	1.04957	3.89045	Q15848	Adiponectin OS=Homo sapiens OX=9606 GN=ADIPOQ PE=1 SV=1
-0.326075	-0.994207	-0.995753	-0.408831	-0.698527	-0.719408	-0.689258	-0.739609	0.187702	0.103165	-0.115135	0.00230122	-0.277311	0.00748634	-0.623682	0.440774	0.0661564	0.0131645	0.154857	0.122625	0.142734	0.243921	0.2761	0.0716515	0.227442	0.323832	0.240945	0.423341	2.2248	-0.268999	-3.01704	Q9BRR6	ADP-dependent glucokinase OS=Homo sapiens OX=9606 GN=ADPGK PE=1 SV=1
-0.247591	-0.293964	-0.326814	-0.436457	-0.281846	-0.579561	0.254638	-0.334999	0.465256	0.00397873	0.151443	-0.0198298	-0.545448	-0.11496	-0.494764	0.20888	0.079649	0.171852	-0.0118132	0.116844	0.000161171	0.426302	0.19058	0.566086	0.240181	0.285999	0.334989	0.33744	3.65342	-0.384719	-4.34067	Q9NX46	ADP-ribose glycohydrolase ARH3 OS=Homo sapiens OX=9606 GN=ADPRHL2 PE=1 SV=1
-0.526913	-1.00739	-1.12902	-0.839779	-0.932113	-1.1327	-0.557799	-0.35067	-0.224588	-0.346071	-0.574978	-0.290351	-0.243446	-0.379295	-0.714859	-0.458552	-0.747963	0.0466614	-0.471049	-0.277035	-0.642425	-0.215786	-0.302389	0.244614	-0.912582	-0.135115	-0.497104	-0.460486	6.21584	-0.806889	-6.71188	Q9Y530	ADP-ribose glycohydrolase OARD1 OS=Homo sapiens OX=9606 GN=OARD1 PE=1 SV=2
0.18158	0.849953	0.683152	0.482176	0.564005	-0.14517	0.0978346	-0.245199	-0.268002	-0.417793	0.149709	0.0654058	0.123592	-0.212343	0.832233	-0.341811	0.00187683	-1.12747	-0.348624	-0.337505	0.164365	-0.382103	-0.730417	-0.230185	-0.321047	-0.719862	-0.0980873	-0.144013	5.95769	-1.12666	-6.46357	P28907	ADP-ribosyl cyclase/cyclic ADP-ribose hydrolase 1 OS=Homo sapiens OX=9606 GN=CD38 PE=1 SV=2
0.674002	0.26276	1.28291	1.87665	NaN	NaN	NaN	0.1797	1.00742	0.057476	NaN	0.243653	0.0609131	0.952448	0.743162	-0.320188	0.170306	-0.171783	NaN	0.813025	0.469038	0.75798	0.524328	-0.153322	0.094986	0.17527	NaN	-0.192358	2.67813	-0.332175	-3.44733	P84077	ADP-ribosylation factor 1 OS=Homo sapiens OX=9606 GN=ARF1 PE=1 SV=2
-0.428822	-0.476513	-0.625201	-0.416754	-0.438199	-0.3981	0.410298	0.190813	-0.545288	0.0805206	-0.332836	-0.513907	-0.486055	-0.377552	-0.588551	-0.452941	-0.717594	-0.616243	-0.411992	-0.324087	-0.694852	-0.4167	-0.501204	0.00854683	-0.678591	-0.684246	-0.470531	-0.659568	1.46179	-0.320984	-2.24118	P84085	ADP-ribosylation factor 5 OS=Homo sapiens OX=9606 GN=ARF5 PE=1 SV=2
0.271732	-0.160305	-0.622678	-0.208681	-0.236524	-0.437843	-0.100345	-0.00640869	0.68574	0.0782394	-0.164083	0.777299	0.18552	0.709978	-0.66095	0.367053	0.56572	0.198042	0.0407534	0.267229	0.299121	0.282806	0.131451	0.115023	0.254318	0.347408	-0.0840769	0.297973	5.19098	-0.677498	-5.7423	P62330	ADP-ribosylation factor 6 OS=Homo sapiens OX=9606 GN=ARF6 PE=1 SV=2
0.136137	-0.849186	0.0721807	-0.096632	0.344028	0.18404	-0.352653	-0.114557	0.122004	0.24535	0.179802	-0.283704	0.771051	-0.0414619	-0.335001	0.391179	0.154743	0.312597	0.229939	0.178362	0.424275	0.183487	0.241909	0.215067	0.467075	-0.0210934	0.130261	0.458856	3.26854	-0.392433	-3.99114	Q9UJY4	ADP-ribosylation factor-binding protein GGA2 OS=Homo sapiens OX=9606 GN=GGA2 PE=1 SV=3
0.20957	0.515647	0.224405	0.0586805	0.496173	0.379007	0.179992	-0.0483904	0.154421	0.538618	0.241013	0.263911	0.0122261	0.0110598	-0.567742	-0.0515604	0.709925	0.21747	0.745475	0.255941	0.647189	0.247257	0.6534	0.299025	0.50117	0.568623	0.670512	0.85194	1.45369	-0.278968	-2.23239	P40616	ADP-ribosylation factor-like protein 1 OS=Homo sapiens OX=9606 GN=ARL1 PE=1 SV=1
-1.8496	-1.89565	-1.42067	-1.68797	-1.05179	-1.63436	-1.58856	-2.47651	-0.740747	-2.66076	-2.27146	-1.7913	-2.12809	-2.28562	-1.7221	-1.85858	-3.36901	-2.65443	-2.16854	-2.1628	-2.25311	-1.96849	-2.38784	-1.51267	-2.16627	-2.68827	-2.64658	-2.71403	2.85449	0.517441	3.61122	Q8N8L6	ADP-ribosylation factor-like protein 10 OS=Homo sapiens OX=9606 GN=ARL10 PE=2 SV=1
2.1467	1.84073	2.0458	0.903189	1.52662	1.21092	0.625836	0.929253	0.92561	-0.206635	-0.407309	-0.0522242	1.49581	0.910233	1.48115	0.705243	0.169218	0.745922	0.695764	-0.0565262	0.159202	-0.717463	-0.191967	-0.293362	0.0645409	-0.414309	-0.517709	-0.503348	1.41193	0.499293	2.22981	Q969Q4	ADP-ribosylation factor-like protein 11 OS=Homo sapiens OX=9606 GN=ARL11 PE=1 SV=1
-0.215099	-0.146864	0.17781	0.065752	0.137467	-0.197525	-0.253829	0.230938	0.217773	0.248049	0.0774536	0.173158	-0.0393906	0.0197487	-0.0153294	0.414922	0.298811	0.362722	0.393142	0.430193	0.459748	0.379393	0.595943	0.14937	0.654419	0.449568	0.565412	0.677337	1.44374	0.233734	2.22159	P36404	ADP-ribosylation factor-like protein 2 OS=Homo sapiens OX=9606 GN=ARL2 PE=1 SV=4
-0.531166	-0.121334	1.21563	0.600634	NaN	NaN	NaN	0.759876	0.00247192	0.53384	NaN	0.360404	0.272549	-0.507786	1.06027	0.859485	0.625784	0.403116	NaN	0.702776	0.672618	0.314756	0.937733	0.878862	1.32721	1.29131	NaN	1.46919	1.30471	-0.246267	-2.06803	Q9Y2Y0	ADP-ribosylation factor-like protein 2-binding protein OS=Homo sapiens OX=9606 GN=ARL2BP PE=1 SV=1
-0.70182	-1.26445	-1.47948	-0.35029	-0.541976	-0.70385	-0.561574	-0.367052	-0.525497	0.139336	-0.369869	-0.224559	-0.451048	-0.729717	-1.26508	-0.00322056	-0.0837116	-0.00237656	-0.000199318	0.0442848	0.0327616	-0.257126	0.108654	-0.202526	0.185356	0.0138893	0.0867014	0.179421	2.36876	-0.311592	-3.15537	Q9UKK9	ADP-sugar pyrophosphatase OS=Homo sapiens OX=9606 GN=NUDT5 PE=1 SV=1
-0.0904427	0.442215	0.222911	0.393389	0.25109	0.660772	0.139092	0.269831	-0.146097	-0.33931	-0.0589867	-0.0442953	-0.167788	-0.295174	0.167742	-0.314878	0.1262	-0.467644	-0.0632887	-0.207533	-0.14817	-0.342224	-0.10833	-0.292669	-0.0937901	-0.14679	-0.207429	-0.265143	1.59553	-0.211581	-2.38407	Q96AP0	Adrenocortical dysplasia protein homolog OS=Homo sapiens OX=9606 GN=ACD PE=1 SV=3
0.0652504	-0.852779	-0.609975	-0.303547	-0.0799437	0.039238	-0.244636	0.290659	0.124138	0.0214176	0.232561	0.328904	-0.0705509	0.394598	-0.509277	0.00398541	0.144377	0.300787	0.327811	0.317013	0.017581	-0.215111	0.113979	0.144882	0.0327854	0.0411892	0.391484	0.152373	2.06642	0.566392	2.86255	Q9Y6U3	Adseverin OS=Homo sapiens OX=9606 GN=SCIN PE=1 SV=4
0.181517	0.173817	0.233731	0.0743961	0.35904	0.145025	0.0932932	0.330099	0.14563	0.239054	0.368776	0.140164	0.157644	0.13789	-0.00736237	0.426127	0.3403	0.0312347	0.570214	0.366385	0.425027	0.277351	0.486637	-0.0193424	0.66144	0.31008	0.743941	0.638316	3.01029	1.012	3.75486	P43652	Afamin OS=Homo sapiens OX=9606 GN=AFM PE=1 SV=1
0.364502	0.580658	-0.209203	1.31178	0.903573	1.25185	0.773185	-0.347633	0.261465	-0.265875	0.0399876	-0.202579	-0.086237	-0.987595	-0.553785	-0.077569	0.715656	0.110277	0.433383	-0.461216	0.492133	-1.02132	-0.450167	-0.633789	-0.294916	-0.714392	-0.350242	-0.186007	5.79683	-0.416164	-6.31035	Q6ULP2	Aftiphilin OS=Homo sapiens OX=9606 GN=AFTPH PE=1 SV=3
-0.0645676	-0.0733261	-0.0899992	-0.0405426	-0.20007	0.123747	-0.096488	-0.0463562	-0.0128288	0.421638	0.00790405	-0.141969	-0.167995	-0.0817184	-0.213573	0.247424	0.124166	0.350647	0.118058	0.259516	0.261119	0.3242	0.315388	-0.158882	0.424923	0.212587	0.207303	0.317517	1.91665	-0.603819	-2.78912	Q9BSE5	Agmatinase, mitochondrial OS=Homo sapiens OX=9606 GN=AGMAT PE=1 SV=2
-0.543304	-1.04569	-1.87191	-0.256296	-0.360553	-0.252411	-0.00249577	-0.00737381	-0.0921364	0.112844	-0.111906	0.106357	0.0389118	-0.395809	-1.47131	-0.113809	-0.0317669	-0.166712	0.0910711	-0.128933	-0.147515	-0.35339	0.0891743	0.262442	-0.0541859	-0.028656	0.141767	0.0207434	4.30306	-0.619261	-4.92901	O00170	AH receptor-interacting protein OS=Homo sapiens OX=9606 GN=AIP PE=1 SV=2
-0.52788	-0.390022	-0.418523	0.0514202	-0.206	-0.360849	-0.141963	0.28586	-0.114817	0.0151844	-0.0446587	0.0465345	-0.0358677	-0.0817471	-0.0902977	0.0230188	0.00845337	-0.0432796	0.0796175	-0.0336456	-0.00988483	0.0169849	0.154844	0.305637	0.178835	0.220295	0.138705	0.183799	3.28492	0.353343	4.00606	Q92667	A-kinase anchor protein 1, mitochondrial OS=Homo sapiens OX=9606 GN=AKAP1 PE=1 SV=1
-0.550013	-0.346716	-0.633843	-0.375904	-0.373164	-0.589911	-0.0391016	0.0346375	-0.48402	0.118435	-0.321884	-0.409829	-0.089035	-0.639752	-0.33992	-0.417188	-0.427874	-0.0500164	-0.156833	-0.0733414	-0.366548	0.101168	-0.210533	0.571468	-0.0357914	0.32345	0.0459204	-0.0439348	1.46105	-0.248554	-2.24037	O43572	A-kinase anchor protein 10, mitochondrial OS=Homo sapiens OX=9606 GN=AKAP10 PE=1 SV=2
0.250329	1.34306	2.30824	2.38843	1.74935	2.19963	1.92415	0.366106	0.975468	-0.0604706	-0.29809	0.277617	-0.0983524	-0.176186	1.30507	0.0614843	0.244616	0.0338039	-0.492595	1.26254	0.854596	0.00629044	0.0905285	-0.0599499	1.59453	0.00891495	-0.695052	0.202365	2.19276	-0.206051	-2.98599	Q9UKA4	A-kinase anchor protein 11 OS=Homo sapiens OX=9606 GN=AKAP11 PE=1 SV=1
0.153908	-0.706234	0.148602	0.177042	0.0817099	-0.144484	0.412724	0.426905	0.222118	0.296677	0.0383301	-0.148444	-0.264603	0.49789	-0.0469093	0.085248	0.723526	0.089283	0.324967	0.435749	0.521983	0.500441	0.597254	0.0621624	0.398502	0.479038	0.461888	0.523398	1.97644	0.594704	2.77354	Q02952	A-kinase anchor protein 12 OS=Homo sapiens OX=9606 GN=AKAP12 PE=1 SV=4
0.984098	1.01142	1.66322	1.99815	2.03872	1.76674	2.08525	-0.298605	1.36876	0.521637	0.468893	0.176129	-0.528391	-0.0811214	0.224981	0.903079	1.0753	0.460058	0.500741	0.312998	0.959352	0.25687	0.25288	-0.473701	1.49156	0.289656	0.346229	0.33467	3.42262	-0.285543	-4.13134	Q02040	A-kinase anchor protein 17A OS=Homo sapiens OX=9606 GN=AKAP17A PE=1 SV=2
-0.233959	-0.677227	-0.757392	-0.172247	-0.230958	-0.131275	0.166291	-0.215528	0.719498	0.317099	0.228901	-0.102672	-0.436298	-0.0665951	-0.864363	0.673446	0.227697	0.176785	0.910409	0.206846	0.469371	0.804375	0.238897	0.312771	0.33593	0.24087	0.241792	0.0879259	1.44978	-0.362066	-2.22815	O43823	A-kinase anchor protein 8 OS=Homo sapiens OX=9606 GN=AKAP8 PE=1 SV=1
1.07618	0.693256	0.901923	1.6463	1.75899	2.14566	1.89495	-0.366804	1.03182	-0.101404	0.100824	0.106961	-0.285463	0.366953	-0.501326	0.392077	0.79092	-0.235439	-0.251197	0.061552	0.127192	0.149017	0.239462	-0.45277	0.701193	0.131525	0.290935	0.634326	2.66591	-0.292121	-3.43591	Q9ULX6	A-kinase anchor protein 8-like OS=Homo sapiens OX=9606 GN=AKAP8L PE=1 SV=4
2.2269	2.23849	1.87001	3.04233	1.68943	2.18686	1.47821	0.559267	0.426531	0.144642	0.813486	-0.375503	-0.172953	0.896675	0.785851	0.880942	1.47871	0.300524	-0.0100889	0.224089	1.4132	-0.16544	0.26078	0.328684	1.85867	-0.0122013	0.865603	0.89471	1.86419	-0.2724	-2.66107	Q99996	A-kinase anchor protein 9 OS=Homo sapiens OX=9606 GN=AKAP9 PE=1 SV=4
-0.338196	-0.510281	-1.02568	-0.559042	0.294785	0.396254	-0.433486	-0.365902	0.780836	0.0222778	0.0421257	0.144353	-0.0704708	-0.156084	0.537624	0.925387	0.191956	0.16699	1.09484	0.286346	0.319037	0.99468	0.228205	-0.139002	0.237995	-0.25602	-0.0225267	0.139916	2.13012	1.03893	2.925	P00326	Alcohol dehydrogenase 1C OS=Homo sapiens OX=9606 GN=ADH1C PE=1 SV=2
3.11083	1.26271	0.68909	0.829666	0.298894	2.66169	0.0794516	1.65016	0.200136	1.9206	1.02991	1.59142	-0.323158	1.25061	1.51225	-0.0510244	0.221056	0.530331	0.364024	0.96158	1.77937	0.763166	0.533016	0.487637	0.020895	0.763586	1.42488	0.0993261	2.51021	-0.329311	-3.28966	Q8IZ83	Aldehyde dehydrogenase family 16 member A1 OS=Homo sapiens OX=9606 GN=ALDH16A1 PE=1 SV=2
-1.25611	-1.18094	0.0211401	-0.0552158	-0.660674	-0.526936	-0.161479	-1.01807	-1.77203	-0.820946	-1.14021	-1.45302	-0.938984	-2.42927	0.264858	-0.592368	-1.97225	-0.648104	-1.0146	-1.51449	-0.856759	-2.06839	-1.90868	-1.19979	-1.35121	-1.4615	-1.10058	-1.1362	1.88803	0.766753	2.68509	P05091	Aldehyde dehydrogenase, mitochondrial OS=Homo sapiens OX=9606 GN=ALDH2 PE=1 SV=2
-0.396908	-0.416174	-0.421405	-0.303486	-0.899777	-0.871387	-0.606618	-0.251671	-0.462545	-0.185619	-0.560877	-0.267312	-0.595879	-0.0211391	-0.372179	-0.468017	-0.49032	0.136131	-0.579541	-0.174982	-0.560563	0.420078	-0.272326	0.247162	-0.387918	-0.14703	0.224813	-0.319804	2.93229	-0.48135	-3.68307	P14550	Aldo-keto reductase family 1 member A1 OS=Homo sapiens OX=9606 GN=AKR1A1 PE=1 SV=3
0.364241	0.19346	0.58195	1.23666	0.867393	1.36942	1.85428	-0.25997	-0.367371	-0.62151	-0.454113	0.240895	-0.631042	-0.533857	-0.335112	-0.352681	-0.759029	-0.444225	-0.210704	-0.259119	-0.597478	-0.603907	-0.21497	-0.0146828	0.293905	-0.464977	-0.36904	-0.796758	2.193	0.743763	2.98622	O60218	Aldo-keto reductase family 1 member B10 OS=Homo sapiens OX=9606 GN=AKR1B10 PE=1 SV=2
0.384663	0.573822	1.04866	0.180708	0.281735	0.25367	0.413667	0.622076	0.147383	0.231928	0.0905762	0.588126	-0.178955	0.600914	0.651258	0.295714	0.859184	-0.278162	0.126645	-0.0151157	0.133647	0.184988	0.339182	0.0184135	0.330023	0.0444775	0.00682926	0.0980425	1.5884	0.803504	2.37654	P42330	Aldo-keto reductase family 1 member C3 OS=Homo sapiens OX=9606 GN=AKR1C3 PE=1 SV=4
0.374819	-0.230747	-0.250667	-0.381598	0.799293	0.425682	0.474956	0.199898	-0.434763	0.19586	0.0206242	-0.362359	-0.662186	-1.18579	-0.445215	-0.281604	-0.166275	-0.510191	0.0555563	-0.272825	-0.524575	-0.384031	-0.384115	0.231966	-0.0637398	-0.295689	0.118131	0.0122175	1.75321	-0.451971	-2.54808	Q96C23	Aldose 1-epimerase OS=Homo sapiens OX=9606 GN=GALM PE=1 SV=1
1.98495	2.85471	2.32088	1.26568	1.80416	1.53348	0.392709	2.25158	0.634785	-0.120893	0.817341	0.637618	1.36343	0.604559	3.14325	0.261821	-0.379627	-0.0390053	0.937673	-0.31658	1.24158	-0.873392	-0.66444	-0.156342	-0.0705338	-0.973251	-0.184463	-0.244557	1.40067	0.643903	2.17454	P05186	Alkaline phosphatase, tissue-nonspecific isozyme OS=Homo sapiens OX=9606 GN=ALPL PE=1 SV=4
1.34416	2.48558	2.08336	1.25451	1.68599	0.84684	0.396892	1.26718	1.21752	-0.034811	0.0376034	0.390054	1.37533	0.485058	1.89887	0.507449	-0.15497	-0.0358086	0.630631	-0.33362	0.790633	-0.496834	-0.545626	-0.177925	-0.0939941	-0.782196	-0.547944	-0.642306	1.49858	0.460967	2.28086	Q9BQI0	Allograft inflammatory factor 1-like OS=Homo sapiens OX=9606 GN=AIF1L PE=1 SV=1
1.37081	2.37597	2.40463	0.188522	1.51655	1.0775	-0.283889	2.31076	0.583838	-0.0130386	0.819376	0.233211	1.72656	0.759161	2.75084	-0.16995	-0.526011	0.221632	0.526385	-0.14888	1.29497	-0.671249	-0.188881	-0.221016	-0.427549	-0.71011	-0.212468	-0.376241	1.47737	-0.259824	-2.25802	Q6UW56	All-trans retinoic acid-induced differentiation factor OS=Homo sapiens OX=9606 GN=ATRAID PE=1 SV=2
1.74781	3.29357	1.73928	0.0489254	1.13696	1.49586	-0.302615	2.60153	1.17723	0.0935898	0.706669	0.561078	1.66719	1.35851	3.09085	0.530173	0.216314	0.786898	0.0832853	0.13826	1.7188	-0.35874	-0.0381718	0.0192299	-0.0654621	-0.445496	-0.204854	0.0330648	2.82247	0.815719	3.58158	Q6NUM9	All-trans-retinol 13,14-reductase OS=Homo sapiens OX=9606 GN=RETSAT PE=1 SV=2
2.15294	2.81137	2.44559	1.18077	1.55947	1.33551	0.819699	1.92464	0.750622	-0.00658798	-0.123301	0.282445	1.57974	1.39084	2.07405	0.542571	0.328226	0.639996	0.745008	-0.0109978	1.0658	0.0610638	-0.208206	-0.112686	-0.095686	-0.832676	-0.475215	-0.190406	1.32628	0.218983	2.09218	Q96GS6	Alpha/beta hydrolase domain-containing protein 17A OS=Homo sapiens OX=9606 GN=ABHD17A PE=1 SV=1
0.794716	1.9206	1.52958	0.914793	0.434844	0.760832	0.479842	0.238752	-0.243526	-0.518095	-0.366381	-0.736905	-0.725704	0.0275497	1.82602	-0.454326	0.918159	-0.229893	-0.165996	-0.239283	0.435962	-0.483387	-0.427628	-0.422014	0.36582	-0.789509	-0.254319	-0.0740442	1.4541	0.355731	2.23284	Q5VST6	Alpha/beta hydrolase domain-containing protein 17B OS=Homo sapiens OX=9606 GN=ABHD17B PE=1 SV=1
1.36557	1.31529	1.98104	0.614082	1.41125	1.10682	0.4831	1.1169	0.472624	-0.305468	-0.483877	0.227616	1.08513	0.279844	1.55217	0.354878	0.0941181	-0.0385761	0.387961	-0.249096	0.85113	0.111549	-0.394688	-0.318018	-0.0275154	-0.718781	-0.539155	-0.348706	4.36204	1.48805	4.98256	P02763	Alpha-1-acid glycoprotein 1 OS=Homo sapiens OX=9606 GN=ORM1 PE=1 SV=1
1.80416	2.15404	2.45867	1.13327	1.40676	1.66544	1.52934	1.01929	0.60387	0.0348911	-0.532185	-0.394355	1.34134	1.14413	2.89028	0.83685	0.586504	0.563995	0.793004	-0.528791	0.850917	-0.20953	-0.429085	-0.536034	0.431328	-0.596197	-0.634969	0.105256	4.3406	1.26186	4.96309	P19652	Alpha-1-acid glycoprotein 2 OS=Homo sapiens OX=9606 GN=ORM2 PE=1 SV=2
1.72699	1.92105	3.547	1.15365	1.41393	1.96168	0.57293	0.954695	0.757769	-0.262608	-0.234385	0.195046	1.62353	0.615105	2.09118	0.55453	-0.340994	1.12156	0.756011	0.706055	0.704734	-0.116272	-0.0266705	0.535658	-0.281584	-0.336218	-0.573232	-0.265	3.16047	1.15318	3.89249	P01011	Alpha-1-antichymotrypsin OS=Homo sapiens OX=9606 GN=SERPINA3 PE=1 SV=2
-0.000513077	1.24097	0.311439	0.420311	1.47616	1.11063	-0.0187006	-1.4505	-2.16092	-0.660086	-1.14392	-2.2132	-1.17806	-1.84759	-0.259359	-2.50108	-1.43903	-0.654058	-2.3745	-1.38472	-1.93318	-2.11274	-1.83656	-1.52881	-1.20656	-1.95212	-0.867757	-2.34765	2.45068	1.06221	3.23333	P01009	Alpha-1-antitrypsin OS=Homo sapiens OX=9606 GN=SERPINA1 PE=1 SV=3
-0.138687	-0.316721	-0.753201	0.0842285	0.0686941	0.215187	-0.168548	0.326937	-0.27253	0.127817	-0.332829	-0.496551	0.0407658	-0.0241413	-0.593964	0.137494	0.248482	-0.0189762	0.0582418	0.116995	0.133761	0.252476	0.118347	0.40048	0.362049	0.25536	0.0534773	0.326554	3.30245	1.19525	4.02203	P04217	Alpha-1B-glycoprotein OS=Homo sapiens OX=9606 GN=A1BG PE=1 SV=4
-0.910593	-1.372	-2.64738	-0.32859	-0.544755	-0.990877	-1.56565	0.0917759	-0.266199	-0.640743	0.0750523	-0.51529	-0.443609	-0.589893	-1.02647	-0.239024	-0.663486	0.19799	-0.320483	-0.329025	-0.490119	0.435112	-0.373039	0.19626	-0.256943	-0.102081	-0.034234	-0.445745	1.63848	0.620329	2.42918	Q13424	Alpha-1-syntrophin OS=Homo sapiens OX=9606 GN=SNTA1 PE=1 SV=1
-0.381317	-0.680201	-0.167272	0.0597038	-0.283853	-0.427351	0.000691414	0.792185	-0.029995	0.170977	0.126183	-0.0467863	-0.277458	-0.652973	-0.158791	0.153773	0.00826073	0.481432	0.0291166	-0.144699	0.118726	0.0878639	0.0790138	0.166216	0.170076	0.230867	0.208091	0.107556	3.00475	0.864918	3.74976	P08697	Alpha-2-antiplasmin OS=Homo sapiens OX=9606 GN=SERPINF2 PE=1 SV=3
1.86788	-0.271385	4.25638	1.464	3.10045	1.272	1.98048	0.631451	1.02729	-0.770533	0.747847	-0.132878	-0.0731754	0.0925865	3.22207	0.506413	-0.0456181	-0.0994968	-0.100472	0.261265	1.3537	0.261827	-0.333025	0.195997	0.699863	-0.762854	-0.474868	0.355334	2.51003	1.01668	3.2895	P02765	Alpha-2-HS-glycoprotein OS=Homo sapiens OX=9606 GN=AHSG PE=1 SV=2
0.0222511	0.308571	0.756631	-0.516531	0.0350218	0.450741	0.481511	0.0238476	-0.235371	-0.287306	-0.255104	-0.136691	-0.371296	-0.0370502	0.100363	-0.193707	-0.292658	-0.306211	-0.0144625	-0.0974426	-0.223504	0.0878029	-0.48414	0.158321	-0.146645	-0.344627	-0.445721	-0.193646	2.31674	1.05455	3.1056	P01023	Alpha-2-macroglobulin OS=Homo sapiens OX=9606 GN=A2M PE=1 SV=3
-0.15485	-0.391924	-0.0111151	0.300838	-0.117328	-0.127918	-0.00861072	-0.248339	-0.238911	-0.0806293	0.0791054	-0.349669	-0.123318	-0.231543	-0.212868	0.291076	0.25598	0.0792656	0.0403719	0.0623436	0.168759	0.0406895	0.0631676	-0.0333214	0.423893	0.134829	0.144044	0.380187	3.06751	1.42804	3.80738	P02511	Alpha-crystallin B chain OS=Homo sapiens OX=9606 GN=CRYAB PE=1 SV=2
0.71702	0.64953	0.555051	0.704994	0.943114	1.31977	0.832215	-0.308817	-0.0449543	0.135952	0.984512	0.226686	0.594986	0.439781	0.13316	0.123092	1.44643	0.216694	0.115468	-0.0656662	0.647283	-0.289297	0.077177	-0.268969	0.249174	0.0123119	0.42763	0.225652	2.72388	-0.319412	-3.48999	O43768	Alpha-endosulfine OS=Homo sapiens OX=9606 GN=ENSA PE=1 SV=1
-0.894903	-1.46922	1.41791	-0.480776	-0.0554514	-1.01768	0.58438	-0.0892277	-1.43669	-0.244112	-1.64926	-0.0751867	-0.938862	-2.01035	0.715357	-1.51471	-1.90864	0.174452	-1.21392	-0.942997	-1.29855	-1.19697	-0.993019	0.583166	-1.76675	-0.579367	-2.26351	-2.53603	2.08292	-0.652599	-2.87877	P06733	Alpha-enolase OS=Homo sapiens OX=9606 GN=ENO1 PE=1 SV=2
-0.0643711	0.393896	0.689837	0.863691	0.0969915	-0.124859	0.0723257	-0.0386944	-0.534578	-0.205736	0.0180836	-0.0286798	0.10215	0.00462914	0.327806	-0.0715818	-0.23032	0.0323448	-0.287166	-0.390932	-0.160434	-0.175676	-0.254721	-0.132792	-0.264606	-0.139496	-0.245675	-0.413451	1.38039	-0.260859	-2.15224	Q12800	Alpha-globin transcription factor CP2 OS=Homo sapiens OX=9606 GN=TFCP2 PE=1 SV=2
-0.254141	0.0326176	0.18772	0.0841789	-0.00579739	0.0656109	-0.184314	-0.143993	-0.36467	-0.604177	0.0212574	-0.2874	-0.138697	-0.187712	-0.253218	-0.532151	-0.488686	-0.558262	-0.216331	-0.0740166	-0.39285	-0.153942	-0.566238	-0.28562	-0.416298	-0.554243	-0.255399	-0.555854	2.13366	1.25225	2.92845	Q9NZD4	Alpha-hemoglobin-stabilizing protein OS=Homo sapiens OX=9606 GN=AHSP PE=1 SV=1
-0.619791	-0.968954	-1.09002	-0.0868149	-0.200658	-0.189026	-0.162326	0.0614147	-0.703876	-0.11067	0.0646801	-0.4547	-0.459328	-0.877304	-0.71912	-0.178428	-0.390488	-0.133327	0.292378	-0.100809	-0.29098	-0.279224	-0.260998	0.0294018	-0.0916996	-0.00456047	0.104856	-0.090085	1.52697	0.265507	2.31129	Q9BT30	Alpha-ketoglutarate-dependent dioxygenase alkB homolog 7, mitochondrial OS=Homo sapiens OX=9606 GN=ALKBH7 PE=1 SV=1
1.347	1.27888	2.38671	2.44072	2.17634	2.29495	2.28847	0.762836	0.520737	-0.487236	0.459915	0.65739	-0.287516	0.117094	0.886446	-0.0881014	0.773371	0.0772972	-0.0254507	0.943968	0.905807	0.172758	0.493206	0.0332527	1.8239	-0.231924	0.0436888	0.404653	3.5934	-0.297007	-4.28628	Q9C0B1	Alpha-ketoglutarate-dependent dioxygenase FTO OS=Homo sapiens OX=9606 GN=FTO PE=1 SV=3
1.63464	0.858288	0.352147	0.398132	0.129809	1.25468	-0.244054	0.554621	0.594347	0.0403442	0.612726	0.687894	0.611242	1.7643	0.755341	0.330586	0.464935	0.0865135	0.298114	-0.141043	-0.163548	-0.562067	-0.010828	-0.199347	-0.0734768	-0.254255	-0.205005	-0.338063	1.33765	0.385508	2.10487	Q9NVD7	Alpha-parvin OS=Homo sapiens OX=9606 GN=PARVA PE=1 SV=1
0.0830078	0.277002	1.52129	0.0644979	0.456235	0.30423	0.102305	-0.123837	0.238573	0.216665	0.158134	0.287791	0.350544	-0.031765	0.769657	-0.213206	-0.275333	0.227209	0.0214148	-0.376295	0.0228701	-0.0769329	0.227905	0.149197	-0.333306	0.332977	-0.404519	-0.168334	1.50484	0.797471	2.28758	P37840	Alpha-synuclein OS=Homo sapiens OX=9606 GN=SNCA PE=1 SV=1
-0.129339	0.432318	0.1969	-0.389015	0.209411	-0.375959	-0.713155	-0.365835	0.874556	0.382999	0.943043	0.324691	0.0862217	0.833324	0.0532837	0.742066	0.93656	0.326859	0.706555	0.399502	0.698203	0.877876	0.587626	0.0855255	1.05518	0.638943	0.904126	1.08689	2.20853	0.345797	3.00128	Q5SQI0	Alpha-tubulin N-acetyltransferase 1 OS=Homo sapiens OX=9606 GN=ATAT1 PE=1 SV=1
0.971052	1.47289	0.546727	0.201443	0.971917	0.92231	-0.0739088	0.967747	0.427052	-0.218084	0.37557	0.532044	1.19781	2.49563	0.784803	-0.306209	0.250154	-0.034193	0.68302	-0.0126877	0.406697	-0.669584	-0.189388	0.0300198	0.0142326	-0.204472	-0.305904	-0.545314	2.75527	0.272523	3.5192	Q96Q42	Alsin OS=Homo sapiens OX=9606 GN=ALS2 PE=1 SV=2
-0.0835915	-0.46958	0.522233	-0.184999	0.132264	-0.300505	-0.239429	-0.459608	0.151413	0.169094	0.0897732	0.151727	0.505558	-0.480356	0.191895	0.195146	-0.221695	-0.102844	0.508441	0.426876	0.156207	0.439751	0.125069	0.300406	0.0926819	-0.0963802	0.348393	0.164674	1.64704	-0.288277	-2.43813	Q06203	Amidophosphoribosyltransferase OS=Homo sapiens OX=9606 GN=PPAT PE=1 SV=1
0.691074	0.0437431	0.575738	0.440067	0.940471	0.62373	0.148204	-0.0369797	0.880411	0.685528	0.978996	0.102271	-0.33144	0.322615	0.127735	1.16309	0.923985	0.545261	1.2534	0.871553	1.13425	1.41725	0.963129	0.344946	1.44321	0.869888	1.25356	1.29516	2.35669	1.12193	3.14385	P21397	Amine oxidase [flavin-containing] A OS=Homo sapiens OX=9606 GN=MAOA PE=1 SV=1
0.741558	-0.179281	0.925675	0.591331	0.648387	0.519695	-0.289573	-0.979034	0.420637	0.313568	-0.216755	-0.139871	0.188164	-0.161438	0.494581	0.382136	-0.584757	-0.723326	-0.304154	-0.563011	0.447362	-0.641018	-0.318544	0.0142994	0.171326	-0.663345	-0.0481691	-0.0274096	3.38253	0.657967	4.0949	P15144	Aminopeptidase N OS=Homo sapiens OX=9606 GN=ANPEP PE=1 SV=4
1.58872	1.81535	1.06676	-0.100989	0.16686	0.592957	-0.00334263	0.826893	-0.151606	0.137644	0.243708	0.128316	0.0786495	1.1058	0.699574	-0.0232267	0.509335	-0.068512	0.0702906	0.251215	0.35388	-0.217409	-0.145247	0.0647926	-0.265322	-0.21612	0.441483	0.0761471	1.97537	0.359692	2.77247	Q9HAU8	Aminopeptidase RNPEPL1 OS=Homo sapiens OX=9606 GN=RNPEPL1 PE=1 SV=3
0.188948	-0.0119572	-0.378238	-0.230923	-0.0807905	-0.0349998	-0.612266	-0.211138	0.725389	-1.08142	-0.163712	-0.0352697	0.0854282	0.169266	-0.0610027	-0.979333	-0.279888	0.209024	-0.574307	-0.205696	-0.621837	-0.927225	-0.484426	-0.526865	-0.727587	-0.770872	-0.50282	-0.65648	2.70111	-0.559661	-3.46877	Q01432	AMP deaminase 3 OS=Homo sapiens OX=9606 GN=AMPD3 PE=1 SV=1
-0.207565	0.0516357	0.758897	-0.152889	-0.18311	-0.178089	0.472369	0.327097	-0.0544128	0.204462	0.14275	0.0036211	-0.0739441	-0.049757	0.66399	-0.3777	-0.424465	0.00998497	-0.382565	-0.0169811	-0.140109	-0.331728	-0.166798	0.450645	-0.569334	-0.473717	0.0510893	-0.503095	3.36411	0.683997	4.07815	P49418	Amphiphysin OS=Homo sapiens OX=9606 GN=AMPH PE=1 SV=1
-0.10787	-0.376438	-0.299459	0.043005	-0.559222	-0.298243	-0.308616	0.173582	-0.216124	-0.0801888	-0.109726	-0.0247545	-0.0990295	-0.0357971	-0.40966	0.0133219	-0.0867958	-0.0563965	-0.180917	-0.0311012	-0.0592871	0.0483818	-0.0353909	0.000268936	-0.0390282	-0.000814438	-0.0938845	-0.0874224	1.49092	-0.229055	-2.27262	Q96FJ0	AMSH-like protease OS=Homo sapiens OX=9606 GN=STAMBPL1 PE=1 SV=2
-0.170565	-0.370012	-0.799304	-0.345388	-0.618653	-0.215815	-0.5134	-0.258249	-0.249899	0.0525589	-0.20606	-0.147738	-0.440729	-0.244755	-0.518635	-0.163613	-0.0259686	-0.0510349	-0.334838	-0.246471	0.0659552	0.0870819	-0.0774803	-0.0798016	0.109074	-0.167206	-0.149657	-0.037755	3.05283	-0.508832	-3.79392	Q7Z5R6	Amyloid beta A4 precursor protein-binding family B member 1-interacting protein OS=Homo sapiens OX=9606 GN=APBB1IP PE=1 SV=1
-0.216585	-0.523815	-0.375962	0.0363464	-0.233201	-0.0159721	-0.365119	-0.129862	0.0436172	0.318483	-0.0302105	-0.0741644	0.0423145	0.00709152	-0.130512	-0.00794315	-0.0314655	-0.0784359	-0.0321474	0.0996532	0.00693226	0.000671387	0.199621	0.0793972	-0.00984192	0.1647	-0.120551	-0.082181	1.591	0.448285	2.37928	Q02410	Amyloid-beta A4 precursor protein-binding family A member 1 OS=Homo sapiens OX=9606 GN=APBA1 PE=1 SV=3
-0.00152779	0.0524769	0.507283	0.235218	-0.269454	-0.0436325	-0.398507	-0.0522556	-0.245035	-0.401346	-0.289837	-0.0180578	0.0921116	-0.0722103	0.303669	-1.01847	0.0641823	0.883343	-0.328252	-0.162333	-0.293323	-1.35095	-0.370497	-0.588528	-0.595863	-0.644798	-0.275872	-0.692479	1.83395	0.538119	2.63046	O96018	Amyloid-beta A4 precursor protein-binding family A member 3 OS=Homo sapiens OX=9606 GN=APBA3 PE=1 SV=1
0.408316	0.848007	0.395614	0.523481	0.855398	0.561559	1.22175	-0.123438	0.108566	-0.150194	0.170682	0.141183	0.159672	0.182026	0.35815	0.179709	0.10885	0.205946	0.0502872	0.143757	0.520076	-0.369823	-0.00178909	-0.0972385	0.205914	-0.180779	0.0750074	0.371558	2.01234	0.423395	2.80917	Q06481	Amyloid-like protein 2 OS=Homo sapiens OX=9606 GN=APLP2 PE=1 SV=2
0.96278	1.25391	1.56652	0.297146	0.36687	0.733276	-0.0758619	0.761335	0.337418	-0.0361786	0.911835	0.0874243	2.03798	0.695541	0.886227	0.565503	1.02926	-0.0109539	-0.145232	-0.11372	1.03788	-0.289167	-0.0756531	-0.146418	-0.0771542	-0.0607738	-0.0176973	-0.496085	1.32565	0.263687	2.09148	O76080	AN1-type zinc finger protein 5 OS=Homo sapiens OX=9606 GN=ZFAND5 PE=1 SV=1
-1.1802	-1.24327	-0.767709	-1.09989	0.0264711	-0.145412	-0.743218	-0.593088	-0.386391	-1.37829	1.19571	-0.427381	-0.576054	-2.09988	-0.553827	-1.65756	-1.42054	-1.00095	-0.518661	-1.5391	-1.01581	-1.78671	-1.26924	-0.42424	-1.43659	-1.29956	-0.228555	-1.66932	1.44286	-0.125527	-2.22063	Q9H1A4	Anaphase-promoting complex subunit 1 OS=Homo sapiens OX=9606 GN=ANAPC1 PE=1 SV=1
1.06683	0.854288	0.996409	0.653944	0.661208	1.12292	0.202929	0.351707	0.928185	0.396591	0.618538	0.680833	-0.0162258	0.845345	0.142084	0.431106	0.605726	0.43078	1.31449	0.380993	0.657807	0.809618	0.570704	-0.260128	0.0997372	-0.242287	-0.0170584	-0.163402	2.68382	-0.247079	-3.45264	Q9BS18	Anaphase-promoting complex subunit 13 OS=Homo sapiens OX=9606 GN=ANAPC13 PE=1 SV=1
1.73619	1.60039	2.52672	0.5371	1.01891	0.860214	0.496394	1.2603	0.564686	-0.140118	0.164463	0.0388937	1.48651	0.659151	1.83832	0.502622	0.260092	0.0921402	0.470195	-0.106897	0.821183	0.0311851	-0.367706	-0.357267	0.0830154	-0.525784	-0.23886	-0.0980196	1.41662	-0.145168	-2.19202	Q9UJX6	Anaphase-promoting complex subunit 2 OS=Homo sapiens OX=9606 GN=ANAPC2 PE=1 SV=1
0.0578842	0.18075	0.0193586	0.0195808	0.0451422	0.00458336	0.530524	0.397894	0.13266	0.0444164	-0.145765	0.299338	-0.102995	0.107244	-0.211365	-0.0305071	0.130157	-0.0224571	-0.164433	0.0367985	-0.0439596	-0.187185	0.0730495	-0.0563145	-0.0701523	0.253695	-0.148376	-0.0265417	1.38165	0.358224	2.15362	Q8IY63	Angiomotin-like protein 1 OS=Homo sapiens OX=9606 GN=AMOTL1 PE=1 SV=1
0.973642	0.991301	0.119525	-0.157078	-0.283608	-0.313044	-0.629365	0.575119	0.474592	-0.0784702	0.326864	0.260285	0.107605	0.734964	-0.110535	-0.21565	-0.155807	0.339582	-0.424014	0.147533	-0.0637846	-0.345215	-0.0037632	0.0953674	-0.311333	0.296791	-0.491549	-0.530032	1.71723	0.32017	2.51104	Q9Y2J4	Angiomotin-like protein 2 OS=Homo sapiens OX=9606 GN=AMOTL2 PE=1 SV=3
-0.0615768	-0.407871	0.476369	0.841877	0.112769	-0.310591	-0.303918	-0.311569	0.190907	0.236237	-0.00760269	0.0134592	-0.0724926	0.202486	0.119942	0.550359	0.500954	0.144272	0.388045	0.40324	0.561467	0.551992	0.613781	-0.0685406	0.866592	0.55723	0.47856	0.811296	1.92963	0.525032	2.72684	Q9UKU9	Angiopoietin-related protein 2 OS=Homo sapiens OX=9606 GN=ANGPTL2 PE=1 SV=1
-0.147581	2.25054	-0.691272	-1.1528	-0.49125	-1.08918	-0.994924	-0.202076	-0.715504	-1.40948	-0.279734	-0.124814	-0.901464	-0.251554	0.938745	-1.64439	-1.15601	-1.6361	-1.13303	-1.45893	-1.42879	NaN	-1.20519	-1.45524	-1.33036	-1.42657	-0.897714	-1.75845	1.75156	0.599466	2.54639	Q9BY76	Angiopoietin-related protein 4 OS=Homo sapiens OX=9606 GN=ANGPTL4 PE=1 SV=2
-0.417692	-0.440134	0.739858	0.257671	0.348756	0.717154	0.373464	0.117979	0.426853	-0.345858	0.0532322	0.649798	0.277645	0.0132027	0.44619	-0.137395	-0.367214	-0.0139771	-0.106256	-0.194004	0.016099	-0.163229	0.0655899	-0.101089	-0.255827	0.0144672	-0.0998926	-0.277349	1.73666	0.386789	2.53108	P12821	Angiotensin-converting enzyme OS=Homo sapiens OX=9606 GN=ACE PE=1 SV=1
-0.0337906	0.24176	0.0742712	-0.13534	0.0151434	-0.0807648	-0.185229	-0.106905	-0.141068	0.105261	-0.0525417	0.0560484	-0.187334	0.00367928	0.117369	-0.41853	-0.324274	0.453569	-0.215087	-0.186396	-0.308927	-0.258593	-0.331556	0.203585	-0.600449	-0.219009	-0.328572	-0.463811	2.96754	0.881698	3.71554	P01019	Angiotensinogen OS=Homo sapiens OX=9606 GN=AGT PE=1 SV=1
0.68576	0.410702	-0.231069	0.135328	0.212005	0.492008	0.166879	0.517155	0.590786	-0.168497	0.0416012	0.6246	0.126469	0.836529	0.0236797	-0.1331	0.0045929	0.0332451	0.152566	-0.299465	0.0765162	-0.342623	0.277037	-0.0776539	-0.112974	0.0893326	0.00621891	-0.122317	1.75262	0.155388	2.54748	Q86XL3	Ankyrin repeat and LEM domain-containing protein 2 OS=Homo sapiens OX=9606 GN=ANKLE2 PE=1 SV=4
0.614883	-0.285015	-0.623134	0.582329	0.360099	0.354258	-0.519706	-0.769947	-0.279823	0.380287	-0.174234	-0.630082	0.28577	-0.208569	-1.16164	-0.703914	-0.449217	-0.963131	-0.451476	-0.956514	-0.518928	-0.984854	-0.730589	0.142523	-0.143909	-1.22068	-0.0102625	-0.638524	1.46256	0.390806	2.24201	Q9Y575	Ankyrin repeat and SOCS box protein 3 OS=Homo sapiens OX=9606 GN=ASB3 PE=1 SV=1
0.39974	0.859989	-0.191472	0.0836983	0.213902	0.12706	-0.158832	-0.0374565	0.622261	0.397078	0.466692	0.627614	0.165848	0.323997	-0.252573	0.543759	1.04716	0.249117	0.709567	0.506153	0.64149	0.63415	0.801512	0.0742435	0.916212	0.570864	0.729232	0.951961	3.17434	-0.472542	-3.90517	Q8IZ07	Ankyrin repeat domain-containing protein 13A OS=Homo sapiens OX=9606 GN=ANKRD13A PE=1 SV=3
1.17999	0.157692	1.51546	1.18626	0.579465	1.27164	0.336099	-0.0230217	0.890705	0.553059	0.61699	0.642894	0.453648	1.06667	0.312377	-0.869665	-0.111233	-0.335911	0.230233	-0.327085	-0.157438	-0.978719	0.134508	0.211399	-0.110705	-0.159029	0.714832	-0.715199	2.83338	0.980609	3.61163	Q9GZV1	Ankyrin repeat domain-containing protein 2 OS=Homo sapiens OX=9606 GN=ANKRD2 PE=1 SV=3
1.23058	0.250717	0.152326	0.740854	0.852336	1.49504	0.0931578	-0.0224361	0.771753	0.270636	0.168182	-0.250861	0.120752	0.491327	-0.816458	-0.222016	0.160778	-0.227036	-0.0146151	-0.339275	0.159343	-0.968111	-0.190268	-0.297764	-0.0129528	-0.660042	-0.568442	-0.688405	1.45519	0.284284	2.23402	Q6AI12	Ankyrin repeat domain-containing protein 40 OS=Homo sapiens OX=9606 GN=ANKRD40 PE=1 SV=2
-0.422342	-0.802111	0.180158	-1.4334	-0.319278	-0.927074	-0.974145	-1.54591	-0.57725	0.746714	-0.970768	0.957391	-2.51174	0.829725	0.867052	-1.59625	-1.75193	-1.8978	-1.41995	-1.42262	-1.37759	-1.12912	-0.890987	-1.69917	-1.00107	0.0448608	-0.972796	-0.717977	1.51869	0.195406	2.30243	Q9ULJ7	Ankyrin repeat domain-containing protein 50 OS=Homo sapiens OX=9606 GN=ANKRD50 PE=1 SV=4
0.350416	0.249468	-0.106744	0.499495	0.830125	0.703915	0.538226	-0.217379	0.576023	0.984213	0.972614	0.373588	0.353374	0.743277	-0.455786	1.55314	1.59291	0.961119	1.331	1.0275	1.40464	1.38602	1.37413	0.165554	1.62413	1.33249	1.45371	1.58449	2.77925	0.360104	3.54149	Q53LP3	Ankyrin repeat domain-containing protein SOWAHC OS=Homo sapiens OX=9606 GN=SOWAHC PE=1 SV=1
0.376209	0.727215	0.30326	0.108479	0.317512	0.0717697	-0.216079	-0.0643654	0.524464	0.543852	0.2631	0.272769	0.372194	0.328712	0.0257797	0.682504	1.06703	0.353844	0.504369	0.515989	0.787581	0.57712	0.69326	0.350233	1.00947	0.615219	0.54626	0.917047	2.21538	0.54303	3.00791	P04083	Annexin A1 OS=Homo sapiens OX=9606 GN=ANXA1 PE=1 SV=2
-0.626352	-0.701826	0.920249	0.0487213	-0.134341	-0.345037	-0.236075	-1.15659	-0.114546	0.37327	0.222492	-0.332925	-0.365	-0.312944	0.351618	0.6436	-0.345718	0.585125	0.895272	0.345171	-0.18673	1.31125	0.887712	0.425186	-0.0714626	-0.0339317	-0.00518704	0.00266552	2.13631	-0.343623	-2.93104	P50995	Annexin A11 OS=Homo sapiens OX=9606 GN=ANXA11 PE=1 SV=1
-0.822908	-1.00357	-1.12154	-1.03034	-0.669894	-0.933561	-0.723798	-0.923302	-0.627865	0.403606	-0.508415	-0.830033	-0.325983	-0.447536	-1.30457	0.800443	-0.154659	0.578016	1.01434	0.147755	-0.300332	1.17913	0.89966	0.5748	0.153919	-0.0185452	0.0089159	0.0973196	4.57485	0.941086	5.17621	P27216	Annexin A13 OS=Homo sapiens OX=9606 GN=ANXA13 PE=1 SV=3
2.30581	1.92313	3.14925	1.35702	-0.289323	1.18097	-0.626985	1.6053	1.25334	-0.79781	1.9287	0.523667	1.71598	1.19401	2.02537	0.451743	1.81119	-0.638496	0.0126429	-0.0710182	0.895066	-1.10219	0.120173	-0.123688	0.37738	-0.256016	0.486678	-0.578244	4.01203	0.817491	4.66527	P07355	Annexin A2 OS=Homo sapiens OX=9606 GN=ANXA2 PE=1 SV=2
1.08178	1.86006	2.30127	0.995548	1.5868	1.44203	0.579614	1.11219	0.621908	0.355215	-0.273041	-0.23335	1.61674	0.796555	1.99764	-0.0919809	0.508659	0.205046	0.48824	-0.271736	1.0076	-0.430315	-0.595358	-0.496305	0.218136	-0.668175	0.101331	-0.305161	2.14033	0.839703	2.93496	P12429	Annexin A3 OS=Homo sapiens OX=9606 GN=ANXA3 PE=1 SV=3
-0.398563	-0.615931	-0.620988	-1.08157	-1.05629	-0.88834	-0.73985	-0.9081	-0.296188	-0.169331	-0.401154	-0.113708	-0.207083	0.0278244	-0.783758	-0.0898886	-0.112648	0.0709133	-0.0650702	-0.128353	-0.492846	0.0547848	0.132008	-0.0540237	-0.49371	0.216358	-0.134952	-0.0710993	4.82334	-0.805037	-5.40339	P08133	Annexin A6 OS=Homo sapiens OX=9606 GN=ANXA6 PE=1 SV=3
-0.293982	-0.722811	0.24717	-0.0672493	-0.115684	-0.376534	-0.186986	0.147188	0.224104	0.356417	-0.0690308	0.309497	-0.137785	-0.292133	-0.11515	0.258538	0.0069313	-0.00677681	-0.101342	0.470201	0.284942	0.415703	0.442234	0.863194	0.445709	0.354078	0.13478	0.460996	3.30009	-0.383745	-4.01988	P20073	Annexin A7 OS=Homo sapiens OX=9606 GN=ANXA7 PE=1 SV=3
-0.229448	-0.593929	-0.811746	-0.984545	-0.387511	-0.406784	-0.317233	-0.279951	-0.226425	-0.101788	-0.110834	-0.00256062	-0.289707	-0.0449238	-0.890827	0.0579977	-0.0877857	-0.034956	-0.0350904	0.0675011	-0.510224	0.0398521	0.171633	0.138916	-0.569561	0.244329	0.00382519	0.0309668	1.85683	-0.531254	-2.65362	Q03518	Antigen peptide transporter 1 OS=Homo sapiens OX=9606 GN=TAP1 PE=1 SV=2
2.04944	2.31868	1.28736	0.239801	1.622	0.474876	0.555396	0.886471	0.271353	0.204082	0.364983	0.188912	0.464834	1.10183	0.668642	0.351321	0.676756	0.071949	-0.194041	0.0340195	0.235694	0.237778	0.0837479	0.108416	0.234713	0.164982	-0.364139	-0.00828648	6.05224	-1.12096	-6.55417	Q03519	Antigen peptide transporter 2 OS=Homo sapiens OX=9606 GN=TAP2 PE=1 SV=1
0.280853	-0.0780067	-0.112947	-0.339714	-0.219863	-0.0741253	-0.335345	0.133091	0.17865	0.0207253	0.285725	0.106214	0.200939	0.225294	-0.110577	0.144403	0.241381	0.168543	0.0510416	-0.0614281	0.183438	0.214668	0.182123	0.205641	-0.110432	0.0603542	0.129357	0.182008	2.00901	1.0907	2.80587	P03973	Antileukoproteinase OS=Homo sapiens OX=9606 GN=SLPI PE=1 SV=2
0.22769	0.296097	-0.0731516	-0.124714	0.282483	0.137203	-0.141299	0.137152	0.466311	0.113674	0.177467	0.321755	0.0118141	0.213406	-0.0381413	0.578797	0.680384	0.260927	0.364268	0.226635	0.358254	0.363913	0.204693	-0.142778	0.532003	0.371017	0.277244	0.472239	3.26043	1.00874	3.98374	P01008	Antithrombin-III OS=Homo sapiens OX=9606 GN=SERPINC1 PE=1 SV=1
-0.000434875	-0.201754	-0.110944	-0.617857	-0.333055	-0.558271	-0.0993643	-0.0579491	-0.0961094	0.0506592	-0.0359631	-0.0665464	-0.196827	0.0920048	-0.109867	0.175723	-0.0168896	-0.114019	0.17014	0.0332413	-0.0914583	-0.042923	0.158039	0.244776	-0.192331	0.0178165	-0.0807943	0.106425	4.34006	-0.529409	-4.9626	O43747	AP-1 complex subunit gamma-1 OS=Homo sapiens OX=9606 GN=AP1G1 PE=1 SV=5
0.209618	0.364817	0.480987	-0.0540638	0.256858	-0.0126705	0.117223	-0.0789108	0.154041	0.220762	-0.0489197	0.0313253	0.0231342	0.422543	0.0683899	0.0377283	-0.152477	0.12451	-0.105779	0.00756264	0.0673971	0.0694771	0.162003	-0.0952568	0.0147228	0.0862789	0.00427151	0.0659952	2.49226	-0.366514	-3.2727	O75843	AP-1 complex subunit gamma-like 2 OS=Homo sapiens OX=9606 GN=AP1G2 PE=1 SV=1
-0.295774	-0.622055	-0.698073	-0.252966	0.0607519	-0.234068	-0.336041	-0.68005	0.28904	0.395643	0.136082	0.076272	-0.0712738	-0.0776348	-0.956148	0.0162344	0.213198	0.13833	0.106166	0.283953	0.290195	0.326572	0.225645	0.0374889	0.448389	0.632158	0.343562	0.358588	2.50566	-0.337683	-3.28537	Q9BXS5	AP-1 complex subunit mu-1 OS=Homo sapiens OX=9606 GN=AP1M1 PE=1 SV=3
1.60372	2.29217	3.03503	1.02479	2.1726	1.09161	0.0167551	0.302244	0.641272	-0.0716114	-0.850826	-0.440169	1.53005	0.799921	2.8249	0.638898	0.27025	0.804846	0.322715	-0.235182	-0.345162	0.28116	-0.0410557	-0.392014	-0.228857	0.11194	-0.623473	-0.129872	2.60741	0.727579	3.38114	P56377	AP-1 complex subunit sigma-2 OS=Homo sapiens OX=9606 GN=AP1S2 PE=1 SV=1
2.14183	1.89202	2.68493	1.13143	2.41813	2.22711	1.0633	0.856052	0.0370979	-0.164927	-1.04449	0.15903	1.63117	0.695024	2.11354	0.821809	0.760807	0.612986	0.160295	0.184069	0.786384	0.0812149	-0.00250816	-0.227325	0.770464	-0.323978	-0.573428	0.0559645	1.30787	-0.134794	-2.07157	O95782	AP-2 complex subunit alpha-1 OS=Homo sapiens OX=9606 GN=AP2A1 PE=1 SV=3
1.17477	1.45603	1.82797	0.730434	0.864623	0.36795	0.103185	-0.126455	0.203602	0.227699	-0.484711	0.0429926	1.91589	0.763714	1.24514	0.0408335	0.276804	0.282364	-0.012269	-0.152554	-0.595977	0.445255	-0.185396	-0.482401	-0.568544	-0.204424	-0.37617	0.36987	1.96681	-0.212527	-2.76395	Q2M2I8	AP2-associated protein kinase 1 OS=Homo sapiens OX=9606 GN=AAK1 PE=1 SV=3
1.84905	2.09309	2.10951	0.679474	1.8275	0.624271	0.39022	0.798567	0.836733	-0.561836	-0.64488	0.344983	0.693501	0.73226	1.86015	0.509406	0.288063	1.01162	0.751233	0.0830936	0.930053	0.132143	0.150824	0.313419	0.100195	-0.255898	-0.840716	0.00887775	2.36266	-0.218558	-3.14955	Q9Y2T2	AP-3 complex subunit mu-1 OS=Homo sapiens OX=9606 GN=AP3M1 PE=1 SV=1
0.834511	0.258978	3.0892	1.31638	2.06777	-0.121004	0.13367	-0.00642014	-0.21962	-1.40717	-0.6394	-0.341624	1.48328	0.277702	2.23532	0.0277109	-0.32933	0.0511703	-0.008811	-0.221842	0.288182	-0.425982	-0.784615	-0.457848	-1.15168	-1.31074	-1.20341	-0.476993	1.52747	0.154278	2.31182	Q9UPM8	AP-4 complex subunit epsilon-1 OS=Homo sapiens OX=9606 GN=AP4E1 PE=1 SV=2
-2.10589	-1.82582	-1.49894	-1.74686	-0.731521	-1.64554	-1.13353	0.553263	-1.35413	-1.28995	-1.01069	-1.7222	-0.416834	-2.04932	-1.71188	-3.44801	-2.94172	-2.07437	-1.77397	-1.27657	-2.04843	-2.51015	-2.73126	-1.72156	-3.27782	-0.943186	0.143851	-3.29677	3.43908	-0.462097	-4.14629	Q9Y587	AP-4 complex subunit sigma-1 OS=Homo sapiens OX=9606 GN=AP4S1 PE=1 SV=1
-1.08231	-1.01144	-0.97338	-1.48983	-1.10244	-1.91273	-1.71643	0.0417404	-0.271198	-1.70786	-0.662924	-0.871217	-0.787382	-1.6772	-0.03755	-1.03727	-2.29113	-1.04783	-1.70294	-1.7971	-2.37269	-1.09824	-1.79753	-1.34217	-2.63928	-1.12281	-1.8951	-2.77398	1.93082	0.943447	2.72803	P02647	Apolipoprotein A-I OS=Homo sapiens OX=9606 GN=APOA1 PE=1 SV=1
1.11757	2.09318	2.1394	0.527523	1.27459	0.579679	-0.0616846	0.804207	1.02902	-0.0638886	-0.425999	0.784022	0.932203	0.574951	2.03224	-0.0641813	0.0349331	0.221117	-0.235579	-0.00122261	1.43839	-0.117594	0.202988	-0.00351906	0.445259	-0.163359	-0.326804	0.429818	1.88323	0.922149	2.68026	P02652	Apolipoprotein A-II OS=Homo sapiens OX=9606 GN=APOA2 PE=1 SV=1
2.24347	2.12607	2.46466	0.650738	1.98472	1.00481	0.955518	0.628649	0.627438	-0.505161	-0.749367	0.625731	0.954424	0.609348	1.93263	0.933068	0.122667	0.366514	0.470145	-0.00468063	0.911744	-0.188889	0.0902691	0.120245	0.667223	-0.434189	-0.693202	-0.050231	2.27895	0.641604	3.06929	P06727	Apolipoprotein A-IV OS=Homo sapiens OX=9606 GN=APOA4 PE=1 SV=3
0.630589	0.245754	-0.292678	-0.00116157	-0.265475	-0.67251	-0.417705	0.140493	-0.322264	1.26758	-0.0308838	-0.0933962	-0.00240135	0.624115	-0.464746	1.05597	1.16536	0.522272	1.45592	0.941702	0.737327	1.57363	1.63643	0.764376	0.012394	0.802301	0.427831	1.12602	1.46334	0.645689	2.24285	P04114	Apolipoprotein B-100 OS=Homo sapiens OX=9606 GN=APOB PE=1 SV=2
1.36002	1.88164	1.58736	0.2365	1.68785	1.00588	0.70011	0.302328	0.872292	-0.613844	-0.808731	0.264625	0.820477	0.694399	1.76366	0.0605745	0.114866	0.504187	0.218438	0.0517941	0.642579	0.0781956	-0.159061	-0.192942	0.335493	-0.744455	-0.739614	-0.176568	1.74918	0.918361	2.54395	P02656	Apolipoprotein C-III OS=Homo sapiens OX=9606 GN=APOC3 PE=1 SV=1
-0.0857429	-0.645276	-0.589025	-0.310049	-0.652888	-1.82	-0.183616	-0.281137	-0.49819	0.947092	-0.016016	-0.827128	-1.29769	-0.262234	-2.02056	0.769208	1.17355	0.250853	0.478007	-0.327248	0.753976	1.07155	1.02395	0.45001	0.97497	0.986418	1.1719	1.58281	1.49528	0.795684	2.27732	P05090	Apolipoprotein D OS=Homo sapiens OX=9606 GN=APOD PE=1 SV=1
0.745043	0.442019	1.47844	1.01987	0.767974	0.761082	0.611999	-0.786467	0.178787	-0.391111	0.355377	0.268414	0.401653	-0.600367	0.621403	-0.64091	-0.787565	-0.0588856	0.0586481	-0.162296	-0.128472	-0.451181	-0.106544	0.152927	0.446857	-0.307308	-0.353927	-0.45276	2.34019	0.728781	3.12806	P02649	Apolipoprotein E OS=Homo sapiens OX=9606 GN=APOE PE=1 SV=1
-1.07379	-1.65293	1.07997	0.621496	-0.0617685	0.0453568	-0.702247	-0.0913029	-0.603573	0.181389	-0.139004	-0.72609	-0.351093	-1.56641	0.18679	-0.105289	0.292517	0.172855	0.0869417	-0.0097847	0.220458	-0.317055	0.216621	0.236757	0.23538	0.0870514	0.488606	0.19974	2.03719	0.701711	2.83374	Q13790	Apolipoprotein F OS=Homo sapiens OX=9606 GN=APOF PE=1 SV=2
0.301985	-0.0774345	-0.0275984	-0.0812626	0.0627108	0.0827961	-0.110251	0.213533	0.132807	0.157145	0.135403	0.208632	-0.185259	0.629084	0.191637	0.349183	0.413677	0.34234	0.473859	0.200542	0.117042	0.585081	0.439552	-0.0303097	0.615536	0.249302	0.281241	0.485911	1.99432	0.859727	2.79131	O14791	Apolipoprotein L1 OS=Homo sapiens OX=9606 GN=APOL1 PE=1 SV=5
0.222792	0.618931	1.15205	0.306824	1.06255	0.610975	0.753978	0.59083	0.0967255	0.0365105	0.350363	0.220759	0.360376	0.276321	0.46734	0.0361071	0.140778	0.0331535	0.216229	-0.088913	0.581159	-0.22098	0.0579987	0.241394	0.504148	-0.0910187	0.224536	0.566232	4.06798	-0.90145	-4.71593	O95236	Apolipoprotein L3 OS=Homo sapiens OX=9606 GN=APOL3 PE=1 SV=3
-0.00949669	-0.382519	0.134524	-0.188513	0.103225	-0.196829	-0.126416	-0.148724	0.20516	0.364025	0.0684147	-0.212531	-0.165853	-0.227757	-0.182035	0.0434504	-0.018404	0.183388	-0.0132494	0.0970688	-0.0892668	0.147676	0.275547	0.374916	-0.0382366	0.335522	0.273339	0.234923	2.07495	0.748363	2.87094	O95445	Apolipoprotein M OS=Homo sapiens OX=9606 GN=APOM PE=1 SV=2
0.304514	0.75934	0.941911	-0.0995255	0.247878	-0.0317669	-0.524236	-0.314974	0.859753	0.039032	1.16914	0.194661	-0.0382061	0.189226	0.386719	0.638732	1.23397	0.416965	0.64446	0.555079	0.772143	0.627419	0.969294	0.114063	1.06983	0.54694	1.01555	1.25562	4.45056	-1.14695	-5.06302	P10415	Apoptosis regulator Bcl-2 OS=Homo sapiens OX=9606 GN=BCL2 PE=1 SV=2
-0.428431	-1.21728	-0.201365	-0.413225	-0.1659	-1.00634	-1.8998	-0.981174	0.105116	-0.233475	1.18213	-0.495799	0.169191	-0.266253	-0.126156	0.825801	0.462212	-0.151478	0.409169	0.336426	0.419677	0.474096	0.461775	-0.381601	0.815166	0.310652	0.807466	0.523013	2.9562	0.747394	3.7051	Q9BRQ8	Apoptosis-inducing factor 2 OS=Homo sapiens OX=9606 GN=AIFM2 PE=1 SV=1
0.187449	-0.0317364	-0.716411	0.114746	-0.147328	-0.327278	-0.584191	-0.355158	0.174368	0.334744	-0.0971355	-0.146951	-0.252184	0.126217	-0.576483	0.324464	0.411333	-0.0842228	-0.131778	-0.193171	0.454818	0.387779	0.451286	-0.192139	0.580244	0.221085	0.0136003	0.524158	1.40406	-0.531003	-2.17826	Q9UKV3	Apoptotic chromatin condensation inducer in the nucleus OS=Homo sapiens OX=9606 GN=ACIN1 PE=1 SV=2
-0.286469	0.765219	0.0686293	0.122927	0.425441	0.34058	0.162303	-0.120193	0.0571651	0.177032	0.035696	0.0628309	-0.0455399	-0.0134773	-0.138233	0.608912	0.541809	0.517426	0.52332	0.432343	0.37128	0.617805	0.577446	0.4258	0.653692	0.619913	0.382718	0.708232	3.63408	-0.269276	-4.32314	O14727	Apoptotic protease-activating factor 1 OS=Homo sapiens OX=9606 GN=APAF1 PE=1 SV=2
0.21785	0.377787	0.798612	0.254278	0.88761	-0.145432	-0.193627	-0.294195	0.499449	0.997494	0.808218	0.25213	0.204432	0.87343	0.34408	1.68155	1.76219	0.753603	1.50565	1.36608	1.57698	1.93862	1.53897	0.551008	2.04455	1.57084	1.71027	2.08061	2.08986	0.346422	2.88558	Q8IW19	Aprataxin and PNK-like factor OS=Homo sapiens OX=9606 GN=APLF PE=1 SV=1
0.0459766	-0.433277	-0.533074	-0.56834	-0.0797071	-0.481508	-0.519061	-0.117584	0.409782	0.50185	0.0688782	-0.0783873	0.382895	0.0411758	-0.588364	0.244414	0.459063	0.522261	0.124043	0.272808	0.423976	0.337357	0.519953	0.45676	0.59413	0.277933	0.414666	0.542371	1.56807	-0.167238	-2.35503	Q7Z2E3	Aprataxin OS=Homo sapiens OX=9606 GN=APTX PE=1 SV=2
-0.485971	-0.658266	-0.540008	-0.299212	-0.198047	-0.198244	-0.577886	0.0631905	-1.13479	-0.31328	-0.165466	-0.48785	-0.817977	-0.144386	-0.389166	-1.25397	-0.257463	-1.43658	-0.374648	-0.584137	-0.5656	-0.387949	-1.04493	-0.37557	-1.18027	-0.165276	-1.04841	-0.645936	1.88992	-0.454144	-2.68699	P09917	Arachidonate 5-lipoxygenase OS=Homo sapiens OX=9606 GN=ALOX5 PE=1 SV=2
1.24009	0.986048	1.09614	0.728205	2.30175	2.13345	1.23531	1.13577	0.365335	0.11553	0.0369596	0.556054	0.617331	1.0072	0.854183	0.189372	0.517967	0.0795193	0.223057	-0.322626	0.754237	0.228662	-0.15621	-0.171534	0.107603	-0.116779	-0.581547	0.0952196	2.77277	-0.826038	-3.53547	P20292	Arachidonate 5-lipoxygenase-activating protein OS=Homo sapiens OX=9606 GN=ALOX5AP PE=1 SV=2
0.966885	0.617868	2.4584	0.808348	1.39729	0.604435	1.10767	0.305765	0.888048	0.241552	0.33864	0.758676	1.02836	1.93421	2.68651	-0.37683	-0.403099	-0.137392	-0.180507	0.127277	0.566915	-0.582399	-0.165102	0.170441	0.340843	0.166857	-0.419589	0.408668	1.65613	-0.303711	-2.44763	Q14161	ARF GTPase-activating protein GIT2 OS=Homo sapiens OX=9606 GN=GIT2 PE=1 SV=2
-0.455004	-0.328291	-1.58627	0.177898	-0.61476	-0.724977	-0.580457	0.0629826	-0.622742	-0.149178	-0.518454	-0.175529	-0.700813	-0.293343	-1.27616	0.0233908	0.206722	-0.248529	-0.205894	-0.390089	0.0960131	0.0581627	0.0297928	-0.212158	0.262972	0.234558	-0.160983	0.273252	4.39566	-0.41698	-5.01311	O95081	Arf-GAP domain and FG repeat-containing protein 2 OS=Homo sapiens OX=9606 GN=AGFG2 PE=1 SV=2
-0.487658	-0.720938	-0.684813	-0.0853577	-0.190055	0.0132027	0.18436	0.0558281	-0.224134	0.214859	-0.150318	0.267425	-0.316769	-0.0893974	-0.682846	-0.183665	0.0955257	0.0592403	-0.186395	0.188087	-0.0283079	-0.0468807	0.219236	0.128405	0.0504379	0.358864	0.0177908	-0.121047	6.32552	-1.16689	-6.81831	Q15027	Arf-GAP with coiled-coil, ANK repeat and PH domain-containing protein 1 OS=Homo sapiens OX=9606 GN=ACAP1 PE=1 SV=1
0.682896	0.670343	0.663613	-0.150642	-0.13762	-0.232374	-0.157512	-0.00144196	-0.231382	-0.243065	-0.666334	-0.297482	-0.271801	0.142551	0.428391	-0.0527887	-0.410206	-0.415064	-0.369628	-0.14642	-0.214528	-0.452372	-0.351847	0.186647	-0.155252	-0.269482	-0.951425	-0.567977	4.27762	-0.525675	-4.90592	Q15057	Arf-GAP with coiled-coil, ANK repeat and PH domain-containing protein 2 OS=Homo sapiens OX=9606 GN=ACAP2 PE=1 SV=3
2.56103	2.21535	2.23196	2.95328	2.77494	3.33446	2.83111	0.925556	0.606764	0.292782	0.568102	0.872136	2.23005	1.0275	0.777763	0.882886	1.18994	0.173784	0.6048	0.920408	1.88983	0.484318	0.614101	0.724911	1.74401	0.358101	0.431422	0.784303	1.31671	0.297262	2.08149	Q8WWN8	Arf-GAP with Rho-GAP domain, ANK repeat and PH domain-containing protein 3 OS=Homo sapiens OX=9606 GN=ARAP3 PE=1 SV=1
-0.259544	-0.526447	-0.191487	0.552509	-0.181056	-0.173403	-0.14708	-0.0942726	-0.274393	0.0680084	-0.0114746	0.33887	-0.209068	-0.377502	0.0456448	0.173518	-0.171835	-0.00427437	-0.00165653	0.0980091	0.269912	0.0501575	0.276201	0.240242	0.382509	0.14242	0.179467	0.322137	3.72189	0.929944	4.40267	Q8TDY4	Arf-GAP with SH3 domain, ANK repeat and PH domain-containing protein 3 OS=Homo sapiens OX=9606 GN=ASAP3 PE=1 SV=1
-0.420252	-0.652493	-0.129138	-0.462545	-0.0138445	-0.216761	-0.472215	-0.379938	-0.0555515	0.0444908	-0.0244179	0.0704393	-0.022522	-0.282841	-0.329016	0.0958681	-0.123903	-0.00150871	-0.0165033	-0.00765228	-0.0708532	0.293842	0.137989	-0.0118217	0.219215	0.239283	-0.0876322	0.495851	3.99533	1.02526	4.65015	P05089	Arginase-1 OS=Homo sapiens OX=9606 GN=ARG1 PE=1 SV=2
-0.56489	-0.240578	-1.87904	-0.625172	-0.214454	-0.709133	-0.498513	0.0689182	-1.40154	-0.878185	-0.279024	-1.34591	-1.14208	-0.593088	-1.53379	-2.32084	-1.68672	-1.97814	-1.13174	-0.852858	-3.19182	-0.0822392	-2.34232	-2.23785	-3.6685	-1.65219	-0.875371	-2.04573	2.75341	-0.498356	-3.51747	Q9NWB6	Arginine and glutamate-rich protein 1 OS=Homo sapiens OX=9606 GN=ARGLU1 PE=1 SV=1
-0.0635757	-0.106247	-0.220551	0.814128	NaN	NaN	NaN	0.332832	0.117016	-0.20719	NaN	0.283183	0.0278683	0.54376	-0.236216	-0.0550547	-0.0692158	-0.5124	NaN	-0.341244	-0.0161543	-0.0144939	-0.430054	-0.353704	0.296726	-0.403776	NaN	-0.550572	1.40703	-0.25509	-2.18151	Q7L4I2	Arginine/serine-rich coiled-coil protein 2 OS=Homo sapiens OX=9606 GN=RSRC2 PE=1 SV=1
-0.44943	-0.32884	0.207284	0.232176	-0.105771	-0.272306	-0.057622	0.0738258	-0.114511	0.0375671	-0.167488	-0.341781	-0.310669	-0.383297	-0.109976	0.670075	0.576782	0.0100994	0.434167	0.206877	0.192342	0.956848	0.116011	-0.216442	0.502525	0.257174	0.326282	0.47683	1.66424	0.367252	2.45608	Q5TEU4	Arginine-hydroxylase NDUFAF5, mitochondrial OS=Homo sapiens OX=9606 GN=NDUFAF5 PE=1 SV=1
0.307531	-0.277704	-0.267541	0.790792	0.00433064	0.627245	0.215648	-0.0865822	-0.272415	-0.445541	-0.0768738	-0.418122	-0.0675793	-0.0475101	-0.882879	-0.66796	-0.158384	-0.182796	-0.690486	-0.544907	-0.374494	-0.422781	-0.80794	-0.656216	-0.298155	-0.766361	-0.336061	-0.583718	2.49238	1.12474	3.27282	P00966	Argininosuccinate synthase OS=Homo sapiens OX=9606 GN=ASS1 PE=1 SV=2
0.953587	2.68345	3.17212	1.1193	1.7075	1.33824	0.357142	2.53253	1.46591	-0.299694	1.38188	1.34848	4.21616	1.22554	2.38611	1.70969	0.512497	1.32241	-0.425431	0.2761	0.362561	-0.0731945	-0.00301933	-0.0841522	0.810341	-0.509706	-0.209115	-0.29901	1.94563	-0.247253	-2.74283	Q8N8R7	ARL14 effector protein OS=Homo sapiens OX=9606 GN=ARL14EP PE=1 SV=1
-0.633993	-0.693579	-0.730474	-0.468912	-0.64741	-0.599333	-0.360076	-0.0707474	-0.587934	-0.368488	-0.364372	-0.432277	-0.219963	-0.44949	-0.584951	-0.357427	-0.485615	0.654354	0.167878	-0.159267	-0.314067	0.164043	-0.110502	0.775913	-0.310287	0.261574	-0.3443	-0.279992	3.27607	-0.335075	-3.998	Q8IUR7	Armadillo repeat-containing protein 8 OS=Homo sapiens OX=9606 GN=ARMC8 PE=1 SV=2
-0.238823	-0.517948	-1.37551	-0.29454	-0.364041	-0.098135	-0.163949	0.141291	0.0148888	-0.0208721	-0.173717	0.0666952	0.00639343	-0.0781841	-0.873518	-0.262158	-0.0929756	0.030056	-0.059947	-0.023716	-0.0952539	-0.0282135	0.0199013	0.319223	-0.148493	0.0781345	-0.114787	-0.102221	2.95192	1.15003	3.70116	P51690	Arylsulfatase E OS=Homo sapiens OX=9606 GN=ARSE PE=1 SV=2
0.025713	-0.00360298	-0.835085	0.177618	-0.446186	-0.0426083	-0.406999	0.339911	-0.0424852	0.105229	0.601532	-0.490092	-0.212014	-0.0305405	-0.733448	0.47939	0.27927	0.286925	0.859166	NaN	0.229487	0.52389	0.249784	0.00950718	0.391621	0.460268	0.662827	0.574904	1.84251	0.36324	2.7091	Q9NWL6	Asparagine synthetase domain-containing protein 1 OS=Homo sapiens OX=9606 GN=ASNSD1 PE=2 SV=2
0.406588	0.497366	1.79986	0.979656	0.626723	0.188389	0.388118	0.142288	0.529427	0.235939	0.343966	0.299968	0.482203	0.314981	0.955242	0.942466	0.232424	0.255642	-0.400754	-0.0651703	0.609536	-0.245222	0.122717	0.0598831	0.665131	0.167528	0.0927725	0.111089	3.44193	-0.433493	-4.14888	Q9ULA0	Aspartyl aminopeptidase OS=Homo sapiens OX=9606 GN=DNPEP PE=1 SV=1
-0.578604	0.0937099	-0.742169	-0.614515	-1.07152	-1.02986	0.21779	-0.785952	-0.564386	0.150303	-0.308683	-0.716672	-0.974348	-0.607454	-0.552395	0.204692	-0.0798454	-0.428097	-0.1232	-0.516312	-0.257472	-0.0572948	0.0981503	0.00922775	-0.207504	-0.0482769	0.0265551	0.00929737	3.56818	0.534047	4.26342	Q12797	Aspartyl/asparaginyl beta-hydroxylase OS=Homo sapiens OX=9606 GN=ASPH PE=1 SV=3
-0.296268	-0.0757504	-1.42765	-1.30291	-1.37158	-1.35815	-0.334136	-0.882301	-0.735537	-0.13542	-0.58024	-0.97564	-1.35421	0.13998	-1.0562	-0.241244	-0.507753	-0.549288	-0.241828	-0.701193	-0.290366	0.0874844	-0.190006	-0.321745	-0.454037	-0.24494	-0.0413694	-0.0738268	3.22133	1.28563	3.94808	Q9BXN1	Asporin OS=Homo sapiens OX=9606 GN=ASPN PE=1 SV=2
0.703876	1.18884	0.675714	0.659937	0.198293	0.29307	0.874722	0.476763	-0.20433	0.0242882	-0.0766411	0.188491	-0.145538	-0.0857468	0.154264	-0.087285	0.688742	-0.147808	0.358148	0.328802	-0.0107756	-0.13328	0.136127	-0.0985527	-0.0457897	-0.139116	0.146173	0.0576658	3.22162	-0.486999	-3.94834	Q9UBB4	Ataxin-10 OS=Homo sapiens OX=9606 GN=ATXN10 PE=1 SV=1
-0.720703	0.028511	-1.20582	-1.0058	-0.598437	-0.965473	-0.125056	-0.988749	-0.699547	0.0575886	-0.257336	-0.667048	-0.543495	-1.03228	-0.90736	-0.201858	-0.496855	-0.529922	-0.175387	-0.160254	-0.344226	-0.096508	-0.122149	-0.106211	-0.198462	-0.369436	0.0426931	-0.158164	1.33464	-0.246782	-2.10152	Q8WWM7	Ataxin-2-like protein OS=Homo sapiens OX=9606 GN=ATXN2L PE=1 SV=2
-0.678152	-0.262495	-0.615249	-0.131516	-0.165767	-0.592661	-0.297822	-0.584763	-0.907907	0.0630798	-0.219933	-0.474734	-0.422003	-0.971394	-0.403748	-0.0825834	-0.584242	-0.543182	-0.509105	0.120996	-0.0806532	0.31797	0.0259476	0.588179	0.0550423	-0.418894	0.255826	-0.0949068	3.33222	-0.532344	-4.07632	O15265	Ataxin-7 OS=Homo sapiens OX=9606 GN=ATXN7 PE=1 SV=1
-0.333223	-0.440521	-0.71811	-0.76878	-0.326631	-0.389673	0.171815	-0.278225	-0.360582	-0.206947	-0.116528	-0.475291	-0.173681	-0.215479	-0.28347	-0.0791979	-0.0468369	-0.228445	0.0533533	-0.23971	-0.270398	-0.116934	-0.128357	0.402531	-0.253155	-0.427305	-0.200931	-0.0888166	1.44654	0.353667	2.22463	Q5TGY3	AT-hook DNA-binding motif-containing protein 1 OS=Homo sapiens OX=9606 GN=AHDC1 PE=1 SV=1
-0.0338688	0.0678196	0.0308867	-0.218178	0.522983	0.262833	0.481536	-0.38673	0.0545273	0.285164	0.518976	0.341264	0.124187	0.372399	0.018301	0.457677	0.109387	0.226616	0.215358	0.433826	0.520328	0.240023	0.560158	0.0665493	0.702814	0.343164	0.246135	0.557738	1.74369	-0.347635	-2.53831	P00846	ATP synthase subunit a OS=Homo sapiens OX=9606 GN=MT-ATP6 PE=1 SV=1
-0.376053	0.311155	-0.928182	-0.143629	-0.144776	-0.371351	0.355203	-0.368931	-0.176916	0.204653	-0.32633	-0.300128	-1.2674	-0.50589	-0.772032	0.53049	0.205778	-0.236403	0.37433	0.135889	0.367721	0.753744	0.224545	0.360884	0.445301	0.276773	0.438376	0.555942	2.4681	-0.482363	-3.24984	P56378	ATP synthase subunit ATP5MPL, mitochondrial OS=Homo sapiens OX=9606 GN=ATP5MPL PE=1 SV=1
-0.632368	-0.603142	0.00083828	-0.166187	-0.445088	-0.536957	0.0392962	0.319054	-0.650602	-0.142069	-0.330523	-0.524554	-0.401497	-0.490492	-0.12595	-0.120744	-0.144009	0.522268	-0.371947	-0.0372086	-0.0802526	-0.145885	0.0509949	0.279152	-0.0280628	0.0970726	-0.320365	0.130309	1.88242	0.427396	2.67944	P56385	ATP synthase subunit e, mitochondrial OS=Homo sapiens OX=9606 GN=ATP5ME PE=1 SV=2
-0.787598	-0.971497	-1.24033	-0.010685	-0.550456	-0.446913	-0.381949	0.0188065	-0.501934	-0.110018	-0.280579	-0.367093	0.0732117	-0.905682	-0.992243	-0.264226	-0.312057	0.00632858	-0.0720644	-0.371464	-0.519084	-0.0314312	-0.140474	-0.133709	-0.332361	-0.0389996	-0.099452	-0.410115	2.08385	-0.355729	-2.87968	P56134	ATP synthase subunit f, mitochondrial OS=Homo sapiens OX=9606 GN=ATP5MF PE=1 SV=3
0.890593	1.18459	2.13972	0.828518	1.36339	0.314627	0.234603	0.290607	0.0838318	-0.0113068	0.144194	0.33982	0.255428	0.182924	1.7461	0.731351	0.617208	-0.67511	0.107886	0.130657	0.953551	-0.286064	0.0285511	0.923361	-0.289501	-0.541721	-0.169309	0.00538731	1.68412	-0.312311	-2.47676	Q99766	ATP synthase subunit s, mitochondrial OS=Homo sapiens OX=9606 GN=DMAC2L PE=1 SV=3
0.5086	0.387243	0.0808496	0.301708	0.0566778	1.11846	-0.452943	-0.188522	-0.29397	-0.263365	-0.686892	-0.0447931	-0.504608	0.247795	-0.636761	-0.853927	0.156797	-0.77062	-0.6676	-0.242783	-0.0756598	-1.1843	-0.703102	-0.631989	-0.94075	-0.955914	-0.690854	-0.3641	1.613	-0.21177	-2.40246	O43681	ATPase ASNA1 OS=Homo sapiens OX=9606 GN=ASNA1 PE=1 SV=2
-0.246464	0.102404	0.19892	-0.104578	-0.434983	-0.456924	0.206531	-0.763571	-0.286255	-0.665476	-0.554264	-0.181951	-0.268812	-0.760792	-0.0722981	-0.498422	-0.719748	-0.731567	-0.236609	-0.325127	-0.871778	0.35935	-0.844776	-0.788006	-1.26112	-0.879194	-0.65231	-1.16969	1.47565	-0.216602	-2.25617	Q9ULI0	ATPase family AAA domain-containing protein 2B OS=Homo sapiens OX=9606 GN=ATAD2B PE=1 SV=3
-0.714775	-0.653521	-1.12456	-0.516434	-0.0507479	-0.453558	0.01443	-0.305544	-0.501425	0.0817299	-0.0609035	-0.78345	-0.0118122	-0.724455	-0.66123	-0.178554	-0.215445	0.0908833	-0.281985	0.185532	-0.299865	0.0698566	-0.140036	-0.0328941	-0.0149326	-0.137997	0.199611	-0.165893	3.96273	-0.579257	-4.62065	Q9UII2	ATPase inhibitor, mitochondrial OS=Homo sapiens OX=9606 GN=ATP5IF1 PE=1 SV=1
-0.583536	-1.00778	-1.30458	-0.409811	-0.270638	-0.225168	-0.275308	-0.171257	-0.580334	-0.057436	-0.175974	-0.365306	-0.481106	-0.414728	-0.766052	-0.165029	-0.372669	-0.0698071	0.0235071	-0.310501	-0.334369	-0.189953	-0.151585	-0.0883236	-0.307325	0.153032	-0.00433254	-0.336791	2.11162	-0.317758	-2.90691	Q9Y6X9	ATPase MORC2 OS=Homo sapiens OX=9606 GN=MORC2 PE=1 SV=2
-0.424845	-1.04773	-0.826098	-0.324722	-0.367675	-0.509659	0.916974	-0.456835	-0.0624161	-0.0480213	0.150152	-0.422164	-0.250427	-0.228516	-0.563944	0.23759	0.128115	0.55624	0.0543375	0.0685825	-0.204877	0.60297	0.240667	-0.149345	0.18087	0.250742	0.139462	0.350142	1.74132	-0.297255	-2.53587	Q96S55	ATPase WRNIP1 OS=Homo sapiens OX=9606 GN=WRNIP1 PE=1 SV=2
-0.367519	-0.559423	0.431247	-0.592995	-0.52979	-0.40432	-0.791848	-0.258039	-0.284586	-0.389896	0.227392	-0.0353804	0.0794239	-0.357452	-0.0504475	-0.0157766	0.0332718	0.427361	0.300246	0.0225334	-0.129958	-0.0791225	0.331013	-0.543989	-0.0957718	0.172752	-0.125901	-0.153956	1.49148	0.518782	2.27323	Q99758	ATP-binding cassette sub-family A member 3 OS=Homo sapiens OX=9606 GN=ABCA3 PE=1 SV=2
-0.0967884	-0.187628	1.01745	-0.258223	-0.109174	-0.172033	0.516778	0.33267	-0.214155	-0.360455	-0.355686	-0.313848	-0.337637	-0.585033	1.07413	-0.716596	-0.818916	-0.259924	-0.342301	-0.533625	-0.445823	-0.314739	-0.589834	-0.0344334	-0.853222	-0.420635	-0.489139	-0.879006	3.28551	0.672937	4.0066	Q8N139	ATP-binding cassette sub-family A member 6 OS=Homo sapiens OX=9606 GN=ABCA6 PE=1 SV=2
-0.027956	0.224659	-0.801518	-0.496088	-0.222497	-0.47456	-0.449079	0.311237	-0.199804	0.117863	-0.0245399	-0.235105	-0.103994	-0.280077	-0.758591	0.19959	0.144678	0.0360165	0.294139	0.155645	0.109805	0.112116	0.183725	0.59536	0.249578	0.256956	0.316464	0.286941	1.96359	0.401316	2.76075	Q9NP58	ATP-binding cassette sub-family B member 6, mitochondrial OS=Homo sapiens OX=9606 GN=ABCB6 PE=1 SV=1
-0.600367	-0.857031	-0.454404	-0.0496235	-0.209037	-0.240181	-0.424895	0.125099	-0.394215	-0.19072	0.0179176	0.192342	-0.141943	-0.42845	-0.351212	-0.259442	-0.389357	0.13591	-0.2587	-0.215677	-0.0971117	-0.0927963	-0.0641708	0.353428	-0.00741386	0.080946	0.00257969	-0.0429068	2.44852	-0.35122	-3.23128	O75027	ATP-binding cassette sub-family B member 7, mitochondrial OS=Homo sapiens OX=9606 GN=ABCB7 PE=1 SV=2
-0.708166	-1.08289	-1.08341	-0.370148	-0.640214	-0.594421	-0.120374	-0.0378895	-0.682314	-0.0736427	-0.268166	-0.450284	-0.356867	-0.682077	-0.873835	-0.0832453	-0.233103	-0.197695	-0.228236	-0.266638	-0.325152	-0.345905	-0.137918	0.0260849	-0.181763	0.0531044	-0.11169	-0.14973	2.02843	-0.33566	-2.82509	P61221	ATP-binding cassette sub-family E member 1 OS=Homo sapiens OX=9606 GN=ABCE1 PE=1 SV=1
-0.313219	-0.589819	-0.320722	-0.210495	-0.307757	-0.308182	-0.164336	0.00647163	-0.394215	-0.0290012	-0.151087	-0.292407	-0.189388	-0.203365	-0.32674	0.0248518	0.0452633	0.146275	-0.0124941	-0.176357	0.00570011	-0.0231571	-0.121845	0.170176	-0.00806618	0.0736847	0.17027	0.0682478	2.37958	-0.467224	-3.1657	P17858	ATP-dependent 6-phosphofructokinase, liver type OS=Homo sapiens OX=9606 GN=PFKL PE=1 SV=6
-0.694633	-0.886538	-0.655919	-0.102261	-0.250649	-0.0940952	-0.280705	0.549177	-0.496698	-0.200449	0.200556	0.0203447	-0.457327	-0.645279	-0.593815	-0.0343866	-0.117411	-0.0260124	-0.114209	0.0145054	-0.0701189	0.0567493	0.0633507	-0.0877762	0.444489	0.518267	0.333343	0.256114	1.95958	-0.327328	-2.75676	Q01813	ATP-dependent 6-phosphofructokinase, platelet type OS=Homo sapiens OX=9606 GN=PFKP PE=1 SV=2
-0.398352	-0.524342	-0.34796	-0.0306587	0.143018	-0.045166	0.163793	-0.287613	-0.00787163	-0.0504875	0.332907	-0.369639	-0.317814	-0.402685	-0.480074	0.208688	-0.0160332	0.122562	-0.146825	0.00849915	0.170814	0.130381	0.0046196	-0.0646095	0.124702	0.0524712	0.189147	0.309283	2.5909	0.461895	3.36564	O76031	ATP-dependent Clp protease ATP-binding subunit clpX-like, mitochondrial OS=Homo sapiens OX=9606 GN=CLPX PE=1 SV=2
-0.843334	-1.14764	-0.0341177	-0.554846	-0.599677	-0.731339	-0.0658159	0.1577	-0.546404	0.114937	-0.395222	-0.38771	-0.524027	-1.00562	-0.165705	0.224208	-0.211224	-0.0716438	0.0388517	0.0424652	-0.100251	0.144768	0.281588	0.183603	0.173637	0.107735	0.155812	0.000208855	3.75564	-0.425127	-4.43323	P46063	ATP-dependent DNA helicase Q1 OS=Homo sapiens OX=9606 GN=RECQL PE=1 SV=3
-0.556116	-0.674576	-0.463573	-0.561695	-0.312581	-0.632641	-0.768611	-0.327276	-0.194351	0.29446	-0.0530224	0.0360804	-0.402008	-0.304163	-0.494946	0.436225	0.203888	0.131626	0.285817	0.0512047	0.193337	0.25379	0.366934	0.00642014	0.502996	0.549707	0.428672	0.588574	1.41679	-0.251981	-2.1922	Q9H2U1	ATP-dependent DNA/RNA helicase DHX36 OS=Homo sapiens OX=9606 GN=DHX36 PE=1 SV=2
-0.0125217	-0.346109	-0.745887	-0.213539	-0.133779	-0.200083	-0.279065	-0.000782013	-0.212412	0.0859928	0.206547	0.0616503	0.209282	-0.256144	-0.48221	-0.0218287	0.0611858	0.182184	0.0426416	0.327854	0.0219793	0.129385	0.281691	0.313669	0.227654	0.300512	0.27448	0.175324	2.7604	-0.384139	-3.52398	Q08211	ATP-dependent RNA helicase A OS=Homo sapiens OX=9606 GN=DHX9 PE=1 SV=4
-0.147371	0.0667858	0.187673	-0.223803	0.00970554	-0.125769	0.557559	0.68214	0.0225735	-0.273546	-0.162077	0.0695658	-0.0643005	-0.183483	0.176865	-0.243855	-0.48027	-0.292425	-0.356919	-0.274221	-0.458592	-0.281637	-0.0580711	-0.203991	-0.167683	-0.0538826	-0.218686	-0.385808	4.79974	-0.309519	-5.38175	Q92499	ATP-dependent RNA helicase DDX1 OS=Homo sapiens OX=9606 GN=DDX1 PE=1 SV=2
-0.207232	-0.18582	0.180831	0.0474243	-0.0714636	-0.119143	-0.17162	-0.0363541	-0.189472	-0.00341034	-0.143381	-0.0356569	-0.132399	-0.160913	0.0451641	0.159064	0.104609	-0.107712	-0.118255	0.0435448	0.128617	0.132318	0.218246	-0.00328255	0.143318	0.249729	0.0917654	0.0988131	2.09885	-0.394736	-2.8944	Q9NVP1	ATP-dependent RNA helicase DDX18 OS=Homo sapiens OX=9606 GN=DDX18 PE=1 SV=2
-0.375372	-0.541967	-0.397464	-0.145679	0.106349	-0.200495	0.0262232	-0.219732	-0.141678	0.130268	0.137209	0.0461226	-0.115791	-0.237133	-0.249691	0.114661	0.039135	0.017458	0.228301	0.0584679	0.142764	0.19142	0.352751	0.117977	0.387049	0.435812	0.420087	0.356469	1.91279	-0.254302	-2.70997	Q9UMR2	ATP-dependent RNA helicase DDX19B OS=Homo sapiens OX=9606 GN=DDX19B PE=1 SV=1
-0.0751247	0.520864	0.239738	0.442072	0.0658464	-0.103228	-0.0315924	-0.0672913	-0.107107	0.128057	0.0919724	-0.219251	-0.143875	0.208662	0.164249	0.237514	0.460964	0.151917	0.278497	0.27029	0.299846	-0.0260887	0.161926	0.184605	0.465147	0.326067	0.566869	0.487445	3.70914	-0.543416	-4.39113	Q9GZR7	ATP-dependent RNA helicase DDX24 OS=Homo sapiens OX=9606 GN=DDX24 PE=1 SV=1
-0.0765228	0.0880318	0.622552	0.419317	0.42286	-0.0599461	-0.264388	0.137651	0.280983	0.354952	0.143385	0.202113	-0.102243	0.035738	0.537975	0.70538	0.783764	0.319571	0.365281	0.660458	0.529462	0.477741	0.444973	0.097023	0.772116	0.480818	0.569573	0.748137	6.03664	-0.693872	-6.53919	O00148	ATP-dependent RNA helicase DDX39A OS=Homo sapiens OX=9606 GN=DDX39A PE=1 SV=2
0.528908	0.0232906	-0.0572939	-0.0391941	0.503562	0.110806	0.207574	0.0428848	-0.176884	0.24987	0.153442	-0.164079	-0.14292	0.186939	-0.220924	0.450379	0.529655	0.0713215	0.349122	0.221661	0.254174	0.358551	0.488453	-0.00130272	0.65542	0.453793	0.430577	0.566529	3.76983	-0.332047	-4.44607	Q9BQ39	ATP-dependent RNA helicase DDX50 OS=Homo sapiens OX=9606 GN=DDX50 PE=1 SV=1
0.0973396	0.958796	-0.0546541	-0.187479	0.967244	0.475805	0.333529	0.481125	-0.0508671	-0.0772572	-0.0589008	-0.19369	-0.137022	0.353924	-0.0867119	-0.216926	-0.289837	-0.0834198	0.376935	0.0578651	-0.0509329	-0.0775166	0.00641632	0.199287	0.100286	-0.0354214	-0.0176973	-0.112771	2.78696	0.311668	3.54865	Q9H6R0	ATP-dependent RNA helicase DHX33 OS=Homo sapiens OX=9606 GN=DHX33 PE=1 SV=2
0.403971	0.367599	-0.106318	0.0319843	0.398303	0.0303955	0.655477	0.550789	0.0186558	-0.107676	-0.0242004	0.415008	-0.237024	-0.0563145	-0.0950432	-0.538651	0.514109	-0.305962	-0.0878649	-0.0853634	-0.265796	-0.388636	-0.406908	0.351227	-0.294347	-0.218632	-0.0287104	-0.320471	3.20613	-0.180908	-3.9342	Q14562	ATP-dependent RNA helicase DHX8 OS=Homo sapiens OX=9606 GN=DHX8 PE=1 SV=1
1.33632	1.04536	1.53263	0.448753	0.996886	1.02845	0.429513	0.361109	0.793583	-0.303814	-0.0817509	0.245896	0.668097	0.568115	1.02673	0.148446	-0.339048	0.281113	0.190989	-0.0954609	0.0983973	-0.375227	-0.314814	0.0755653	-0.180103	-0.439804	-0.313807	-0.246552	4.09663	-0.386756	-4.74187	O14497	AT-rich interactive domain-containing protein 1A OS=Homo sapiens OX=9606 GN=ARID1A PE=1 SV=3
0.25617	0.161848	0.534528	0.26914	0.513669	0.356405	0.297635	-0.049015	0.0641022	0.0785294	0.0395164	0.0599642	-0.104521	0.48473	0.381201	0.0248747	-0.0207062	0.242552	0.173202	0.0247097	0.128827	0.214949	-0.0664177	0.153105	0.182453	-0.0107212	0.0486269	0.0936232	2.32622	-0.251225	-3.11468	Q8NFD5	AT-rich interactive domain-containing protein 1B OS=Homo sapiens OX=9606 GN=ARID1B PE=1 SV=2
1.00403	0.436609	1.10376	-1.25523	-1.46493	-1.07193	-1.81623	0.0815601	1.299	-1.28652	-0.484201	1.3	-1.1768	2.42052	2.0422	-1.47583	-0.669907	-1.00638	-1.21984	-2.01779	-0.850366	-1.61366	-0.918089	-1.27878	-0.598627	-1.06058	-1.44763	-0.193789	3.32815	-0.352176	-4.04543	P29374	AT-rich interactive domain-containing protein 4A OS=Homo sapiens OX=9606 GN=ARID4A PE=1 SV=3
0.47963	0.464524	2.68709	2.61203	1.38128	0.223536	0.879529	0.121995	0.705864	1.09178	0.866314	0.32573	0.258179	0.705757	-0.190977	2.19069	0.920878	0.977665	1.15939	1.80908	2.02483	1.0368	1.42653	0.427296	3.19793	1.3152	2.2226	2.86927	2.30875	-0.251062	-3.09793	Q4LE39	AT-rich interactive domain-containing protein 4B OS=Homo sapiens OX=9606 GN=ARID4B PE=1 SV=2
0.478626	1.75126	-0.399978	0.748814	0.260037	0.612156	0.0948782	0.443283	-0.0452271	-0.0770149	0.051796	0.0212259	-0.077776	0.32666	-0.10829	-0.236884	0.216751	0.0881672	0.163756	-0.0941811	0.28094	-0.361128	-0.0850677	-0.178551	-0.263231	0.0732822	-0.100829	-0.291604	1.41344	0.289872	2.18854	Q8WXE1	ATR-interacting protein OS=Homo sapiens OX=9606 GN=ATRIP PE=1 SV=1
-0.158592	-0.389391	-0.429589	-0.254381	-0.0882711	-0.567146	0.123141	-0.348177	-0.105713	0.1756	-0.0428295	-0.147771	-0.363142	-0.436966	-0.498201	0.0352888	0.0638828	0.188444	-0.202336	0.161148	-0.0507631	0.431391	0.198923	0.146379	0.164473	0.392038	0.293628	0.19908	2.75568	0.388902	3.51959	P54259	Atrophin-1 OS=Homo sapiens OX=9606 GN=ATN1 PE=1 SV=3
1.43797	0.283615	4.15593	1.7663	2.91044	1.06567	1.41408	0.607809	0.316521	-0.217117	1.79456	-0.49929	0.200117	-0.0979595	3.39138	0.387858	0.200415	0.470289	-0.333739	0.109531	0.998881	0.284798	-0.277128	0.164831	0.703413	-0.386673	0.15021	-0.0766573	4.14582	0.812818	4.78643	O75882	Attractin OS=Homo sapiens OX=9606 GN=ATRN PE=1 SV=2
0.305601	0.337759	0.791282	1.21931	0.234185	0.916285	0.523908	-0.147779	-0.140375	-0.251112	0.433228	0.332866	-0.118196	-0.0106316	0.452288	-0.513476	0.433977	-0.344984	0.129317	0.438087	0.0203638	0.29372	-0.150282	-0.951584	-0.109154	-0.0415955	1.03869	-0.257457	1.43788	0.126624	2.21521	Q96BY7	Autophagy-related protein 2 homolog B OS=Homo sapiens OX=9606 GN=ATG2B PE=1 SV=5
-0.0954685	0.315655	0.424531	0.385876	0.265685	0.420906	0.231994	-0.351542	-0.0508919	-0.168537	0.0200691	0.0246477	0.010891	-0.844979	0.146221	-0.440192	-0.331867	0.13793	-0.110038	-0.211534	-0.150533	-0.136532	-0.205776	-0.0767345	-0.340666	-0.261461	-0.0630217	-0.381089	2.05211	1.11421	2.84846	P20160	Azurocidin OS=Homo sapiens OX=9606 GN=AZU1 PE=1 SV=3
0.198986	0.201168	-0.137977	0.303671	0.196614	-0.274258	0.139438	-0.332659	-0.0564537	-0.00419807	-0.0610943	0.110042	0.0863056	0.141754	0.072258	-0.120303	0.0902882	-0.283831	-0.364993	-0.176741	0.0262537	0.179779	-0.0647202	0.182922	-0.295311	-0.210457	-0.341424	-0.314326	1.40948	-0.703107	-2.1842	Q7Z6A9	B- and T-lymphocyte attenuator OS=Homo sapiens OX=9606 GN=BTLA PE=1 SV=3
-1.05465	-1.2028	-1.62045	0.00206184	-0.315387	-0.407984	0.0195074	-0.16905	-0.715374	0.221416	-0.489267	-0.376296	-0.502577	-0.85557	-0.840921	-0.484881	-0.0202103	0.0261879	-0.105664	-0.228848	-0.0993452	0.00898933	-0.181669	-0.166615	-0.0836964	-0.0390415	0.117667	-0.0356455	1.50188	0.365215	2.2844	O95817	BAG family molecular chaperone regulator 3 OS=Homo sapiens OX=9606 GN=BAG3 PE=1 SV=3
0.512201	0.59487	0.358663	0.623711	0.247642	1.13182	0.25179	-0.0610561	-0.283777	0.30917	0.378212	0.0623941	0.478289	-0.386086	0.125504	-0.280513	1.01529	-0.421364	-0.279115	0.131769	0.654387	0.0416183	-0.534273	0.0937843	0.0728207	-0.507872	-0.0485582	-0.117988	3.06657	-0.310776	-3.80652	Q9UL15	BAG family molecular chaperone regulator 5 OS=Homo sapiens OX=9606 GN=BAG5 PE=1 SV=1
0.063076	-0.454336	-1.23804	-0.69549	-0.191257	-0.0721302	-0.414641	-0.014101	-0.228651	-0.206848	0.108938	-0.266152	0.103184	0.258097	-0.894869	-0.0560732	-0.256266	-0.364964	0.114242	-0.109346	-0.346042	0.228821	0.00678253	-0.240902	-0.421249	0.402678	0.283082	0.00852871	2.24815	1.25113	3.03959	P02730	Band 3 anion transport protein OS=Homo sapiens OX=9606 GN=SLC4A1 PE=1 SV=3
-0.382887	-0.688129	-0.248675	0.714287	-0.488538	0.0235939	-0.0247583	-0.441973	-0.243759	-0.797989	-0.0973625	0.0148535	-0.150917	-0.157948	-0.316164	-0.735353	-0.913485	0.143236	-0.824725	-0.600086	-0.731956	-0.274647	-0.695393	-0.146458	-0.738649	-0.671989	-0.851052	-0.906384	1.46584	0.413148	2.24556	Q9H4G0	Band 4.1-like protein 1 OS=Homo sapiens OX=9606 GN=EPB41L1 PE=1 SV=2
-0.134972	-0.513212	-1.14633	-0.915384	-0.56944	0.0311489	-0.225549	0.469967	0.219048	0.179831	-0.0275745	-0.141982	-0.564243	0.116072	-1.13557	0.267779	0.245842	0.724058	0.308475	-0.0762482	0.18961	0.41847	0.00842857	-0.246786	0.204805	0.195467	0.424241	0.383182	3.04815	0.308116	3.78962	Q9HCM4	Band 4.1-like protein 5 OS=Homo sapiens OX=9606 GN=EPB41L5 PE=1 SV=3
0.317972	0.0533619	0.542529	0.778673	1.794	0.115509	0.412835	0.240387	0.653635	1.30027	1.7037	0.26509	0.489935	0.929625	1.6916	1.81272	1.98042	1.27925	1.98252	1.79526	2.08276	1.9525	1.30706	0.813072	2.11313	1.26748	2.86448	2.34486	1.30672	0.158641	2.07029	Q8NFJ9	Bardet-Biedl syndrome 1 protein OS=Homo sapiens OX=9606 GN=BBS1 PE=1 SV=1
0.0669765	-0.0630321	0.917424	0.899731	1.2667	0.304348	0.126298	-0.0250111	0.648045	0.941999	1.09419	0.544045	0.581852	0.673676	0.823029	1.53238	1.8056	1.26247	0.950679	1.07675	1.87172	2.25521	1.32222	0.595713	2.13795	1.38017	2.01255	2.5058	2.02307	-0.431473	-2.81978	O75531	Barrier-to-autointegration factor OS=Homo sapiens OX=9606 GN=BANF1 PE=1 SV=1
0.00839806	-0.124987	0.404347	0.211161	0.286689	0.26462	0.0382261	-0.232149	-0.211557	0.093502	0.0402603	0.0512972	-0.519163	-0.116543	0.383434	0.361272	0.328897	-0.0269737	0.431815	0.0390453	0.308627	0.204464	0.241928	0.10623	0.479652	0.440111	0.283652	0.471961	1.67284	0.400499	2.46504	P98160	Basement membrane-specific heparan sulfate proteoglycan core protein OS=Homo sapiens OX=9606 GN=HSPG2 PE=1 SV=4
-0.0865765	-0.449976	-0.382756	-0.0809765	0.230926	-0.062376	-0.670716	-0.103317	-0.202818	0.2983	-0.0465431	0.0530787	-0.0280399	0.341642	-0.237303	0.210599	0.318172	0.516434	0.0390024	0.0909328	0.178472	0.0452309	0.154142	0.0875664	0.225779	0.39934	0.276542	0.21551	1.30779	-0.25669	-2.07149	Q7L1Q6	Basic leucine zipper and W2 domain-containing protein 1 OS=Homo sapiens OX=9606 GN=BZW1 PE=1 SV=1
0.167713	0.217382	-0.507281	-0.031208	0.932899	0.666525	0.266387	0.00845146	0.998777	0.996576	0.586983	0.512719	0.498074	0.617006	-0.371075	0.904851	0.953241	1.14422	0.643468	0.700691	0.846198	1.59041	1.35613	0.541994	1.05159	1.23273	1.471	1.33543	2.17835	0.421897	2.97199	P35613	Basigin OS=Homo sapiens OX=9606 GN=BSG PE=1 SV=2
-0.0706501	-0.193745	0.252643	0.468407	1.04023	0.414366	0.148858	-0.171305	0.775209	0.491453	0.596453	0.541093	0.256086	0.316904	0.0372086	0.947839	0.779837	0.720692	0.778222	1.24398	1.26275	0.551029	1.19252	0.275414	1.33461	1.07414	1.32442	1.47211	2.56159	-0.482213	-3.3381	P55061	Bax inhibitor 1 OS=Homo sapiens OX=9606 GN=TMBIM6 PE=1 SV=2
0.104263	-0.151602	-0.275197	0.313341	0.754395	0.0786896	0.463834	0.439137	0.303072	0.330006	0.571888	0.728251	0.0191994	0.246977	-0.383688	0.660949	0.760786	0.565029	0.491612	0.564402	0.943282	0.287819	0.880489	0.237417	1.23246	0.733492	0.893645	1.08449	4.65298	-1.14978	-5.2475	P11912	B-cell antigen receptor complex-associated protein alpha chain OS=Homo sapiens OX=9606 GN=CD79A PE=1 SV=2
0.257135	1.04714	1.31548	0.898136	-0.190952	0.259052	-0.029706	-0.469138	0.797829	1.14505	0.0220051	0.459954	-0.158738	0.929051	0.975079	1.27267	0.502609	1.01123	0.374576	1.45133	1.51972	0.692342	1.67225	0.704344	1.95129	1.69823	0.436387	1.7019	4.65299	-1.04734	-5.24751	P40259	B-cell antigen receptor complex-associated protein beta chain OS=Homo sapiens OX=9606 GN=CD79B PE=1 SV=1
0.340811	1.26078	1.55004	0.493942	0.817604	-0.277299	-0.0656548	0.0684185	0.364126	0.940161	0.19144	0.243915	-0.00653458	0.714823	1.06242	1.33482	1.01974	0.302275	0.705852	0.933916	1.10423	1.66734	1.1305	0.303478	1.74769	1.44882	0.690313	1.50111	2.37189	-0.221491	-3.15836	Q8WUZ0	B-cell CLL/lymphoma 7 protein family member C OS=Homo sapiens OX=9606 GN=BCL7C PE=1 SV=3
-0.0533161	0.259613	0.757993	1.10303	1.36895	-0.280821	1.16408	-0.417614	0.749096	0.751703	1.29598	0.60711	0.370335	0.277739	0.613754	1.42488	1.62857	0.953812	1.03091	1.19528	1.54105	1.23037	1.37897	0.53932	1.88564	1.19895	2.44264	2.29315	3.50081	-0.362254	-4.20233	Q86UU0	B-cell CLL/lymphoma 9-like protein OS=Homo sapiens OX=9606 GN=BCL9L PE=1 SV=1
0.728728	0.335645	1.39251	0.220367	1.14667	-0.0344124	-0.526128	0.216	0.463449	0.870289	0.717928	0.322785	0.19113	0.0621872	1.44394	0.721395	1.33196	1.01343	0.890718	1.59586	1.02427	2.05811	1.87958	0.871832	0.800901	1.75615	1.82228	0.986005	3.68057	-0.675413	-4.36526	P21854	B-cell differentiation antigen CD72 OS=Homo sapiens OX=9606 GN=CD72 PE=2 SV=1
0.168903	-0.235073	0.555715	0.12221	0.221396	0.187424	0.343316	-0.263079	-0.162212	0.184397	-0.238932	-0.105645	-0.565863	-0.0207672	0.175058	-0.242677	0.207891	-0.432716	0.152146	-0.538969	0.171716	0.0285339	-0.344828	-0.328684	-0.163136	-0.285036	-0.0686769	0.0162363	3.96901	-0.681771	-4.62633	Q8WV28	B-cell linker protein OS=Homo sapiens OX=9606 GN=BLNK PE=1 SV=2
-1.20279	-1.42761	-1.25576	-0.0129662	-0.545447	-1.02102	-0.225863	-0.674147	-0.697924	-0.066164	-0.135118	-0.421641	-0.101078	-1.57268	-1.6856	-0.103646	-0.76976	0.165867	-0.205117	-0.105841	-0.493152	0.0730972	0.047905	0.22349	-0.127289	-0.0160484	-0.391641	-0.444663	2.89074	-0.439269	-3.64473	O95999	B-cell lymphoma/leukemia 10 OS=Homo sapiens OX=9606 GN=BCL10 PE=1 SV=1
-0.334816	-0.780159	-0.18551	-0.275713	0.209981	0.091177	-0.0184317	-0.495586	-0.0147953	-0.0611916	0.0917377	0.0826426	-0.223976	-0.729187	-0.108732	0.228364	-0.109829	0.109276	0.0839701	0.180664	0.0572424	0.268606	0.317406	-0.0990639	0.206043	0.163233	0.247048	0.330264	2.45574	-0.704827	-3.23813	Q9H165	B-cell lymphoma/leukemia 11A OS=Homo sapiens OX=9606 GN=BCL11A PE=1 SV=2
0.582188	0.533222	0.838075	0.23106	0.551631	0.172359	-0.101136	0.267241	0.416901	0.370607	0.86305	0.178058	0.813854	1.07053	0.305307	0.561147	0.594183	0.217113	0.9829	0.738718	0.73104	0.780708	0.763638	0.10078	0.950195	0.675976	1.35522	0.725224	1.99376	-0.550671	-2.79075	Q9C0K0	B-cell lymphoma/leukemia 11B OS=Homo sapiens OX=9606 GN=BCL11B PE=1 SV=1
0.464388	0.311533	0.0812998	-0.453218	0.322619	0.265059	0.0163164	0.573505	0.121597	0.179127	0.0929604	0.093297	0.435202	-0.176378	0.0386219	0.0819044	-0.224979	0.0957336	-0.284047	-0.116407	0.15577	-0.0766315	0.146244	0.089777	0.156118	0.0971642	-0.193238	0.142436	3.20778	-0.873562	-3.93572	P20273	B-cell receptor CD22 OS=Homo sapiens OX=9606 GN=CD22 PE=1 SV=2
0.533598	0.449207	-0.238357	-0.505524	-0.407159	-0.237373	-1.021	-0.0432243	-0.0947876	-0.475958	0.22279	0.207915	0.43259	0.464027	0.552801	-0.477748	-0.4935	-0.210873	-0.62317	0.00127602	-0.255752	-0.559208	-0.738855	0.0517521	-0.835896	-0.618069	-0.568248	-1.04249	3.57198	-0.816806	-4.26687	Q8NDB2	B-cell scaffold protein with ankyrin repeats OS=Homo sapiens OX=9606 GN=BANK1 PE=1 SV=3
0.205465	-0.383066	0.0402479	-0.0737114	-0.331334	-0.45862	-0.512391	0.036581	0.100496	0.241398	-0.37991	0.181706	0.537043	0.0857906	0.101208	-0.170907	-0.0371647	0.102606	-0.0667524	0.666677	0.43901	-0.0602818	0.0460072	0.482838	0.420168	0.138943	-0.446412	0.698548	1.35704	0.206627	2.12642	Q92934	Bcl2-associated agonist of cell death OS=Homo sapiens OX=9606 GN=BAD PE=1 SV=3
-0.436749	1.37191	-0.756412	0.279711	-0.108214	-0.115833	0.0582952	-0.843676	0.101965	-0.505091	0.237917	-0.153087	0.0484085	-0.768847	-0.425358	-0.934712	-0.174744	0.262505	-0.907985	-0.650547	-0.654996	-0.0580311	-0.447992	-0.368725	-0.630871	-0.789631	0.30181	-0.941346	2.4757	-0.525688	-3.25704	Q9NYF8	Bcl-2-associated transcription factor 1 OS=Homo sapiens OX=9606 GN=BCLAF1 PE=1 SV=2
0.259796	1.49202	2.35528	0.794531	1.35149	1.28845	0.383704	1.42131	0.512354	0.0541439	-0.295078	0.273034	2.06226	1.01301	1.8159	0.506133	0.21805	0.33819	-0.195058	-0.1388	0.753001	-0.019558	-0.711296	-0.292364	-0.27207	-0.389153	-0.440103	-0.322698	2.22033	-0.268914	-3.01271	Q14457	Beclin-1 OS=Homo sapiens OX=9606 GN=BECN1 PE=1 SV=2
-0.2999	-0.693287	-1.36393	-0.563517	-0.0276556	-0.134153	-0.203973	-0.420948	0.120371	0.709385	0.0974617	-0.102822	-0.523304	-0.367451	-1.75399	0.805465	0.314064	0.734079	1.2487	-0.741211	0.160474	0.954802	0.754923	0.345152	0.574032	0.0327415	0.272109	0.956916	1.70801	-0.289945	-2.50151	Q9Y4K1	Beta/gamma crystallin domain-containing protein 1 OS=Homo sapiens OX=9606 GN=CRYBG1 PE=1 SV=3
1.24392	0.761818	3.3522	1.48646	2.37018	1.11724	1.3035	0.780069	0.944178	0.140121	1.0843	0.30322	0.34284	-0.0476894	2.44247	0.25023	0.225281	0.310987	0.407756	0.477646	0.935033	1.34338	0.212605	0.259144	0.574249	0.525761	0.46066	0.482457	1.43873	0.18681	2.21613	Q96L58	Beta-1,3-galactosyltransferase 6 OS=Homo sapiens OX=9606 GN=B3GALT6 PE=1 SV=2
-0.29039	1.18763	0.0745363	0.0752335	0.543485	-0.0200233	0.208219	-0.442122	0.205767	0.757006	0.364511	0.0799894	-0.158562	-0.492197	0.0276279	0.748502	0.629642	0.514956	0.741752	0.552429	0.646544	0.90764	0.917446	0.262774	0.870073	0.928789	0.769324	0.857766	1.72487	0.373179	2.51893	O60513	Beta-1,4-galactosyltransferase 4 OS=Homo sapiens OX=9606 GN=B4GALT4 PE=1 SV=1
1.53474	1.90448	0.746617	0.279512	0.686196	0.72332	0.0592432	0.503889	0.420124	-0.258516	-0.212849	0.0557108	0.517694	0.149563	0.881193	-0.035531	-0.22315	1.97544	-0.0990362	-0.16206	-0.152448	-0.486538	-0.151876	-0.263096	0.0143051	-0.20491	-0.417735	-0.504169	1.65702	-0.301891	-2.44856	Q9UBV7	Beta-1,4-galactosyltransferase 7 OS=Homo sapiens OX=9606 GN=B4GALT7 PE=1 SV=1
-0.0310822	-0.0738029	0.805295	1.72562	0.201163	0.576023	0.879907	-0.222393	-0.112724	-0.408321	-0.20393	0.82451	-0.160896	0.686701	0.0378094	-0.309993	-0.0498161	0.130318	-0.340014	0.309149	-0.301957	-0.0719719	-0.32542	-0.282444	-0.448372	-0.600315	-0.254493	-0.459115	1.31281	0.408375	2.07711	Q13884	Beta-1-syntrophin OS=Homo sapiens OX=9606 GN=SNTB1 PE=1 SV=3
-0.189568	-0.46559	-0.525968	0.0456371	-0.465959	-0.33918	-0.300221	0.092802	-0.476259	0.0456276	-0.103149	-0.0360765	-0.380854	-0.360865	-0.53816	0.029645	-0.0426674	0.0279331	0.00821209	-8.96e-05	-0.0786428	-0.0115929	0.164495	0.0423584	0.20483	0.11726	0.0984354	0.194324	3.22544	0.930129	3.95183	P02749	Beta-2-glycoprotein 1 OS=Homo sapiens OX=9606 GN=APOH PE=1 SV=3
0.833768	0.958967	0.553206	-1.12646	0.119	0.0848064	1.70574	0.941029	0.0485897	0.0548401	0.0881538	0.636397	0.0152779	1.48735	-0.025795	0.00948429	0.33798	-0.3638	0.431851	0.212889	-0.900813	0.23163	0.399508	-0.323492	-0.968576	0.17935	-0.205214	-0.920894	3.02479	-0.740025	-3.76818	P61769	Beta-2-microglobulin OS=Homo sapiens OX=9606 GN=B2M PE=1 SV=1
-0.788851	3.3714	-0.983159	-1.42482	-1.67083	-1.95685	-2.19141	-1.14189	-1.9592	-1.90483	-1.8093	-2.32234	-1.36486	-0.480747	3.21436	-2.02858	-1.49971	-1.98453	-2.43132	-1.90527	-2.27069	-1.85241	-2.04571	-2.37514	-1.68562	-1.96128	-2.38635	-2.31669	2.33872	0.797386	3.12665	P35612	Beta-adducin OS=Homo sapiens OX=9606 GN=ADD2 PE=1 SV=3
-0.365831	-0.594328	-0.0206671	-0.334658	-0.0444746	-0.457945	-0.554605	-0.27669	0.0479832	0.183348	-0.289822	-0.347924	0.180979	0.0879536	-0.182961	0.547816	0.269382	0.674042	1.15899	0.365871	0.52214	0.294832	0.437538	0.265175	0.0721798	0.0848255	0.159921	0.431727	3.13394	-0.546346	-3.86822	P25098	Beta-adrenergic receptor kinase 1 OS=Homo sapiens OX=9606 GN=GRK2 PE=1 SV=2
0.337776	1.53784	0.4887	0.423849	-0.294101	-0.0755615	-0.314872	-0.455093	-0.193823	0.0781231	-0.0702763	0.000800133	0.631109	0.126915	0.734358	-0.275977	-0.0220814	-1.02258	-0.355878	-0.25144	-0.137334	-1.24907	-0.652859	-0.716595	-0.215139	-0.903749	-0.381495	-0.419183	1.67942	0.611155	2.47188	Q96KN2	Beta-Ala-His dipeptidase OS=Homo sapiens OX=9606 GN=CNDP1 PE=1 SV=4
1.15657	0.781471	0.505286	-0.557096	-0.0164309	-0.35725	0.409942	0.477756	-0.173883	-0.658995	-0.390333	-0.234292	-0.617682	1.25858	-0.0122643	-0.938132	-0.0646286	0.049427	-0.33743	-0.373358	-0.508323	-0.322708	-0.61129	-0.364292	-0.962309	-0.608852	-0.298963	-0.539941	2.25985	0.555846	3.05088	Q9NSA3	Beta-catenin-interacting protein 1 OS=Homo sapiens OX=9606 GN=CTNNBIP1 PE=1 SV=1
0.143759	-0.09021	-0.0230455	-0.0636387	0.121774	-0.317396	0.387839	-0.0701542	0.475364	0.18536	0.33112	0.330666	0.430986	-0.102884	0.309296	0.212558	-0.475155	-0.0675907	-0.184386	-0.133005	-0.275416	0.335932	0.0482044	0.0458584	-0.152395	-0.191205	0.237277	-0.307048	3.72621	-0.299591	-4.40658	Q8WYA6	Beta-catenin-like protein 1 OS=Homo sapiens OX=9606 GN=CTNNBL1 PE=1 SV=1
1.57363	0.75465	0.791955	0.167757	0.506307	0.949413	-0.0240564	0.907078	0.825495	0.141392	0.894773	0.882754	0.698215	1.35948	0.544472	0.365249	0.503099	0.787085	0.19192	0.337795	0.760613	-0.202827	0.269718	-0.140314	0.599171	0.277613	0.491235	0.396512	1.74597	0.624273	2.54065	P52757	Beta-chimaerin OS=Homo sapiens OX=9606 GN=CHN2 PE=1 SV=2
-0.463354	-0.599833	0.196313	-0.0988464	0.384795	-0.343006	-0.295562	-0.894978	-0.547508	0.555901	0.0734062	-0.127545	-0.478182	-0.540466	-0.142105	0.255855	0.258802	0.000576019	-0.455562	0.175125	0.580863	0.299955	0.645905	-0.626925	0.934111	0.653946	1.07332	0.645883	1.31917	0.865088	2.08424	P13929	Beta-enolase OS=Homo sapiens OX=9606 GN=ENO3 PE=1 SV=5
0.406802	0.451592	1.21833	0.264168	0.958865	0.38339	0.572732	0.794299	0.465579	0.516281	0.435652	-0.206643	0.157443	0.64348	0.926357	0.123492	0.120926	0.596302	0.445033	-0.114212	0.277005	-0.235592	0.0959005	0.0532036	0.0479622	0.291346	-0.350919	0.082469	5.969	-0.670747	-6.47439	P15907	Beta-galactoside alpha-2,6-sialyltransferase 1 OS=Homo sapiens OX=9606 GN=ST6GAL1 PE=1 SV=1
-0.639233	-0.633631	-0.276872	-0.373392	-0.47968	-0.734123	-0.000910759	0.574579	-0.485422	-0.417904	-0.311934	-0.000487328	-0.345633	-0.479904	-0.281164	-0.0261755	-0.0793896	-0.336843	-0.357823	0.0795956	-0.050807	-0.176514	-0.05826	0.0145988	0.226152	0.0487537	-0.09653	0.279874	2.9001	0.645031	3.65338	Q16585	Beta-sarcoglycan OS=Homo sapiens OX=9606 GN=SGCB PE=1 SV=1
-0.720442	-1.08971	-0.649844	-0.314863	-0.242265	-0.304218	-0.25644	0.146978	-0.390728	-0.087862	0.0445213	-0.494143	-0.892105	-0.743141	-0.858969	-0.176013	-0.528433	6.48e-05	0.268088	0.098671	-0.194718	-0.0964108	-0.059145	0.0944424	0.000822067	0.0418873	0.166963	-0.0436182	2.42954	0.607368	3.21326	Q9Y5Z0	Beta-secretase 2 OS=Homo sapiens OX=9606 GN=BACE2 PE=1 SV=1
-0.250872	-0.635006	0.570127	0.346821	0.0718336	0.0734711	0.0757799	0.0321484	0.413925	0.290016	-0.0423107	0.289527	0.0833035	-0.0282726	0.372929	0.305366	0.138842	0.129347	0.0845499	0.207191	0.381885	0.326132	0.207634	0.375175	0.323563	0.372158	0.456162	0.379603	1.38311	0.196638	2.15523	Q9H115	Beta-soluble NSF attachment protein OS=Homo sapiens OX=9606 GN=NAPB PE=1 SV=2
0.136379	0.00802612	0.446034	0.0194359	0.109418	0.0216198	0.0996027	-0.274708	0.477388	0.515419	0.044838	0.367415	0.026556	-0.00199509	-0.0865211	0.353036	0.397409	0.307093	-0.00771236	0.432076	0.598187	0.299704	0.520216	0.541374	0.741386	0.653013	0.34838	0.636743	1.56085	0.33509	2.34737	O95340	Bifunctional 3'-phosphoadenosine 5'-phosphosulfate synthase 2 OS=Homo sapiens OX=9606 GN=PAPSS2 PE=1 SV=2
-0.0994377	-0.56328	-0.729129	0.0987492	0.11799	0.18578	0.866294	0.150183	0.132698	0.300344	0.0760098	0.146806	-0.191933	0.0722713	-0.657122	0.21264	0.403135	0.162123	0.277253	0.294079	0.224771	0.217606	0.318638	0.316902	0.300131	0.474541	0.395509	0.413871	2.06775	-0.512309	-2.86385	P34913	Bifunctional epoxide hydrolase 2 OS=Homo sapiens OX=9606 GN=EPHX2 PE=1 SV=2
-0.338123	-0.959821	-0.523316	0.028513	-0.144011	0.104933	-0.145907	-0.509392	0.225758	0.291517	0.05159	-0.154058	0.074358	-0.825275	-0.483332	0.364526	-0.0364952	0.0564861	-0.0556765	0.065567	-0.0814028	0.36747	0.0589714	0.287342	0.207886	0.29443	0.276567	0.0670176	2.84523	0.453112	3.60265	P52848	Bifunctional heparan sulfate N-deacetylase/N-sulfotransferase 1 OS=Homo sapiens OX=9606 GN=NDST1 PE=1 SV=1
-0.0769215	-0.338537	-0.360835	0.0929852	0.0029192	-0.0644665	-0.0641241	0.0402222	-0.140104	0.160257	-0.159555	-0.161756	-0.231762	0.0290127	-0.465986	0.186696	0.385067	0.0839214	0.0502539	0.267414	0.235557	0.120037	0.238581	0.341631	0.364805	0.407698	0.342412	0.433274	1.89717	-0.306975	-2.69428	Q96T60	Bifunctional polynucleotide phosphatase/kinase OS=Homo sapiens OX=9606 GN=PNKP PE=1 SV=1
0.840319	0.794247	0.998996	0.180843	0.881019	0.589073	0.281859	0.0637112	0.273909	-0.0819187	0.349695	0.00946712	0.111338	0.206804	0.520578	0.347417	0.2794	-0.362686	0.115478	-0.409796	-0.0509253	-0.028511	-0.37583	-0.321442	-0.123768	-0.4608	0.0559244	-0.207156	2.30565	-0.32865	-3.09495	P31939	Bifunctional purine biosynthesis protein PURH OS=Homo sapiens OX=9606 GN=ATIC PE=1 SV=3
0.00760269	0.19846	0.0427732	0.208147	0.261683	-0.577377	0.400468	0.203175	-0.151508	-0.234692	0.12245	-0.338693	-0.0154762	-0.15608	-0.101271	-0.287461	-0.221855	0.303745	-0.430974	-0.175346	-0.0776911	-0.19371	-0.462786	0.0501137	-0.20756	-0.49037	-0.362054	0.019618	1.43502	-0.229942	-2.2121	P78537	Biogenesis of lysosome-related organelles complex 1 subunit 1 OS=Homo sapiens OX=9606 GN=BLOC1S1 PE=1 SV=2
0.849396	-0.651741	3.17398	1.30106	2.53389	1.04164	1.34457	1.17421	0.139084	-0.241659	1.41442	-0.204173	0.411156	-0.440622	2.39977	0.196242	0.132238	0.263729	0.161771	0.0945339	0.718015	0.447599	-0.138344	0.045475	0.279421	-0.233131	0.246905	0.0179548	2.72537	-0.322464	-3.49138	Q6QNY1	Biogenesis of lysosome-related organelles complex 1 subunit 2 OS=Homo sapiens OX=9606 GN=BLOC1S2 PE=1 SV=1
-0.26259	-0.410242	0.330203	0.0877304	0.0900202	-0.273132	-0.251225	-0.240244	0.54701	0.274607	-0.00986671	0.0446634	0.0267391	-0.0201111	-0.0254917	0.316522	0.402548	0.129604	0.0766516	0.066288	0.681701	0.0982208	0.232903	0.243378	0.91358	0.282898	0.446908	0.547381	1.70251	-0.30112	-2.49583	Q8TDH9	Biogenesis of lysosome-related organelles complex 1 subunit 5 OS=Homo sapiens OX=9606 GN=BLOC1S5 PE=1 SV=1
1.64768	0.76436	3.89738	2.34824	2.03699	0.523043	0.891566	1.02798	0.347494	-0.429956	1.23417	-0.300044	0.280319	0.894709	3.09659	0.494674	0.502655	0.160463	-0.198979	-0.152081	1.0784	0.35969	-0.48608	-0.00847816	0.747799	-0.776102	0.0150537	-0.0452204	2.36311	-0.361976	-3.14998	Q9UL45	Biogenesis of lysosome-related organelles complex 1 subunit 6 OS=Homo sapiens OX=9606 GN=BLOC1S6 PE=1 SV=1
0.427534	-0.458767	1.54198	0.235287	1.21069	0.0153179	0.151362	-0.0388813	0.936623	1.18076	1.2372	0.413253	-0.242172	0.423336	0.690243	1.33214	1.60742	1.73562	1.43732	1.58571	1.48109	2.08606	2.2716	1.27466	2.18736	2.32859	2.39339	2.36674	6.04528	-0.370124	-6.54748	Q8NFC6	Biorientation of chromosomes in cell division protein 1-like 1 OS=Homo sapiens OX=9606 GN=BOD1L1 PE=1 SV=2
-0.414968	-1.4198	1.13515	0.0148811	1.34996	-0.309858	0.122823	-0.684412	0.59738	0.849148	1.72267	-0.0622129	-0.477804	0.434994	0.777239	1.72365	2.11979	1.56711	1.59688	2.60045	2.27029	2.41523	2.00423	0.925486	2.75507	1.6755	3.05405	2.71677	3.80296	0.604198	4.47606	P43251	Biotinidase OS=Homo sapiens OX=9606 GN=BTD PE=1 SV=2
-0.0849819	-0.10144	0.66797	0.656693	0.321704	0.593756	0.215047	-0.79307	-0.685385	-0.31078	-0.0545025	-0.399919	-0.665329	-0.655582	0.188084	0.193942	0.655741	0.856636	0.744433	0.657681	0.365664	0.658833	0.952641	-0.0174789	0.868004	-0.0625916	0.257998	0.246202	1.33805	0.207486	2.10531	P50747	Biotin--protein ligase OS=Homo sapiens OX=9606 GN=HLCS PE=1 SV=1
0.769188	0.160897	1.96766	0.455931	-0.158031	0.103629	-0.387838	0.481451	0.572868	-0.389442	0.153519	0.554852	1.45919	0.722635	1.38458	0.0234175	0.0756865	-0.115833	-0.294282	-0.0721645	0.284423	-0.450184	-0.462978	0.0386486	-0.105137	-0.509855	-0.494903	-0.153855	2.03291	0.97378	2.82951	P07738	Bisphosphoglycerate mutase OS=Homo sapiens OX=9606 GN=BPGM PE=1 SV=2
-0.00538635	0.305559	-0.572906	-0.0562763	0.887195	0.193153	0.955302	0.0497322	0.184063	-0.125509	0.616566	-0.303248	-0.00917625	-0.220058	-0.574699	-0.476674	-0.441072	-0.0231724	0.217296	-0.516346	-0.408519	0.0392818	-0.0407867	-0.295034	-0.320696	0.0920563	0.0256643	-0.42599	2.67548	-0.366481	-3.44485	Q96FH0	BLOC-1-related complex subunit 8 OS=Homo sapiens OX=9606 GN=BORCS8 PE=1 SV=1
-0.0430374	-0.0287895	-0.974407	-1.13241	-0.298968	0.278742	1.18366	0.224571	-0.0785046	-0.887445	-0.573521	-0.428224	-1.9289	-0.362904	-0.723068	-1.60137	-0.567951	-1.20879	-0.228089	NaN	-1.46789	0.0126438	-2.01933	-0.540859	-1.47058	-0.637865	-0.723594	-1.63987	2.3153	1.21071	3.10421	P18577	Blood group Rh(CE) polypeptide OS=Homo sapiens OX=9606 GN=RHCE PE=1 SV=2
-0.048811	0.202665	0.153342	-0.179138	0.177039	-0.212118	-0.057086	0.00732803	0.214901	0.122038	-0.0802803	-0.180923	0.18935	-0.16901	-0.0353012	0.0257826	0.190136	0.162207	0.0871649	0.0806522	0.274596	0.159645	0.216864	0.138657	0.201799	0.248596	0.20675	0.442777	5.33232	-1.23533	-5.87366	P15391	B-lymphocyte antigen CD19 OS=Homo sapiens OX=9606 GN=CD19 PE=1 SV=6
-0.273678	-0.157217	0.0918837	0.487942	0.260694	-0.309013	-0.232747	0.00278473	0.086092	0.423832	0.0837231	-0.1517	0.160583	-0.413073	0.322474	0.422894	0.82453	0.163435	0.488069	0.0697193	0.449542	0.452791	0.50778	0.20734	0.955038	0.55233	0.631543	0.792106	5.87206	-1.94379	-6.38187	P11836	B-lymphocyte antigen CD20 OS=Homo sapiens OX=9606 GN=MS4A1 PE=1 SV=1
0.174725	0.0359497	0.187112	0.595758	0.361823	-0.222652	-0.133159	0.0550442	0.320536	0.776415	0.286772	0.205659	0.167896	0.375513	-0.0643883	0.627398	0.98567	0.401192	0.538144	0.607307	0.652596	0.290846	1.0408	0.328598	1.09072	0.892334	0.658402	1.23899	1.63851	-0.425685	-2.42922	Q10589	Bone marrow stromal antigen 2 OS=Homo sapiens OX=9606 GN=BST2 PE=1 SV=1
0.280296	-0.405338	0.529735	0.529648	0.154187	0.06464	-0.032197	0.0730495	-0.252155	0.0338745	-0.0253944	-0.222419	-0.227045	0.314909	0.494932	0.403745	1.0616	-0.0745296	0.25287	0.369165	0.481622	0.0637207	0.256762	-0.174641	0.630392	0.0760117	0.251733	0.626121	2.21509	0.551069	3.00764	P13497	Bone morphogenetic protein 1 OS=Homo sapiens OX=9606 GN=BMP1 PE=1 SV=2
NaN	-0.672307	0.680902	0.358105	-0.297711	-0.369714	-0.228081	0.185255	-0.564196	0.0563622	0.171307	-0.209741	-0.24737	-0.161471	0.373234	0.366754	0.30687	-0.391682	-0.124568	-0.148232	0.258056	0.328693	0.0474968	0.0059967	0.404177	1.25991	0.213075	0.440566	1.92251	0.383078	2.71971	O95415	Brain protein I3 OS=Homo sapiens OX=9606 GN=BRI3 PE=1 SV=1
0.576754	0.789288	0.371799	0.0198441	0.140258	0.314571	0.148582	0.327145	0.271481	0.0644379	0.266867	0.117148	0.405993	0.775085	0.0464268	0.0347033	0.353077	0.0750637	-0.0147924	-0.150049	0.316039	-0.104589	-0.0909042	-0.166765	-0.108671	0.206553	0.0304918	0.0508966	2.23985	0.765313	3.0444	Q6UXY1	Brain-specific angiogenesis inhibitor 1-associated protein 2-like protein 2 OS=Homo sapiens OX=9606 GN=BAIAP2L2 PE=1 SV=1
-0.438835	-0.341333	-1.81298	-1.4719	0.232736	-0.317499	-0.296124	-0.183193	0.432903	0.428078	0.428719	0.218251	0.653639	-0.169575	-1.51642	0.0406885	0.197241	0.345448	0.446116	0.172283	-0.522145	0.472668	0.354879	-0.0730495	0.124117	0.303511	0.57787	0.450799	1.41326	-0.139395	-2.18834	O15382	Branched-chain-amino-acid aminotransferase, mitochondrial OS=Homo sapiens OX=9606 GN=BCAT2 PE=1 SV=2
-0.719733	-1.265	-0.543008	0.197527	0.22499	0.0670033	-0.0710535	-0.0335913	-0.168875	0.0979023	-0.0286007	-0.13676	0.0626965	-0.692595	-0.532583	-0.182433	-0.280938	0.331512	-0.0174093	0.116899	-0.0409651	0.0421619	0.124264	0.267977	0.0375404	0.267042	0.0690012	-9.25e-05	4.11941	-0.513525	-4.76251	Q6UWZ7	BRCA1-A complex subunit Abraxas 1 OS=Homo sapiens OX=9606 GN=ABRAXAS1 PE=1 SV=2
0.587057	1.69038	1.87538	0.831836	NaN	NaN	NaN	0.238654	0.613409	-0.0281649	NaN	-0.704894	0.529709	0.247989	1.29392	0.111656	0.134715	-0.566539	NaN	-0.00346947	0.460383	-0.300136	-0.0470524	-0.397847	0.330091	0.302377	NaN	0.199284	3.8383	-0.510945	-4.50804	Q96RL1	BRCA1-A complex subunit RAP80 OS=Homo sapiens OX=9606 GN=UIMC1 PE=1 SV=2
-0.0625	-0.337408	-0.48129	0.0812473	-0.342711	-0.355204	-0.154086	0.309057	0.00600243	0.248507	-0.0190582	0.264375	-0.0212727	0.167006	0.14467	-0.0148764	0.136833	0.134686	0.0171251	0.129688	-0.0354319	0.0901432	0.256718	0.0737286	0.162214	0.155939	0.00280857	0.201331	1.61531	-0.298869	-2.40489	Q7Z589	BRCA2-interacting transcriptional repressor EMSY OS=Homo sapiens OX=9606 GN=EMSY PE=1 SV=2
-0.406507	-0.636246	-0.580459	-0.637611	-0.270991	-0.396055	-0.16294	-0.155876	-0.354115	-0.294695	-0.349056	0.00651455	-0.592001	-0.34227	-0.376883	-0.206529	-0.187626	0.295288	-0.154525	-0.0960655	-0.453235	-0.153971	-0.256577	0.0203037	-0.429939	-0.0338497	-0.20935	-0.281577	1.39076	-0.357261	-2.16902	Q9NZM4	BRD4-interacting chromatin-remodeling complex-associated protein OS=Homo sapiens OX=9606 GN=BICRA PE=1 SV=2
-0.787859	-1.03834	0.115478	0.363142	-0.792016	0.942999	-0.872703	-1.03277	-0.668791	-0.665792	-1.52138	-0.0620489	-0.822357	-0.381809	1.52449	-1.32845	-1.51571	0.57062	-1.32206	-0.426207	-1.25917	-1.09301	-0.826542	-0.435686	-1.19194	-0.972702	-1.62182	-1.13865	2.5649	0.251182	3.3412	P56945	Breast cancer anti-estrogen resistance protein 1 OS=Homo sapiens OX=9606 GN=BCAR1 PE=1 SV=2
0.216936	-0.750013	0.448697	0.521009	0.816709	-0.188442	-0.543052	-0.196589	0.930189	0.981102	0.81041	0.381846	-0.0484066	0.671028	0.565657	1.26793	0.967787	0.402588	1.48007	1.13389	1.11149	1.5479	1.37816	0.279451	1.31454	1.11979	1.34223	1.35505	1.36599	-0.4522	-2.13633	Q9HCU9	Breast cancer metastasis-suppressor 1 OS=Homo sapiens OX=9606 GN=BRMS1 PE=1 SV=1
0.245203	0.402142	0.580737	0.671923	0.547873	0.471428	0.653987	0.0467644	-0.027504	0.00621033	0.0653305	0.127952	0.0463047	0.194946	0.0808182	-0.230687	0.336128	0.00643158	-0.0508051	-0.232412	0.157807	-0.0943127	-0.0497799	-0.210653	-0.0725555	-0.105827	0.0763998	0.054986	1.47422	-0.305272	-2.25461	Q5PSV4	Breast cancer metastasis-suppressor 1-like protein OS=Homo sapiens OX=9606 GN=BRMS1L PE=1 SV=2
-0.132381	-0.310965	-0.127986	0.0331268	0.557195	0.294455	0.168691	0.0600586	0.242748	0.203703	0.44549	-0.170503	-0.121092	-0.337181	-0.117085	0.260503	0.0739422	0.114712	0.417426	0.191708	0.395932	0.202208	0.258732	0.101538	0.438541	0.297184	0.345252	0.594882	1.61176	0.6479	2.45581	Q9H6U6	Breast carcinoma-amplified sequence 3 OS=Homo sapiens OX=9606 GN=BCAS3 PE=1 SV=3
0.372185	-0.070282	0.2616	-0.0362663	-0.208797	-0.828711	-0.467389	0.026083	0.167763	0.43885	0.1759	-0.122468	0.177626	-0.0604153	0.0300007	0.498786	0.403019	0.312075	0.411618	0.354918	0.402734	0.683844	0.426931	0.198965	0.332874	0.496561	0.50681	0.77732	1.60395	-0.182268	-2.39294	Q9Y6D6	Brefeldin A-inhibited guanine nucleotide-exchange protein 1 OS=Homo sapiens OX=9606 GN=ARFGEF1 PE=1 SV=2
0.072567	0.355894	-0.27073	0.0144997	0.308469	0.342289	-0.0980005	0.0269394	0.19838	0.062624	0.356953	-0.0729475	-0.0717506	-0.035183	-0.204685	0.373723	0.460234	0.427219	0.35299	0.361031	0.387826	0.326286	0.364233	0.175175	0.526548	0.378771	0.533782	0.484733	1.68644	-0.18624	-2.47916	Q9Y6D5	Brefeldin A-inhibited guanine nucleotide-exchange protein 2 OS=Homo sapiens OX=9606 GN=ARFGEF2 PE=1 SV=3
-0.226391	-0.247988	-0.182034	-0.200167	-0.152677	-0.118448	-0.398797	-0.00567627	0.0901241	0.145426	0.0545025	0.265172	2.11087	-0.0656986	-0.197472	0.0137987	-0.0140018	0.424177	0.123071	0.269451	0.103644	0.275173	0.600391	0.378279	0.414742	0.492414	0.250474	0.302173	1.30886	0.528459	2.07269	Q96GW7	Brevican core protein OS=Homo sapiens OX=9606 GN=BCAN PE=1 SV=2
-0.165838	-0.449522	0.283643	-0.0522594	-0.174766	-0.092701	-0.265643	-0.0938511	-0.284319	0.0325413	-0.135447	-0.0940714	-0.0147915	-0.222342	-0.0556107	0.120854	-0.0116539	0.158371	0.0920382	0.10675	-0.052783	-0.00424767	0.00542259	-0.0820236	0.00885773	0.11248	0.11296	0.0757132	3.90789	-0.870291	-4.57102	Q9UBW5	Bridging integrator 2 OS=Homo sapiens OX=9606 GN=BIN2 PE=1 SV=3
0.111738	0.235527	-0.185147	0.628159	0.319028	0.235487	0.204618	-0.0512733	-0.126657	0.569014	0.110714	-0.315003	-0.186323	-0.00217819	-0.445618	0.31832	0.670355	0.126808	0.295703	0.344107	0.364335	0.223181	0.534298	0.181908	0.744118	0.559198	0.387259	0.550765	3.50471	0.354495	4.20587	Q9NQY0	Bridging integrator 3 OS=Homo sapiens OX=9606 GN=BIN3 PE=1 SV=1
-0.401123	-0.800377	-0.652034	-0.18713	-0.0654783	-0.0857754	0.11885	-0.316366	0.00992584	0.244467	0.0457478	-0.338611	-0.0607109	-0.283699	-0.734575	0.247003	0.413662	0.051506	0.103396	0.249071	0.144174	-0.0574436	0.318937	0.0112953	0.400375	0.281593	0.192128	0.497058	1.62337	-0.215668	-2.41335	Q9NWV8	BRISC and BRCA1-A complex member 1 OS=Homo sapiens OX=9606 GN=BABAM1 PE=1 SV=1
-0.244797	-0.761938	-0.618796	0.236532	-0.352027	-0.674175	-0.0825739	-0.342808	-0.283268	0.176252	-0.185614	-0.124013	-0.458857	-0.25075	0.117706	0.238002	-0.0931702	0.307178	-0.161321	0.0418243	0.48824	-0.0169468	0.178648	-0.708727	0.348438	0.298874	-0.08459	0.225343	3.10568	-0.430495	-3.84236	Q9NXR7	BRISC and BRCA1-A complex member 2 OS=Homo sapiens OX=9606 GN=BABAM2 PE=1 SV=2
-0.611821	-0.823221	0.339471	0.195753	0.204062	0.158915	-0.0142794	0.13694	-0.266806	0.144535	-0.0217838	0.0132971	-0.141399	-0.553308	0.227821	0.276534	-0.017643	-0.100679	0.104482	0.0823631	0.363978	0.239399	0.144299	-0.0122147	0.392124	0.358189	0.101634	0.397737	4.2257	-0.297436	-4.85884	Q15018	BRISC complex subunit Abraxas 2 OS=Homo sapiens OX=9606 GN=ABRAXAS2 PE=1 SV=2
-0.0949249	0.877279	0.0166483	0.126839	-0.300712	-0.269028	-0.14173	0.260662	0.523472	0.0497055	0.00564384	0.416835	0.103836	-0.470305	-0.195255	0.00712109	-0.750162	0.16844	0.084857	-0.186811	-0.398732	0.023695	0.0599461	-0.029295	-0.177299	-0.0895252	-0.01439	-0.290061	4.46713	-0.380403	-5.0781	Q9NRL2	Bromodomain adjacent to zinc finger domain protein 1A OS=Homo sapiens OX=9606 GN=BAZ1A PE=1 SV=2
0.389164	0.284906	-0.258044	0.122349	-0.460472	0.228103	0.326197	0.180548	-0.0156307	0.066246	-0.248212	0.00526714	0.21534	0.122038	-0.282972	-0.769588	-0.354313	-0.0117588	-0.29688	-0.500084	-0.375758	-0.773394	-0.317862	0.151993	-0.865549	-0.124342	-0.465798	-0.783975	2.37093	-0.166234	-3.15744	P25440	Bromodomain-containing protein 2 OS=Homo sapiens OX=9606 GN=BRD2 PE=1 SV=2
0.179462	0.223919	0.18934	-0.543989	0.529941	-0.470843	0.265823	0.602058	0.0621395	-0.122622	-0.792849	0.0724506	0.0409031	-0.193048	-0.185509	-1.29458	-0.387623	-0.208619	-0.463101	-0.147089	-0.602853	-0.963484	-0.518306	-0.40482	-0.886965	-0.199461	-1.35039	-0.780811	2.17463	-0.277564	-2.96838	Q15059	Bromodomain-containing protein 3 OS=Homo sapiens OX=9606 GN=BRD3 PE=1 SV=1
-0.241411	-0.308668	-0.204677	-0.000839233	0.394477	0.428862	0.275443	-0.168789	-0.310652	0.081728	0.148584	-0.417134	0.0280228	-0.0757065	-0.530823	0.253839	0.292231	0.696978	0.150271	0.171618	0.169366	0.0950489	0.142929	-0.0570755	0.390894	0.246847	0.166818	0.353402	3.83029	-0.427844	-4.50079	O60885	Bromodomain-containing protein 4 OS=Homo sapiens OX=9606 GN=BRD4 PE=1 SV=2
0.0136337	-0.0261497	0.532289	-0.227743	-0.126025	0.0462856	-0.351262	-0.34263	-0.0860004	0.0288544	-0.0268364	-0.371169	0.0987053	-0.151993	0.409576	0.499057	0.139992	0.0625916	0.821717	0.259108	0.0833216	0.851362	0.259239	0.248865	0.381008	-0.00355339	0.268367	0.375901	2.15763	-0.350724	-2.95183	Q9NPI1	Bromodomain-containing protein 7 OS=Homo sapiens OX=9606 GN=BRD7 PE=1 SV=1
-0.0252743	0.672262	-0.035861	-0.29011	-0.0819044	-0.00424194	-0.111928	-0.930843	0.00730896	0.184759	0.171959	-0.0699492	-0.00967216	-0.931967	0.124147	0.335668	-0.328077	0.246265	0.879256	-0.334557	0.193103	0.982338	0.0832253	0.367641	0.459997	0.141842	0.237556	0.826159	1.57974	-0.277637	-2.36739	Q9H8M2	Bromodomain-containing protein 9 OS=Homo sapiens OX=9606 GN=BRD9 PE=1 SV=2
0.000484467	0.0790844	0.61761	-0.209585	0.241916	0.296383	-0.110318	0.0190506	-0.156538	0.442965	-0.200724	-0.207603	-0.0207729	0.06007	0.353325	0.851798	0.936466	0.251089	0.621869	0.204443	0.191581	1.05686	0.504204	0.199924	0.37138	0.0974541	0.0555239	0.686646	1.46989	0.259444	2.24994	Q9H0C5	BTB/POZ domain-containing protein 1 OS=Homo sapiens OX=9606 GN=BTBD1 PE=1 SV=1
1.68968	2.11134	2.57527	0.511324	1.48684	1.17607	0.36097	1.15871	0.931931	-0.578972	-0.434338	0.784602	1.34861	0.458916	2.26035	0.0787802	-0.291794	0.257696	-0.0863962	0.0510864	0.772105	-0.35742	-0.164942	0.0594406	-0.218342	-0.575365	-0.580689	-0.329133	3.64416	0.488885	4.33227	Q9Y597	BTB/POZ domain-containing protein KCTD3 OS=Homo sapiens OX=9606 GN=KCTD3 PE=1 SV=2
1.60081	1.84464	2.88631	0.539198	1.54825	1.08515	0.426644	0.947239	0.990604	-0.545525	-0.209597	0.979211	1.60674	0.547235	2.65645	-0.172528	0.0910568	0.44261	-0.210143	0.130667	0.724162	-0.332682	0.0852871	0.209009	-0.314276	-0.3279	-0.380229	-0.560849	3.49082	0.702938	4.19326	Q96MP8	BTB/POZ domain-containing protein KCTD7 OS=Homo sapiens OX=9606 GN=KCTD7 PE=1 SV=1
-0.334866	-0.861664	-1.24981	-0.651531	-0.421332	-0.125769	0.296359	-0.827513	-0.219612	-0.131504	-0.0508099	0.00222111	0.201811	-0.134407	-0.720472	-0.20197	0.0202827	-0.217644	0.0159636	-0.170036	-0.173673	-0.134291	-0.155844	0.0704098	-0.2257	-0.023262	-0.126658	-0.205035	2.24146	-0.294253	-3.03314	Q9BRD0	BUD13 homolog OS=Homo sapiens OX=9606 GN=BUD13 PE=1 SV=1
-0.0663395	0.0581493	-0.0537424	0.109528	-0.0451517	-0.116575	0.0902643	0.29336	0.0721226	0.134403	-0.0389633	0.0328722	0.152332	0.15028	-0.205072	0.234733	0.155766	0.0265331	0.0978804	0.0404835	0.117232	0.0578747	0.214804	0.249828	0.326206	0.244677	0.215537	0.168035	3.24791	-0.393881	-3.97233	O00481	Butyrophilin subfamily 3 member A1 OS=Homo sapiens OX=9606 GN=BTN3A1 PE=1 SV=3
0.886587	1.5307	0.773232	0.564478	0.0667505	1.07539	0.0061655	-0.760542	0.211378	-1.31749	0.263254	-0.576808	0.676708	-0.0460396	0.957573	-0.394034	0.551474	-0.868254	-0.397689	-0.57774	0.185262	-0.0949535	-0.753752	-0.691858	-0.161583	-0.852427	-0.660474	0.357173	1.79794	-0.409005	-2.59385	P78410	Butyrophilin subfamily 3 member A2 OS=Homo sapiens OX=9606 GN=BTN3A2 PE=1 SV=2
1.4458	1.37128	1.66901	0.997448	1.64325	1.95448	1.20754	0.786573	0.450367	0.405642	0.406338	0.313588	0.655838	0.756897	1.1635	0.615344	1.51039	0.257286	0.751811	0.636314	1.23541	0.177221	0.546654	0.0272331	0.992477	0.585821	0.492124	1.14035	2.61748	-0.404265	-3.39058	O00478	Butyrophilin subfamily 3 member A3 OS=Homo sapiens OX=9606 GN=BTN3A3 PE=1 SV=1
0.158365	0.270058	0.315326	0.521549	0.842135	0.0228424	0.169168	-0.0220966	0.0683479	0.140255	0.359505	0.0848398	0.290323	-0.23744	-0.0603504	0.374246	0.39233	0.328505	0.755519	0.430256	0.56976	0.75255	0.328407	0.166935	0.867319	0.418262	0.727046	0.647395	3.37017	1.10205	4.08366	P04003	C4b-binding protein alpha chain OS=Homo sapiens OX=9606 GN=C4BPA PE=1 SV=2
-0.131996	-0.214855	0.022521	0.441975	0.537513	0.00760651	0.0749159	-0.12715	0.399403	0.298893	0.376719	0.167838	-0.064558	-0.166042	0.270651	0.618798	0.300222	0.404184	0.540299	0.566906	0.534007	1.02219	0.612505	0.18022	0.867222	0.836527	0.704995	1.06765	3.34136	1.07979	4.05745	P20851	C4b-binding protein beta chain OS=Homo sapiens OX=9606 GN=C4BPB PE=1 SV=1
-0.351465	-0.787813	-0.303508	-0.02598	-0.268615	-0.311678	-0.26341	0.0721607	-0.256432	0.105595	-0.128706	-0.107238	0.0286694	-0.127672	-0.401232	0.119197	0.201176	0.0952682	0.111381	0.0347919	0.100535	0.157686	0.158529	0.0658798	0.339945	0.206446	0.147124	0.290801	1.58319	-0.293875	-2.37103	O75844	CAAX prenyl protease 1 homolog OS=Homo sapiens OX=9606 GN=ZMPSTE24 PE=1 SV=2
-1.14383	-1.72942	0.842742	-0.44165	0.0202379	-0.659378	-0.555461	-1.08878	-0.506231	0.979702	0.116791	-1.32292	-0.711559	-1.17158	-0.0254402	1.05092	0.694389	0.444548	1.43478	0.503862	0.608102	2.55263	0.897411	0.913134	-0.0189648	0.194588	0.74067	0.988528	2.50842	-0.147784	-3.28798	Q8WUQ7	Cactin OS=Homo sapiens OX=9606 GN=CACTIN PE=1 SV=3
-0.034235	-0.645994	0.262078	0.0784168	0.406487	-0.383168	0.0830784	-0.299175	0.198217	0.812902	0.42094	-0.16195	-0.0601444	0.223272	-0.0941906	0.299388	0.381477	0.570423	0.475836	0.65284	0.240905	0.392097	0.574862	0.13678	0.544163	0.676716	0.781437	0.455646	1.64315	0.666375	2.43407	P55290	Cadherin-13 OS=Homo sapiens OX=9606 GN=CDH13 PE=1 SV=1
0.542284	1.09006	0.122321	-0.123386	0.435779	0.380184	0.385913	0.166782	0.267426	0.233534	0.334545	0.367154	0.320757	0.280787	0.39394	0.0203066	0.408682	0.103815	0.166617	0.349773	0.273555	-0.0509834	0.25334	0.0511456	0.146595	0.098978	0.0982237	0.228013	1.30838	0.41645	2.07215	P33151	Cadherin-5 OS=Homo sapiens OX=9606 GN=CDH5 PE=1 SV=5
0.58939	0.620123	0.712546	0.385731	0.389483	0.525133	0.0139856	0.152395	0.415655	0.0531178	0.296837	0.00716686	0.377815	-0.124952	0.155762	0.063098	0.324619	0.328588	0.246118	0.408484	0.234826	0.10923	0.216806	-0.0906487	0.301928	-0.000198364	-0.142056	-0.0763121	2.39959	-0.279497	-3.18477	Q9UKA8	Calcipressin-3 OS=Homo sapiens OX=9606 GN=RCAN3 PE=1 SV=1
1.23879	0.567652	0.0890245	-0.00557136	1.02322	0.28282	-0.167502	0.37611	1.11369	0.683134	1.00516	0.291392	0.261847	1.02537	0.0423508	1.23532	1.62876	0.70714	1.01149	0.861418	1.10045	1.17697	0.961084	0.223791	1.41634	0.878912	1.39312	1.38618	4.14391	-0.475445	-4.7847	Q99828	Calcium and integrin-binding protein 1 OS=Homo sapiens OX=9606 GN=CIB1 PE=1 SV=4
0.1838	0.170404	0.310672	0.220629	1.21082	0.844913	0.389398	0.923927	0.311798	0.83363	0.441675	0.131583	0.793665	0.55501	0.090723	1.22624	0.737324	0.182953	0.760356	1.23388	0.89837	1.13236	0.855217	0.0364285	1.76773	1.28127	0.949912	1.50495	4.87773	-0.408469	-5.4533	Q8IWX8	Calcium homeostasis endoplasmic reticulum protein OS=Homo sapiens OX=9606 GN=CHERP PE=1 SV=3
0.574362	0.200262	0.465865	0.160215	0.185609	0.21439	-0.0569906	0.280647	0.228134	-0.0514774	-0.249306	0.0801935	0.0726852	0.629015	0.211555	-0.193799	-0.277447	-0.295689	-0.0660563	-0.156759	0.0117941	-0.178038	0.135204	-0.127859	0.0359287	-0.226046	-0.193048	-0.14017	4.0377	-1.3326	-4.68851	Q5R3K3	Calcium homeostasis modulator protein 6 OS=Homo sapiens OX=9606 GN=CALHM6 PE=2 SV=1
-0.0443096	-0.0799389	0.29568	0.180374	0.37588	0.174913	-0.0740213	-0.220509	0.130056	-0.0267124	0.314041	0.0165949	-0.14246	0.138494	0.406454	0.382001	0.188622	0.159733	0.44901	0.329853	0.694343	0.515932	0.488434	-0.00871468	0.365021	0.186758	0.426873	0.288484	2.67234	-0.406438	-3.44192	Q96D31	Calcium release-activated calcium channel protein 1 OS=Homo sapiens OX=9606 GN=ORAI1 PE=1 SV=2
-0.664541	0.734108	-0.472136	-0.52372	-0.316712	-0.460501	-0.41546	-0.653446	-0.725651	-0.197371	-0.357321	-0.604217	-0.217825	-0.633875	-0.16291	-0.168828	0.217817	-0.430559	-0.107909	-0.0208149	0.0280771	0.0502262	-0.0382786	-0.379042	-0.124071	-0.457781	0.00553226	-0.0859766	1.32384	0.178718	2.08946	Q9BPX6	Calcium uptake protein 1, mitochondrial OS=Homo sapiens OX=9606 GN=MICU1 PE=1 SV=1
0.146196	0.0807781	-0.582685	-0.0512314	0.00312519	-0.299118	-0.326741	-0.110701	0.262007	0.294027	0.19026	0.284299	0.328739	0.180145	-0.646641	0.687358	0.253294	0.0563431	0.583892	0.273405	0.423493	0.600906	0.453308	0.132069	0.674969	0.497551	0.425525	0.653386	1.80065	0.24365	2.59661	Q14012	Calcium/calmodulin-dependent protein kinase type 1 OS=Homo sapiens OX=9606 GN=CAMK1 PE=1 SV=1
-0.540739	-0.980291	-0.314435	-0.0197067	-0.0263901	-0.194611	0.218503	-1.0223	0.115461	-0.242723	-0.144449	0.426677	-0.075098	-0.163692	-0.584528	1.99362	0.659653	-0.17053	-0.224595	0.0241966	-0.0642176	-0.178797	0.0553093	0.216164	0.190742	-0.0585003	-0.170114	2.36808	2.20764	-0.496885	-3.00042	Q8IU85	Calcium/calmodulin-dependent protein kinase type 1D OS=Homo sapiens OX=9606 GN=CAMK1D PE=1 SV=1
0.0215664	-0.0410423	-0.406047	-0.231558	0.279756	-0.153214	-0.516219	-0.603996	0.186197	0.737923	0.0927162	-0.212321	0.181786	-0.0642929	-0.522369	-0.862132	-0.256813	0.155325	-0.716933	-0.6612	-0.480441	-0.873154	-0.458513	0.203545	-0.506727	-0.326132	-0.120086	-0.556254	2.13416	-0.483145	-2.92895	Q16566	Calcium/calmodulin-dependent protein kinase type IV OS=Homo sapiens OX=9606 GN=CAMK4 PE=1 SV=1
0.0625019	2.87165	0.953412	1.23329	NaN	NaN	NaN	0.261518	0.441498	0.236938	NaN	0.192473	0.404587	5.65012	0.792561	0.27332	0.142723	-0.112656	NaN	NaN	0.241138	0.370533	0.17024	-0.046875	0.260948	0.12224	NaN	-0.152514	3.73509	0.309549	4.41462	Q9P1Z2	Calcium-binding and coiled-coil domain-containing protein 1 OS=Homo sapiens OX=9606 GN=CALCOCO1 PE=1 SV=2
0.990143	1.22805	1.8827	0.972254	0.71222	0.144897	0.512584	0.527073	1.87335	0.381128	0.156855	0.755399	0.373711	4.64794	1.13782	-0.0136194	0.229919	0.509579	0.330974	NaN	0.210832	-1.06158	-0.0628529	0.197893	0.541323	0.334682	-0.266694	-0.154578	2.97598	-0.266323	-3.72331	Q13137	Calcium-binding and coiled-coil domain-containing protein 2 OS=Homo sapiens OX=9606 GN=CALCOCO2 PE=1 SV=1
0.393579	0.321772	-0.029294	-0.0149479	-0.0484419	-0.109814	-0.0562391	0.230114	0.00296402	0.151518	0.0575466	0.0739641	0.0391884	0.141523	-0.122168	0.191752	0.604719	0.0349941	0.189904	0.0938282	0.352429	0.0174808	0.443785	0.247938	0.194311	0.350376	0.14819	0.268636	1.57801	-0.275879	-2.36556	O75746	Calcium-binding mitochondrial carrier protein Aralar1 OS=Homo sapiens OX=9606 GN=SLC25A12 PE=1 SV=2
-0.025198	-0.424757	0.322169	-0.200298	0.110414	-0.164074	-0.250098	-0.329729	-0.106119	0.146313	0.180239	-0.277499	-0.361645	-0.263262	-0.0123215	0.352767	0.35976	-0.0464649	0.266625	0.135342	0.479903	0.371796	0.382311	-0.0935593	0.39711	0.202927	0.355483	0.421674	4.14731	-0.448159	-4.78778	Q9Y376	Calcium-binding protein 39 OS=Homo sapiens OX=9606 GN=CAB39 PE=1 SV=1
-0.0537605	-0.0786877	0.157393	-0.0230961	0.185172	-0.0915394	-0.0206614	-0.118443	-0.0477142	-0.110264	0.0565987	-0.0644102	-0.242493	-0.0157471	-0.0717716	0.407504	0.0823269	-0.189253	0.410764	0.0341187	0.245049	0.476551	0.243593	0.13765	0.412085	0.129459	0.378783	0.240411	1.46775	-0.589765	-2.24762	O75177	Calcium-responsive transactivator OS=Homo sapiens OX=9606 GN=SS18L1 PE=1 SV=2
0.537338	0.43685	0.346969	-0.134266	0.458405	0.349579	-0.432267	0.320375	0.767107	0.896387	1.24317	0.944917	1.23212	1.87709	-0.304453	1.4949	1.11241	0.749868	0.8767	0.526234	1.18537	1.16202	0.803654	0.25963	1.464	1.16874	1.08536	1.55977	1.84576	0.366037	2.64243	Q96JQ2	Calmin OS=Homo sapiens OX=9606 GN=CLMN PE=1 SV=1
2.7658	2.02723	2.9674	3.5752	3.25042	3.45926	2.72784	0.972574	0.296938	-0.496239	0.657328	0.0571051	-0.0557613	0.705587	0.785831	-0.267526	0.391491	0.232809	-0.0877256	0.352661	1.11571	-0.558634	-0.193312	1.10259	1.5879	-0.801079	-0.0811911	-0.0628805	1.45357	0.646805	2.28842	P27482	Calmodulin-like protein 3 OS=Homo sapiens OX=9606 GN=CALML3 PE=1 SV=2
2.0998	1.36047	2.29649	0.516634	2.04174	1.86396	1.11988	1.7659	2.14611	0.253647	0.431805	2.62516	-0.295832	1.52469	1.99031	1.17797	0.397326	0.144735	0.644065	0.667221	0.720172	0.882109	0.568773	0.242914	1.39205	0.28783	0.689258	0.939853	3.22691	0.816767	3.97873	Q9NZT1	Calmodulin-like protein 5 OS=Homo sapiens OX=9606 GN=CALML5 PE=1 SV=2
-0.208704	-0.100027	-0.86485	-0.209112	-0.316564	-0.15589	0.101628	0.0834484	-0.2509	-0.0706711	-0.400841	-0.270946	-0.363888	-0.518673	-0.315607	-0.0647383	-0.0499935	-0.134104	0.213161	-0.0221424	0.0105238	0.112206	0.0180626	-0.226673	0.130711	0.100542	0.0830927	0.16521	1.49748	-0.146281	-2.27968	P04632	Calpain small subunit 1 OS=Homo sapiens OX=9606 GN=CAPNS1 PE=1 SV=1
0.841442	0.665827	1.48257	1.57157	2.16642	2.0067	1.91606	0.163931	-0.409323	0.192165	0.170612	-0.778069	0.0626774	-0.672094	-0.0878677	-0.118846	0.496008	-0.31834	-0.187316	-0.150043	0.70165	0.201113	-0.196609	0.020649	1.04757	0.133774	-0.145228	0.150334	4.01655	-0.374659	-4.66936	P07384	Calpain-1 catalytic subunit OS=Homo sapiens OX=9606 GN=CAPN1 PE=1 SV=1
-2.1695	-2.33955	-1.49694	-2.75811	-0.502448	-0.907831	-1.19352	-2.65414	-0.92177	-1.56689	0.466892	-2.57322	-2.20432	-1.88271	-0.41955	-3.02753	-4.74756	-2.96005	-0.912414	0.0803604	-3.79093	-3.06105	-1.98605	-3.14724	-4.17067	-3.01481	-0.847951	-4.05258	3.61154	-0.256285	-4.30273	Q9Y6W3	Calpain-7 OS=Homo sapiens OX=9606 GN=CAPN7 PE=1 SV=1
0.459393	0.775866	1.13381	0.026083	1.20728	0.720606	0.395345	-0.0039711	0.884413	1.11286	0.74297	0.565101	0.207666	0.599661	0.665176	1.04303	1.54088	0.696001	0.831603	1.60194	0.996675	1.35119	1.81064	0.766472	1.43802	1.69203	1.28111	1.43955	2.80805	-0.619498	-3.56821	Q99439	Calponin-2 OS=Homo sapiens OX=9606 GN=CNN2 PE=1 SV=4
-0.462765	-0.534111	-0.168693	-0.0637836	-0.371869	-0.207157	-0.272485	-0.279928	-0.397047	0.0464401	-0.192688	-0.136546	-0.23031	-0.270412	0.0776482	0.152789	0.222971	-0.0464783	0.112273	0.0509853	0.0285749	0.151943	0.674097	0.23373	0.255066	0.130785	0.0248766	0.131072	3.12688	1.83646	3.86177	P22676	Calretinin OS=Homo sapiens OX=9606 GN=CALB2 PE=2 SV=2
0.308863	0.39056	0.338767	0.0430279	1.4107	0.527905	0.153607	0.0914192	0.864965	1.03381	0.881889	0.398166	-0.346684	0.452511	-0.271383	1.61595	1.39223	0.902433	1.72331	1.41866	1.85469	1.5341	1.7361	0.49901	2.03948	1.58965	1.76239	2.29235	3.06031	0.89618	3.80078	P51817	cAMP-dependent protein kinase catalytic subunit PRKX OS=Homo sapiens OX=9606 GN=PRKX PE=1 SV=1
0.332417	-0.0203743	0.719848	0.0584431	0.671834	0.0648689	0.136357	-0.191807	0.56765	1.27645	0.716366	0.248771	-0.139784	0.86223	0.418732	1.59668	1.43398	0.684357	1.337	0.847668	0.883115	2.03473	1.4837	0.43083	1.34037	1.4382	1.37165	1.42381	2.66146	-0.275443	-3.43175	P10644	cAMP-dependent protein kinase type I-alpha regulatory subunit OS=Homo sapiens OX=9606 GN=PRKAR1A PE=1 SV=1
-0.431646	-0.639797	-0.0950766	1.43035	2.34596	1.6621	3.28067	-0.818214	-0.504688	0.21837	0.252819	-0.264613	1.63036	-0.546743	-0.961203	-0.896712	-0.737856	-0.520336	-0.540999	0.0992393	0.252053	0.00426674	-0.396494	0.00790787	-1.25111	0.342525	-0.155217	-1.21931	1.87323	0.829339	2.67018	P31323	cAMP-dependent protein kinase type II-beta regulatory subunit OS=Homo sapiens OX=9606 GN=PRKAR2B PE=1 SV=3
0.365839	-0.0384865	-0.41941	-0.680267	-0.662972	-0.659328	-0.714013	-0.139307	-0.18045	-0.357594	0.17605	-0.0628309	0.1059	0.584749	-0.235689	-0.567737	-0.509811	-0.390104	-0.85599	-0.407494	-0.820436	-1.07041	-0.474012	-0.450155	-0.829765	-0.605789	-0.666894	-0.945006	1.51303	1.1123	2.29637	P78358	Cancer/testis antigen 1 OS=Homo sapiens OX=9606 GN=CTAG1A PE=1 SV=1
1.78581	-0.318773	4.88211	2.24571	2.97119	0.818653	1.60261	1.26451	0.677467	-0.304428	1.95884	-0.386958	-0.291904	-0.21575	4.03742	0.264911	0.283152	0.628212	-0.129043	0.429615	1.48081	0.237173	-0.433813	0.176493	0.761604	-0.327803	0.0636225	-0.0238256	3.01984	-0.567606	-3.76363	Q6F5E8	Capping protein, Arp2/3 and myosin-I linker protein 2 OS=Homo sapiens OX=9606 GN=CARMIL2 PE=1 SV=2
1.45434	0.407709	3.82659	1.50141	2.82897	1.10752	1.25618	1.18304	1.48884	-0.235275	1.66092	0.0457392	0.0589027	0.652855	2.8684	0.163257	0.221472	0.585089	0.218625	0.524227	0.913526	0.238995	0.101208	0.132477	0.442389	-0.0432072	0.309173	0.174083	5.77112	-0.437623	-6.28596	Q8N1G2	Cap-specific mRNA (nucleoside-2'-O-)-methyltransferase 1 OS=Homo sapiens OX=9606 GN=CMTR1 PE=1 SV=1
-1.65854	3.62798	-0.364062	-1.12226	-0.935758	-1.79654	0.0191011	-2.25346	-2.78494	-3.2472	-2.66672	-3.29111	-1.75476	-2.04699	1.90056	-2.99633	-2.27757	-3.99497	-2.75331	-3.18997	-2.06793	-3.78218	-3.17109	-3.09048	-1.54262	-3.44705	-3.18305	-2.83202	5.60328	-1.05453	-6.1274	Q6JBY9	CapZ-interacting protein OS=Homo sapiens OX=9606 GN=RCSD1 PE=1 SV=1
-0.81813	-0.946884	-1.34763	-0.980959	-0.5866	-0.851627	-0.631494	-1.04826	-0.747595	-0.294167	-0.60832	-0.569741	-0.173479	-1.05816	-0.630188	-0.493575	-0.689413	0.0346432	-0.236777	-0.416803	-0.886703	-0.220694	-0.395237	-0.486143	-0.885729	-0.943756	-0.289117	-0.67958	4.61155	-0.853435	-5.20968	Q8IV04	Carabin OS=Homo sapiens OX=9606 GN=TBC1D10C PE=1 SV=1
-0.153328	1.24484	1.36851	0.166569	1.93631	1.31678	0.678227	-0.0662918	-0.0438328	-0.855453	0.11643	-0.200776	-0.0265293	-0.451796	1.13496	-0.880658	-0.167877	-1.64695	-0.779454	-0.657297	-0.259965	-0.649168	-1.06885	-1.6251	-0.786501	-0.141449	-0.759881	-0.940856	1.55892	0.897243	2.34533	P31327	Carbamoyl-phosphate synthase [ammonia], mitochondrial OS=Homo sapiens OX=9606 GN=CPS1 PE=1 SV=2
0.258518	0.971157	0.82842	-0.383415	0.21989	0.157541	-0.250964	0.392321	0.070982	-0.637936	0.122034	-0.218431	1.04802	-0.222448	0.861216	0.272016	-0.204859	0.00366592	-0.0919008	-0.348814	-0.209453	-0.511658	-0.794714	-0.557369	-0.58152	-0.511492	-0.181268	-0.450934	2.71849	0.408634	3.48497	Q8NCH0	Carbohydrate sulfotransferase 14 OS=Homo sapiens OX=9606 GN=CHST14 PE=1 SV=2
-0.138988	-0.0168858	-0.0903597	0.257347	0.533336	0.884344	0.396424	0.333288	-0.321194	-0.388866	-0.387718	-0.538398	-0.14591	-0.336464	-0.0847778	-0.575559	-0.488613	-0.368402	0.612769	-0.406004	-0.355866	-0.567488	-0.629185	-0.131979	-0.612696	-0.544096	-0.700242	-0.563544	2.1094	1.32209	2.90473	P00915	Carbonic anhydrase 1 OS=Homo sapiens OX=9606 GN=CA1 PE=1 SV=2
1.4731	1.70043	1.38328	0.627979	1.0055	0.305696	0.435843	1.25021	1.19956	-0.210413	0.513855	0.48166	1.3127	0.864298	1.63788	0.469701	0.126461	0.321474	0.450946	0.247219	0.500087	-0.0752869	0.163494	-0.00367546	0.179062	-0.548609	0.121324	0.152272	2.88915	1.19077	3.64327	P00918	Carbonic anhydrase 2 OS=Homo sapiens OX=9606 GN=CA2 PE=1 SV=2
1.20244	1.32095	2.23982	0.745081	1.46402	0.240067	0.306703	0.864786	0.660416	-0.147549	0.0787678	0.0336637	1.38227	0.66773	2.07648	0.52403	0.0442677	0.527838	0.419061	0.310392	0.471995	0.0836086	0.325607	0.0189056	-0.104065	-0.25943	-0.294206	-0.160298	2.25228	1.67066	3.04358	P07451	Carbonic anhydrase 3 OS=Homo sapiens OX=9606 GN=CA3 PE=1 SV=3
1.316	1.02532	0.972095	-0.0127096	0.155566	0.540895	-0.228156	0.80158	1.05572	0.0201073	0.864548	1.20739	1.50382	2.11715	1.03008	0.0620642	0.511538	0.162018	-0.234679	0.314421	0.0916948	NaN	0.212467	-0.0352573	0.050252	-0.0779171	-0.338891	-0.433736	1.76902	-0.282968	-2.56429	P16152	Carbonyl reductase [NADPH] 1 OS=Homo sapiens OX=9606 GN=CBR1 PE=1 SV=3
-0.17321	-0.0309868	-0.955507	0.178583	NaN	NaN	NaN	-0.0904713	-0.102388	0.258911	NaN	-0.138318	0.0716171	-0.180614	-0.703506	-0.128863	-0.0223484	0.0610733	NaN	0.246868	0.101903	-0.12594	0.216198	0.254704	0.373705	0.299814	NaN	0.162509	3.9933	1.21352	4.64832	Q96DG6	Carboxymethylenebutenolidase homolog OS=Homo sapiens OX=9606 GN=CMBL PE=1 SV=1
1.19844	-0.692654	0.83667	-0.232869	0.035862	-0.532974	-0.557507	-0.447587	1.37378	-0.294472	0.324068	1.51645	0.0658226	1.35189	1.2127	-0.535604	-0.636932	0.131742	0.103824	-0.723965	-0.530774	-0.243819	-0.300572	-0.452921	-1.38445	-0.155236	-0.119651	-0.983696	2.40594	0.490357	3.19082	Q96IY4	Carboxypeptidase B2 OS=Homo sapiens OX=9606 GN=CPB2 PE=1 SV=2
-0.477594	-0.119501	0.23846	1.69582	-0.260249	-0.105085	-0.166701	-0.859772	-0.312521	-0.754631	-0.788651	-0.200826	-0.0198479	-0.882568	0.489088	-0.654944	-0.729864	-0.865704	-0.947505	-0.484465	-1.04769	-1.29521	-0.639389	-0.353998	-1.21966	-1.03519	-1.02373	-0.967364	2.13778	0.440932	2.93247	O75976	Carboxypeptidase D OS=Homo sapiens OX=9606 GN=CPD PE=1 SV=2
0.597061	2.5146	1.34635	-0.14883	-0.0580816	0.0226517	-0.640763	1.26759	0.997177	-0.676075	-0.386963	1.43107	-0.0978374	-0.0240746	2.79618	-0.219228	-0.702169	0.516283	-0.94456	-0.121305	-0.331956	-1.20316	-0.464466	-0.404926	-0.613832	-0.900103	-1.12554	-0.707208	3.4212	0.708944	4.13004	P15169	Carboxypeptidase N catalytic chain OS=Homo sapiens OX=9606 GN=CPN1 PE=1 SV=1
2.64587	2.14962	0.553105	0.856937	-0.00995541	0.975622	-0.107831	0.941782	1.91965	-0.309618	1.35066	1.5484	4.03582	-0.227034	3.17862	1.9432	-0.157478	0.829393	-0.0056448	-0.0239296	0.0465212	-0.763321	-0.294235	-0.115807	-0.349388	-0.458696	0.317973	0.215486	2.22924	0.62327	3.02133	P22792	Carboxypeptidase N subunit 2 OS=Homo sapiens OX=9606 GN=CPN2 PE=1 SV=3
-0.207117	-0.18281	0.00188732	0.00354767	-0.0534391	-0.317287	-0.160377	0.117239	-0.179691	0.148434	-0.0227814	-0.263274	0.103268	-0.205767	-0.167391	0.0112467	-0.0056324	0.320042	0.284739	-0.137997	-0.0845785	0.0272713	0.00286293	0.288733	-0.0600433	0.0205536	0.114268	-0.0840197	2.89155	0.60647	3.6662	Q66K79	Carboxypeptidase Z OS=Homo sapiens OX=9606 GN=CPZ PE=1 SV=2
0.263357	0.27844	0.868167	0.555124	0.404967	1.11876	0.082902	0.0212059	-0.209265	-0.0740662	-0.0913734	0.0346575	0.058136	0.20849	0.525555	-0.115157	0.599356	-0.41363	-0.00910282	0.0390568	0.330876	-0.268135	0.0307007	-0.218082	-0.0409908	-0.117659	-0.184329	0.0802698	1.52911	-0.280046	-2.36321	O14595	Carboxy-terminal domain RNA polymerase II polypeptide A small phosphatase 2 OS=Homo sapiens OX=9606 GN=CTDSP2 PE=1 SV=2
-0.100597	-0.125235	0.468455	0.245478	0.239217	0.0192566	0.02176	0.213896	-0.0661163	0.400475	0.110634	-0.0286551	-0.310371	-0.137951	0.17853	0.367742	0.193867	0.488707	0.401063	0.341482	0.314008	0.211327	0.39283	0.153166	0.386131	0.273006	0.302892	0.323909	2.00231	0.810978	2.79923	P40199	Carcinoembryonic antigen-related cell adhesion molecule 6 OS=Homo sapiens OX=9606 GN=CEACAM6 PE=1 SV=3
1.48578	1.66356	0.746772	0.277334	0.978372	0.390615	0.200143	0.709558	0.820229	0.944185	0.786587	0.126117	0.260832	1.17202	0.258202	1.51496	1.75701	0.77561	0.983838	1.20933	1.44505	1.42196	1.61736	0.633585	1.7689	1.57375	1.37401	1.78075	2.87887	0.711608	3.63376	Q9NQ79	Cartilage acidic protein 1 OS=Homo sapiens OX=9606 GN=CRTAC1 PE=1 SV=2
-0.422745	-0.688307	-0.0840788	-0.790377	-0.116599	-0.463545	1.69363	-0.356434	0.238102	0.507812	-0.21311	-0.108485	-0.471741	-0.16201	-0.591837	0.314073	0.0330963	0.725018	0.58896	0.327047	0.15566	0.566542	0.782574	-0.240314	0.405546	0.335468	0.147113	0.273646	2.72294	1.03663	3.48912	O75339	Cartilage intermediate layer protein 1 OS=Homo sapiens OX=9606 GN=CILP PE=1 SV=4
0.361122	1.23923	1.53428	1.11737	1.42948	1.48356	1.10959	2.31196	0.501244	0.152266	0.599377	0.237321	0.706488	3.01711	1.18166	-0.219342	0.182116	0.158951	0.602447	0.445696	0.111844	-0.488295	-0.196234	0.211742	0.533714	-0.52249	-0.142869	-0.239556	2.12109	0.911998	2.91617	P49747	Cartilage oligomeric matrix protein OS=Homo sapiens OX=9606 GN=COMP PE=1 SV=2
0.255857	-0.267859	-0.497048	-0.0368805	-0.477433	-0.228584	-0.247388	-0.396475	0.0404606	0.310394	-0.0499763	0.265725	0.102829	0.0251236	-0.498274	0.0740232	-0.189188	0.578945	0.305879	0.17137	0.08253	0.436493	0.358078	-0.202793	-0.0863285	0.0748501	0.188634	0.114654	1.91281	-0.161941	-2.70998	P68400	Casein kinase II subunit alpha OS=Homo sapiens OX=9606 GN=CSNK2A1 PE=1 SV=1
-0.0696297	-0.0715237	-0.30899	-0.495018	0.349353	0.184696	-0.144376	-0.309126	0.326267	0.208916	0.119774	-0.184287	-0.211315	0.05019	-0.456755	0.462457	0.0676079	-0.167925	0.318929	0.205933	0.307544	0.536488	0.232525	-0.270653	0.459393	0.221203	0.0905008	0.340806	1.57569	0.309437	2.3631	Q8WXE0	Caskin-2 OS=Homo sapiens OX=9606 GN=CASKIN2 PE=1 SV=2
1.31591	0.898706	3.34815	1.47911	2.25271	1.08891	1.31114	0.569714	0.485449	0.442677	1.16613	0.357846	-0.195377	-0.184662	2.25379	0.555417	0.906794	0.114847	0.398713	0.348846	1.10125	0.528385	0.364677	0.0581665	1.12868	0.603783	0.368453	0.727063	2.79835	-0.231744	-3.55922	Q9H8G2	Caspase activity and apoptosis inhibitor 1 OS=Homo sapiens OX=9606 GN=CAAP1 PE=1 SV=2
1.20519	0.499517	1.15317	-1.79796	-0.20366	-0.188334	-0.994746	-0.341267	0.893808	-1.85376	-0.702101	1.28843	-1.7301	1.37322	2.1767	-2.20186	-0.897318	-0.95211	-0.809051	-2.15075	-0.781907	-2.95892	-1.88629	-1.69266	-0.344471	-0.785379	-1.37707	0.340848	2.40689	-0.555009	-3.19172	Q9BXL7	Caspase recruitment domain-containing protein 11 OS=Homo sapiens OX=9606 GN=CARD11 PE=1 SV=3
1.97479	2.07522	1.08842	0.311333	0.531974	0.960455	0.39251	0.621439	0.613577	-1.02345	0.599012	1.08826	-0.870455	1.86271	1.91239	-0.173858	1.30289	-0.429798	-0.0749636	-0.331911	0.990932	-1.53343	-0.236559	-0.714886	0.223433	-0.49465	-0.226104	0.842599	1.39922	-0.419795	-2.17295	P29466	Caspase-1 OS=Homo sapiens OX=9606 GN=CASP1 PE=1 SV=1
-0.32921	-0.407436	-0.179143	0.313198	-0.785567	-0.980844	0.0616541	0.87623	1.10628	-0.64566	-0.447586	0.341893	-0.273186	2.08493	-0.343899	-0.502275	-0.438408	-1.19016	-0.827601	-0.175976	-0.187001	-0.0357227	-0.975618	-1.35143	-1.61788	-0.311552	-0.63354	-0.760077	3.94899	0.936922	4.60821	P31944	Caspase-14 OS=Homo sapiens OX=9606 GN=CASP14 PE=1 SV=2
0.130352	-0.0147495	1.0649	0.21649	-0.367469	-0.352232	-0.378448	-0.687607	-0.0787296	1.54101	0.293344	0.124171	0.01227	0.167698	0.804565	1.61407	1.89661	0.592155	1.66958	1.14833	1.44379	NaN	1.0106	0.515484	1.6666	0.403006	0.796502	1.73493	1.86646	-0.267287	-2.66336	P49662	Caspase-4 OS=Homo sapiens OX=9606 GN=CASP4 PE=1 SV=1
-0.542116	-0.689329	-1.22738	-0.502144	-0.419545	-0.294111	0.127954	-0.212948	0.474085	0.146923	-0.0610504	0.258328	-0.0406456	-0.481157	-0.748436	0.00235844	-0.243444	0.116652	-0.0584555	0.208281	-0.408656	0.0858994	0.138592	0.562544	0.135513	0.0811138	0.0392637	-0.148892	1.86126	-0.262088	-2.6581	P55212	Caspase-6 OS=Homo sapiens OX=9606 GN=CASP6 PE=1 SV=2
1.84122	1.5643	1.93331	2.47585	2.67568	3.10855	2.43053	0.193483	0.514645	-0.261047	0.437784	0.142091	0.632992	0.317917	0.476555	-0.229133	1.97743	-0.0519524	0.639176	0.0826015	1.07438	-0.292034	0.113062	0.203888	1.42657	-0.407404	0.492688	0.455869	2.08268	0.802319	2.87853	P04040	Catalase OS=Homo sapiens OX=9606 GN=CAT PE=1 SV=3
1.40827	0.835077	1.3896	1.71773	1.26902	2.1819	1.06523	0.102757	0.00562096	-0.238831	0.210735	0.0925474	0.508465	0.172041	0.622185	-0.273131	1.40884	-0.12464	0.0350828	-0.397324	0.781684	-0.276188	-0.273094	-0.0408363	0.848085	-0.625063	0.287837	0.215817	2.43439	1.33742	3.21786	P49913	Cathelicidin antimicrobial peptide OS=Homo sapiens OX=9606 GN=CAMP PE=1 SV=1
1.67913	1.23798	2.35762	2.4075	2.47171	3.01713	2.31349	0.271236	0.464907	0.0245171	0.369801	0.298928	0.182531	0.452639	0.829178	0.108806	2.02024	-0.3097	0.467278	0.207117	1.07125	0.271166	0.45635	0.197052	1.68303	-0.12607	0.28164	0.795907	2.15629	0.916456	2.95053	P08311	Cathepsin G OS=Homo sapiens OX=9606 GN=CTSG PE=1 SV=2
0.314901	-0.295029	1.00105	0.678213	0.176496	0.206379	-0.100762	0.0570946	0.30411	0.807299	0.421384	0.507813	-0.321333	0.851341	0.790295	1.58789	2.04153	0.821859	0.809958	1.97958	1.98365	NaN	1.56696	0.746952	1.69189	1.39949	1.52933	2.35151	2.09899	0.643886	2.89454	P43235	Cathepsin K OS=Homo sapiens OX=9606 GN=CTSK PE=1 SV=1
0.301752	-0.221137	0.628257	0.0341187	1.11651	0.672518	0.205167	0.0133877	0.527182	1.39477	1.16133	0.241029	0.0416584	0.396629	0.157228	1.93222	1.57487	0.486828	1.49019	2.27439	1.18965	1.93569	1.67814	0.429773	2.07547	1.98815	1.89322	2.51353	4.15379	-1.11782	-4.83546	P56202	Cathepsin W OS=Homo sapiens OX=9606 GN=CTSW PE=1 SV=2
1.26133	1.7102	1.38042	0.848879	0.798369	1.05844	0.146834	1.23868	2.04299	-0.113084	0.643652	1.18871	1.62785	1.54296	1.22941	0.534987	1.27202	-0.0982885	0.546943	0.0503912	0.95629	-0.2148	0.00980186	-0.262442	0.870291	0.357732	-0.0611982	0.41129	1.37841	-0.307378	-2.15004	P20645	Cation-dependent mannose-6-phosphate receptor OS=Homo sapiens OX=9606 GN=M6PR PE=1 SV=1
2.51117	1.29939	0.565452	-0.391508	0.0461912	0.918514	0.106963	0.346865	2.2616	-0.270945	2.85199	1.10935	0.554859	0.662874	0.677094	0.32421	-0.634079	0.138123	0.636109	0.484419	-0.756608	0.238295	-0.185062	-0.413914	-0.787384	0.0741596	1.11054	-0.767524	2.10025	1.08701	2.89577	Q6NZI2	Caveolae-associated protein 1 OS=Homo sapiens OX=9606 GN=CAVIN1 PE=1 SV=1
0.404198	0.752476	-1.58777	-0.595798	0.610759	0.513168	0.150332	-0.203575	0.0152626	0.611521	0.183281	-0.0653963	-0.0125141	0.0455875	-0.787607	0.168374	0.798086	0.214073	0.483289	1.22073	0.503537	1.49397	1.36162	0.871143	0.132723	0.667927	0.766742	0.0450907	2.08197	0.781548	2.87783	Q969G5	Caveolae-associated protein 3 OS=Homo sapiens OX=9606 GN=CAVIN3 PE=1 SV=3
0.00775719	0.0567989	0.911574	0.324417	1.43633	0.338417	0.2546	-0.401316	1.2694	2.13007	1.56208	1.05494	0.227709	-0.145632	0.530029	1.92394	3.09158	1.706	0.719924	2.33634	2.5641	3.13581	2.27359	1.76144	2.01464	2.83689	2.6659	1.19807	1.84862	0.928727	2.64532	Q03135	Caveolin-1 OS=Homo sapiens OX=9606 GN=CAV1 PE=1 SV=4
0.0163612	0.340084	0.253505	-0.607536	-0.27564	-0.147982	-0.559009	0.284973	-0.103889	0.638443	0.0230694	-0.57936	-0.753056	-0.0922012	-0.314812	1.23431	0.549835	0.6444	2.84204	0.254499	0.276	1.73864	0.759207	0.357372	0.165682	-0.205343	0.255572	0.579602	6.08553	-1.19167	-6.67744	P51684	C-C chemokine receptor type 6 OS=Homo sapiens OX=9606 GN=CCR6 PE=1 SV=2
-0.224504	-0.280735	-0.343289	-0.778849	0.426282	-0.171541	0.0187578	-0.262335	-0.160728	0.292259	0.289299	-0.267104	-0.137962	-0.474661	-0.648123	0.0963717	-0.286554	-0.313604	0.168899	0.22065	0.226287	0.125961	0.0101986	0.192245	0.554819	0.399385	0.402986	0.200227	4.44222	-1.12034	-5.05544	P32248	C-C chemokine receptor type 7 OS=Homo sapiens OX=9606 GN=CCR7 PE=2 SV=2
-0.0187492	0.098135	-0.51002	-0.466	0.203496	0.00218582	-0.00955868	-0.0835896	0.0581379	-0.291445	0.0299625	0.2308	0.626099	-0.042038	-0.562128	-0.459002	-0.404715	-0.00228882	-0.25245	-0.313444	-0.164403	-0.182159	-0.015358	-0.652477	-0.649017	-0.483559	-0.380153	-0.627927	2.61515	0.753885	3.3884	Q16627	C-C motif chemokine 14 OS=Homo sapiens OX=9606 GN=CCL14 PE=1 SV=1
0.350163	0.646861	-0.101701	0.262638	NaN	NaN	NaN	0.18846	0.545073	0.280519	NaN	0.499366	0.0245199	-0.395766	0.570864	-0.209249	-0.262281	-0.109002	NaN	NaN	0.845647	-0.136209	0.193153	-0.360868	0.287714	0.235624	NaN	0.115639	2.15152	0.991774	2.94588	P55774	C-C motif chemokine 18 OS=Homo sapiens OX=9606 GN=CCL18 PE=1 SV=1
0.875118	0.741825	0.133082	0.292515	-0.247151	0.0536594	-0.792321	0.59926	0.941376	-0.223854	1.36752	0.65906	1.01646	0.531078	0.162125	0.0649805	-0.185307	-0.149405	-0.374881	0.470491	0.0769148	-0.726294	0.862034	0.0743828	-0.51104	0.0944614	0.100753	-0.616538	1.84185	-0.578781	-2.63847	Q99731	C-C motif chemokine 19 OS=Homo sapiens OX=9606 GN=CCL19 PE=1 SV=1
0.326271	0.741203	0.43819	0.434315	0.0436029	0.826021	-0.548991	0.851835	0.848537	-0.236723	0.869884	0.149137	1.40785	0.461946	0.33573	0.838767	-0.350273	-0.111149	-0.131623	0.440159	-0.216767	-0.33301	0.0403347	0.0862122	-0.608992	-0.137056	0.679767	-0.143929	4.46396	-1.44231	-5.07521	O00585	C-C motif chemokine 21 OS=Homo sapiens OX=9606 GN=CCL21 PE=1 SV=1
-0.359072	-0.603363	-0.172429	-0.214174	-0.167979	-0.35582	-0.114511	-0.300156	-0.273838	0.0764732	0.0235119	0.0511465	-0.062891	-0.0890751	-0.257135	0.0489473	-0.0855408	-0.098444	-0.0480795	0.0016346	-0.0352926	0.0634804	0.14854	0.0308304	0.0731678	0.239882	0.0443106	0.236253	2.41539	-0.791325	-3.19981	P13501	C-C motif chemokine 5 OS=Homo sapiens OX=9606 GN=CCL5 PE=1 SV=3
-0.229597	0.194929	-0.318364	-0.00301552	-0.226542	-0.206467	0.100268	-0.174627	0.116114	0.0719833	-0.0536995	0.161416	-0.0243721	-0.072773	-0.110695	0.0653543	-0.00518036	-0.0568638	-0.0459375	0.0314236	0.0418997	0.0589828	0.180141	0.101479	0.04076	0.23399	-0.0138273	0.0290709	1.7138	-0.281118	-2.5075	Q96Q11	CCA tRNA nucleotidyltransferase 1, mitochondrial OS=Homo sapiens OX=9606 GN=TRNT1 PE=1 SV=2
-0.367779	-0.605404	-1.19762	-0.151756	0.167617	0.152643	0.201404	-0.116581	0.130693	0.0715466	0.0157337	-0.0558825	0.151062	-0.114748	-0.633867	-0.0447531	0.0632572	-0.0269451	0.0441904	0.207354	-0.0128412	0.241686	0.0630779	-0.0493221	0.200281	0.0666828	0.148963	0.0616388	2.64261	0.314581	3.41412	P17676	CCAAT/enhancer-binding protein beta OS=Homo sapiens OX=9606 GN=CEBPB PE=1 SV=2
-0.0998058	0.185905	0.164205	0.291197	0.440597	0.0750294	-0.0558119	-0.276806	0.041935	0.431675	-0.0178051	0.051959	0.0637474	-0.128458	0.264421	0.596885	0.15251	0.0981064	0.624679	0.28249	0.615655	0.300894	0.509468	0.11059	0.594578	0.48287	0.317767	0.593177	1.41808	0.36233	2.24729	P49716	CCAAT/enhancer-binding protein delta OS=Homo sapiens OX=9606 GN=CEBPD PE=1 SV=2
-0.426756	-0.739359	-0.553578	-0.201128	-0.268209	-0.37714	-0.206531	-0.4081	-0.592955	0.10371	-0.0431519	-0.476691	-0.189289	-0.174667	-0.324167	0.158679	-0.216452	-0.286409	-0.161912	-0.127048	0.0343695	0.0428276	-0.0237141	-0.151386	0.246035	0.232683	0.0517912	0.269788	1.43206	0.45004	2.20888	O00622	CCN family member 1 OS=Homo sapiens OX=9606 GN=CCN1 PE=1 SV=1
0.549265	0.159668	-0.393334	-0.378889	-0.108974	0.562908	-0.193212	0.247807	0.361259	-0.822386	0.0377769	-0.0742064	1.00611	1.08609	-0.121008	-1.04737	0.188704	-0.735395	0.056613	-0.914394	-0.165725	-0.845242	-0.731056	1.02849	-1.56074	-0.250345	-0.664155	-0.695415	1.4826	0.3854	2.26366	P29279	CCN family member 2 OS=Homo sapiens OX=9606 GN=CCN2 PE=1 SV=2
1.72626	0.459719	1.31585	0.80488	0.261085	0.321045	0.115268	-0.0545578	2.76858	0.0569363	-0.228271	0.22573	2.47348	1.36804	1.95583	0.0605993	-0.481243	1.325	-0.18164	0.00301552	0.438714	-0.441893	0.137232	-0.0494232	0.0865593	-0.176519	-0.397025	0.248126	3.52536	-0.268629	-4.22459	A5YKK6	CCR4-NOT transcription complex subunit 1 OS=Homo sapiens OX=9606 GN=CNOT1 PE=1 SV=2
0.4217	0.0408459	0.253301	0.148146	0.287803	0.147308	-0.190795	0.207235	1.35053	0.613646	0.295612	0.45157	0.0892849	-0.00873184	0.26593	1.24205	1.16286	0.639191	0.413028	1.00373	1.16255	0.80171	1.11316	0.168165	1.17581	0.608784	0.636291	1.70109	1.33903	-0.118766	-2.1064	Q9H9A5	CCR4-NOT transcription complex subunit 10 OS=Homo sapiens OX=9606 GN=CNOT10 PE=1 SV=1
-0.248154	1.0859	-0.552732	-0.702489	0.652635	-0.366472	-0.283765	-0.238018	0.573212	1.51588	0.419273	-0.021821	0.0291004	0.13962	-3.21363	2.45907	0.670633	0.699774	1.95086	1.17445	1.73948	2.00431	1.4751	0.588524	2.76399	1.49734	1.46796	2.1796	1.33496	-0.237782	-2.10187	Q9UKZ1	CCR4-NOT transcription complex subunit 11 OS=Homo sapiens OX=9606 GN=CNOT11 PE=1 SV=1
-0.101341	-0.576431	-0.140647	-0.0218678	0.26228	0.332041	-0.239062	-0.00825691	-0.148512	-0.486128	0.0925426	0.0169497	0.441721	0.411041	0.0770264	-0.36411	-0.304396	-0.223818	-0.61872	-0.889235	-0.382169	-0.42592	-0.827547	-0.323359	-0.824854	-0.536644	-0.371823	-0.7081	2.8245	-0.290239	-3.58346	Q96LI5	CCR4-NOT transcription complex subunit 6-like OS=Homo sapiens OX=9606 GN=CNOT6L PE=1 SV=2
-0.384445	-0.510895	-0.489078	0.0251617	0.070323	0.254763	0.360547	-0.0938015	-0.11648	0.168276	0.122517	-0.0223475	-0.151459	-0.290232	-0.712187	0.332948	0.357002	0.359415	0.432086	0.203794	0.231135	0.284464	0.786688	-0.0666447	0.42812	0.433643	0.321897	0.414033	3.77849	-0.374925	-4.45391	Q92600	CCR4-NOT transcription complex subunit 9 OS=Homo sapiens OX=9606 GN=CNOT9 PE=1 SV=1
-0.039711	-1.08836	-0.110831	-0.399071	0.377809	-0.802443	0.235606	-0.991058	0.311329	1.3592	0.636421	-0.196858	0.830406	0.985321	-0.220854	1.7959	2.11731	0.516588	1.77016	1.81225	1.68821	2.04856	1.34133	0.303839	2.19799	1.33947	1.708	1.92425	1.55551	0.499196	2.3417	Q6YHK3	CD109 antigen OS=Homo sapiens OX=9606 GN=CD109 PE=1 SV=2
2.4693	2.61785	2.14629	0.920689	1.56945	1.92703	1.38014	1.0221	0.760178	0.286793	-0.233603	0.747487	1.12416	1.04185	1.85674	0.4801	0.729492	0.455711	0.991021	0.498474	0.719857	-0.123148	0.305573	0.281031	0.352787	0.308748	-0.693843	0.172982	1.43479	0.592171	2.21185	Q8N6Q3	CD177 antigen OS=Homo sapiens OX=9606 GN=CD177 PE=1 SV=2
-0.516407	-0.166256	-0.628049	-1.12979	-0.0306444	-0.510183	-0.326976	-1.28113	0.356497	0.341156	0.613367	-0.0946074	-0.151794	0.212173	-0.990374	0.53201	0.785591	0.320662	0.240188	0.409409	1.30084	1.03146	0.692722	0.230564	0.926437	0.0228386	1.20692	1.16053	3.13709	-0.595663	-3.87111	Q99467	CD180 antigen OS=Homo sapiens OX=9606 GN=CD180 PE=1 SV=2
0.170273	-0.493279	-1.19798	-0.465742	-0.647496	-0.544876	-0.347802	-0.2213	0.975517	-0.942225	-0.490057	-0.346843	0.412884	-0.645996	-0.0174313	-0.667354	-0.107546	-0.70508	-1.45387	-1.2642	-0.21593	-1.42936	-0.917078	-0.744118	-0.656639	-0.892057	-1.01825	-0.591247	4.89834	-1.44889	-5.47223	P26842	CD27 antigen OS=Homo sapiens OX=9606 GN=CD27 PE=1 SV=2
-0.161474	-0.578348	-0.181363	-0.553267	-0.148414	-0.186245	-0.526792	-0.57448	0.0883541	0.191587	0.286072	0.0229635	0.0776043	0.0162964	-0.536379	0.475635	0.439838	0.413261	0.517241	0.0930176	0.247756	1.25572	0.420538	0.233316	0.109156	0.100172	0.133803	0.25764	3.51422	0.412831	4.21449	Q5ZPR3	CD276 antigen OS=Homo sapiens OX=9606 GN=CD276 PE=1 SV=1
1.32944	1.28241	1.36921	0.648033	2.71904	1.35159	1.484	1.34331	-0.0102348	-0.125641	1.57415	-0.147288	-0.159803	1.67827	1.03245	0.361266	0.452226	-0.144379	0.579932	0.247757	0.38028	-0.231091	-0.0186672	0.182993	0.196077	0.112213	0.46992	-0.262258	3.76528	-0.429451	-4.44195	Q9Y5K6	CD2-associated protein OS=Homo sapiens OX=9606 GN=CD2AP PE=1 SV=1
0.204573	0.0323944	0.319777	-0.299868	0.526326	0.280024	-0.0888395	-0.131229	0.510303	0.761257	0.441353	0.52473	0.179794	0.0917854	-0.172588	0.120473	0.56691	0.444988	0.792872	0.800592	0.258161	NaN	0.820948	0.308256	0.640379	1.01785	0.700971	0.737407	6.10877	-1.63748	-6.60852	P09326	CD48 antigen OS=Homo sapiens OX=9606 GN=CD48 PE=1 SV=2
-0.0120697	-0.238688	-1.52753	-0.245081	-0.353671	-0.230436	-0.263167	-0.0825672	0.0158463	0.17425	-0.081419	-0.0744295	-0.351542	-0.0639992	-1.21961	0.0682611	0.142015	0.157156	0.195432	0.241848	0.0512285	0.608395	0.12528	-0.0743618	0.0222626	0.212347	0.225612	0.0580626	3.05012	1.00321	3.79143	O43866	CD5 antigen-like OS=Homo sapiens OX=9606 GN=CD5L PE=1 SV=1
-0.196299	-0.299068	-0.33011	0.0670471	-0.0191488	-0.179743	-0.0354433	-0.238522	-0.00365066	0.501064	-0.10257	0.255401	-0.306559	0.229429	-0.398109	0.416722	0.391249	0.247414	0.225434	0.19438	0.207335	0.26079	0.562628	-0.0413265	0.545967	0.572163	0.449531	0.618201	4.18989	-0.937929	-4.82636	P27701	CD82 antigen OS=Homo sapiens OX=9606 GN=CD82 PE=1 SV=1
-0.149109	0.315506	0.783732	0.0568562	0.385228	0.4513	0.092803	0.0264454	-0.168615	-0.0833282	0.232279	-0.315581	-0.242628	-0.0771198	0.242949	-0.187177	0.346279	-0.399036	0.0834341	0.0540829	-0.224664	0.239105	0.0224781	-0.135515	-0.249855	-0.0315742	-0.0174913	-0.352622	1.62124	0.444589	2.41112	P21926	CD9 antigen OS=Homo sapiens OX=9606 GN=CD9 PE=1 SV=4
-0.734629	-0.689756	-0.0980501	-0.111536	-1.05493	-0.825905	-0.872161	-0.612825	-0.57299	-0.0828762	-0.512384	-0.122729	-0.452482	-0.284061	-0.15547	-0.204047	0.0631008	-0.350145	-0.478076	-0.170731	-0.268739	-0.239738	-0.2323	-0.0660763	-0.346237	-0.443266	-0.343165	-0.194556	4.15093	-0.579896	-4.79106	P48960	CD97 antigen OS=Homo sapiens OX=9606 GN=CD97 PE=1 SV=4
-0.50419	-0.62569	-0.96322	0.533041	-0.331534	-0.422707	0.114196	-0.490257	-0.526262	-0.0182991	-0.036232	0.046298	-0.398985	-0.475874	-0.808062	0.118134	0.190912	-0.0971603	-0.0162153	-0.0525627	0.0618868	0.126144	0.111345	-0.419897	0.44948	0.233078	0.206592	0.352248	3.17102	0.956706	3.90213	O14613	Cdc42 effector protein 2 OS=Homo sapiens OX=9606 GN=CDC42EP2 PE=1 SV=1
-0.445333	-0.0934563	0.205594	-0.360806	-0.362393	-0.377893	-0.363034	-0.296669	-0.435093	-0.258635	-0.427938	-0.412917	-0.457924	-0.219393	0.366476	0.2315	-0.0414276	-0.230474	0.0818129	-0.0389748	0.120202	0.0181026	-0.0961857	0.00439072	0.195259	-0.00330353	-0.0593405	0.336919	2.1672	-0.344188	-2.97321	Q9NRR3	CDC42 small effector protein 2 OS=Homo sapiens OX=9606 GN=CDC42SE2 PE=1 SV=1
-0.538057	-0.351332	-0.462741	-0.278158	-0.250636	-0.325071	0.0534296	-0.243273	-0.161436	0.0573578	-0.20138	0.0359945	-0.0587349	-0.560352	-0.514435	0.076726	-0.354355	0.519159	0.264951	-0.161684	-0.170943	-0.18693	0.0315418	0.0293598	-0.0154591	-0.0658512	0.0269251	0.23342	2.48221	-0.401358	-3.26319	Q96JB5	CDK5 regulatory subunit-associated protein 3 OS=Homo sapiens OX=9606 GN=CDK5RAP3 PE=1 SV=2
-0.254133	-0.597065	-0.517182	-0.125996	-0.0634127	0.127701	0.117303	-0.735926	-0.273979	-0.111145	0.0178585	-0.153672	-0.54467	-0.368511	-0.274035	-0.0530519	0.0249405	-0.338459	0.103486	-0.125116	0.176124	-0.112804	-0.0406322	-0.318413	0.208776	-0.0420952	0.245502	0.287044	4.2036	-0.445173	-4.8388	Q9NXV6	CDKN2A-interacting protein OS=Homo sapiens OX=9606 GN=CDKN2AIP PE=1 SV=3
-0.247007	-0.894623	0.179395	0.124052	-0.29334	-0.313393	0.0837698	-0.73616	0.0693722	0.205967	0.282843	-0.244868	-0.345234	-0.592323	-0.0519848	0.383986	0.30064	0.156055	0.417359	0.20797	0.390151	0.586512	0.465851	0.171707	0.748209	0.354	0.615249	0.630075	1.30836	0.215158	2.07213	Q32NB8	CDP-diacylglycerol--glycerol-3-phosphate 3-phosphatidyltransferase, mitochondrial OS=Homo sapiens OX=9606 GN=PGS1 PE=2 SV=1
-0.437878	-0.744465	-1.17684	0.0992889	-0.0502653	-0.137579	0.235414	0.0596371	-0.0855999	0.0405922	0.0386658	0.0933371	-0.230055	-0.407473	-0.881945	0.0152254	0.096241	0.0817184	0.277658	0.127872	-0.00713253	-0.00637817	0.240847	-0.00307274	0.231546	0.230312	0.234097	0.21288	1.7756	-0.258389	-2.57103	O14735	CDP-diacylglycerol--inositol 3-phosphatidyltransferase OS=Homo sapiens OX=9606 GN=CDIPT PE=1 SV=1
-0.0330963	-0.435431	-0.693761	0.0726891	0.365458	0.262505	0.137332	0.0154495	-0.246727	0.225721	0.116255	0.302123	-0.201492	0.030344	-0.655897	0.225568	0.361954	0.0372238	0.314063	0.307377	0.295102	0.183722	0.346731	0.103674	0.602802	0.51862	0.312371	0.534362	2.33497	-0.404379	-3.12306	Q8N163	Cell cycle and apoptosis regulator protein 2 OS=Homo sapiens OX=9606 GN=CCAR2 PE=1 SV=2
0.757751	0.284594	-0.973185	0.322056	-0.410742	0.2342	-0.260858	0.66419	-0.30341	-0.606785	0.0392761	0.733481	0.441889	0.339479	-0.452446	-2.08773	-0.677561	-0.924553	-0.732812	0.251841	-1.21045	-0.615234	-0.668085	-0.0827847	-2.74981	-0.938425	-1.20513	-2.57168	4.38201	-0.330684	-5.00071	Q99638	Cell cycle checkpoint control protein RAD9A OS=Homo sapiens OX=9606 GN=RAD9A PE=1 SV=1
2.53978	0.896772	-0.688725	-0.269136	0.570119	0.871126	-0.198678	0.867378	0.217867	-1.79419	-0.183405	0.965022	0.575396	2.78538	-0.500813	-2.02884	-0.688978	-0.347965	-0.386418	-0.484507	-0.529454	-1.5437	-1.23357	-0.717466	-1.55038	-1.87361	-0.609662	-1.37953	2.30358	-0.25836	-3.09297	O60671	Cell cycle checkpoint protein RAD1 OS=Homo sapiens OX=9606 GN=RAD1 PE=1 SV=1
-0.742479	-1.16526	-0.928632	0.195463	-0.570195	-0.550732	0.303538	-0.160238	-0.540998	0.0675011	-0.30582	-0.148356	-0.380772	-0.45719	-0.690189	0.0531092	0.31859	-0.213131	0.138358	0.0179501	-0.00611401	0.178503	-0.0115032	0.0793056	0.168264	0.0642128	-0.0630484	0.149274	1.65725	-0.227138	-2.4488	Q9NV96	Cell cycle control protein 50A OS=Homo sapiens OX=9606 GN=TMEM30A PE=1 SV=1
-0.0230236	0.517132	-0.378438	0.207645	-0.295009	-0.297163	-0.0575266	0.592436	-0.342188	0.25012	-0.0276299	-0.425488	-0.520216	0.0575294	-0.508072	0.176909	0.281178	-0.1782	0.349801	0.317978	0.144029	0.0760632	0.159058	0.0605373	0.511227	0.337097	0.518325	0.485898	4.47718	-0.575022	-5.08724	P60953	Cell division control protein 42 homolog OS=Homo sapiens OX=9606 GN=CDC42 PE=1 SV=2
-0.292546	-0.585427	0.54046	-0.586062	0.448659	-0.257059	0.198598	0.486462	-0.145027	0.412702	0.112244	0.258372	-0.468204	-0.432664	-0.110128	0.0696869	0.226562	0.637141	0.561002	-0.169161	0.152525	0.446154	0.505034	0.1176	0.683762	0.451438	0.564904	0.657851	2.05423	-0.357871	-2.85055	Q99459	Cell division cycle 5-like protein OS=Homo sapiens OX=9606 GN=CDC5L PE=1 SV=2
0.222736	-0.048233	0.99117	0.261829	0.92249	0.32407	0.0194921	0.132738	0.416536	0.632174	0.377106	0.407819	0.23871	0.458071	0.507566	0.787404	0.650335	0.579958	0.819989	0.66592	0.829942	0.485817	1.0154	0.244816	1.13988	0.946907	0.967631	1.10487	2.60099	-0.352447	-3.37511	Q8IX12	Cell division cycle and apoptosis regulator protein 1 OS=Homo sapiens OX=9606 GN=CCAR1 PE=1 SV=2
-0.211311	-0.234896	0.490403	0.465652	-0.0384817	-0.2071	-0.233739	-0.326139	-0.0256748	0.109097	0.0985985	0.207808	-0.205753	-0.144737	0.355003	0.345222	0.368973	0.201717	0.270581	0.275108	0.338973	0.169167	0.394991	-0.0698357	0.371666	0.401318	0.646119	0.3317	3.1931	1.13054	3.9223	Q99674	Cell growth regulator with EF hand domain protein 1 OS=Homo sapiens OX=9606 GN=CGREF1 PE=2 SV=3
1.09503	0.663606	1.19521	-0.372337	NaN	NaN	NaN	1.86359	0.191904	-0.0633469	NaN	-0.0808649	0.191782	0.720737	-0.0193548	-0.816653	-0.108588	0.266909	NaN	-0.200859	-0.685356	-0.299053	-0.225412	0.031044	-0.318965	-0.306793	NaN	-0.474926	3.41171	1.3592	4.12143	P29373	Cellular retinoic acid-binding protein 2 OS=Homo sapiens OX=9606 GN=CRABP2 PE=1 SV=2
0.41848	0.276152	0.830995	0.437872	0.76094	0.802708	0.222711	0.203058	0.493034	0.195869	0.233482	0.316689	0.285707	0.314735	0.715902	0.0134401	0.602177	-0.138212	0.18415	0.242353	0.395514	-0.276127	0.0535164	-0.500887	0.0554314	-0.260275	-0.187535	0.0316095	2.88815	-0.505469	-3.64234	P41208	Centrin-2 OS=Homo sapiens OX=9606 GN=CETN2 PE=1 SV=1
-0.209707	-0.179897	-0.0333681	0.129158	0.232541	-0.195807	0.118897	0.129807	0.124647	0.245716	0.269377	0.149875	0.189472	-0.447433	-0.0795136	0.611625	0.14444	0.0306854	0.701093	0.308241	0.576594	0.537081	0.215338	-0.0946827	0.942587	0.172508	0.787078	1.12091	1.89469	-0.30325	-2.69179	O15182	Centrin-3 OS=Homo sapiens OX=9606 GN=CETN3 PE=1 SV=2
0.108463	0.142279	0.512912	0.252361	0.501121	-0.01614	-0.0630713	-0.065134	0.486412	0.633787	0.211304	0.466435	0.288782	0.250076	0.499619	0.712249	0.964157	0.344666	0.575406	0.628962	0.728696	0.711367	0.957348	0.110188	1.1674	0.815004	0.537786	0.924924	1.30645	-0.286459	-2.06999	Q6IQ19	Centriole, cilia and spindle-associated protein OS=Homo sapiens OX=9606 GN=CCSAP PE=1 SV=2
1.55201	2.03523	1.72108	0.619289	0.671483	0.0731506	0.0246601	0.313477	0.904634	0.241816	0.0264339	0.23676	0.707375	-0.310694	0.997017	0.422818	-0.296899	0.279528	0.25304	0.190796	0.285129	-0.13578	0.692581	0.235344	0.276752	-0.0422134	0.150356	0.283446	2.91215	-0.412373	-3.66449	Q7Z7A1	Centriolin OS=Homo sapiens OX=9606 GN=CNTRL PE=1 SV=2
0.348021	0.147118	0.135879	0.33783	0.309892	0.261896	0.350316	0.772062	0.114416	0.062376	-0.0572319	0.824439	-0.0122871	0.321791	-0.0951614	-0.366519	-0.371054	0.245192	-0.0292749	-0.0459099	-0.234632	0.243813	-0.367029	0.107603	-0.425095	-0.219301	-0.0854692	-0.348561	2.83865	-0.308596	-3.59656	Q03188	Centromere protein C OS=Homo sapiens OX=9606 GN=CENPC PE=1 SV=2
0.00795364	-0.224297	0.447886	0.0831165	0.439424	-0.0495033	-0.0566378	-0.16955	-0.0453968	0.507771	0.0575027	0.0823278	-0.307671	-0.175535	0.267179	0.346829	0.467102	0.224619	0.399415	0.491924	0.340066	0.423973	0.69594	-0.0151253	0.786669	0.665703	0.651343	0.586024	2.70965	0.873289	3.62154	Q71F23	Centromere protein U OS=Homo sapiens OX=9606 GN=CENPU PE=1 SV=1
0.539362	0.365736	1.42578	0.205259	0.409404	0.301428	0.0723715	0.0620499	0.237062	0.625999	0.443237	0.386094	0.302465	1.17692	0.63031	-0.129117	0.400412	0.0471878	0.0978022	0.34033	0.279508	-0.619045	0.326761	0.0993919	0.139143	0.225391	0.206935	0.0488615	2.92541	0.393194	3.67673	Q8N8E3	Centrosomal protein of 112 kDa OS=Homo sapiens OX=9606 GN=CEP112 PE=1 SV=2
-0.0474663	0.169548	0.450194	0.467882	0.0469713	-0.0747128	-0.225011	0.0743885	0.278688	0.0963192	0.278381	-0.142116	-0.165638	0.365852	0.318642	0.655604	1.37547	-0.109407	0.254783	0.403027	0.485663	0.571173	0.455135	0.326252	0.809088	0.309509	0.315732	0.755694	2.65617	-0.387741	-3.42681	Q8N960	Centrosomal protein of 120 kDa OS=Homo sapiens OX=9606 GN=CEP120 PE=1 SV=2
0.43306	0.957522	0.85181	-0.232688	0.240403	-0.306109	0.286109	0.670156	0.0769291	0.495512	-0.497683	-0.0714121	0.04953	-0.318284	2.01015	-0.614254	0.327683	-0.0245228	-0.501987	-0.0168037	-0.309184	-0.435928	0.18688	0.128723	-0.445221	0.0595341	-0.644349	-0.39898	3.74805	-0.454964	-4.42635	Q66GS9	Centrosomal protein of 135 kDa OS=Homo sapiens OX=9606 GN=CEP135 PE=1 SV=2
1.00051	0.950315	2.50753	0.383566	NaN	NaN	NaN	0.628834	0.0824394	-0.325047	NaN	0.351161	0.589653	0.619249	2.10144	1.10009	-0.0055294	-0.264591	NaN	0.0343094	0.556429	-0.282526	-0.147802	-0.435551	0.458261	-0.38492	NaN	0.24047	1.89935	0.562908	2.69648	O94986	Centrosomal protein of 152 kDa OS=Homo sapiens OX=9606 GN=CEP152 PE=1 SV=4
-0.742666	-1.19409	-1.11987	-0.648539	0.344319	-0.306471	-0.319394	-1.08578	-0.242224	0.07127	0.451031	-0.145961	-0.570004	-0.757717	-1.34953	0.240293	-0.382753	-0.139442	0.0647593	-0.0642796	-0.0496988	0.273527	-0.152815	0.229927	0.304918	-0.0233078	0.923764	0.14614	3.98744	0.48843	4.64301	Q9Y4F5	Centrosomal protein of 170 kDa protein B OS=Homo sapiens OX=9606 GN=CEP170B PE=1 SV=4
1.84538	2.3579	2.21144	0.894039	1.56675	1.45223	0.244121	1.49145	1.10777	0.201363	0.585285	0.771163	1.69994	1.18083	2.08448	0.812989	0.41082	0.66699	0.667562	0.207685	1.16115	-0.143869	-0.0122986	0.110201	0.0951157	-0.296673	0.00249958	-0.115344	3.51323	-0.374133	-4.21359	Q86XR8	Centrosomal protein of 57 kDa OS=Homo sapiens OX=9606 GN=CEP57 PE=1 SV=2
-0.530935	-0.92271	-0.888968	-0.283319	0.0698977	-0.205494	0.0537062	-0.0717545	-0.361506	0.513494	0.0983429	0.045022	-0.314398	-0.372992	-0.86779	0.544103	0.502089	0.275747	0.404325	0.401485	0.232726	0.432837	0.647139	0.301453	0.698515	0.723909	0.651715	0.522075	1.73961	0.304588	2.5341	Q96MT8	Centrosomal protein of 63 kDa OS=Homo sapiens OX=9606 GN=CEP63 PE=1 SV=1
1.31738	2.46595	-0.47305	0.816101	-0.330071	0.327389	0.638555	1.93147	1.41704	0.528307	0.738934	1.37501	1.22124	1.52896	0.078722	0.081933	1.7468	0.274105	0.105224	-0.00462151	0.36395	NaN	0.299183	0.192404	0.386471	-0.0923824	0.126069	0.134049	2.5733	-0.384566	-3.3491	Q8NA72	Centrosomal protein POC5 OS=Homo sapiens OX=9606 GN=POC5 PE=1 SV=2
0.288328	-0.195803	-0.023448	0.456181	0.169019	0.576998	0.662215	-0.0157318	-0.363436	-0.515459	-0.587727	0.00459385	-0.849987	-0.049839	-0.568892	-0.780826	-0.754341	-0.644144	0.181882	-0.150927	-0.775437	0.0113621	-0.515766	0.314295	0.0162678	-0.144293	-0.275111	-0.793332	2.29092	0.517866	3.0808	Q16739	Ceramide glucosyltransferase OS=Homo sapiens OX=9606 GN=UGCG PE=1 SV=1
-0.169434	-0.398577	-1.17977	0.141523	0.101895	-0.0386353	0.174479	-0.170383	-0.04035	0.0264816	0.229889	0.211511	-0.0516052	0.0369949	-1.08244	0.523761	0.636055	0.105278	0.655755	0.161047	0.464015	0.292793	0.26231	0.116808	0.494064	0.278999	0.422437	0.511979	1.49211	0.675398	2.32137	Q86X02	Cerebellar degeneration-related protein 2-like OS=Homo sapiens OX=9606 GN=CDR2L PE=1 SV=2
0.0722771	0.322851	-1.15852	0.593893	0.196534	0.0502014	0.644559	-0.0326328	-0.0833759	0.378723	0.244259	-0.103299	-0.423687	-0.0758572	-0.605379	0.469291	0.420862	-0.216845	0.18435	0.315918	0.342893	0.299345	0.446102	0.0629978	0.561403	0.653131	0.652457	0.66121	2.31609	-0.537646	-3.10497	O75503	Ceroid-lipofuscinosis neuronal protein 5 OS=Homo sapiens OX=9606 GN=CLN5 PE=1 SV=2
-0.283722	-0.548063	-0.934793	0.121283	-0.0561285	0.0644875	0.241361	-0.0861511	-0.343596	-0.0812645	0.0287457	-0.103498	-0.450956	-0.17321	-0.685694	0.560222	0.0383949	-0.295654	0.0651388	-0.132296	0.253642	0.223352	-0.038456	0.234875	0.20479	-0.138575	0.375127	0.320228	3.64386	0.984947	4.332	P00450	Ceruloplasmin OS=Homo sapiens OX=9606 GN=CP PE=1 SV=1
-0.412745	-0.560001	-0.250388	0.0846272	0.28378	0.0720882	-0.343284	-0.305277	0.343576	0.327757	0.202358	0.134883	0.0344658	-0.412115	-0.359335	0.469129	0.142887	0.0744381	0.599414	0.215044	0.464452	0.706657	0.37657	0.366474	0.529837	0.4986	0.571071	0.418328	5.25991	-0.730031	-5.80628	Q9UFW8	CGG triplet repeat-binding protein 1 OS=Homo sapiens OX=9606 GN=CGGBP1 PE=1 SV=2
-0.64637	-0.178356	-1.22878	0.308224	-0.0439367	-0.119574	-0.11336	-0.0678139	0.0126572	-0.0704861	0.0297527	0.0142775	-0.135263	-0.494614	-1.1228	0.0229673	0.0461845	0.0127563	0.412078	-0.109064	-0.0117502	0.0589943	-0.00709152	-0.0888863	0.0035305	-0.0772419	0.304282	0.023015	1.55508	0.658163	2.34781	Q13976	cGMP-dependent protein kinase 1 OS=Homo sapiens OX=9606 GN=PRKG1 PE=1 SV=3
0.115461	-0.169563	-1.31043	0.193361	-0.0643682	-0.175097	-0.315642	0.443424	-0.352211	0.0826206	0.0459805	-0.526042	-0.141432	-0.271557	-1.25697	-0.0834627	0.0653191	0.65707	0.063796	0.150074	0.0111151	0.124943	0.461515	0.10026	0.0455532	0.0392628	0.0793524	0.0809221	1.7836	0.43439	2.57921	Q13370	cGMP-inhibited 3',5'-cyclic phosphodiesterase B OS=Homo sapiens OX=9606 GN=PDE3B PE=1 SV=2
-0.159775	-0.272139	0.20065	0.47739	0.64005	0.215805	0.671052	-0.117517	-0.0814495	0.401655	0.32266	0.22486	0.00747299	-0.104649	0.0650692	0.510095	0.272434	0.323668	0.382964	0.271009	0.361739	0.459856	0.492916	-0.0616531	0.717417	0.896103	0.716968	0.756234	3.4874	-0.502217	-4.19015	Q9HD42	Charged multivesicular body protein 1a OS=Homo sapiens OX=9606 GN=CHMP1A PE=1 SV=1
0.291162	-0.0287228	0.277806	-0.255486	-0.599557	-0.842413	-0.0560617	0.028841	-0.477179	-0.00190163	-0.507788	-0.375119	-0.169094	0.358154	-0.317291	-0.00244999	0.018259	0.10191	-0.208425	-0.0610886	0.0488939	-0.207109	0.01824	0.0837708	0.165468	0.126966	-0.0970716	0.203134	1.37073	-0.313079	-2.14157	Q7LBR1	Charged multivesicular body protein 1b OS=Homo sapiens OX=9606 GN=CHMP1B PE=1 SV=1
0.766008	1.38504	2.07034	-0.161509	1.0429	-0.181076	-0.295951	0.378754	2.04042	-0.283684	-0.0343437	0.256654	-0.32229	3.09081	1.86079	-0.191365	-0.231787	-0.870274	0.716535	-0.208187	0.0835028	-0.322493	-0.315325	-0.65723	-0.0745926	-0.87015	-0.766995	-0.0690413	2.03831	-0.31192	-2.83485	O43633	Charged multivesicular body protein 2a OS=Homo sapiens OX=9606 GN=CHMP2A PE=1 SV=1
0.187273	0.564045	0.411002	-0.98317	0.110238	-0.261724	-0.502852	-0.421572	2.64821	-0.473698	0.92573	1.3155	-0.368223	2.57224	0.280605	-0.620082	-0.707212	-0.401047	0.254891	0.0920677	-1.39743	-0.202515	0.143248	-0.2787	-1.30704	-0.142979	-0.16812	-0.501678	3.94251	-0.496359	-4.60235	Q9BY43	Charged multivesicular body protein 4a OS=Homo sapiens OX=9606 GN=CHMP4A PE=1 SV=3
-0.132626	-0.814091	-1.29681	-0.861828	-0.535457	-0.325565	-0.197192	0.147243	0.0280209	0.175117	0.262583	0.139647	0.571413	-0.455244	-0.882359	0.179725	-0.0786457	0.574926	0.514768	-0.163557	0.000636101	0.262621	0.179747	0.680395	-0.194618	0.0407124	0.322005	-0.0142241	1.41121	-0.267567	-2.1861	Q9H444	Charged multivesicular body protein 4b OS=Homo sapiens OX=9606 GN=CHMP4B PE=1 SV=1
0.508978	0.17527	0.524295	0.278109	1.52837	0.870729	0.181766	0.24999	0.762709	1.30972	0.859398	0.33545	-0.232664	0.195679	-0.364332	1.33424	1.49807	0.80261	1.54341	1.17984	1.81394	0.909983	1.35798	0.562481	2.06035	1.10717	1.51208	1.63132	1.34881	-0.282149	-2.11728	Q9NZZ3	Charged multivesicular body protein 5 OS=Homo sapiens OX=9606 GN=CHMP5 PE=1 SV=1
0.767162	0.547285	0.225642	0.267548	1.24027	0.431908	-0.175401	0.172812	0.499689	0.6471	1.16374	0.493302	0.383533	1.18923	0.242132	1.47497	0.335268	0.506706	1.29789	0.779633	1.41071	0.287233	0.777246	0.440571	1.53799	0.810558	1.54682	1.09741	1.75378	-0.290202	-2.54867	Q8WUX9	Charged multivesicular body protein 7 OS=Homo sapiens OX=9606 GN=CHMP7 PE=1 SV=1
1.98913	0.841524	0.573192	0.723684	1.37235	0.698675	0.0837355	1.53395	1.25339	1.2684	0.490282	0.409312	0.809446	0.932617	0.261303	1.28724	0.0689201	0.5	0.602836	0.415329	1.18382	0.749609	0.0187836	-0.144756	0.11923	-0.213728	0.475165	0.104768	1.32072	-0.212613	-2.08597	O60921	Checkpoint protein HUS1 OS=Homo sapiens OX=9606 GN=HUS1 PE=1 SV=1
-0.119127	-0.451367	-0.14499	-0.277761	-0.200637	-0.372694	0.402144	0.443939	-0.250164	-0.207251	-0.182617	0.094245	-0.82258	-0.287705	-0.146547	-0.269334	-0.315095	-0.455828	-0.314183	-0.27372	-0.532865	0.322346	-0.227791	-0.821459	-0.721853	-0.705736	-0.221829	-0.467376	2.70109	0.969273	3.46875	P36222	Chitinase-3-like protein 1 OS=Homo sapiens OX=9606 GN=CHI3L1 PE=1 SV=2
-0.580183	-0.101572	1.05449	0.542175	-0.27753	-0.479229	-0.121388	-0.645649	0.504961	0.559418	0.148087	0.0613699	1.15496	-0.459652	0.588739	0.357871	1.50914	0.00616646	-0.0932817	1.30392	0.485513	0.823065	0.44252	-0.401743	0.328762	-0.0356865	0.782737	1.1674	1.7288	0.788417	2.52298	Q13231	Chitotriosidase-1 OS=Homo sapiens OX=9606 GN=CHIT1 PE=1 SV=1
0.389542	0.184605	0.446307	0.630672	0.290698	0.247915	0.0829935	0.206448	0.0806522	0.485861	0.120705	0.108415	0.142941	0.134544	-0.127859	0.435462	0.438637	0.5333	0.846393	0.193045	0.483499	0.444693	0.553028	0.524679	0.77038	0.589092	0.373727	0.902335	2.33193	-0.483238	-3.12015	O00299	Chloride intracellular channel protein 1 OS=Homo sapiens OX=9606 GN=CLIC1 PE=1 SV=4
-0.330393	-0.736397	-1.56583	-0.953611	-0.267903	-0.286314	0.117043	-0.507481	-0.247486	0.227058	0.0762882	-0.220256	-0.0970154	-0.414274	-1.42807	0.114964	0.188997	0.0273876	0.369594	0.195002	-0.132812	0.489456	0.19696	0.058527	-0.193419	0.193285	0.182849	0.343972	3.59039	-0.709806	-4.28355	O15247	Chloride intracellular channel protein 2 OS=Homo sapiens OX=9606 GN=CLIC2 PE=1 SV=3
-0.0973587	-0.389137	-0.666642	0.000762939	0.0538454	-0.157034	-0.320661	-0.266369	0.0640545	0.0386486	-0.0879574	0.219447	0.265572	0.0680885	-0.693951	0.107657	0.168379	0.147831	0.191501	-0.226458	0.125424	-0.0239468	0.00707054	0.149889	0.330343	-0.152449	0.0401964	0.190784	1.64876	-0.413169	-2.43994	O95833	Chloride intracellular channel protein 3 OS=Homo sapiens OX=9606 GN=CLIC3 PE=1 SV=2
0.157848	-0.179226	-0.158326	-0.293486	0.100076	0.0172157	-0.29984	0.150673	0.114998	-0.129595	0.262278	0.304126	0.29653	0.215929	0.219528	-0.377543	-0.426477	-0.336397	-0.299113	-0.344704	-0.212625	-0.509594	-0.1735	-0.19133	-0.416838	-0.145872	-0.0875368	-0.510837	2.06372	0.565342	2.85989	Q96NY7	Chloride intracellular channel protein 6 OS=Homo sapiens OX=9606 GN=CLIC6 PE=2 SV=3
1.08589	0.332232	0.113055	0.114344	0.209762	0.0851746	-0.0739622	0.174122	0.339968	0.314865	0.29851	0.484143	0.58993	1.0834	0.563444	0.0685987	0.377856	0.151644	0.0272722	-0.0291557	0.294953	-0.146273	0.271074	0.0454731	-0.0560951	0.211897	-0.0451651	0.0766497	1.92445	0.329353	2.72166	P51797	Chloride transport protein 6 OS=Homo sapiens OX=9606 GN=CLCN6 PE=1 SV=2
0.041748	-0.544968	0.10053	-0.331478	0.159057	0.0154076	-0.242858	0.0226021	-0.108128	0.175591	0.133551	-0.194604	0.546997	-0.0358334	0.252132	-0.148446	-0.510975	0.0658264	-0.3345	-0.300764	-0.274514	-0.0222912	-0.317797	-0.178949	-0.44763	-0.196505	-0.328664	-0.480983	1.49183	-0.490064	-2.2736	Q8NE62	Choline dehydrogenase, mitochondrial OS=Homo sapiens OX=9606 GN=CHDH PE=1 SV=2
0.912605	0.412151	1.32233	0.580173	0.411689	0.95298	-0.0310278	0.20997	0.580088	0.707554	1.32635	0.27675	1.6267	0.290689	1.11538	0.403655	0.359774	-0.689106	0.29975	0.373177	0.373895	-0.282639	0.270964	0.261444	0.615705	-0.0628815	0.199172	0.343976	1.96773	-0.230708	-2.76487	Q9Y259	Choline/ethanolamine kinase OS=Homo sapiens OX=9606 GN=CHKB PE=1 SV=3
-0.25387	0.0945702	-0.566833	-0.159679	0.275477	0.0445309	0.45608	-0.00324822	-0.160038	0.421581	0.0863476	-0.386893	-0.213305	0.118214	-0.286474	0.0865049	0.451103	0.0843048	0.489642	0.382397	0.000239372	0.262455	0.481943	0.126049	0.411325	0.566839	0.628945	0.330386	3.05224	-0.543493	-3.79337	Q9Y6K0	Choline/ethanolaminephosphotransferase 1 OS=Homo sapiens OX=9606 GN=CEPT1 PE=1 SV=1
-0.389442	-0.667347	-0.127934	0.305931	-0.00436688	-0.217728	0.0110979	-0.295122	-0.664061	-0.0324116	0.159201	-0.326346	-0.218107	-0.470957	-0.00900841	0.471375	-0.0444336	0.0420341	0.18282	0.22851	0.334962	0.537003	0.077383	-0.0700874	0.154959	0.104422	0.63239	0.311997	2.12199	-0.22753	-2.91705	P49585	Choline-phosphate cytidylyltransferase A OS=Homo sapiens OX=9606 GN=PCYT1A PE=1 SV=2
-0.146292	-0.197001	-0.0829935	0.181807	0.446076	-0.0911579	-0.217774	-0.183296	0.792213	0.218449	0.136278	0.112317	0.478151	0.358763	0.0212574	0.22507	0.119877	0.135096	-0.139575	0.406174	0.312886	0.228876	0.309654	0.0462704	0.58242	0.344511	0.586986	0.425202	3.6686	0.300332	4.35442	Q9P2E5	Chondroitin sulfate glucuronyltransferase OS=Homo sapiens OX=9606 GN=CHPF2 PE=2 SV=2
-1.07421	-1.6303	-1.72984	0.206276	-0.289971	-0.434704	0.276021	-0.167194	-0.411295	0.275389	-0.246313	-0.213756	-0.378212	-0.760342	-1.19499	-0.00586605	-0.125132	0.129322	0.0582991	-0.0821114	-0.11077	0.00310707	0.139879	0.176426	0.315241	0.308838	0.210498	0.237578	1.50489	0.204035	2.28764	Q8N6G5	Chondroitin sulfate N-acetylgalactosaminyltransferase 2 OS=Homo sapiens OX=9606 GN=CSGALNACT2 PE=1 SV=1
-1.00793	-1.77696	-1.0408	0.51675	-0.277844	-0.680756	0.490296	-0.405764	-0.878778	0.473898	0.11957	-0.962268	-0.638748	-0.708851	-1.02813	0.201711	0.201784	0.344429	0.224397	0.136326	0.203526	0.161467	0.0522156	0.441362	0.424614	0.514265	0.395947	0.360953	1.43234	0.177163	2.20918	Q86X52	Chondroitin sulfate synthase 1 OS=Homo sapiens OX=9606 GN=CHSY1 PE=1 SV=3
-0.472486	-0.81691	-0.516534	0.0350857	-0.0542955	-0.279375	-0.313458	0.0422993	-0.581972	-0.206797	-0.0402794	-0.515201	-0.337479	-0.221394	-0.488892	-0.537757	0.0376282	-0.534561	-0.177951	0.152599	-0.0833197	-0.122734	-0.191935	0.185253	-0.305283	0.0827026	-0.0705519	0.049201	2.39999	0.488573	3.18516	Q9H2X0	Chordin OS=Homo sapiens OX=9606 GN=CHRD PE=1 SV=2
-0.45673	-0.775389	-0.48367	0.0131168	0.118945	-0.025774	0.0321589	-0.158932	-0.0493221	0.0768871	0.0334816	-0.041955	-0.177246	-0.434216	-0.517248	0.102561	0.0648842	0.0250397	0.0417757	0.266079	0.0428877	0.250164	0.266619	0.0693722	0.352192	0.262026	0.202312	0.297145	2.75631	-0.394128	-3.52018	Q9HAF1	Chromatin modification-related protein MEAF6 OS=Homo sapiens OX=9606 GN=MEAF6 PE=1 SV=1
0.116552	0.316662	-0.253715	-0.148392	0.420798	0.453547	0.182483	0.162701	0.0769386	0.26651	-0.0540237	0.314105	-0.225693	0.26141	0.328556	0.388892	0.325787	0.340845	0.294663	0.226213	0.338426	0.532604	0.557182	0.112694	0.432886	0.762009	0.287068	0.792975	3.55761	-0.440735	-4.25384	Q9Y3Y2	Chromatin target of PRMT1 protein OS=Homo sapiens OX=9606 GN=CHTOP PE=1 SV=2
-0.557318	-0.934103	-1.1549	-0.072691	-0.530761	-0.514219	-0.1969	-0.134691	-0.558643	-0.153482	-0.256907	0.0358706	-0.399736	-0.57972	-0.864296	-0.244578	-0.0298367	-0.143639	-0.246057	-0.0374451	-0.259864	-0.184099	-0.0497952	-0.021946	-0.00412369	0.0599499	0.0561457	-0.0180979	1.34925	-0.213128	-2.11777	Q9ULG1	Chromatin-remodeling ATPase INO80 OS=Homo sapiens OX=9606 GN=INO80 PE=1 SV=2
-0.130329	-0.00102425	0.611871	0.532526	0.0627108	-0.0595608	-0.00206852	0.357647	0.129494	-0.916424	0.244749	-0.166446	-0.686882	-0.170839	0.207335	-0.105371	-0.248295	-1.05315	-0.253825	-0.117392	-0.138013	-0.164644	-0.607174	-0.496513	-0.0450478	-0.687485	0.0017004	-0.150599	2.28695	-0.650897	-3.07698	Q13185	Chromobox protein homolog 3 OS=Homo sapiens OX=9606 GN=CBX3 PE=1 SV=4
-0.156191	0.115177	-0.360599	0.00213242	-0.152902	-0.139549	-0.433503	-0.034193	-0.108206	0.185369	0.234192	-0.0461378	-0.105207	-0.0580311	-0.198771	0.00503635	0.0917244	0.0182343	-0.24437	0.106493	0.0309839	-0.0442696	0.259501	0.321192	0.225674	0.328524	0.126628	0.204535	3.07202	-0.804257	-3.81152	P45973	Chromobox protein homolog 5 OS=Homo sapiens OX=9606 GN=CBX5 PE=1 SV=1
-0.0824108	-0.142275	0.500791	-0.0240784	1.08316	0.842047	1.00177	0.245359	0.715046	-0.587034	0.12486	0.496106	-0.420551	-0.100704	0.532366	-0.348092	-0.349703	-0.617233	0.466346	0.0292778	0.0251284	-0.185919	-0.399853	-0.387514	-0.0103531	-0.46253	0.199756	0.123887	1.30996	-0.203858	-2.07392	Q86WJ1	Chromodomain-helicase-DNA-binding protein 1-like OS=Homo sapiens OX=9606 GN=CHD1L PE=1 SV=3
-0.856928	-0.866314	-0.582133	-0.289391	-0.301526	-0.201906	0.089282	0.00848198	-0.440197	0.179579	-0.105501	-0.330068	-0.31353	-0.646704	-0.276468	-0.153201	-0.0335255	-0.00969315	-0.0625429	-0.0252743	-0.228372	0.00540733	0.0390663	0.0970173	0.0103741	0.338743	0.0423365	-0.0242071	3.21115	-0.357182	-3.93879	O14647	Chromodomain-helicase-DNA-binding protein 2 OS=Homo sapiens OX=9606 GN=CHD2 PE=1 SV=2
-0.261538	-0.646221	-0.0676699	-0.0252953	-0.0587206	-0.354502	-0.235457	-0.0808201	-0.384432	-0.0268784	-0.00434494	-0.44554	-0.156487	-0.157843	-0.149775	0.280328	0.103329	0.0687218	-0.127385	-0.0879669	0.226924	0.153223	-0.0354385	0.200239	0.371807	0.0590439	0.0761766	0.432536	2.55747	-0.270478	-3.33421	Q12873	Chromodomain-helicase-DNA-binding protein 3 OS=Homo sapiens OX=9606 GN=CHD3 PE=1 SV=3
-1.12425	-0.539667	-0.324758	0.415321	0.0882235	-0.00650978	-0.198569	-0.647896	0.190149	0.453047	-0.0580769	-0.813239	-0.701588	-0.671585	-0.854929	0.284421	0.477375	-0.602404	0.018075	0.950529	0.368524	0.135508	0.554049	0.3207	0.791729	0.137691	0.257081	0.627835	2.68167	-0.368542	-3.45063	Q14839	Chromodomain-helicase-DNA-binding protein 4 OS=Homo sapiens OX=9606 GN=CHD4 PE=1 SV=2
0.203712	0.266226	-0.608615	-0.289518	-0.127997	-0.127718	0.0378389	0.649189	0.339117	-0.312166	-0.146427	0.0534906	-0.164333	-0.0571079	-0.655539	-0.298512	-0.555731	-0.293491	0.260507	-0.300789	-0.203954	-0.221869	-0.361071	0.0844498	-0.552338	-0.277313	-0.364474	-0.44431	1.60079	0.33393	2.38962	Q9P2D1	Chromodomain-helicase-DNA-binding protein 7 OS=Homo sapiens OX=9606 GN=CHD7 PE=1 SV=3
-0.273197	-1.36988	-1.41068	-0.645271	-0.154685	-0.0487556	-0.449666	-0.963638	0.233097	0.171114	-0.0367069	-0.215037	0.116585	-0.345648	-0.891191	-0.0156565	-0.355726	0.189714	0.12074	-0.366308	0.128528	0.206909	0.173269	0.0102177	0.194742	0.117796	0.221972	0.245435	1.71006	-0.17506	-2.50364	Q9HCK8	Chromodomain-helicase-DNA-binding protein 8 OS=Homo sapiens OX=9606 GN=CHD8 PE=1 SV=5
0.347759	-0.649342	-1.06502	-1.1406	-1.03993	-0.89662	-0.734677	-0.425827	0.0857563	0.140219	-0.807665	0.148416	-0.153543	-0.213478	-1.00016	0.152474	-0.00152397	-0.111723	0.556277	0.766376	-0.631837	0.382936	0.268684	-0.398376	-0.522751	-0.280247	-0.471402	0.185033	2.0491	0.466542	2.84548	Q3L8U1	Chromodomain-helicase-DNA-binding protein 9 OS=Homo sapiens OX=9606 GN=CHD9 PE=1 SV=2
0.133049	0.303289	1.74621	1.2664	1.08649	0.687232	0.467536	-0.14225	0.0226727	1.82199	1.57292	0.662438	-0.0431118	0.0722027	1.14781	1.84657	0.797422	1.57935	0.882022	1.55922	2.59288	NaN	2.19154	1.2747	2.32642	1.95512	2.86804	1.6687	2.5276	-0.351702	-3.30608	Q96JM3	Chromosome alignment-maintaining phosphoprotein 1 OS=Homo sapiens OX=9606 GN=CHAMP1 PE=1 SV=2
-0.149666	-0.73077	-2.12028	-0.252333	-0.384478	-0.0488739	0.240691	-0.0335789	0.706387	0.163109	-0.20203	0.607919	-0.143288	0.0979042	-1.90789	0.218593	0.0786858	0.114548	0.192414	0.276173	0.167237	0.200752	0.110455	0.440577	0.281254	0.103029	0.379611	0.46709	4.23714	-0.376149	-4.8692	Q9Y6A4	Cilia- and flagella-associated protein 20 OS=Homo sapiens OX=9606 GN=CFAP20 PE=1 SV=1
0.188576	0.00302506	1.36574	1.14707	NaN	NaN	NaN	0.348166	0.610271	0.216744	NaN	-0.245934	0.539423	0.0558395	0.710798	-0.023365	-0.273251	-0.0721931	NaN	0.0532112	-0.0564528	NaN	0.57119	0.379862	-0.180166	0.384779	NaN	-0.181943	2.59441	-0.584323	-3.36894	Q8N0X4	Citramalyl-CoA lyase, mitochondrial OS=Homo sapiens OX=9606 GN=CLYBL PE=1 SV=2
-0.162968	-0.48451	-0.521485	-0.0234146	-0.144256	-0.0963974	-0.0521994	0.231562	-0.0733681	0.0540257	0.131498	0.135543	-0.0664673	0.038208	-0.427917	0.141198	0.101831	-0.109907	0.0897322	0.134697	0.0281744	0.121481	0.217627	0.196716	0.207886	0.194458	0.239921	0.241502	1.61615	0.264394	2.40577	O60271	C-Jun-amino-terminal kinase-interacting protein 4 OS=Homo sapiens OX=9606 GN=SPAG9 PE=1 SV=4
-0.245993	0.00611115	0.288255	0.077404	-0.169377	-0.0666389	-0.108205	0.129351	-0.239563	-0.0239906	-0.115171	-0.196994	-0.110109	0.297102	0.129572	0.0924368	-0.0377216	-0.104446	0.231801	0.113417	0.084012	0.1654	0.16984	0.145748	0.264364	0.137171	0.161536	0.149323	2.26108	-0.485626	-3.05207	Q9NX76	CKLF-like MARVEL transmembrane domain-containing protein 6 OS=Homo sapiens OX=9606 GN=CMTM6 PE=1 SV=1
-0.427372	-0.410152	-0.609183	-0.28021	-0.319594	-0.153446	-0.152514	0.166182	-0.0176983	0.119169	-0.203543	-0.114831	-0.00459671	-0.47051	-0.623156	0.0473852	-0.12631	0.0139847	0.104491	0.0145817	-0.0766058	0.106539	0.210253	0.198999	0.159216	0.28232	0.0777941	0.0737867	1.54586	-0.451725	-2.33143	Q96FZ5	CKLF-like MARVEL transmembrane domain-containing protein 7 OS=Homo sapiens OX=9606 GN=CMTM7 PE=2 SV=1
-0.952074	-1.61074	-1.30922	-0.160534	-0.493369	-0.631832	-0.28844	-0.381229	-0.686033	0.130718	-0.198061	-0.382295	-0.451136	-1.06412	-0.999517	0.0463171	-0.333799	0.00553894	0.0121222	-0.0351105	-0.029233	-0.124788	0.156929	0.00471687	0.159977	0.247711	0.146054	0.23562	3.03834	-0.985895	-3.80339	O60641	Clathrin coat assembly protein AP180 OS=Homo sapiens OX=9606 GN=SNAP91 PE=1 SV=2
-0.0345497	-0.0412445	0.044425	-0.0260143	-0.462941	-0.525286	-0.405793	0.360632	-0.226755	0.163757	-0.079258	-0.138659	-0.343227	0.194317	-0.307333	-0.00514317	0.2258	0.0479126	-0.2433	0.0313606	0.0618143	0.405602	0.134644	-0.00452232	0.0748482	0.106829	0.0811281	0.152741	1.45715	-0.445165	-2.23615	Q14677	Clathrin interactor 1 OS=Homo sapiens OX=9606 GN=CLINT1 PE=1 SV=1
-0.405622	-0.574287	-0.0824137	-0.101776	-0.280908	-0.250837	-0.201671	0.0295391	-0.484846	0.0275936	0.037962	0.0124941	-0.304752	-0.227739	-0.0391598	0.0118036	-0.0894814	-0.135021	-0.0194063	0.112635	-0.079299	-0.0327206	0.0459175	0.11025	0.0460243	0.113361	0.0496263	0.0224962	1.40236	0.429772	2.229	O14493	Claudin-4 OS=Homo sapiens OX=9606 GN=CLDN4 PE=1 SV=1
0.0415077	-0.182322	-0.886277	-0.322378	-0.214686	-0.291332	-0.0130816	0.0930729	-0.294533	0.0676823	0.0738506	-0.196815	0.0555019	0.0218945	-0.503304	0.275931	0.240105	-0.0557919	0.687938	0.366293	0.279435	0.10746	0.224264	0.0455647	0.0259304	0.22353	0.180671	0.277944	2.70271	-0.237353	-3.47026	Q10570	Cleavage and polyadenylation specificity factor subunit 1 OS=Homo sapiens OX=9606 GN=CPSF1 PE=1 SV=2
-1.43161	-0.673858	-2.82843	-0.751393	-1.2815	-1.27411	-1.66776	-1.16959	-0.978106	-0.243673	-0.623232	-0.378144	-1.08074	-0.79747	-1.98922	-0.748464	-0.207721	-0.496338	-0.771848	-0.221245	-0.869855	-0.240477	-0.326239	0.40056	-0.310675	-0.257639	-0.162387	-0.347846	2.83719	-0.186021	-3.59521	Q9P2I0	Cleavage and polyadenylation specificity factor subunit 2 OS=Homo sapiens OX=9606 GN=CPSF2 PE=1 SV=2
-0.036272	0.0275784	-0.130046	0.185564	-0.45559	-0.0230942	0.284886	0.196037	-0.116287	-0.315216	-0.297375	0.0510855	-0.164143	0.0207024	-0.373222	-0.382148	-0.448565	0.275391	-0.495185	-0.372213	-0.383565	-0.494844	-0.237667	-0.0272636	-0.215809	0.00164223	-0.607827	-0.321631	3.60032	-0.300242	-4.29256	Q9UKF6	Cleavage and polyadenylation specificity factor subunit 3 OS=Homo sapiens OX=9606 GN=CPSF3 PE=1 SV=1
-0.25976	0.012064	1.09076	-0.404093	0.204068	-0.00880623	-0.950391	-0.17259	-0.529171	-1.28718	-0.15061	-0.133998	0.997112	-1.18884	0.718193	-0.310542	-0.829815	-0.455965	-1.13809	0.0871315	-0.262292	-0.610258	-0.930353	-0.39213	-0.908791	-1.29665	-0.666516	-1.28747	3.75967	-0.682352	-4.43687	O43809	Cleavage and polyadenylation specificity factor subunit 5 OS=Homo sapiens OX=9606 GN=NUDT21 PE=1 SV=1
0.20717	0.379395	0.157361	0.620594	-0.207941	-0.16734	-0.0756903	-0.199526	-0.000946045	-0.0484276	-0.089838	0.489192	-0.167875	-0.120539	-0.104212	-0.181809	-0.112488	-0.334391	-0.151517	-0.257011	0.180272	0.200439	-0.41713	-0.209705	-0.0538769	-0.301718	-0.159936	-0.168664	1.84055	-0.218594	-2.63715	P33240	Cleavage stimulation factor subunit 2 OS=Homo sapiens OX=9606 GN=CSTF2 PE=1 SV=1
-0.160706	0.0132084	0.359849	0.808083	0.574487	-0.241467	-0.408998	-0.269632	-0.294653	-0.853079	0.596355	-0.934608	-0.63809	0.144146	1.32203	-0.388059	-0.0773487	-0.628763	-0.3877	-0.142374	-0.400577	-0.541744	-1.05589	-1.41938	-0.426033	-1.15404	-0.310412	-0.456449	2.52446	-0.242736	-3.30311	Q12996	Cleavage stimulation factor subunit 3 OS=Homo sapiens OX=9606 GN=CSTF3 PE=1 SV=1
0.154533	-1.09327	0.167567	-0.64097	0.0303354	-0.327168	-0.216121	-0.697571	1.11118	1.20019	1.05697	0.803357	0.284632	0.279402	-0.544616	0.968444	-0.000696182	1.26707	0.857244	0.749113	1.12689	1.15663	1.0666	0.421177	0.446697	0.507401	0.964957	0.301538	3.79328	-0.397123	-4.46729	Q96KA5	Cleft lip and palate transmembrane protein 1-like protein OS=Homo sapiens OX=9606 GN=CLPTM1L PE=1 SV=1
-0.051096	-0.187813	-0.0577078	0.23278	-0.298097	-0.100628	0.289603	-0.232088	-0.163557	-0.0132694	-0.163555	-0.178485	-0.338781	0.095993	-0.256952	0.174287	-0.221823	0.00864029	-0.0642595	-0.00499153	0.0641203	0.205601	3.05e-05	0.356911	0.150213	0.215094	0.0913954	0.0960188	2.62264	-0.713164	-3.39542	O75122	CLIP-associating protein 2 OS=Homo sapiens OX=9606 GN=CLASP2 PE=1 SV=3
0.702375	0.261766	1.20501	0.347469	0.771199	-0.108131	-0.0773554	0.194973	0.486433	1.09278	0.314575	0.180833	0.473639	0.467648	0.796125	1.39279	0.738003	0.583405	0.9199	1.45037	0.850028	0.78701	1.30402	0.380825	1.35541	1.60712	0.955264	1.38379	1.81171	0.23529	2.60787	O75153	Clustered mitochondria protein homolog OS=Homo sapiens OX=9606 GN=CLUH PE=1 SV=2
-0.624119	-1.56368	-1.41822	-0.426859	0.275508	-0.617432	-0.824721	-0.495319	0.380779	0.911095	0.46422	-0.0547132	-0.612665	0.129515	-1.59773	1.10626	0.782787	0.505938	1.49879	0.866047	1.04314	1.02251	1.11962	0.128792	1.33829	1.22428	1.21704	1.58127	1.75944	0.503381	2.55447	P10909	Clusterin OS=Homo sapiens OX=9606 GN=CLU PE=1 SV=1
1.07507	1.22672	2.43058	0.693872	1.35932	0.536121	0.213305	0.891155	0.657993	-0.294439	0.108566	0.682145	0.832228	0.304377	1.91691	0.139993	-0.00193787	0.463243	-0.0656366	0.16338	0.920049	-0.52091	0.285309	-0.154722	0.0454369	-0.108383	-0.288545	0.16693	1.95866	0.248378	2.75584	Q96AJ1	Clusterin-associated protein 1 OS=Homo sapiens OX=9606 GN=CLUAP1 PE=1 SV=4
1.35404	0.940584	1.52475	0.471926	0.540502	0.211088	0.0943861	1.00986	0.409143	-0.179247	-0.00398827	0.0818396	0.497984	0.445599	2.07762	0.927287	0.580526	0.18055	0.309785	0.129465	0.492114	-0.35017	-0.115673	-0.235643	0.0974216	-0.115509	-0.242267	0.0511198	1.84625	0.490237	2.64292	Q11201	CMP-N-acetylneuraminate-beta-galactosamide-alpha-2,3-sialyltransferase 1 OS=Homo sapiens OX=9606 GN=ST3GAL1 PE=2 SV=1
0.800381	1.19727	1.4624	0.032589	1.96664	0.738258	0.768489	0.486288	0.283133	-0.249668	0.579285	0.582046	1.21276	-0.117922	2.29602	-0.0204992	0.193073	-0.262257	-0.217233	-0.186211	-0.0890245	-0.432703	-0.763668	-0.550367	-0.389339	-1.02055	-0.411916	-0.469356	2.09091	-0.697756	-2.88661	Q8TDQ1	CMRF35-like molecule 1 OS=Homo sapiens OX=9606 GN=CD300LF PE=1 SV=3
0.956024	2.07023	0.822316	0.0428524	0.905759	0.729139	0.0702238	0.566921	0.475515	-0.0399303	-0.101719	0.195022	1.98341	0.139725	1.593	0.0849047	0.306978	0.310749	0.052556	-0.0374641	0.522435	-0.257759	-0.456778	-0.287909	-0.359907	-0.365749	-0.287959	0.00706577	1.95316	-0.187061	-2.75035	Q99417	c-Myc-binding protein OS=Homo sapiens OX=9606 GN=MYCBP PE=1 SV=3
1.08967	1.40448	2.01882	0.812851	0.624452	0.733139	0.476491	0.682098	1.0539	-0.267599	-0.544796	0.287351	1.77398	0.44899	1.22086	0.437284	0.282919	0.47476	0.259784	0.0289459	0.326568	-0.137869	0.00337219	-0.341871	-0.122826	-0.625731	-0.495967	-0.0284872	3.22204	-0.607961	-3.94872	G9CGD6	CNK3/IPCEF1 fusion protein OS=Homo sapiens OX=9606 GN=CNK3/IPCEF1 PE=1 SV=1
2.70389	2.16748	1.20877	1.78563	0.74665	2.51983	0.538371	1.76407	0.563093	1.17672	0.473797	0.650998	0.937492	0.928215	0.689426	-0.233165	0.961601	0.181395	1.03923	-0.0306206	0.892861	0.359108	-0.625729	-0.0190926	0.188951	-0.528862	-0.330792	-0.314052	5.49692	-1.42874	-6.02748	Q14019	Coactosin-like protein OS=Homo sapiens OX=9606 GN=COTL1 PE=1 SV=3
1.0811	1.40462	2.42712	0.777441	1.14592	0.934774	0.696406	0.594498	0.499382	-0.138136	-0.295265	0.405763	1.00031	0.552654	1.75891	0.299327	-0.132421	0.334515	0.0316229	0.0495625	0.531657	-0.0367584	-0.201771	0.0604973	0.0877819	-0.272532	-0.426539	-0.144681	2.78787	0.79494	3.54949	P12259	Coagulation factor V OS=Homo sapiens OX=9606 GN=F5 PE=1 SV=4
0.16029	-0.473001	-1.05248	-0.705561	-0.426015	-0.427933	-0.466887	-0.107952	-0.0620728	0.0613823	-0.0981255	0.0916586	0.216639	0.351984	-0.669191	-0.0222368	-0.119116	0.360443	0.120076	0.059864	-0.152389	0.043232	0.0273914	0.129906	-0.298594	0.143423	-0.0900545	-0.0297251	1.67734	0.465992	2.46972	P08709	Coagulation factor VII OS=Homo sapiens OX=9606 GN=F7 PE=1 SV=1
0.279491	-0.435333	-1.15085	-0.57699	-0.403893	-0.269831	-0.338307	0.15748	0.0212364	-0.0217648	-0.0148067	0.214635	0.129517	0.487156	-0.68338	-0.0282297	0.0623837	0.329639	0.212173	0.0170231	-0.0187464	-0.0493565	-0.0492001	0.125887	-0.217001	0.0447655	-0.0888491	-0.0347376	5.30563	1.0731	5.8488	P00742	Coagulation factor X OS=Homo sapiens OX=9606 GN=F10 PE=1 SV=2
0.169411	-0.625082	-1.12375	-0.545753	-0.224006	0.0568352	-0.103148	0.124485	-0.0539246	-0.0873661	-0.0512638	0.110749	-0.0287228	0.25642	-0.628973	-0.0649672	-0.168585	0.359222	0.244464	0.0614834	0.0571184	-0.0662613	-0.1106	0.0815392	-0.124836	-0.0570145	-0.0379572	-0.0373449	2.59315	0.616869	3.36776	P03951	Coagulation factor XI OS=Homo sapiens OX=9606 GN=F11 PE=1 SV=1
0.112297	-0.412134	-0.579595	-0.342464	-0.167844	-0.205334	-0.296445	0.108284	0.550373	0.0408382	0.17411	-0.187793	0.0784206	0.331968	-0.488089	0.0438986	-0.10471	0.411539	0.455705	0.181223	0.0432539	-0.143959	0.194939	0.286327	0.0126705	0.164091	0.0394335	-0.0442972	2.66628	0.716817	3.43626	P00748	Coagulation factor XII OS=Homo sapiens OX=9606 GN=F12 PE=1 SV=3
0.278181	-0.380827	-1.41424	-0.816633	-0.48149	-0.360329	-0.477607	-0.0020237	-0.0610123	0.188799	-0.0125923	0.283942	0.167307	0.336817	-0.679836	0.0596476	0.157303	0.361681	0.157952	0.121628	-0.0529623	0.0812798	0.0759048	0.234915	-0.256023	0.141617	-0.0681601	-0.096261	4.14828	1.30033	4.78866	P00488	Coagulation factor XIII A chain OS=Homo sapiens OX=9606 GN=F13A1 PE=1 SV=4
0.0440121	-0.437134	-1.30251	-0.175804	-0.32281	-0.332361	-0.388638	0.303265	-0.444525	0.157974	-0.158243	-0.222346	-0.197145	0.189022	-0.633944	0.138368	-0.0820427	0.361387	0.190782	0.0133419	0.190965	0.10224	0.0593109	0.238314	0.319073	0.0806637	-0.104926	0.163629	3.23731	0.820995	3.96266	P05160	Coagulation factor XIII B chain OS=Homo sapiens OX=9606 GN=F13B PE=1 SV=3
1.43042	0.953608	1.10647	0.186682	0.036624	0.601154	-0.376021	0.658546	0.82696	-0.648447	-0.0234261	1.12803	1.01734	1.60298	0.568766	0.05511	0.409534	0.0638618	0.0880995	0.193802	0.32812	-0.396315	-0.837444	-0.717175	-0.183195	-0.673115	-0.216142	-0.151538	2.1918	-0.321879	-2.98506	P53618	Coatomer subunit beta OS=Homo sapiens OX=9606 GN=COPB1 PE=1 SV=3
0.34601	2.2654	0.521111	0.778421	0.808034	0.745972	0.991735	-0.176645	-0.443806	-0.588278	-0.225721	-0.0298243	-0.454037	0.0715981	0.571424	-0.42521	-0.234156	-0.715109	0.0254278	0.31238	-0.204478	-0.238499	0.302666	-0.466631	0.184322	-0.328566	-0.103299	-0.369164	1.3758	-0.246899	-2.14717	P35606	Coatomer subunit beta' OS=Homo sapiens OX=9606 GN=COPB2 PE=1 SV=2
-0.677607	-1.67967	-2.03572	-0.392868	-0.0267038	-0.462505	-0.0844927	-0.679073	0.0864792	0.4018	0.297346	-0.0150099	-0.276772	-0.425325	-1.26639	0.447967	0.0687313	0.381029	0.524968	0.0764542	0.389438	0.727621	0.41046	0.220112	0.712996	0.581064	0.629588	0.720729	1.33128	-0.24473	-2.09777	P48444	Coatomer subunit delta OS=Homo sapiens OX=9606 GN=ARCN1 PE=1 SV=1
-0.00934029	-0.0418854	0.0302763	-0.102119	-0.272025	-0.234512	-0.467912	-0.0738049	-0.16119	0.182182	-0.087389	-0.104253	0.0444374	-0.00485039	-0.175444	0.155868	0.259539	0.0142632	0.251891	0.241716	0.0317278	0.141356	0.199915	0.0187321	0.257156	0.166735	0.30424	0.309026	1.59544	-0.23406	-2.38397	O14579	Coatomer subunit epsilon OS=Homo sapiens OX=9606 GN=COPE PE=1 SV=3
-0.836821	-1.0139	-0.925166	-0.142696	0.117766	-0.160109	-0.10805	-0.307495	-0.523636	0.26408	0.0711384	-0.152356	-0.626543	-0.45211	-1.06471	0.250533	0.205517	0.0410404	0.38465	0.417282	0.20486	0.152834	0.517269	0.277086	0.308628	0.548805	0.390353	0.342849	1.7523	-0.356248	-2.54715	Q9Y678	Coatomer subunit gamma-1 OS=Homo sapiens OX=9606 GN=COPG1 PE=1 SV=1
0.242887	0.147179	-0.0381994	0.166525	0.56227	0.492468	0.893447	0.452593	0.0736351	0.552492	0.49407	-0.343253	-0.489349	0.0699062	-0.285145	0.46395	0.458813	0.373507	0.818364	0.111889	0.517669	0.480839	0.458103	0.314188	0.902592	0.730982	0.894794	0.886477	2.78467	-0.402648	-3.54652	P61923	Coatomer subunit zeta-1 OS=Homo sapiens OX=9606 GN=COPZ1 PE=1 SV=1
0.0533724	0.303847	-0.14958	0.861015	-0.143627	0.898051	0.588145	-0.336532	0.179508	0.064476	-0.0641432	0.197556	0.242027	0.727674	0.51485	-0.0186052	-0.718438	-0.448145	0.502742	-0.376562	-0.666137	-0.351064	0.0578403	-0.279425	-0.865137	0.00886345	-0.403453	-0.86526	2.50318	0.688141	3.28303	Q9P299	Coatomer subunit zeta-2 OS=Homo sapiens OX=9606 GN=COPZ2 PE=2 SV=1
0.712748	0.885216	0.517575	0.631104	0.402192	0.993076	-0.353232	1.33096	0.863817	-0.0149631	0.712151	1.39677	2.50091	1.25499	0.227545	1.20186	0.252304	0.494678	0.242679	0.0711594	0.523702	-0.223135	0.0190315	-0.101046	-0.670242	-0.225967	-0.348821	-0.401433	1.94886	0.634675	2.74606	O00748	Cocaine esterase OS=Homo sapiens OX=9606 GN=CES2 PE=1 SV=1
0.04986	-0.0617046	-0.305909	-0.011198	-0.0719843	0.26675	-0.602025	-0.0457668	-0.066679	0.119003	-0.290337	0.037261	-0.149479	-0.0403728	-0.327843	0.21547	0.44158	0.723446	0.0999308	0.285286	0.0870218	-0.233513	0.391756	0.0532799	0.504173	0.430132	0.221036	0.468724	3.67852	-0.960812	-4.3634	P23528	Cofilin-1 OS=Homo sapiens OX=9606 GN=CFL1 PE=1 SV=3
0.313814	0.254425	1.04925	0.245859	0.672297	0.117502	0.190665	-0.0769825	0.452362	0.459595	0.49918	0.323819	-0.0306835	0.778389	0.670507	0.790854	0.755682	0.370249	0.79362	0.844105	1.0478	1.00723	0.965931	0.204851	1.11678	0.730707	0.696799	0.976966	4.61104	-0.280046	-5.20922	Q8WVM7	Cohesin subunit SA-1 OS=Homo sapiens OX=9606 GN=STAG1 PE=1 SV=3
-0.0672112	-0.396172	-0.913629	0.598595	-0.0266275	0.0268784	0.0584478	0.663694	0.160233	0.236113	0.134096	-0.112847	0.175383	0.422283	-0.323906	0.289533	0.296844	0.379801	0.392514	0.279263	0.51234	0.198092	0.519325	0.342554	0.425207	0.450039	0.428065	0.508096	4.37831	-0.69038	-4.99735	Q8WUD4	Coiled-coil domain-containing protein 12 OS=Homo sapiens OX=9606 GN=CCDC12 PE=1 SV=1
-0.765675	-0.89286	0.197509	-0.275568	-0.41196	-0.627918	-0.403722	-0.730946	-0.208134	0.0318031	-0.317184	0.0631056	-0.0573292	-0.605831	-0.318249	-0.162364	-0.322699	-0.218853	-0.0894461	-0.0732098	-0.118194	-0.202055	0.029295	0.0714378	-0.0145359	-0.164011	0.176885	-0.0672808	1.67813	-0.281908	-2.47054	Q9BV29	Coiled-coil domain-containing protein 32 OS=Homo sapiens OX=9606 GN=CCDC32 PE=1 SV=2
-0.392279	-0.279541	-0.0451422	-0.452299	-0.0565538	-0.168451	-0.531672	-0.881884	-0.550627	0.33577	-0.212303	-0.632909	-0.443031	-0.0563927	0.0875835	-0.737271	-0.999834	-0.886671	-0.203021	-0.696585	-0.358859	-0.858009	-0.87351	-0.647226	-1.02118	-0.53167	-0.440404	-1.02021	2.81654	0.546231	3.57608	Q9H0W5	Coiled-coil domain-containing protein 8 OS=Homo sapiens OX=9606 GN=CCDC8 PE=1 SV=2
-0.132479	0.025919	1.42386	-0.256289	0.371959	0.533018	0.166383	-0.171968	0.395489	0.296114	0.0441456	0.331643	0.28422	0.145436	0.59338	-0.15871	-0.402734	0.275579	0.095088	0.0126343	-0.191512	-0.00507927	0.135616	0.141565	-0.213461	-0.000200272	0.027976	-0.223617	2.30796	0.591814	3.09716	Q76M96	Coiled-coil domain-containing protein 80 OS=Homo sapiens OX=9606 GN=CCDC80 PE=1 SV=1
3.21591	2.26731	1.96742	3.30881	1.64658	3.02777	0.403115	2.17674	2.38616	0.349398	0.423058	1.99538	1.85232	4.08282	3.01539	1.5626	1.14232	0.896887	1.51173	0.208969	2.17287	0.153416	0.43693	0.0926628	0.475147	-0.920132	-0.537885	0.876502	3.27153	-0.364688	-3.99386	Q8N4S0	Coiled-coil domain-containing protein 82 OS=Homo sapiens OX=9606 GN=CCDC82 PE=1 SV=2
-0.938587	-0.735905	-2.87973	-0.881763	-3.22698	-2.74068	-4.05768	-0.90464	-1.90653	-2.88223	-3.81648	-2.18045	-2.54733	-0.0561104	-0.471569	-1.58668	-2.92453	-3.59702	-3.64088	-3.33955	-2.8778	-3.92924	-3.1153	-3.42798	-3.34625	-3.45766	-4.5933	-3.23293	2.80663	-0.389231	-3.5669	A6NC98	Coiled-coil domain-containing protein 88B OS=Homo sapiens OX=9606 GN=CCDC88B PE=1 SV=1
3.11558	2.48806	1.60993	2.55878	1.58383	2.6704	0.409949	1.51858	2.135	0.117109	0.141703	1.64983	1.85147	3.21983	1.75806	1.20523	0.337173	0.691023	1.75175	-0.384798	1.53821	-0.0660591	-0.13485	-0.0290356	-0.235453	-0.864	-0.766593	0.401551	2.48027	-0.407765	-3.26136	Q9Y3X0	Coiled-coil domain-containing protein 9 OS=Homo sapiens OX=9606 GN=CCDC9 PE=1 SV=1
0.990152	0.759882	0.648019	1.12346	0.663648	1.72337	0.322701	-0.212662	0.529953	0.310667	1.06728	0.147141	0.249481	0.746119	1.09574	0.22516	1.04894	-0.273268	0.220712	0.672516	0.714452	0.511932	-0.230183	-0.24966	-0.238377	-0.408051	0.316781	0.487746	2.10797	-0.299706	-2.90333	Q9GZT6	Coiled-coil domain-containing protein 90B, mitochondrial OS=Homo sapiens OX=9606 GN=CCDC90B PE=1 SV=2
-0.821016	-0.743296	0.351192	-0.376381	-0.573844	-1.19704	-0.748321	-0.982754	-0.423571	-0.672846	-0.615992	-0.530511	-0.221289	0.947689	0.0853291	-0.104129	-0.185106	-0.586279	-0.63061	-0.552586	0.0747862	-0.540977	0.100195	-0.58383	0.733236	-0.754007	-0.283261	-0.0424471	2.19296	0.354598	2.98618	Q6ZUT6	Coiled-coil domain-containing protein 9B OS=Homo sapiens OX=9606 GN=CCDC9B PE=1 SV=1
1.49352	1.84147	1.04616	0.481504	-0.614377	0.304554	-1.03154	0.621655	0.447214	-1.09264	1.58344	0.406144	1.96242	0.0545731	1.09674	2.13476	0.299513	0.173002	0.127229	-0.66832	-0.278218	0.132544	-1.41589	-0.885283	-1.11861	-1.98316	-0.03514	-1.10074	1.58122	0.309173	2.36896	Q7Z5L2	Coiled-coil domain-containing protein R3HCC1L OS=Homo sapiens OX=9606 GN=R3HCC1L PE=1 SV=3
0.210722	0.450386	-0.911878	-0.177057	-0.706529	-0.325285	-1.10651	0.409071	1.54834	-1.04824	1.62136	1.15074	3.32196	2.16297	0.522745	0.179748	-0.428728	0.174265	-0.409299	-0.690123	-0.924188	-1.40835	-1.04101	-1.02017	-1.42163	-1.43493	-0.0805902	-1.47178	2.8149	1.32052	3.57457	P02452	Collagen alpha-1(I) chain OS=Homo sapiens OX=9606 GN=COL1A1 PE=1 SV=5
0.807522	0.313784	0.234687	0.529707	-0.0308924	1.1036	-0.28597	0.145226	-0.764013	0.0184288	0.333502	-0.375873	0.544367	-1.00185	0.0971775	-0.516986	0.653767	-0.868753	0.00963497	-0.590561	0.630214	-0.289778	-0.73786	-0.590572	-0.383251	-0.777016	-0.232924	-0.247336	2.10701	1.06986	2.90239	P02458	Collagen alpha-1(II) chain OS=Homo sapiens OX=9606 GN=COL2A1 PE=1 SV=3
2.90083	1.94087	1.50396	3.13928	1.25231	2.69189	0.151366	1.86039	2.10596	0.373644	0.454332	1.79809	1.81879	3.12086	2.82085	1.28063	0.630957	0.758144	1.24654	-0.199762	1.67049	0.0979786	0.206537	-0.0765266	-0.280003	-0.946699	-0.409104	0.632098	3.37999	1.47494	4.09259	P02461	Collagen alpha-1(III) chain OS=Homo sapiens OX=9606 GN=COL3A1 PE=1 SV=4
1.22208	1.25179	1.26955	1.00648	0.792304	1.5248	0.281953	-0.393005	-0.322432	0.574591	0.73337	-0.301896	-0.251539	-0.795895	0.903357	-0.241529	0.784126	-0.632193	-0.0935698	0.627043	0.753791	0.276064	-0.154467	-0.18157	0.252462	-0.430695	0.246606	0.175284	1.78873	0.492942	2.58445	P02462	Collagen alpha-1(IV) chain OS=Homo sapiens OX=9606 GN=COL4A1 PE=1 SV=4
1.36677	0.846571	0.826034	1.27522	0.627095	1.73755	-0.1316	0.82999	1.63655	-0.145508	0.801828	1.46594	2.07147	1.78582	0.833399	0.811536	0.249884	0.406166	0.582868	0.046442	0.553325	-0.271696	-0.551556	-0.615236	-0.768227	-1.10369	-0.280808	-0.397082	1.561	-0.359555	-2.34753	Q02388	Collagen alpha-1(VII) chain OS=Homo sapiens OX=9606 GN=COL7A1 PE=1 SV=2
1.89231	1.74538	1.52589	1.18582	0.599523	1.24896	0.039567	0.307524	0.189581	0.154846	0.201429	0.548039	1.09489	2.30664	0.940657	-0.175187	0.55475	0.158075	0.0644732	0.0580769	0.507358	-0.258646	0.0340977	-0.256092	-0.0109043	-0.296196	-0.164678	0.027709	1.40357	0.842436	2.17773	P27658	Collagen alpha-1(VIII) chain OS=Homo sapiens OX=9606 GN=COL8A1 PE=1 SV=2
0.829404	0.757949	1.50102	0.0909843	NaN	NaN	NaN	0.325809	0.0364113	-0.305662	NaN	0.112927	0.59268	-0.200847	0.637238	-0.0247641	-0.165846	-0.204639	NaN	0.276262	0.354669	-0.227903	-0.0493622	-0.645767	-0.312033	-0.487946	NaN	-0.0861483	1.88809	0.833095	2.68515	P12107	Collagen alpha-1(XI) chain OS=Homo sapiens OX=9606 GN=COL11A1 PE=1 SV=4
2.3162	1.63007	1.1375	1.6004	0.582765	1.78423	0.641099	1.27703	1.28461	-0.443691	0.838665	0.682612	0.704878	1.32362	0.815199	-0.183925	0.943483	0.0883636	-0.505912	0.124958	0.943904	-0.721806	-0.0771236	-0.199438	0.20307	-0.49029	-0.107087	0.477653	1.50399	0.44368	2.28667	P39060	Collagen alpha-1(XVIII) chain OS=Homo sapiens OX=9606 GN=COL18A1 PE=1 SV=5
0.192207	0.00100136	0.718238	0.404818	0.540883	0.473944	0.633307	-0.0681381	-0.101423	0.173611	-0.173233	-0.159877	-0.221046	-0.173258	0.537514	0.145831	0.0886745	-0.371483	0.0507307	-0.245174	0.451877	-0.737709	-0.0572262	-0.018446	0.284866	-0.128271	-0.299865	0.293391	3.21013	1.32496	3.93786	P08123	Collagen alpha-2(I) chain OS=Homo sapiens OX=9606 GN=COL1A2 PE=1 SV=7
-0.0511703	-0.471016	-0.0176668	-0.172714	-0.399899	-0.415339	-0.420821	-0.250271	0.355892	0.0012207	-0.135136	-0.251996	-0.237097	-0.28549	-0.10001	0.256196	-0.0255013	0.119083	-0.047843	-0.063652	0.0405951	0.169573	-0.124973	0.164192	-0.0562992	-0.150139	-0.0970945	0.0745039	1.82399	0.603681	2.62036	P08572	Collagen alpha-2(IV) chain OS=Homo sapiens OX=9606 GN=COL4A2 PE=1 SV=4
0.377258	-0.189888	-0.837459	-0.355305	-1.09725	-1.5565	-1.12372	0.0484505	-0.0396824	-0.0687904	-0.360369	-0.278155	-0.479918	0.441629	-0.623833	0.252564	0.648453	-0.00234222	-0.0027132	-0.191692	-0.45243	0.0976715	-0.135426	0.122412	-0.485134	-0.0721703	-0.204225	0.037982	3.55594	0.995938	4.25232	P05997	Collagen alpha-2(V) chain OS=Homo sapiens OX=9606 GN=COL5A2 PE=1 SV=3
1.49527	1.32881	1.54022	0.220825	0.856503	0.825626	0.119441	1.17673	1.10715	0.287573	0.895004	0.207705	1.50753	0.956505	1.57922	0.202119	0.531912	0.5804	0.2709	-0.0624352	0.827886	0.175865	-0.0453739	-0.0797195	-0.248489	-0.239502	0.00627995	-0.216874	3.40514	0.861935	4.11545	P25940	Collagen alpha-3(V) chain OS=Homo sapiens OX=9606 GN=COL5A3 PE=1 SV=3
1.5016	1.97947	1.28735	0.48481	0.546384	0.662123	0.069499	1.10168	0.680779	0.0349979	0.193672	0.605182	0.883202	0.903811	1.52131	0.586276	0.355923	0.39291	0.357017	0.0939236	0.75472	-0.250488	0.152285	-0.219782	0.312569	-0.197309	-0.276881	0.244302	2.27093	0.649173	3.16502	Q9BWP8	Collectin-11 OS=Homo sapiens OX=9606 GN=COLEC11 PE=1 SV=1
1.39533	1.31421	1.69724	0.298851	0.92595	0.875429	0.285525	1.06649	1.11907	0.400974	0.715315	0.413871	1.61472	1.0014	1.58479	0.277463	0.472368	0.691732	0.256856	0.106991	0.922101	0.176983	0.00190735	-0.049675	-0.244341	-0.239855	0.0158892	-0.185458	3.92454	1.09441	4.58608	Q5KU26	Collectin-12 OS=Homo sapiens OX=9606 GN=COLEC12 PE=1 SV=3
1.32737	1.39344	1.89145	0.361208	0.599666	0.580017	-0.0557756	1.33683	0.754509	-0.544897	0.453974	0.532662	1.76082	0.721136	1.6677	0.843036	-0.129309	0.400621	0.435073	-0.0430412	0.325616	0.525873	-0.223732	-1.04874	-0.444078	-0.585484	-0.163959	-0.359624	1.49019	0.287268	2.27184	P23508	Colorectal mutant cancer protein OS=Homo sapiens OX=9606 GN=MCC PE=1 SV=2
2.11407	2.43216	2.75242	1.06548	1.86027	1.58041	0.558059	1.4426	0.603451	-0.121426	-0.140047	0.471192	1.6795	0.514664	2.40301	0.840091	0.413742	0.798492	0.540246	0.234612	1.24511	-0.281223	-0.224394	-0.133512	0.127474	-0.441292	-0.307874	-0.212501	1.62904	-0.183232	-2.4193	Q9UBI1	COMM domain-containing protein 3 OS=Homo sapiens OX=9606 GN=COMMD3 PE=1 SV=1
1.28417	1.52769	1.73915	0.370224	0.97125	0.675404	-0.218581	1.16915	0.648323	-0.219273	-0.107517	0.280112	1.35298	0.295753	1.93976	0.0970812	-0.160128	0.451204	-0.195636	0.0265694	0.739997	-0.393126	-0.141447	-0.0826626	-0.501339	-0.123524	-0.417439	-0.596259	1.53971	-0.404661	-2.32488	Q9H0A8	COMM domain-containing protein 4 OS=Homo sapiens OX=9606 GN=COMMD4 PE=1 SV=1
1.21749	1.48231	1.65419	0.621845	1.11055	0.87422	0.0674315	1.12637	0.723083	-0.178209	-0.10136	0.443454	1.65238	0.177713	1.64581	0.434957	0.0119705	0.513735	-0.132329	-0.0208092	0.79403	-0.18898	-0.224472	-0.113794	-0.0594177	-0.507076	-0.211156	-0.378182	3.57431	0.714304	4.26898	P00736	Complement C1r subcomponent OS=Homo sapiens OX=9606 GN=C1R PE=1 SV=2
1.21467	1.26171	1.69088	0.307919	0.732654	1.24135	-0.297833	1.43638	0.720852	0.259041	-0.0961781	0.586516	1.11933	0.501366	0.987337	0.584916	0.88946	0.361237	0.658822	0.0666199	0.946185	-0.000482559	-0.0164013	-0.255774	-0.210165	-0.194836	-0.277757	-0.0326414	2.54059	0.618669	3.31832	Q9NZP8	Complement C1r subcomponent-like protein OS=Homo sapiens OX=9606 GN=C1RL PE=1 SV=2
1.02655	1.55943	1.81057	0.542006	0.896821	0.761599	-0.101178	0.909986	0.537807	0.0661831	-0.0402069	0.40766	1.61407	0.757469	1.5658	0.644521	0.520018	0.643024	0.0714293	-0.0253696	0.929269	0.0356293	-0.39502	-0.287859	-0.497393	-0.522749	-0.180255	-0.559176	3.87444	0.721061	4.54075	P09871	Complement C1s subcomponent OS=Homo sapiens OX=9606 GN=C1S PE=1 SV=1
0.565609	1.12289	1.44234	0.307732	1.02147	0.7871	-0.174409	0.463078	0.725092	0.0645065	0.0995865	0.244742	1.63745	0.435226	1.25165	0.721765	0.340275	0.635324	-0.144956	-0.149731	0.87321	0.0168056	-0.334229	-0.407228	-0.513918	-0.442493	-0.222133	-0.691981	2.53641	0.76729	3.31438	P06681	Complement C2 OS=Homo sapiens OX=9606 GN=C2 PE=1 SV=2
0.818745	1.51985	1.74219	0.419954	0.926644	0.621006	-0.113425	0.798019	0.663683	0.148239	-0.0613651	0.406913	1.37701	0.617361	1.4583	0.655738	0.364212	0.506123	0.121053	-0.079607	0.696523	-0.0924435	-0.178205	-0.191061	-0.306763	-0.324453	-0.347274	-0.576726	2.7614	1.04781	3.52491	P01024	Complement C3 OS=Homo sapiens OX=9606 GN=C3 PE=1 SV=2
0.971466	1.41448	1.19285	0.230385	0.443377	0.290628	-0.840621	1.21842	0.718676	-0.222206	0.298517	0.624755	1.1765	0.435186	2.13169	0.261361	-0.109234	0.218931	-0.317956	0.0423813	1.05973	-0.600334	-0.189758	-0.104166	-1.18428	-0.338976	-0.404029	-0.680532	3.12151	0.80873	3.85686	P01031	Complement C5 OS=Homo sapiens OX=9606 GN=C5 PE=1 SV=4
1.89383	2.26745	2.20427	0.715553	1.2424	1.19424	0.314469	1.80609	0.585855	0.185648	-0.221819	0.655824	1.81687	0.569466	2.56551	1.01343	0.655519	0.591393	0.521312	0.193815	1.37547	-0.321573	0.00579071	-0.384768	-0.201189	-0.496244	-0.25351	-0.108832	3.34744	0.778378	4.06298	P13671	Complement component C6 OS=Homo sapiens OX=9606 GN=C6 PE=1 SV=3
0.479189	0.945398	1.85273	1.15812	0.941157	1.34912	0.717278	0.269022	1.43119	-0.0568962	0.836073	0.933858	1.57051	0.494879	1.41282	0.499295	0.299109	0.450447	0.218413	-0.0715294	0.563233	0.0268688	0.0197945	-0.115492	0.316212	-0.182993	0.0422182	0.106151	2.08482	0.62096	2.88064	P10643	Complement component C7 OS=Homo sapiens OX=9606 GN=C7 PE=1 SV=2
1.69146	2.04265	2.12872	0.454689	1.24011	1.05557	0.286643	1.20082	0.741335	0.117762	-0.0123959	0.869468	1.95886	0.538792	1.70429	0.77563	0.485552	0.74559	0.283557	0.146679	0.951119	-0.235439	-0.148331	-0.15789	-0.181528	-0.405071	-0.386659	-0.362748	2.41266	0.675491	3.19721	P07357	Complement component C8 alpha chain OS=Homo sapiens OX=9606 GN=C8A PE=1 SV=2
1.09668	1.92286	1.99638	0.862501	1.28232	0.620628	0.0814543	1.55788	0.442778	-0.0789166	0.0452099	0.698401	1.65889	0.404737	1.72113	0.368564	1.05838	0.701185	-0.0780802	-0.0399475	1.18213	0.248566	0.0308723	-0.288532	0.270983	-0.410603	-0.107549	-0.403338	2.18993	0.569244	2.98325	P07358	Complement component C8 beta chain OS=Homo sapiens OX=9606 GN=C8B PE=1 SV=3
0.457138	0.996056	1.6651	-0.204672	0.165953	0.342644	-0.632259	2.47823	0.243479	0.281101	0.650001	0.41978	1.16145	1.0167	1.62753	0.488336	0.195702	0.418623	0.0705595	0.0227737	0.84344	-0.551233	0.0920982	0.00478363	-0.579786	0.0235786	0.114871	-0.415824	2.60078	0.638236	3.37492	P07360	Complement component C8 gamma chain OS=Homo sapiens OX=9606 GN=C8G PE=1 SV=3
1.06768	1.6385	1.59764	0.626911	1.03912	0.976921	0.301517	1.07906	0.344168	-0.107384	-0.16556	0.0524454	1.43393	0.142296	1.69782	0.381614	-0.0817165	0.191755	0.246997	-0.0977669	0.693194	-0.337509	-0.543184	-0.531452	-0.398582	-0.663242	-0.242522	-0.33155	2.46868	0.752986	3.25039	P02748	Complement component C9 OS=Homo sapiens OX=9606 GN=C9 PE=1 SV=2
0.754143	0.445044	0.710198	0.37355	0.607896	0.213003	0.566323	0.0755024	0.694504	0.782837	1.08498	0.614827	0.206938	0.717459	1.16089	1.04991	2.14418	1.1228	0.299489	1.5883	2.06904	2.06655	1.3714	0.621222	1.19093	1.06979	1.9246	1.90092	2.24962	0.837211	3.04102	P00751	Complement factor B OS=Homo sapiens OX=9606 GN=CFB PE=1 SV=2
0.772495	-0.123768	1.63492	1.41228	2.11756	1.38763	0.0699558	0.113904	0.222272	0.604875	3.07301	0.525448	-0.191405	0.673773	0.480227	2.59439	2.5348	1.15324	1.62885	2.85528	4.50253	2.41453	1.39275	0.300473	3.57354	1.2234	3.60015	4.24716	3.74638	0.700782	4.42484	P00746	Complement factor D OS=Homo sapiens OX=9606 GN=CFD PE=1 SV=5
0.91418	0.705372	-0.101384	-0.226177	0.200545	0.10544	0.40706	0.516769	0.0949211	0.0841255	-0.0885296	0.211469	0.213846	0.490351	-0.201876	-0.16451	-0.338372	0.890547	-0.348598	-0.202017	-0.35843	0.393162	0.10194	-0.0122261	-0.138277	0.219147	-0.244655	-0.115191	2.99868	0.870716	3.74418	P08603	Complement factor H OS=Homo sapiens OX=9606 GN=CFH PE=1 SV=4
0.5604	0.254669	0.778909	-0.105988	0.168056	0.480995	-0.0715647	0.168493	-0.25075	-0.374842	0.393225	-0.464133	-0.237055	0.05406	0.561972	0.0120535	0.0773201	-0.506313	-0.0365782	-0.311901	0.161073	-0.474569	-0.389507	-0.126732	-0.431879	-0.297821	0.0443068	-0.181054	2.23228	0.733304	3.02427	P36980	Complement factor H-related protein 2 OS=Homo sapiens OX=9606 GN=CFHR2 PE=1 SV=1
0.90729	0.319551	0.417323	0.59963	-0.299361	-0.181787	0.270085	0.708454	0.127287	-0.256929	-0.10914	-0.263558	-0.176081	1.59499	0.227571	-0.332681	-0.224405	-0.266443	0.0528059	-0.429188	-0.208617	-0.344486	-0.608007	-0.152128	-0.655998	-0.525015	-0.521377	-0.903827	1.46767	0.564774	2.24754	Q02985	Complement factor H-related protein 3 OS=Homo sapiens OX=9606 GN=CFHR3 PE=1 SV=2
-0.277637	0.11935	-0.430875	-0.539528	-0.488021	-0.4967	-0.076705	-0.345104	-0.0958252	-0.145864	-0.22559	-0.00372219	-0.0775185	-0.0176983	-0.409893	-0.0500593	0.0660133	0.0563717	-0.120585	-0.00612259	-0.226525	0.077055	0.0700779	-0.0322151	-0.16717	0.0900421	-0.103433	-0.0226469	3.42142	0.82698	4.13024	P05156	Complement factor I OS=Homo sapiens OX=9606 GN=CFI PE=1 SV=2
-0.0726089	-0.0703907	-0.592153	-0.483906	-0.0486517	-0.351458	0.357118	-0.0379581	-0.417488	-0.0509357	-0.0773811	-0.279464	-0.180811	-0.0279675	-0.551403	-0.108167	0.124949	0.14419	0.0900946	0.0487804	-0.175717	0.0311184	0.0239124	0.0241699	-0.0621643	0.172585	0.265115	0.0503225	3.98094	-0.830029	-4.63712	P17927	Complement receptor type 1 OS=Homo sapiens OX=9606 GN=CR1 PE=1 SV=3
-0.324739	-0.321917	-0.117381	-0.323961	-0.425727	-0.572794	0.0295305	-0.194441	-0.271416	-0.203955	-0.323013	-0.411876	-0.205288	-0.273281	-0.232605	-0.110934	0.0486183	0.0318851	-0.161452	-0.0224819	-0.0937815	0.0545731	-0.131941	-0.0747375	-0.15753	-0.0664635	-0.203103	-0.110528	2.6446	-1.50074	-3.41598	P20023	Complement receptor type 2 OS=Homo sapiens OX=9606 GN=CR2 PE=1 SV=2
0.0158405	0.225372	0.569922	0.1413	0.837459	1.19067	1.06395	-0.706398	0.0407028	-0.152088	-0.361031	0.0865011	0.233452	-0.224258	0.300697	-0.30033	-0.138159	-0.0477486	-0.187058	0.188885	-0.0229445	0.00681496	-0.0575371	0.0589199	-0.152327	-0.152651	-0.350995	-0.242856	1.4007	0.317843	2.17458	P42695	Condensin-2 complex subunit D3 OS=Homo sapiens OX=9606 GN=NCAPD3 PE=1 SV=2
-0.414452	-1.16113	-1.22966	0.77561	-0.50476	-0.237556	-0.823676	-0.0197124	-0.506008	0.0859051	-0.105036	-1.02282	-0.224348	-0.209753	0.232044	-0.273263	0.191465	0.149149	0.141187	-0.388395	0.0697699	0.141859	-0.10478	-0.0371628	0.171476	-0.935043	0.000660896	0.27321	1.93496	0.334176	2.73217	P78357	Contactin-associated protein 1 OS=Homo sapiens OX=9606 GN=CNTNAP1 PE=1 SV=1
0.305271	0.271341	0.349219	0.282007	0.382638	0.442614	0.462728	0.100651	0.168922	0.0789013	0.100113	0.357654	0.0232296	0.0671883	0.12149	-0.112346	0.425966	0.222696	0.122571	-0.409914	0.123389	0.0900402	0.155598	0.0142879	0.0706863	-0.0998669	-0.145524	0.208116	3.75428	0.578279	4.432	Q9NQ92	Coordinator of PRMT5 and differentiation stimulator OS=Homo sapiens OX=9606 GN=COPRS PE=1 SV=3
0.38941	0.00181198	1.75224	0.375372	0.478784	0.459044	0.161986	0.0163975	0.737556	0.1996	0.123188	0.406962	0.444302	-0.0470181	0.839903	0.0671415	-0.326679	0.18018	0.326383	-0.425446	0.124164	-0.496077	0.163773	0.0664158	-0.198154	-0.191299	-0.133916	-0.16207	2.45951	-0.209903	-3.2417	Q13098	COP9 signalosome complex subunit 1 OS=Homo sapiens OX=9606 GN=GPS1 PE=1 SV=4
0.705057	1.24709	-0.132245	0.0666542	0.707875	-0.171679	-0.268846	0.453094	0.496235	0.908527	0.525846	0.127469	1.12063	0.323305	-0.434692	1.30342	1.15421	0.492846	0.942689	1.02234	0.822045	1.00933	1.24741	0.375221	1.02983	1.12016	1.1942	1.40237	1.68437	-0.199263	-2.47702	Q9UNS2	COP9 signalosome complex subunit 3 OS=Homo sapiens OX=9606 GN=COPS3 PE=1 SV=3
-0.703722	-0.995468	-1.32009	-0.0117359	-0.343228	-0.833143	0.276511	-1.06626	-0.33633	0.368872	0.267092	-0.541556	-0.426462	-0.749847	-1.05836	0.279531	0.447105	-0.0549049	0.00316334	0.743307	0.190091	0.9237	0.766167	-0.0278454	0.745567	0.716686	0.835979	0.747611	3.20986	-0.196181	-3.93761	Q92905	COP9 signalosome complex subunit 5 OS=Homo sapiens OX=9606 GN=COPS5 PE=1 SV=4
-0.122187	-0.905935	-0.134974	0.250269	-0.0153322	0.302925	0.0667028	0.488293	-0.177387	0.18272	0.179323	-0.0132208	-0.289841	-0.0489655	0.12141	0.234752	0.0336647	0.00868797	0.131204	0.271986	0.166648	0.372803	0.389999	-0.0107727	0.242628	0.520418	0.211225	0.242328	1.32749	0.33198	2.09354	Q9UBW8	COP9 signalosome complex subunit 7a OS=Homo sapiens OX=9606 GN=COPS7A PE=1 SV=1
-0.0248508	-1.66552	-0.610555	-0.254702	1.17262	-0.596062	-0.350129	-1.06207	0.879154	2.04421	0.940912	0.305226	-0.34623	0.483368	-0.915535	2.35853	1.9098	1.63185	1.9545	1.69352	1.91897	2.22069	2.4553	1.30879	2.28943	2.64941	1.976	2.25963	1.46218	-0.404497	-2.24159	Q99829	Copine-1 OS=Homo sapiens OX=9606 GN=CPNE1 PE=1 SV=1
-0.819521	-1.32393	-1.45359	-0.62587	-0.484298	-0.351639	-0.272618	-0.586666	0.0215378	-0.0871201	-0.421261	-0.260156	-0.420883	-0.996567	-1.01319	-0.539924	-0.403498	0.161304	-0.259444	-0.331896	-0.382918	-0.18062	-0.165312	-0.173878	-0.536062	-0.308956	-0.28103	-0.371249	2.4187	0.218195	3.20296	Q96FN4	Copine-2 OS=Homo sapiens OX=9606 GN=CPNE2 PE=1 SV=3
1.98795	2.3235	1.99405	0.355507	1.3241	1.66421	0.594621	1.27359	0.831305	0.126337	-0.222176	0.340596	1.22885	0.832439	1.87393	0.25154	0.58391	0.378729	0.341437	-0.0364704	0.731219	-0.0748501	0.0251942	-0.0506859	-0.0927849	-0.333115	-0.350049	-0.169839	2.7539	0.503121	3.51793	Q86YQ8	Copine-8 OS=Homo sapiens OX=9606 GN=CPNE8 PE=1 SV=2
-0.675535	-1.44531	-1.94023	-1.63486	0.1221	-1.11812	-0.0643339	-0.556179	0.463402	0.908297	0.474466	-0.319419	-0.183582	-0.317989	-1.86074	1.20117	0.454567	0.631407	0.964625	0.748289	0.868194	1.18894	1.33964	0.442036	1.43096	1.50653	1.23617	1.07486	3.17828	-0.594571	-3.90877	Q9NTM9	Copper homeostasis protein cutC homolog OS=Homo sapiens OX=9606 GN=CUTC PE=1 SV=1
-0.122503	-0.659267	-0.245048	0.41699	-0.0304842	-0.094183	0.4075	-0.41847	-0.143862	0.364996	0.114096	-0.269389	-0.247786	-0.289061	-0.152481	0.20596	0.342283	-0.105051	0.16183	0.184607	0.33104	-0.0563183	0.116297	-0.00367928	0.432314	0.10272	0.269036	0.468184	4.57108	-0.953434	-5.17277	O75367	Core histone macro-H2A.1 OS=Homo sapiens OX=9606 GN=H2AFY PE=1 SV=4
1.83931	2.28598	1.78617	0.301006	0.0680723	-0.160374	-0.929944	3.05555	0.0409527	-0.739027	1.31767	1.4595	-0.301641	0.423077	4.42864	-0.166482	-0.410784	-0.12133	0.421895	-0.991518	1.24289	-0.868214	-0.816027	-0.302387	-0.328066	-0.60149	-0.176253	-0.257825	1.34806	-0.217792	-2.11645	Q86X95	Corepressor interacting with RBPJ 1 OS=Homo sapiens OX=9606 GN=CIR1 PE=1 SV=1
-1.69136	4.87721	-2.31602	-2.68815	-2.35149	-2.90896	-2.9129	-1.29863	-3.28147	-3.26695	-2.54143	-3.8044	-2.28689	-1.50486	2.85544	-3.28368	-1.81872	-4.30189	-3.00045	-3.42589	-3.37849	-5.27489	-3.43833	-3.76042	-2.96402	-3.70349	-3.17539	-3.30986	6.24993	-2.00696	-6.7449	P31146	Coronin-1A OS=Homo sapiens OX=9606 GN=CORO1A PE=1 SV=4
0.386469	3.69009	0.710876	0.70545	0.411202	0.060791	-0.602952	-0.0609703	-0.712595	-1.30608	-0.886269	-0.718709	-0.900448	0.198368	2.60643	-0.549739	0.0774307	-1.43945	-0.868068	-2.16311	-0.401736	-3.44201	-1.11364	-1.60489	-0.204906	-1.48243	-0.929265	-0.518933	1.44431	-0.300257	-2.2222	Q9BR76	Coronin-1B OS=Homo sapiens OX=9606 GN=CORO1B PE=1 SV=1
-0.00291824	0.0622597	-0.00911426	0.342703	0.26809	0.206419	0.121608	-0.04566	-0.133776	0.239016	0.0169353	0.0573034	-0.280733	0.183088	0.164007	0.187127	0.451294	0.312204	0.382472	0.147984	0.207227	0.167416	0.231327	0.189054	0.376213	0.208782	0.317409	0.344689	3.35653	0.981893	4.07125	P08185	Corticosteroid-binding globulin OS=Homo sapiens OX=9606 GN=SERPINA6 PE=1 SV=1
-0.303514	-0.650755	-0.891433	0.129263	-0.264407	-0.246386	-0.226907	0.0264626	-0.0232754	0.146187	0.00281715	-0.0557623	0.0548248	-0.286036	-0.579294	0.0399179	0.0712757	-0.00940132	-0.0349226	0.047102	-0.00804615	0.0298386	0.181501	0.00600815	0.336143	0.127705	0.0389147	0.19312	5.23289	-1.52843	-5.78118	Q9P1F3	Costars family protein ABRACL OS=Homo sapiens OX=9606 GN=ABRACL PE=1 SV=1
-0.0336227	0.317671	-0.111382	-0.462385	1.06493	0.773952	0.73169	0.0380211	-0.46426	-0.445814	0.0295887	-0.252618	-0.047966	-0.171078	0.42174	-0.0414686	-0.464767	-0.245289	0.142924	-0.407988	-0.725244	-0.450609	-0.118896	-0.177399	-0.767839	-0.357098	-0.227363	-0.792571	1.77161	-0.268392	-2.56695	Q8WUF8	Cotranscriptional regulator FAM172A OS=Homo sapiens OX=9606 GN=FAM172A PE=2 SV=1
-0.330059	-0.280821	0.229198	1.00533	0.417201	0.182383	0.306853	-0.708643	-0.333006	0.221949	0.224588	0.124141	-0.353107	-0.403511	0.00401306	0.516131	0.300529	0.181183	0.370622	0.620831	0.420306	0.364527	0.508568	-0.353786	0.747322	0.394987	0.580764	0.666699	2.03921	1.06914	2.83573	P02741	C-reactive protein OS=Homo sapiens OX=9606 GN=CRP PE=1 SV=1
-0.211678	-0.276598	-0.333161	-0.0869999	0.125314	0.11425	0.173305	-0.312592	-0.150444	0.255096	-0.171413	-0.0726519	-0.187607	-0.360472	-0.364	0.196982	0.414598	0.163229	0.476953	0.275255	0.0330744	0.268633	0.379791	0.218884	0.111408	0.487602	0.27863	0.268662	1.52544	1.49074	2.30965	P06732	Creatine kinase M-type OS=Homo sapiens OX=9606 GN=CKM PE=1 SV=2
0.364393	-0.161064	-0.0603476	0.175737	0.081151	0.287344	0.332543	0.329945	0.195538	-0.104204	0.151794	0.226058	0.4825	0.706198	-0.266096	-0.325021	0.382156	-0.139765	-0.121133	-0.0828476	0.157874	-0.282909	-0.0388527	0.26548	-0.154991	-0.20351	-0.0051527	-0.0352297	2.2533	1.32924	3.04456	P17540	Creatine kinase S-type, mitochondrial OS=Homo sapiens OX=9606 GN=CKMT2 PE=1 SV=2
-1.18567	-1.27448	-2.00227	-1.64667	-1.26334	-1.1318	-1.26111	-0.84519	-0.930109	-1.41172	-0.575916	0.0523233	0.180256	-0.918112	-0.080471	-1.33312	-1.94891	-0.946083	-1.23108	-1.73125	-1.80295	-1.18162	-1.53852	-1.407	-1.95034	-1.45769	-1.25969	-2.20434	2.89261	-0.212052	-3.64646	Q92793	CREB-binding protein OS=Homo sapiens OX=9606 GN=CREBBP PE=1 SV=3
1.90142	1.07169	-0.337977	0.249365	0.239366	1.57476	-0.272059	0.75898	1.03046	-0.403795	0.970882	1.11879	1.27658	2.31257	0.62504	-0.603656	0.294941	0.210083	0.00895023	-0.228159	0.382125	-0.517714	-0.456469	-0.261602	-0.588272	-0.776829	-0.368751	-0.353105	2.49957	-0.308523	-3.27961	Q9BZJ0	Crooked neck-like protein 1 OS=Homo sapiens OX=9606 GN=CRNKL1 PE=1 SV=4
2.13443	0.322687	0.952081	1.32971	0.0377951	0.382057	0.12692	-0.188339	0.580486	0.259733	0.0208263	0.464669	0.58428	0.915615	0.921818	-0.0557528	0.180874	0.511242	-0.061307	-0.127625	0.527471	0.194454	0.223143	0.110756	0.0663853	-0.0645065	-0.580541	-0.156156	1.97274	0.441987	2.76986	Q5T3F8	CSC1-like protein 2 OS=Homo sapiens OX=9606 GN=TMEM63B PE=1 SV=1
-0.0591698	-0.209763	-0.103028	-0.431572	0.0191851	-0.256123	-0.153285	-0.227396	0.0461483	-0.00393105	0.0633392	0.03374	0.353098	-0.0721664	-0.15407	0.0933828	0.0790062	0.191019	0.128245	0.0567837	0.103225	0.313808	0.241266	0.0380058	0.0525532	0.0475006	0.0557184	0.162923	1.55539	-0.331766	-2.34157	Q05D32	CTD small phosphatase-like protein 2 OS=Homo sapiens OX=9606 GN=CTDSPL2 PE=1 SV=2
-0.304209	-0.379622	-0.233029	-0.321604	-0.109294	-0.252106	-0.174182	-0.219315	-0.43659	-0.00493431	-0.0157776	-0.236369	-0.194216	-0.205868	-0.319519	0.134643	0.092556	-0.0603123	0.0429831	0.0967426	0.0291948	-0.0927849	0.143049	-0.169733	0.174442	0.220421	0.253541	0.256654	4.92957	-0.36681	-5.50095	Q13363	C-terminal-binding protein 1 OS=Homo sapiens OX=9606 GN=CTBP1 PE=1 SV=2
-0.312078	-0.22448	-0.0820494	-0.212271	-0.438508	-0.504473	-0.263494	-0.544474	-0.358191	-0.250345	-0.163008	-0.183173	-0.411093	-0.41522	-0.278948	-0.198167	-0.170227	0.531212	-0.193877	-0.163546	-0.137692	-0.196838	-0.0767231	-0.279758	-0.00517082	-0.0859756	-0.0802088	0.0290937	1.48839	0.175254	2.2699	Q9P2B4	CTTNBP2 N-terminal-like protein OS=Homo sapiens OX=9606 GN=CTTNBP2NL PE=1 SV=2
-0.68462	-1.02254	-0.606059	-0.620426	-0.60782	-0.780622	-0.0982656	-0.641827	-0.387383	0.176764	-0.25915	-0.355494	-0.178646	-0.333984	-0.725212	0.123334	-0.00209045	-0.0561237	-0.0911207	-0.140902	-0.220511	-0.0698452	0.0214176	-0.312775	-0.188267	0.165615	0.00731182	-0.0293989	1.53272	0.399411	2.31743	Q9Y240	C-type lectin domain family 11 member A OS=Homo sapiens OX=9606 GN=CLEC11A PE=1 SV=1
0.307186	1.67437	0.392486	0.1138	0.100364	0.2356	0.122958	-0.17654	0.382221	0.0878906	-0.32185	0.171618	0.200033	-0.0474911	0.838356	-0.0866556	0.371696	-0.0482082	-0.319087	-0.00902939	0.169122	-0.079649	0.327503	-0.00605202	-0.112837	-0.0147858	-0.347816	-0.159377	3.27043	0.903133	3.99286	Q9UBG0	C-type mannose receptor 2 OS=Homo sapiens OX=9606 GN=MRC2 PE=1 SV=2
-0.212267	-0.664064	-0.733335	-0.190296	0.0167742	-0.44331	-0.34455	0.248083	0.20763	0.550718	0.213474	0.0323629	0.0886421	0.164389	-0.87821	0.616885	0.603428	0.210058	0.221631	0.305567	0.342206	0.485004	0.632202	0.194668	0.636576	0.604734	0.58093	0.787488	1.86225	0.580437	2.6591	Q9NWM3	CUE domain-containing protein 1 OS=Homo sapiens OX=9606 GN=CUEDC1 PE=1 SV=1
-0.0424633	0.0829411	1.9463	0.204107	0.778453	-0.195688	-0.244687	0.195816	-0.5445	-0.165956	0.577387	-0.714463	-0.470459	0.79563	0.773108	1.19161	2.0037	-0.181849	0.313695	1.67245	1.57102	1.0809	1.46177	0.707191	2.16726	0.724142	1.05122	0.45609	3.58752	-0.21145	-4.28096	Q13617	Cullin-2 OS=Homo sapiens OX=9606 GN=CUL2 PE=1 SV=2
0.200026	0.0998039	-0.179395	-0.283436	0.172219	0.278671	0.550139	-0.179569	0.048317	0.173779	0.0923882	0.102765	-0.221498	0.0061779	-0.416464	0.387298	0.643444	0.150839	0.153268	0.299133	0.59736	0.626633	0.272728	0.0268955	0.532192	0.204521	0.333552	0.433604	5.55915	-0.310525	-6.08589	Q13618	Cullin-3 OS=Homo sapiens OX=9606 GN=CUL3 PE=1 SV=2
0.329878	0.345514	-0.116841	0.180294	0.0885668	-0.297478	-0.120465	0.195915	-0.0742893	0.222855	-0.00656319	-0.127608	-0.160818	0.0188999	-0.148172	0.321239	0.50543	0.157833	0.128863	0.287331	0.211339	0.61146	0.219351	0.367287	0.394604	0.381342	0.323295	0.319623	2.32096	-0.210549	-3.10964	Q93034	Cullin-5 OS=Homo sapiens OX=9606 GN=CUL5 PE=1 SV=4
-0.147343	-0.421286	-0.517119	0.163822	-0.0835733	-0.0344448	-0.16174	0.603287	0.0198126	0.561965	-0.0324955	0.318881	0.517132	0.120419	-0.388367	0.479053	0.606649	0.543626	0.359166	0.441385	0.513595	0.012104	0.475151	0.394495	0.872885	0.668871	0.249709	0.813441	3.96341	-0.432855	-4.62127	Q86VP6	Cullin-associated NEDD8-dissociated protein 1 OS=Homo sapiens OX=9606 GN=CAND1 PE=1 SV=2
-0.228825	-0.67647	-0.559072	-0.100931	0.00488377	0.0543041	-0.0560579	-0.170897	-0.198837	0.228077	0.081192	-0.140729	0.110821	0.587929	-0.909575	0.125743	0.53907	-0.00292015	0.0935278	0.18644	0.0727091	0.0851536	0.376102	0.32897	0.361652	0.551512	0.325551	0.271207	1.38404	0.320434	2.15626	O75155	Cullin-associated NEDD8-dissociated protein 2 OS=Homo sapiens OX=9606 GN=CAND2 PE=1 SV=3
0.155684	0.189034	0.0317678	0.111265	0.517196	0.463106	0.167979	-0.043438	0.356764	0.295698	0.401165	0.472091	0.427702	0.0939236	-0.294306	0.481532	0.370108	0.129223	0.249639	0.271927	0.574119	0.400679	0.538176	0.176798	0.859224	0.454355	0.331033	0.870549	4.49254	-0.614967	-5.10123	Q69YN2	CWF19-like protein 1 OS=Homo sapiens OX=9606 GN=CWF19L1 PE=1 SV=2
0.256283	-0.242918	0.521049	-0.363527	-0.039813	0.0081768	-0.513938	0.062645	0.405552	0.266272	0.145187	0.378655	0.131647	0.253139	0.370756	0.0505266	0.717487	0.552576	0.490943	0.588943	0.678424	0.733515	0.483259	0.285854	0.682936	0.156649	0.533107	0.629939	2.70247	-0.925439	-3.47004	O43927	C-X-C motif chemokine 13 OS=Homo sapiens OX=9606 GN=CXCL13 PE=1 SV=1
-0.302305	-0.39901	-0.293817	0.0548496	-0.144271	-0.18239	-0.0830851	0.363041	-0.270405	-0.0291748	-0.101336	0.00568104	-0.424387	-0.324427	-0.33148	0.0445414	-0.0243835	-0.102068	0.00324917	0.0701275	-0.0740728	0.0372372	0.00610161	-0.0343437	0.24086	0.113888	0.108893	0.135051	2.03331	-0.242533	-2.82991	Q9NWV4	CXXC motif containing zinc binding protein OS=Homo sapiens OX=9606 GN=CZIB PE=1 SV=1
-0.213648	0.0333996	-0.233914	-0.0569172	-0.0414972	0.0514641	-0.00840473	-0.0985718	-0.0282974	-0.164169	-0.23361	0.231954	0.124842	-0.441298	-0.309067	-0.468745	-0.691046	0.0328636	-0.217566	-0.294182	-0.488654	-0.113579	-0.324896	-0.203602	-0.555641	-0.241112	-0.294971	-0.520707	2.64796	-0.245429	-3.41912	Q9P0U4	CXXC-type zinc finger protein 1 OS=Homo sapiens OX=9606 GN=CXXC1 PE=1 SV=2
-0.105801	0.65781	-2.04546	-0.0686417	-0.470071	-0.714407	-0.0387793	0.0482121	-0.0967197	0.28615	-0.187529	-0.298478	0.252684	0.4718	-1.22608	0.164132	-0.162104	0.157059	0.0776587	0.0288219	0.0460386	-0.197338	0.24719	0.227495	0.38356	0.320196	0.310451	0.282939	3.34098	-0.550123	-4.05711	P18846	Cyclic AMP-dependent transcription factor ATF-1 OS=Homo sapiens OX=9606 GN=ATF1 PE=1 SV=2
0.163979	0.647932	-0.182015	0.601252	0.749219	0.12034	-0.0320539	0.371529	0.234753	0.597198	0.239353	-0.0902872	-0.212385	0.392315	-0.313171	1.12459	1.36864	0.779633	1.10557	0.731476	0.690387	0.883696	0.6171	0.136486	1.26542	0.943314	0.753444	1.30931	4.20404	-0.430147	-4.83919	P15336	Cyclic AMP-dependent transcription factor ATF-2 OS=Homo sapiens OX=9606 GN=ATF2 PE=1 SV=4
0.0813065	-0.0235367	-0.0236578	-0.169161	-0.131362	-0.116621	0.0849562	-0.113867	0.135687	0.249847	0.055994	-0.0185232	-0.0395794	0.000535965	-0.201429	0.407044	0.285398	0.124897	0.30548	0.273403	0.360621	0.383057	0.31982	0.453117	0.41433	0.314648	0.259795	0.5797	1.57424	-0.193132	-2.36157	P16220	Cyclic AMP-responsive element-binding protein 1 OS=Homo sapiens OX=9606 GN=CREB1 PE=1 SV=2
-0.686163	-1.01024	-1.13791	-0.446474	-0.501903	-0.445419	-0.447673	-0.0292206	-0.354885	0.175095	-0.243427	-0.366576	-0.304617	-0.609026	-0.972185	-0.260152	-0.527521	-0.354959	-0.234363	-0.326815	-0.39087	-0.111885	-0.23609	0.318398	-0.300323	-0.177414	-0.261811	-0.195727	3.55294	-0.446841	-4.24961	Q8N884	Cyclic GMP-AMP synthase OS=Homo sapiens OX=9606 GN=CGAS PE=1 SV=2
-0.0158463	0.274658	-0.560393	0.00663567	-0.0652227	-0.200813	-0.282683	0.385086	-0.0990734	0.260418	-0.0562229	0.308631	0.207676	-0.138578	-0.818859	0.114697	0.107515	0.0781765	0.0402327	0.103565	0.0902529	0.271999	0.339903	0.191629	0.365103	0.313499	0.221749	0.404141	1.89915	-0.197316	-2.69628	Q9NYV4	Cyclin-dependent kinase 12 OS=Homo sapiens OX=9606 GN=CDK12 PE=1 SV=2
0.0215359	-0.796345	-0.125366	0.145124	-0.357944	0.107019	-0.121249	-0.235476	0.330097	-0.0301056	-0.0217152	0.233478	0.0201435	-0.302608	-0.068306	0.286655	-0.279108	0.591747	0.202861	0.290844	0.210539	0.192795	0.188723	0.318682	0.194204	0.207125	0.425313	0.401172	3.10796	0.260069	3.84444	Q00536	Cyclin-dependent kinase 16 OS=Homo sapiens OX=9606 GN=CDK16 PE=1 SV=1
0.553871	0.783844	0.884046	0.321836	0.356385	0.657923	0.191943	0.50523	1.01447	-0.0483131	0.342226	0.093154	0.45499	0.617336	0.691015	-0.160148	0.173141	0.0583267	0.372287	-0.398396	-0.0228014	0.148691	-0.168182	-0.111437	-0.0737	-0.316605	0.379495	-0.0314989	1.55016	-0.435962	-2.33601	O14519	Cyclin-dependent kinase 2-associated protein 1 OS=Homo sapiens OX=9606 GN=CDK2AP1 PE=1 SV=1
-2.18577	-1.99694	-2.31831	-2.52273	-1.97183	-1.9259	-2.13159	-1.77934	-0.812403	-1.08308	-0.593706	-0.400605	-1.83039	-1.50727	-2.74055	-1.04541	-1.65329	-1.59427	-0.904922	-1.14975	-1.73872	-0.32848	-0.998501	-1.49417	-1.52888	0.394878	-0.953067	-1.55067	4.05283	-0.595901	-4.70221	P46527	Cyclin-dependent kinase inhibitor 1B OS=Homo sapiens OX=9606 GN=CDKN1B PE=1 SV=1
0.34395	0.590494	0.114106	1.34266	0.399621	0.473145	0.0032301	0.105579	0.667873	0.897818	1.41414	0.601504	0.909973	2.29439	1.1945	1.56921	1.66694	0.47625	0.801604	0.605225	2.30639	0.998909	0.784243	0.511055	1.1297	1.39716	0.996448	1.27081	7.00068	-0.339029	-7.48734	O14976	Cyclin-G-associated kinase OS=Homo sapiens OX=9606 GN=GAK PE=1 SV=2
-0.0770779	5.59682	0.278703	-1.53745	-0.826449	-0.734165	-0.718825	-0.470348	-1.32341	-2.12368	-1.39222	-1.92658	-1.4194	0.357418	2.87041	-3.56511	-0.588661	-2.55809	-1.29085	-1.75129	-2.11395	-3.73759	-2.29669	-2.11182	-2.057	-2.66704	-1.48483	-2.6904	1.33451	-0.235718	-2.10137	P51946	Cyclin-H OS=Homo sapiens OX=9606 GN=CCNH PE=1 SV=1
-0.703981	-0.915295	-0.548732	-0.525299	-0.393815	-0.65642	-0.721572	0.596903	-0.175825	-0.111412	-0.138905	-0.330009	-0.318478	-0.51593	-0.512726	-0.0572309	-0.452702	0.852558	-0.0123911	-0.0720501	-0.120358	0.123621	0.111483	-0.0351143	0.0300789	0.136629	0.258824	0.0375948	1.89441	-0.221345	-2.69151	Q9UK58	Cyclin-L1 OS=Homo sapiens OX=9606 GN=CCNL1 PE=1 SV=1
0.761486	0.892998	1.32916	0.988075	1.79772	1.9159	2.10881	-0.0882473	0.0347061	0.0892467	0.783298	-0.277289	0.217527	-0.161577	0.394655	0.322341	0.240673	-0.292356	0.302434	-0.152882	0.549632	-0.382528	0.0281372	-0.0597916	0.430674	0.0210381	0.477799	0.0363703	2.68001	-0.345098	-3.44908	Q8N7R7	Cyclin-Y-like protein 1 OS=Homo sapiens OX=9606 GN=CCNYL1 PE=1 SV=2
-0.711727	-0.90069	-1.34273	0.0606022	-0.130189	-0.277742	-0.294072	-0.171696	-1.40435	-0.0961418	-0.00846672	-0.557611	-0.66872	-0.565948	-1.0018	-0.0865736	0.108435	-0.71368	0.309491	-0.513744	-0.229667	0.0904579	-0.298864	-0.279902	-0.0625629	-0.219305	0.4875	0.00693989	3.88776	0.520936	4.5528	P01034	Cystatin-C OS=Homo sapiens OX=9606 GN=CST3 PE=1 SV=1
1.03	0.897854	1.28682	0.332762	0.689879	0.819344	-0.135526	0.287104	0.94211	-0.568579	-0.556683	0.667493	0.118189	1.10504	1.80395	-0.0703745	0.207588	-0.345154	-0.281096	0.10866	-0.0474157	-0.645063	-0.875069	-1.07623	0.00664902	-0.352633	-0.785464	0.391877	1.38007	-0.55187	-2.15188	O76096	Cystatin-F OS=Homo sapiens OX=9606 GN=CST7 PE=1 SV=1
1.76178	1.24763	1.55007	0.41955	0.243937	0.580116	0.0760202	3.33461	1.01521	0.251698	0.357468	1.60152	0.329939	1.20403	1.01058	0.466956	0.385918	0.329636	0.0453081	0.177389	0.893077	NaN	0.177851	-0.0187607	0.152456	-0.360344	-0.0424528	0.098031	2.02342	-0.532706	-2.82013	Q16527	Cysteine and glycine-rich protein 2 OS=Homo sapiens OX=9606 GN=CSRP2 PE=1 SV=3
0.635962	0.776342	0.331401	-0.689405	0.0305986	-0.129812	-0.544902	-0.17857	0.469519	0.0243645	0.296701	0.756646	-0.178946	1.18819	1.55049	-0.977574	0.199102	-0.147732	-0.244973	-0.331999	-0.402602	-0.700523	0.0486507	-0.459959	-0.353781	-0.428982	-0.290374	0.185464	2.29271	1.82258	3.08252	P50461	Cysteine and glycine-rich protein 3 OS=Homo sapiens OX=9606 GN=CSRP3 PE=1 SV=1
0.197416	0.0157471	-0.729817	-0.601196	-0.157289	-0.210529	-0.497703	-0.296064	0.139494	0.396194	0.152861	0.162459	-0.562628	-0.0185089	-0.743172	0.471934	0.725653	0.113953	0.3455	0.456429	0.391904	0.787041	0.717611	-0.00847053	0.25823	0.462656	0.481559	0.511491	2.68679	-0.508931	-3.45541	Q9UHD1	Cysteine and histidine-rich domain-containing protein 1 OS=Homo sapiens OX=9606 GN=CHORDC1 PE=1 SV=2
0.595327	-0.579411	-0.738437	-0.519926	-0.506709	-0.237574	-0.874532	-0.615158	0.657356	0.327137	0.485987	0.0987844	-0.546423	0.627804	-0.554419	0.255269	0.810915	0.190411	0.946265	0.21158	0.117496	0.470224	0.722536	-0.159616	0.409765	0.167955	0.528224	0.885396	2.52799	0.87053	3.30645	Q9Y600	Cysteine sulfinic acid decarboxylase OS=Homo sapiens OX=9606 GN=CSAD PE=1 SV=2
0.488249	-0.384396	-1.05629	-0.75017	-0.643762	-0.676645	-1.20375	-0.201839	0.977688	0.444561	0.356308	0.674191	-0.0142975	0.683466	-0.473888	0.482854	0.446955	0.326368	0.644979	0.156023	0.53044	0.536268	0.732662	-0.105904	0.758205	0.142725	0.31811	1.34093	1.74946	-0.430937	-2.54424	Q9P021	Cysteine-rich PDZ-binding protein OS=Homo sapiens OX=9606 GN=CRIPT PE=1 SV=1
1.3711	1.21913	1.88011	2.22394	1.60116	2.32554	1.97887	0.255907	1.07118	0.43787	0.563927	0.495692	0.395645	0.580986	0.661144	0.850352	1.01877	0.567482	0.311166	0.187159	1.29283	0.544304	0.51156	0.353838	1.35332	0.431921	0.382646	0.64852	3.11044	0.836794	3.84671	P54108	Cysteine-rich secretory protein 3 OS=Homo sapiens OX=9606 GN=CRISP3 PE=1 SV=1
-0.4624	0.362906	0.652198	0.548346	0.828294	0.360601	0.253421	-0.261972	-0.238035	0.073431	0.0171947	-0.318677	-0.890303	-0.548559	0.256748	-0.0956984	-0.150406	-0.406155	0.00117397	-0.549431	-0.0406542	-0.062809	-0.295839	-0.232849	0.0835648	0.0612621	-0.0570612	-0.113685	2.08248	0.800506	2.88954	Q9H0B8	Cysteine-rich secretory protein LCCL domain-containing 2 OS=Homo sapiens OX=9606 GN=CRISPLD2 PE=2 SV=1
-0.0330086	-0.157211	-0.152164	-0.282686	-0.0699091	-0.139368	1.0912	-0.306587	0.303438	0.0949535	-0.469534	0.361548	-0.394922	-0.12178	-0.233736	-0.341741	-0.339001	-0.249809	-0.357657	0.258129	-0.394248	-0.0614433	0.104664	-0.155476	-0.344141	0.00295448	-0.600135	-0.646388	2.22175	0.51561	3.01408	P32320	Cytidine deaminase OS=Homo sapiens OX=9606 GN=CDA PE=1 SV=2
-0.206974	0.130867	-0.927232	-0.146872	-0.371848	-0.321169	0.168132	-0.26296	-0.222338	0.223143	-0.203316	-0.310906	-0.773981	-0.389143	-0.569742	0.0237284	0.0208645	-0.118362	-0.096736	-0.156998	0.0658846	0.400085	0.125277	0.0630207	0.261431	0.0610695	0.0747042	0.296332	4.30954	-0.564016	-4.93489	Q9BQA9	Cytochrome b-245 chaperone 1 OS=Homo sapiens OX=9606 GN=CYBC1 PE=1 SV=1
-0.322109	0.103203	-1.13892	0.0797176	-0.389905	-0.218401	0.195399	-0.174244	-0.254974	0.238852	-0.234276	0.0329523	-1.01079	-0.169062	-0.441307	0.0331182	0.0417652	-0.117197	-0.0157118	-0.245979	0.0388269	0.40033	0.00300789	0.0607166	0.395508	0.137405	0.108384	0.559869	1.96797	-0.519514	-2.76511	P04839	Cytochrome b-245 heavy chain OS=Homo sapiens OX=9606 GN=CYBB PE=1 SV=2
-0.320951	-0.559742	-0.215455	0.30055	-0.147693	-0.35383	0.399041	-0.246664	0.0099659	0.432701	0.246185	0.0296011	-0.133368	-0.25177	-0.332644	0.475516	-0.176901	0.486225	0.602969	0.139788	0.41438	-0.206411	0.370682	0.424429	0.546429	0.502064	0.355721	0.355498	1.85403	-0.594495	-2.6508	P13498	Cytochrome b-245 light chain OS=Homo sapiens OX=9606 GN=CYBA PE=1 SV=3
-1.43126	-2.50096	-0.677335	-0.0312843	-0.5463	-0.725096	0.227759	-1.60752	-0.883343	0.248055	-0.0505333	-0.889884	-1.56063	-0.325529	-0.348227	0.211467	-0.3717	-0.278051	-0.0195761	-0.188377	-0.155498	0.93228	0.0229931	-0.473118	0.0700207	0.0401173	0.222495	0.268935	2.14609	0.789031	2.94058	P00167	Cytochrome b5 OS=Homo sapiens OX=9606 GN=CYB5A PE=1 SV=2
-0.753614	-1.0335	-1.47106	-0.300806	-0.630378	-0.825472	-0.439595	-0.293936	-0.283918	-0.212648	-0.0296803	-0.0814543	-0.609617	-0.69792	-0.613184	0.293599	-0.112204	-0.0619087	-0.093276	-0.303532	-0.0157251	0.558922	-0.122675	0.765783	0.212681	0.133148	0.27596	0.228753	1.67577	0.301288	2.46809	P47985	Cytochrome b-c1 complex subunit Rieske, mitochondrial OS=Homo sapiens OX=9606 GN=UQCRFS1 PE=1 SV=2
-0.400097	-0.0665894	0.774537	0.0809746	-0.895854	-1.16033	-0.555417	-0.519491	-0.533209	0.00172043	-0.499319	-0.616881	-1.2177	-0.396389	0.0690155	0.0778303	-0.182682	-0.261898	-0.120387	-0.24592	0.278207	0.48728	-0.0676765	-0.117779	0.344252	0.00528717	-0.0179758	0.269368	1.38304	0.292626	2.15515	Q8N8Q8	Cytochrome c oxidase assembly protein COX18, mitochondrial OS=Homo sapiens OX=9606 GN=COX18 PE=1 SV=1
-0.635033	-0.140303	-2.04971	-0.0988197	-0.212764	-0.145382	0.329095	-0.748482	-0.823887	0.152802	-0.368464	-0.447032	-1.0764	-1.19927	-0.759468	0.00467205	-0.29611	-0.226564	-0.121291	-0.151243	-0.0159998	0.689871	-0.0675774	0.0682392	0.179726	0.0120468	0.155559	0.239869	1.79089	-0.2521	-2.58666	P13073	Cytochrome c oxidase subunit 4 isoform 1, mitochondrial OS=Homo sapiens OX=9606 GN=COX4I1 PE=1 SV=1
1.89573	1.65309	0.619458	0.108574	0.19415	0.9981	-0.534154	1.4566	1.54015	0.557274	0.405195	0.884017	0.643581	1.26049	0.887241	0.24104	0.607828	0.570406	0.394816	0.804405	1.63367	0.249559	0.300524	0.224995	0.297291	-0.428179	-0.0557928	-0.32685	1.47005	-0.263734	-2.25011	P10606	Cytochrome c oxidase subunit 5B, mitochondrial OS=Homo sapiens OX=9606 GN=COX5B PE=1 SV=2
-0.0147743	-0.186558	-0.607375	-0.314302	-0.0539904	-0.255386	-0.312514	-0.212725	0.201473	0.304781	0.0788803	0.0542459	-0.119762	0.136791	-0.602455	0.364638	0.505373	0.493612	0.394811	0.247559	0.344621	0.29829	0.454321	0.178049	0.300129	0.205683	0.36612	0.3968	2.5064	-0.36747	-3.28607	P12074	Cytochrome c oxidase subunit 6A1, mitochondrial OS=Homo sapiens OX=9606 GN=COX6A1 PE=1 SV=4
0.772158	1.44098	0.546638	-0.629154	-0.0406275	-0.149565	-0.442056	0.808176	0.522682	-0.0201836	0.299831	0.555827	-0.14945	1.55184	1.43568	-0.250493	-0.421234	-0.0605125	-0.257142	-0.862101	-0.410378	-2.06205	-0.146463	-0.112535	-0.435865	-0.075407	-0.265553	0.214772	2.50832	-0.787883	-3.28788	P14406	Cytochrome c oxidase subunit 7A2, mitochondrial OS=Homo sapiens OX=9606 GN=COX7A2 PE=1 SV=1
-0.00746345	-0.147961	1.92148	-0.0402279	0.368175	-0.186478	-0.438916	-0.277464	0.634304	0.619911	0.299309	0.0403986	-0.0956078	0.280977	0.719501	0.709022	0.772387	0.0870132	0.462623	0.56765	0.545691	0.830391	0.988186	0.0947247	1.14617	1.00826	0.695739	0.944884	4.16148	-0.678238	-4.80062	O14548	Cytochrome c oxidase subunit 7A-related protein, mitochondrial OS=Homo sapiens OX=9606 GN=COX7A2L PE=1 SV=2
0.113092	-0.170021	0.476333	-0.124884	0.63787	-0.108822	-0.143712	-0.17531	0.351151	0.795942	0.537949	0.166968	-0.0381889	0.258671	0.153444	1.32433	1.09606	0.650745	0.920199	0.622128	1.23414	1.21988	1.12833	0.415867	1.67745	1.23686	1.11227	1.75731	1.79943	-0.389657	-2.59537	P24311	Cytochrome c oxidase subunit 7B, mitochondrial OS=Homo sapiens OX=9606 GN=COX7B PE=1 SV=2
0.157061	-0.104084	-0.959315	-1.54417	-0.173083	-0.00759411	-0.382786	-0.258047	-0.906559	-1.27746	-0.16235	-0.981183	0.25699	0.701176	-1.21606	-1.88303	-0.517931	-1.39579	-0.295621	-1.15565	-1.64375	-1.60364	-1.143	-1.63954	-2.01871	-0.958097	-0.588336	-2.04442	1.66996	-0.44217	-2.46204	O00483	Cytochrome c oxidase subunit NDUFA4 OS=Homo sapiens OX=9606 GN=NDUFA4 PE=1 SV=1
0.79566	0.870247	0.0669889	1.08993	1.02461	1.78621	0.839036	0.5933	0.534313	0.4226	0.320324	0.147054	0.0956326	0.785194	-0.792576	0.204553	0.803238	0.690475	0.595798	0.16951	0.86653	0.22883	-0.193464	0.180849	0.644218	0.358906	0.203361	0.465669	1.35126	0.525667	2.12001	Q16678	Cytochrome P450 1B1 OS=Homo sapiens OX=9606 GN=CYP1B1 PE=1 SV=2
-0.683573	-0.767029	-0.784253	-0.648153	-0.588752	-0.756407	-0.465283	-0.523901	-0.339155	-0.00835419	-0.202276	-0.423978	-0.150736	-0.455744	-0.746225	-0.0846491	-0.197008	-0.162003	0.00568104	0.149685	-0.177476	0.145121	-0.0347462	0.0608559	-0.0930309	-0.136131	-0.0483007	-0.103078	5.76089	-0.460004	-6.27627	Q6UW02	Cytochrome P450 20A1 OS=Homo sapiens OX=9606 GN=CYP20A1 PE=1 SV=1
0.770367	-0.153543	0.292418	1.31457	-0.106509	-0.0819817	0.209147	0.32818	-0.0645218	-0.0195465	-0.233824	-0.217879	-0.106983	-0.184761	0.320454	0.193826	-0.10598	-0.146801	-0.0866823	-0.304239	-0.242904	-0.469002	-0.40374	0.254566	-0.528105	0.0977516	-0.526914	-0.475831	2.55476	0.781323	3.33166	Q08477	Cytochrome P450 4F3 OS=Homo sapiens OX=9606 GN=CYP4F3 PE=1 SV=2
-0.41144	-0.749231	-0.65031	-0.678249	-0.474324	-0.518675	-0.688783	-0.630045	0.215628	-0.0952034	-0.119753	-0.12412	-0.110506	-0.28046	-0.591549	-0.119351	-0.269045	-0.0196228	-0.0855684	-0.0556583	-0.232854	0.276161	-0.218512	-0.0803852	-0.621214	-0.306313	-0.389033	-0.281978	1.6796	-0.476789	-2.47207	Q15438	Cytohesin-1 OS=Homo sapiens OX=9606 GN=CYTH1 PE=1 SV=1
-0.0853577	-0.883255	0.898404	0.442972	0.607491	0.402479	-0.0785666	-0.177824	0.0524368	0.272141	0.309542	0.0219793	-0.0441456	-0.198874	0.441757	0.635388	0.409876	0.0886288	0.481366	0.0166111	0.659862	0.34943	0.197779	0.111372	0.659317	0.42309	0.532338	0.65614	5.88288	-0.910262	-6.39218	Q8IUI8	Cytokine receptor-like factor 3 OS=Homo sapiens OX=9606 GN=CRLF3 PE=1 SV=2
0.281689	1.54243	-0.351117	-0.0304108	0.0262442	-0.0324974	-0.0339327	0.683134	0.689541	-0.26639	-0.0316429	-0.104009	0.141817	-0.0603256	-0.200993	-0.131986	-0.110699	0.0225811	-0.0691957	-0.230921	-0.26596	-0.00922584	-0.532179	-0.106844	-0.297537	-0.220898	-0.271483	-0.254951	2.74212	0.768434	3.50697	Q9NRR1	Cytokine-like protein 1 OS=Homo sapiens OX=9606 GN=CYTL1 PE=1 SV=1
-0.439533	-0.753502	-0.489238	-0.28631	-0.347302	-0.241409	-0.0532637	-0.237339	-0.376347	-0.080471	-0.216452	-0.169494	-0.147829	-0.384958	-0.359871	-0.191537	-0.303726	0.00490189	-0.176681	-0.150078	-0.165181	-0.0838375	-0.0188045	0.0266323	-0.109413	0.053915	-0.188087	-0.0186357	1.44265	0.416393	2.2204	P21399	Cytoplasmic aconitate hydratase OS=Homo sapiens OX=9606 GN=ACO1 PE=1 SV=3
-0.176825	-0.496693	-1.3683	-0.522432	-0.413075	-0.202856	0.445668	-0.174789	-0.131477	0.577517	-0.0878048	-0.310374	-0.677471	-0.421879	-1.07379	0.580361	0.221525	0.350256	0.861253	0.367542	0.460439	1.06681	0.72541	0.547787	-0.119963	-0.163523	0.190019	0.262509	6.03067	-0.481585	-6.53346	Q9Y6G9	Cytoplasmic dynein 1 light intermediate chain 1 OS=Homo sapiens OX=9606 GN=DYNC1LI1 PE=1 SV=3
1.00393	1.64483	2.5504	2.93698	2.82745	2.70239	2.77747	0.322721	0.33185	-0.187775	0.0882454	-0.0475321	1.7685	0.341904	1.44209	-0.0080595	-0.125977	-0.138445	0.0953989	0.197996	0.578429	-0.809713	-0.031023	0.627169	2.13359	-0.0222073	-0.124419	0.0263548	1.81854	0.51452	2.61481	Q8NCM8	Cytoplasmic dynein 2 heavy chain 1 OS=Homo sapiens OX=9606 GN=DYNC2H1 PE=1 SV=4
0.223318	0.22356	0.0572519	0.661976	0.737393	0.609169	0.252671	-0.105442	0.135992	0.343199	0.434469	-0.00427914	-0.0567245	0.358231	0.0370941	0.555623	0.783495	0.103199	0.614274	0.438353	0.458467	0.492241	0.678577	-0.0496807	0.66334	0.673897	0.421966	0.889466	1.51516	-0.232797	-2.29865	Q7L576	Cytoplasmic FMR1-interacting protein 1 OS=Homo sapiens OX=9606 GN=CYFIP1 PE=1 SV=1
-0.431574	-0.715925	-0.292584	0.0167656	-0.217349	-0.444815	-0.194463	0.0592346	0.298243	0.496647	0.0267735	-0.244813	0.174788	-0.332968	-0.346836	0.450879	0.290739	1.12076	0.201226	0.163441	0.451335	0.559361	0.392107	0.646778	0.0428467	0.0133381	0.132461	0.0690737	1.33161	-0.315269	-2.09814	P16333	Cytoplasmic protein NCK1 OS=Homo sapiens OX=9606 GN=NCK1 PE=1 SV=1
-0.318806	-0.549053	-0.488967	-0.183142	-0.24211	-0.381704	0.00409985	0.0987339	-0.102917	0.0846043	0.00668144	-0.571851	-0.599804	-0.296629	-0.504772	0.311233	0.159826	0.735359	0.218505	-0.169954	0.173152	0.295612	-0.227602	0.456545	0.259237	0.269674	0.107577	0.236411	1.90975	0.400938	2.70692	Q7Z7A3	Cytoplasmic tRNA 2-thiolation protein 1 OS=Homo sapiens OX=9606 GN=CTU1 PE=1 SV=1
-0.641296	-1.07246	-1.90671	-0.285492	-0.182288	-0.331118	0.409513	-0.689039	0.155634	-0.0825119	0.0512066	-0.392039	-0.878881	-0.769863	-1.9158	0.490317	-0.221172	0.227852	0.0703917	0.0086174	-0.0324392	0.923019	0.0316067	-0.258354	0.265041	0.0379295	0.220132	0.187236	2.80101	-0.23622	-3.56169	Q14008	Cytoskeleton-associated protein 5 OS=Homo sapiens OX=9606 GN=CKAP5 PE=1 SV=3
0.960393	0.371546	-0.182014	-0.55337	0.0525656	0.262589	-0.168857	0.66657	-0.173433	-0.190819	0.00487328	0.0997343	0.159365	0.638917	-0.412962	-0.539639	0.456464	-0.661968	-0.316176	-0.196341	-0.750216	0.0290966	-0.218	-0.226763	-1.08997	-0.224813	-0.0989313	-1.06645	3.29041	-0.653801	-4.01106	P28838	Cytosol aminopeptidase OS=Homo sapiens OX=9606 GN=LAP3 PE=1 SV=3
0.0271244	0.167797	-0.996734	-0.726553	-0.321202	-0.306534	-0.102901	0.235958	0.135733	0.0174637	-0.042326	-0.235969	-0.341539	0.0856323	-0.951933	0.0718412	-0.00958824	0.313639	-0.00699139	0.0132504	-0.312417	-0.0876427	0.618256	0.668974	-0.0969353	0.799309	0.185559	-0.183976	2.46665	1.43479	3.24846	O75891	Cytosolic 10-formyltetrahydrofolate dehydrogenase OS=Homo sapiens OX=9606 GN=ALDH1L1 PE=1 SV=2
-0.25699	0.051054	0.0309134	-0.128143	0.191997	0.265007	0.224128	0.263437	0.193298	0.572435	0.140825	0.0766459	-0.0527821	-0.227346	0.0217133	0.178193	0.234688	0.371561	0.718799	0.434008	0.066041	0.213816	0.734179	0.150383	0.224453	0.949213	0.431998	0.156533	1.57474	-0.24882	-2.36209	Q8NFI3	Cytosolic endo-beta-N-acetylglucosaminidase OS=Homo sapiens OX=9606 GN=ENGASE PE=1 SV=1
0.078064	-0.11517	-0.184356	0.246286	0.238278	0.312124	-0.0255976	-0.0972786	0.238546	0.235878	0.195932	0.0623465	-0.129293	0.0582275	-0.134762	0.361941	0.671238	-0.092989	0.292163	0.407335	0.718574	0.306086	0.402994	-0.11216	0.778906	0.24045	0.394406	0.764928	3.32529	-0.527367	-4.04283	P53384	Cytosolic Fe-S cluster assembly factor NUBP1 OS=Homo sapiens OX=9606 GN=NUBP1 PE=1 SV=2
0.774231	0.344681	0.0291491	0.431183	0.178544	0.307032	0.0275278	0.135925	0.244093	0.16255	0.145994	0.13544	0.0495872	0.377953	-0.0119343	0.0590487	-0.0583801	-0.0652657	0.119309	0.0375652	0.0537634	-0.0727081	0.137562	-0.100111	-0.0645618	-0.159655	-0.021224	-0.00814152	4.14165	-0.452588	-4.78266	Q9Y5Y2	Cytosolic Fe-S cluster assembly factor NUBP2 OS=Homo sapiens OX=9606 GN=NUBP2 PE=1 SV=1
-0.553503	-0.439014	0.397656	-0.591146	-0.00141048	-0.558325	-0.371469	-0.178196	-0.0894566	0.0350227	0.0744743	-0.357997	-0.0859909	-0.357224	0.390133	0.0450754	-0.146544	0.122709	0.13746	0.0252342	-0.0507364	0.189173	-0.0821037	0.00338364	-0.113895	-0.171785	0.0622015	-0.0689802	2.41632	-0.607901	-3.20069	Q96KP4	Cytosolic non-specific dipeptidase OS=Homo sapiens OX=9606 GN=CNDP2 PE=1 SV=2
0.486916	0.120234	0.940635	0.709089	0.378356	0.910362	0.540689	-0.0796127	0.0868988	-0.0100822	0.408655	0.0244932	0.209745	0.0880852	0.307837	-0.0443163	0.170702	0.281031	0.119735	0.185753	0.163476	-0.269115	-0.106302	0.713482	0.143167	-0.075779	0.202289	0.162612	2.15143	0.483502	2.94579	Q5D0E6	DALR anticodon-binding domain-containing protein 3 OS=Homo sapiens OX=9606 GN=DALRD3 PE=1 SV=2
-0.351866	-0.235008	-0.365335	-0.224625	-0.231181	-0.41173	-0.101216	-0.317598	-0.27018	0.087738	-0.23724	0.0531397	-0.243853	-0.203815	-0.367371	-0.112136	0.191681	-0.319809	-0.145705	0.0411186	-0.111899	0.136749	0.249199	0.231369	0.0852394	0.387096	-0.032279	0.107467	1.33806	-0.298115	-2.10532	Q9H993	Damage-control phosphatase ARMT1 OS=Homo sapiens OX=9606 GN=ARMT1 PE=1 SV=1
0.0611477	-0.183929	-0.533978	0.241087	-0.234828	-0.0289879	-0.285529	0.0503769	-0.0521259	0.151211	-0.0836525	-0.29157	-0.493677	0.197481	-0.385408	0.0589666	0.264421	0.121611	-0.0967855	0.405262	0.305148	0.611895	0.147896	-0.109993	0.276615	0.233271	0.244987	0.267825	1.94108	-0.273389	-2.73829	Q96EP5	DAZ-associated protein 1 OS=Homo sapiens OX=9606 GN=DAZAP1 PE=1 SV=1
-0.392221	-0.344473	-0.345292	-0.360697	-0.0732336	0.0291634	0.0882349	-0.0558681	-0.180861	0.234722	0.0587311	-0.282714	-0.191029	-0.579109	-0.166313	-0.202153	-0.155136	0.132589	0.0758524	0.112627	-0.111917	0.352859	0.164341	-0.0169926	0.0322952	0.145296	-0.12453	0.0125952	2.45488	-0.297882	-3.23731	Q9UKG1	DCC-interacting protein 13-alpha OS=Homo sapiens OX=9606 GN=APPL1 PE=1 SV=1
-0.76236	-0.9844	-0.409997	0.118769	0.67567	-0.0662498	-0.142468	0.0963707	0.310717	0.488287	0.608234	-0.119981	0.393681	-0.401831	-0.743813	0.146852	0.00598335	0.505217	0.416144	0.429079	0.0721979	0.148026	0.606022	0.413519	0.524792	0.622873	0.503009	0.24929	3.66468	0.271431	4.35087	Q8NEU8	DCC-interacting protein 13-beta OS=Homo sapiens OX=9606 GN=APPL2 PE=1 SV=3
-0.62265	-1.02407	-1.6548	0.996901	-0.354724	-0.41069	-0.337422	-0.815094	-0.284489	-0.0950317	0.0407696	-0.720277	0.327499	-0.0981197	-0.548347	0.363011	-0.0972233	0.000436783	-0.0635252	-0.317352	0.40474	0.272497	-0.422525	-0.523075	0.368992	0.138899	0.403365	0.62816	1.63351	-0.213324	-2.42398	Q96GG9	DCN1-like protein 1 OS=Homo sapiens OX=9606 GN=DCUN1D1 PE=1 SV=1
-0.291939	-0.494961	-0.179273	0.221951	-0.0735559	0.011137	-0.0600023	0.0916328	-0.266563	0.201191	-0.0816936	-0.12272	-0.326494	-0.10347	-0.218485	0.0870028	0.0651379	-0.187294	0.0241632	0.130938	-0.0208082	0.0211716	0.206287	-0.00574112	0.251299	0.205503	0.128818	0.243783	1.49607	0.262736	2.27817	Q8IWE4	DCN1-like protein 3 OS=Homo sapiens OX=9606 GN=DCUN1D3 PE=1 SV=1
2.33092	2.34931	2.75694	2.40368	1.85875	2.47223	1.45197	2.81542	2.68008	0.501295	0.929726	2.02523	3.72903	3.14025	2.00612	2.67206	2.84139	1.54682	2.13374	0.839979	1.94779	0.570389	0.744768	-0.11916	1.13449	-1.10842	-0.447757	0.54518	3.23569	-0.269899	-3.96118	Q9Y4B6	DDB1- and CUL4-associated factor 1 OS=Homo sapiens OX=9606 GN=DCAF1 PE=1 SV=3
0.83643	0.216377	0.676028	0.332985	0.87396	0.584574	-0.0352182	-0.0219326	0.651978	0.766853	0.661226	0.281066	0.0849113	0.365765	0.013258	1.09039	0.930931	0.521091	0.78155	0.768023	1.12734	1.04416	1.03615	0.261744	1.54568	1.00222	1.08542	1.64628	3.24724	-0.314185	-3.97172	Q96HY6	DDRGK domain-containing protein 1 OS=Homo sapiens OX=9606 GN=DDRGK1 PE=1 SV=2
0.298765	0.226149	0.389609	-0.101633	0.603129	-0.0646458	-0.316537	-0.32382	0.68362	0.813494	0.749533	0.229217	-0.174635	0.356256	-0.166157	1.36377	1.13557	0.572918	1.19997	1.09085	1.1151	1.5271	1.35889	0.343121	1.49197	1.18259	1.27412	1.6424	1.55186	-0.165373	-2.33782	Q86X76	Deaminated glutathione amidase OS=Homo sapiens OX=9606 GN=NIT1 PE=1 SV=2
-0.308397	-0.438246	-0.76607	-0.333836	-0.294673	-0.383469	-0.0805464	-0.0966244	0.131336	-0.336758	-0.0421944	0.321168	0.479334	0.159307	-0.403746	-0.51158	-0.423491	-0.405828	-0.424863	-0.325586	-0.528214	-0.159948	-0.266891	-0.571104	-0.451717	-0.329462	-0.368129	-0.418647	1.89694	-0.42631	-2.69406	Q9UER7	Death domain-associated protein 6 OS=Homo sapiens OX=9606 GN=DAXX PE=1 SV=2
0.259253	0.141415	0.0441675	0.0473557	0.0084753	-0.10681	-0.253068	0.0498028	-0.228748	-0.107857	-0.065218	0.0864763	0.516636	0.125053	-0.132633	-0.52666	0.0191917	-0.153526	-0.427974	-0.19371	-0.173245	-0.610567	-0.0488987	-0.0037117	-0.4191	-0.0471573	-0.0550909	-0.22535	2.05828	-0.586926	-2.85453	P51397	Death-associated protein 1 OS=Homo sapiens OX=9606 GN=DAP PE=1 SV=3
0.137089	-0.0905476	0.155559	-0.115406	0.649215	0.0582561	-0.152839	-0.233643	0.601099	0.842142	0.6215	0.192908	0.0806789	0.532801	-0.107014	1.18881	1.06711	0.601139	1.16936	1.02137	1.02798	1.4468	1.38612	0.379799	1.45053	1.22703	1.26141	1.39362	2.07538	-0.205457	-2.87135	Q9BTC0	Death-inducer obliterator 1 OS=Homo sapiens OX=9606 GN=DIDO1 PE=1 SV=5
0.0324421	-0.199545	0.0934534	-0.154413	-0.363744	-0.153326	0.269649	-0.573788	0.12525	-0.236801	-0.490135	-0.222854	0.123035	-0.196272	-0.261314	0.331382	-0.142193	-0.207329	0.0249548	0.101566	0.129262	0.447697	0.49065	0.550426	-0.360529	0.164534	0.00279331	-0.044982	1.89984	1.03501	2.69697	P07585	Decorin OS=Homo sapiens OX=9606 GN=DCN PE=1 SV=1
-0.524895	-0.14152	-0.895024	-0.38999	-0.019845	-0.220146	-0.414702	-0.251806	0.041666	0.49201	0.169874	0.0124559	-0.326593	-0.00296402	-0.638481	0.100533	0.242329	0.142117	0.356597	0.148024	0.158629	0.391825	0.242319	0.0830078	0.170406	0.246094	0.276361	-0.373586	2.76969	-0.477485	-3.53261	Q5JSL3	Dedicator of cytokinesis protein 11 OS=Homo sapiens OX=9606 GN=DOCK11 PE=1 SV=2
-0.597691	0.346743	-0.434842	-0.523821	-0.400502	-0.385384	-0.43613	-0.850346	-0.0889816	-0.0605488	-0.27371	-0.0938654	-0.191582	-0.491747	-0.221392	0.00637722	-0.00535202	-0.0103207	0.132712	-0.0153255	-0.026185	-0.374987	0.0125122	-0.00665474	0.0157909	-0.0873032	-0.228629	0.0445051	5.39999	-0.885178	-5.93678	Q92608	Dedicator of cytokinesis protein 2 OS=Homo sapiens OX=9606 GN=DOCK2 PE=1 SV=2
0.90105	1.1907	1.09512	0.647358	0.802751	0.117598	0.173171	0.265181	1.24705	-0.138853	0.922115	0.729722	0.376282	0.602527	0.749393	0.0956812	0.132114	0.114279	1.00659	0.541164	0.864631	0.156296	0.14954	-0.22846	0.70739	-0.218344	-0.150514	0.0805445	1.46028	0.183412	2.23954	Q9H7D0	Dedicator of cytokinesis protein 5 OS=Homo sapiens OX=9606 GN=DOCK5 PE=1 SV=3
-0.0328178	0.0292892	-0.637832	0.08424	0.428519	0.0760441	-0.0430136	0.321369	-0.125673	0.682718	0.69145	0.0861807	-0.415655	0.142996	-0.545212	1.26654	1.13405	0.844984	0.942899	1.1572	1.05756	1.44612	1.30265	0.221174	1.63886	1.43716	1.44429	1.58761	2.36275	0.235778	3.14963	Q96HP0	Dedicator of cytokinesis protein 6 OS=Homo sapiens OX=9606 GN=DOCK6 PE=1 SV=3
0.247866	-0.196791	2.66379	0.624002	1.28833	0.141308	0.296697	0.0259514	0.0181541	0.107683	0.548944	-0.335698	0.0984516	-0.399521	1.82377	0.242002	0.0172806	-0.222485	0.0660067	-0.103819	0.250411	0.102779	-0.0752754	-0.377777	0.144102	-0.267427	0.0922651	0.0312662	6.36443	-0.903262	-6.85623	Q8NF50	Dedicator of cytokinesis protein 8 OS=Homo sapiens OX=9606 GN=DOCK8 PE=1 SV=3
0.401239	1.11635	0.324199	0.521164	0.347018	0.331846	-0.0784426	-0.26782	-0.217939	0.219727	-0.00512886	-0.108684	0.745049	0.0421677	0.580004	-0.621583	0.109598	-0.666042	-0.539872	-0.573244	-0.215335	-1.01639	-0.871206	-0.865463	-0.677799	-1.03614	-0.476886	-0.707395	1.77005	-0.263219	-2.56535	Q96LJ7	Dehydrogenase/reductase SDR family member 1 OS=Homo sapiens OX=9606 GN=DHRS1 PE=1 SV=1
1.43581	0.552876	3.81818	1.91681	2.90862	1.4649	1.83553	0.840694	0.274574	-0.197708	1.28868	0.0502348	0.126474	0.347906	2.66097	0.364039	0.48851	0.322281	0.235593	0.407824	0.965262	0.218044	0.115694	0.11179	0.578455	0.0641232	0.100816	0.0606451	2.23422	-0.331973	-3.02614	Q9BTZ2	Dehydrogenase/reductase SDR family member 4 OS=Homo sapiens OX=9606 GN=DHRS4 PE=1 SV=3
0.481691	0.332071	0.212495	0.0860176	0.98458	0.000352859	0.0823164	0.153358	0.74542	1.06956	0.912888	0.185601	0.0529213	0.487911	-0.107716	1.54328	1.37204	0.901396	1.60947	1.18839	1.24796	1.4243	1.39787	0.578188	1.63468	1.37581	1.76317	1.57561	2.39122	-0.287922	-3.17679	Q9Y394	Dehydrogenase/reductase SDR family member 7 OS=Homo sapiens OX=9606 GN=DHRS7 PE=1 SV=1
0.0314159	0.144897	0.427438	-0.304327	0.0573149	0.06147	-0.456012	-0.495575	0.470972	0.0278816	0.13295	0.00833416	0.0245819	-0.0016365	0.10767	0.271367	0.380222	-0.0793743	0.0930605	0.0800114	0.327134	0.643703	0.218332	-0.114574	0.592884	0.166508	0.144057	0.485238	1.89549	0.481596	2.69259	Q9BPW9	Dehydrogenase/reductase SDR family member 9 OS=Homo sapiens OX=9606 GN=DHRS9 PE=1 SV=1
-0.25662	-0.0975475	-0.932788	0.316565	0.0226221	-0.0720444	0.625138	0.165098	-0.159336	0.437634	0.122198	-0.535914	-0.203512	-0.353907	-0.583483	0.0836592	0.139053	0.110949	0.187139	0.180021	0.175008	0.139999	0.251961	-0.0280933	0.257576	0.407635	0.302072	0.192983	6.87069	-1.05279	-7.35659	Q14739	Delta(14)-sterol reductase LBR OS=Homo sapiens OX=9606 GN=LBR PE=1 SV=2
-0.51177	-1.63865	-0.955192	-0.300388	0.68715	-0.0264339	0.0982199	-0.794159	0.0642338	0.572973	0.557234	-0.121467	-0.389154	-0.0666103	0.20262	0.947213	0.89698	0.673834	0.942531	0.927322	0.743003	0.834667	1.31858	0.329554	1.19553	0.855225	1.12549	1.29108	1.50908	0.569675	2.29213	P13716	Delta-aminolevulinic acid dehydratase OS=Homo sapiens OX=9606 GN=ALAD PE=1 SV=1
-0.485548	-0.0679703	-1.42803	0.00583649	0.480157	-0.254648	-0.399238	0.56275	-0.0579014	0.291662	0.213587	-0.622033	-0.331299	-0.393713	-1.07946	0.311976	0.653481	0.0140553	0.330775	0.590315	-0.193746	0.212368	0.575033	0.365669	0.748419	0.402617	0.425977	0.652474	5.80796	0.856444	6.32092	Q92629	Delta-sarcoglycan OS=Homo sapiens OX=9606 GN=SGCD PE=1 SV=2
0.624857	-0.312103	-0.361371	-0.255604	0.517125	0.0467243	-0.163901	-0.309498	0.585249	0.911493	0.622711	0.02666	-0.303381	-0.0773544	-0.597757	1.16813	1.20799	0.531492	1.00201	0.961819	1.17949	1.24656	1.26211	0.176144	1.41674	0.925554	0.861987	1.01519	2.61541	1.12655	3.38864	Q08495	Dematin OS=Homo sapiens OX=9606 GN=DMTN PE=1 SV=3
-0.82522	-0.956291	-0.328315	-0.00126839	-0.179776	-0.575659	-0.550473	-0.788525	0.0344238	0.400517	-0.126808	0.17759	-0.169353	-0.948677	-0.37405	0.548333	-0.451694	0.608021	0.0329256	0.282719	0.271483	0.265415	0.431618	0.0234222	0.782763	0.610697	0.366427	0.527244	6.06277	-0.902899	-6.56428	Q8IV53	DENN domain-containing protein 1C OS=Homo sapiens OX=9606 GN=DENND1C PE=1 SV=1
-0.0532036	-0.299498	-0.814498	-0.468212	-0.516206	-0.368511	-0.647025	-0.0737438	0.181213	0.097023	-0.201855	-0.164449	0.000907898	0.230251	-0.417175	0.01443	-0.209473	-0.297829	0.399631	0.0107594	0.13767	-0.0760078	0.158714	0.171354	-0.17568	-0.113419	0.134902	-0.0906134	1.39022	-0.225035	-2.16306	A2RUS2	DENN domain-containing protein 3 OS=Homo sapiens OX=9606 GN=DENND3 PE=1 SV=2
1.52062	0.68071	0.807242	0.897144	0.466947	0.682524	0.605912	0.477873	0.583799	0.403879	0.56769	0.503324	0.895683	1.25219	0.558275	0.531894	0.641689	0.169014	0.186496	0.273735	0.722449	0.321381	0.354445	0.161112	0.6117	0.0410347	0.358119	0.438985	1.33062	-0.270631	-2.09703	O43583	Density-regulated protein OS=Homo sapiens OX=9606 GN=DENR PE=1 SV=2
1.16648	1.07928	1.58714	1.0881	0.724492	1.19606	0.310014	1.16788	1.62811	0.311415	0.275379	0.897521	2.31351	0.940388	1.3492	1.66869	1.07393	0.693462	1.45944	-0.0869007	0.908572	0.508923	-0.0701771	-0.228167	0.224924	-0.979488	-0.71428	0.139115	5.21541	-1.17379	-5.76496	P27707	Deoxycytidine kinase OS=Homo sapiens OX=9606 GN=DCK PE=1 SV=1
-0.229898	0.656719	2.24535	1.98112	1.78522	0.727283	1.01655	0.753189	0.896025	0.192221	0.227432	0.416541	6.87e-05	0.321434	1.19091	-0.397635	0.0909595	-0.233238	0.336473	0.474901	0.136132	-0.703945	0.0734482	0.0647736	0.02775	0.485134	-0.303098	-0.746942	1.99355	-0.48254	-2.79054	Q16854	Deoxyguanosine kinase, mitochondrial OS=Homo sapiens OX=9606 GN=DGUOK PE=1 SV=2
0.671515	1.29094	1.67949	1.69091	0.776242	0.989317	0.425405	1.00159	1.44443	0.985176	0.552643	0.703767	0.825802	3.0896	1.1203	0.480199	0.354193	0.395748	0.479209	0.625084	0.684552	0.162811	0.29636	0.267302	0.972883	0.277771	0.175799	0.385142	4.97986	-0.863894	-5.54722	Q9Y3Z3	Deoxynucleoside triphosphate triphosphohydrolase SAMHD1 OS=Homo sapiens OX=9606 GN=SAMHD1 PE=1 SV=2
-1.10953	-1.64333	-1.65412	0.113989	-0.251338	-0.152962	-0.30696	-0.707842	-0.696415	-0.0666828	0.200638	-0.082015	-0.330219	-0.0527096	-1.42512	-0.302438	0.425171	0.19982	-0.104453	0.406651	0.0323515	0.281271	0.346704	-0.313513	0.619379	0.819658	0.568522	0.597613	3.58882	-0.62667	-4.28213	Q9H147	Deoxynucleotidyltransferase terminal-interacting protein 1 OS=Homo sapiens OX=9606 GN=DNTTIP1 PE=1 SV=2
-0.0895443	0.42407	-0.0262556	-0.278755	-0.0156641	0.544649	-0.500888	1.14853	-0.236574	0.355879	-0.398006	-0.323655	-0.204504	0.478678	-0.173748	-0.797515	0.352743	-0.32987	-1.00719	-0.294218	-0.57097	-1.29377	-0.362507	0.700994	-0.48031	-0.498619	-0.379838	-0.635198	2.02105	-0.271495	-2.81779	Q9BUN8	Derlin-1 OS=Homo sapiens OX=9606 GN=DERL1 PE=1 SV=1
-0.152374	-0.357765	-1.13145	-0.338902	-0.370727	-0.336981	-0.0804396	0.655949	-0.232462	-0.029995	0.0819435	0.155633	-0.155617	-0.127022	-1.08975	0.00370312	-0.017662	0.0233459	-0.0464106	0.190863	0.0905561	0.00385475	0.143761	0.200016	0.333351	0.314003	0.306497	0.322968	2.48161	0.323478	3.26263	Q9UL01	Dermatan-sulfate epimerase OS=Homo sapiens OX=9606 GN=DSE PE=1 SV=1
-0.171001	-0.142294	-0.561513	-0.052536	-0.17876	0.0116272	-0.0958834	-0.101906	0.13434	0.135193	0.077261	-0.0207605	0.54443	0.0429611	-0.344707	0.322331	0.0691891	0.450083	0.047595	0.129242	0.294984	0.0880051	0.224163	0.220896	0.415276	0.168848	0.143445	0.47829	1.54853	0.591097	2.33428	Q07507	Dermatopontin OS=Homo sapiens OX=9606 GN=DPT PE=1 SV=2
-0.672918	-0.163399	-1.12421	-0.918379	-0.966895	-1.08006	-0.416606	-0.104603	-0.520712	0.403324	-0.386339	-0.644391	-0.499088	-0.244061	-0.961575	-0.112454	0.0824718	-0.636641	-0.221202	-0.117235	-0.481034	0.0574741	0.0111027	0.0406437	-0.474646	-0.12051	0.00399113	-0.29	3.45581	1.03809	4.16148	P81605	Dermcidin OS=Homo sapiens OX=9606 GN=DCD PE=1 SV=2
0.220608	0.619713	0.434606	0.0110188	0.999469	-0.0516853	-0.197402	-0.501657	0.219767	1.22504	0.771801	0.228269	0.181961	0.5326	-0.0276165	1.65965	1.27637	0.569366	1.08345	1.16636	1.39903	1.80318	1.67344	0.452522	2.13623	1.9643	1.54928	1.82879	3.92574	0.59338	4.58717	Q08554	Desmocollin-1 OS=Homo sapiens OX=9606 GN=DSC1 PE=1 SV=2
0.252773	-0.233673	0.204631	-0.0947399	0.781566	0.309431	-0.178618	0.0544128	0.394764	0.930185	0.658699	0.135039	-0.193361	0.530863	-0.245604	1.70336	1.10654	0.697886	1.31963	0.983486	1.27737	1.62495	1.35598	0.48455	1.85157	1.42765	1.34764	1.73654	3.28922	-0.923872	-4.00998	Q02487	Desmocollin-2 OS=Homo sapiens OX=9606 GN=DSC2 PE=1 SV=1
0.613083	1.10609	0.603375	0.580824	0.0609159	0.196484	-0.0812464	0.347738	-0.0525246	-0.0980549	-0.063015	0.645383	0.144768	0.186806	0.45857	0.0960093	0.469082	-0.415499	-0.0814581	-0.131382	0.310533	-0.123489	0.0141697	-0.395885	-0.00392151	-0.606756	-0.289767	-0.0359735	1.85516	0.520114	2.65194	Q14126	Desmoglein-2 OS=Homo sapiens OX=9606 GN=DSG2 PE=1 SV=2
-0.130926	-0.189129	-0.53169	0.453085	0.361934	0.271524	0.0358839	-0.325348	-0.226456	0.500469	0.286213	0.202611	-0.379225	-0.0391846	-0.498875	0.866485	0.9466	0.280167	0.507257	1.08637	0.571898	1.08982	1.1349	0.0551548	1.07994	1.01971	1.39242	1.2568	2.0877	-0.352922	-2.88346	Q9Y295	Developmentally-regulated GTP-binding protein 1 OS=Homo sapiens OX=9606 GN=DRG1 PE=1 SV=1
1.49943	1.08581	1.30163	0.384177	0.513617	0.968901	1.15686	1.93988	1.41111	-0.462479	0.0751829	2.3726	0.595015	2.0639	0.374299	-0.230833	0.703522	0.323641	0.119525	0.248346	0.185085	NaN	0.374779	-0.43659	0.650707	-0.630413	0.260396	0.993249	4.36817	-0.335675	-4.98813	P55039	Developmentally-regulated GTP-binding protein 2 OS=Homo sapiens OX=9606 GN=DRG2 PE=1 SV=1
0.329714	-1.04502	-0.71868	-0.496803	-0.280776	0.401228	-0.397887	-0.0780506	0.365053	0.257578	0.579462	-0.131425	-0.651331	-0.482199	-0.918251	0.323356	0.333864	-0.0320339	0.740954	0.0746574	0.246722	0.253696	0.170187	-0.352604	0.654999	-0.183165	0.373857	0.886313	1.81395	-0.358789	-2.61015	Q9NR28	Diablo homolog, mitochondrial OS=Homo sapiens OX=9606 GN=DIABLO PE=1 SV=1
-0.211151	-0.462151	-0.300712	-0.598141	-0.0543203	-0.202059	-0.147557	-0.0852776	0.020916	0.00843048	-0.104141	-0.287538	-0.492548	-0.101316	-0.546658	0.162116	-0.286547	0.0338917	0.272958	0.110626	0.171142	-0.198402	0.13839	0.112522	0.140516	0.0818577	0.0717077	0.229997	5.16698	-1.1315	-5.72006	P23743	Diacylglycerol kinase alpha OS=Homo sapiens OX=9606 GN=DGKA PE=1 SV=3
0.571619	1.33534	0.628095	0.197103	0.730556	0.40926	0.0506563	0.204021	1.95642	0.237408	0.727261	0.876046	0.613604	2.55728	0.543356	0.0196543	0.500908	0.0906391	0.348197	0.215231	0.696067	0.186047	0.297525	-0.0124092	1.04611	0.372356	0.517182	0.160653	6.2842	-1.01733	-6.77815	Q9H4E7	Differentially expressed in FDCP 6 homolog OS=Homo sapiens OX=9606 GN=DEF6 PE=1 SV=1
1.90065	0.809031	-0.117061	0.835649	0.615775	1.67679	0.718257	0.954813	1.1502	0.356964	0.505365	0.519155	0.327936	0.966715	0.0361824	0.224334	1.05578	-0.042223	0.451358	0.120913	0.691669	-0.167187	0.0917511	-0.0446167	0.533218	0.199162	-0.0156755	0.83936	2.48848	0.436887	3.26913	O14531	Dihydropyrimidinase-related protein 4 OS=Homo sapiens OX=9606 GN=DPYSL4 PE=1 SV=2
-0.074337	-0.106577	-0.213161	0.367588	-0.115867	0.0151138	-0.424092	-0.200668	-0.0934048	0.305069	-0.221384	0.35485	0.247427	-0.182991	-0.129589	-0.473401	-0.387749	0.10264	-0.537211	0.0517159	-0.178475	-0.666504	-0.301054	-0.13221	-0.455387	-0.406956	-0.225669	-0.49018	5.20667	-0.816183	-5.75685	Q9BPU6	Dihydropyrimidinase-related protein 5 OS=Homo sapiens OX=9606 GN=DPYSL5 PE=1 SV=1
0.807793	0.418644	0.659078	0.650175	0.510392	0.668625	0.0996027	-0.0634212	-0.0501099	0.0727425	0.0494232	0.0641584	0.353954	0.360676	0.26873	-0.0153646	0.41839	0.691021	-0.071063	0.102577	0.457126	-0.0780983	-0.357384	-0.65016	0.455858	-0.161068	-0.0593595	0.128835	2.11108	0.758689	2.91786	Q01740	Dimethylaniline monooxygenase [N-oxide-forming] 1 OS=Homo sapiens OX=9606 GN=FMO1 PE=1 SV=3
-0.097126	0.139578	-0.118371	-0.660475	0.102324	0.578805	0.0141249	0.470564	-0.590956	-0.394928	0.464097	-0.238786	0.0368366	0.157326	-0.490801	-0.882604	-0.0985508	-0.117964	-0.0407715	-0.717133	-0.668202	-1.04135	-0.82917	0.163723	-1.21172	-0.278091	-0.0933609	-1.06854	1.40538	-0.362205	-2.17971	P53634	Dipeptidyl peptidase 1 OS=Homo sapiens OX=9606 GN=CTSC PE=1 SV=2
0.136787	0.106955	0.331922	-0.0468941	-0.0801363	0.211468	0.261733	-0.215727	-0.149067	0.101227	-0.0222931	-0.120851	-0.139721	0.0767937	0.0482445	-0.0842905	0.0993671	-0.238956	-0.0818529	-0.116428	0.0554914	0.133627	-0.415594	-0.222124	-0.0871792	-0.432177	-0.0829	0.019927	3.55464	-0.281036	-4.25115	Q9NY33	Dipeptidyl peptidase 3 OS=Homo sapiens OX=9606 GN=DPP3 PE=1 SV=2
-0.451382	-0.093771	-0.0827799	-0.056303	-0.185729	-0.106644	0.207656	-0.566584	-0.156916	0.0889111	-0.201931	-0.00819302	0.364084	-0.404247	-0.274094	-0.320909	-0.650656	0.0346107	-0.235532	-0.43207	-0.471524	-0.487469	-0.071703	-0.130892	-0.653019	-0.298498	-0.479697	-0.535785	1.35384	0.365207	2.12287	P27487	Dipeptidyl peptidase 4 OS=Homo sapiens OX=9606 GN=DPP4 PE=1 SV=2
1.04368	0.430576	0.377755	0.494446	0.223855	0.769438	0.0231543	0.282404	0.523928	-0.0825176	0.245317	0.673123	0.322495	0.674168	0.163454	-0.0717115	0.152718	0.57865	-0.180242	-0.136089	0.222205	-0.135162	-0.362333	-0.248949	-0.0988903	-0.102953	-0.0029459	-0.0723619	2.11147	0.525626	2.90676	P98082	Disabled homolog 2 OS=Homo sapiens OX=9606 GN=DAB2 PE=1 SV=3
0.40623	0.850527	0.15628	0.585798	-0.0109835	1.09545	-0.154174	-0.174904	0.522821	-0.197792	0.446663	0.0561285	0.329206	0.777935	0.114792	0.0812502	-0.227262	-0.132641	-0.176492	-0.0794678	0.127736	-0.592497	-0.0762825	-0.241882	-0.0022316	-0.174944	-0.0208311	-0.084054	1.93862	0.259359	2.73583	Q5VWQ8	Disabled homolog 2-interacting protein OS=Homo sapiens OX=9606 GN=DAB2IP PE=1 SV=2
-0.240765	-0.288248	-0.681289	-0.766953	-0.951694	-1.0751	-1.44153	-0.357895	-0.0513344	-0.144457	0.050848	-0.153026	-0.0645809	-0.294703	-0.199486	-0.078269	-0.319469	-0.121954	-0.420068	0.00469399	-0.323087	0.156107	0.226257	-0.00374031	-0.422234	0.0759602	-0.362292	-0.456412	1.38645	0.310694	2.15891	Q16832	Discoidin domain-containing receptor 2 OS=Homo sapiens OX=9606 GN=DDR2 PE=1 SV=2
-0.490833	-0.415888	-0.0156469	-0.285622	-0.0660028	-0.289814	0.16096	-0.224382	-0.463329	-0.0443497	-0.279902	-0.437472	-0.437368	-0.300053	-0.350733	-0.245055	0.0209618	-0.239809	-0.00760937	-0.21302	-0.201873	-0.316114	-0.0155048	0.198841	-0.111712	0.0896702	-0.0991621	-0.0165873	2.14356	0.495457	2.93811	Q96PD2	Discoidin, CUB and LCCL domain-containing protein 2 OS=Homo sapiens OX=9606 GN=DCBLD2 PE=1 SV=1
-0.49902	-0.701134	-0.34582	-0.148352	-0.424556	-0.905472	-0.463332	-0.980181	-0.570271	-0.244974	-0.245096	-0.422814	-0.680475	-0.549749	-0.05723	-0.0406504	0.135717	-0.941761	0.0149202	0.0535259	-0.0732832	0.23197	0.0842056	0.330671	0.142826	-0.0695553	-0.0152674	0.322499	1.66405	0.169932	2.45589	Q14689	Disco-interacting protein 2 homolog A OS=Homo sapiens OX=9606 GN=DIP2A PE=1 SV=2
-0.311895	-0.479465	0.047431	-0.107515	0.378417	-0.274521	-0.665746	-0.720655	0.558119	0.600134	0.221186	0.410598	0.280766	-0.0902119	0.294537	0.865003	0.290323	0.889956	0.867229	0.419308	0.736711	NaN	0.6357	0.3158	0.555216	0.4816	0.859712	0.931254	2.09239	0.238297	2.88806	Q9Y2E4	Disco-interacting protein 2 homolog C OS=Homo sapiens OX=9606 GN=DIP2C PE=1 SV=2
-0.618952	-0.648666	1.12285	-0.0963345	-0.577518	-1.0522	-0.266353	-0.524311	-0.5583	0.179203	-0.331875	-0.60126	-0.0134182	-0.346878	0.312016	0.488421	-0.435234	0.838753	0.0229731	0.113232	0.296741	0.743738	-0.142324	-0.504112	0.0870132	-0.110523	0.112643	-0.277854	3.63127	0.463518	4.3206	Q13443	Disintegrin and metalloproteinase domain-containing protein 9 OS=Homo sapiens OX=9606 GN=ADAM9 PE=1 SV=1
-0.270428	-0.253946	0.697251	-0.474199	-0.0393362	-0.395079	-0.694417	-0.342825	0.0347767	0.459932	-0.182253	-0.377227	-0.256392	0.0844498	0.323391	0.512332	0.167347	0.633932	0.885268	0.168787	0.202315	1.51751	0.400299	-0.0374889	0.128838	0.0425758	0.114209	0.158713	2.79455	0.474096	3.55569	Q8TDM6	Disks large homolog 5 OS=Homo sapiens OX=9606 GN=DLG5 PE=1 SV=4
-0.300049	0.161024	-0.806586	-0.211464	-0.607934	-0.592043	-0.244308	0.0399151	-0.00300598	-0.104042	-0.219475	0.0903273	0.00120354	-0.0434971	-0.616381	0.152143	0.201399	0.0481586	-0.32627	0.0437412	0.187522	0.248558	0.00613785	0.0370769	0.299799	0.133652	0.220418	0.52851	1.61592	-0.339676	-2.40553	Q8NDZ4	Divergent protein kinase domain 2A OS=Homo sapiens OX=9606 GN=DIPK2A PE=1 SV=1
-0.296196	-0.1973	-0.64792	0.10906	0.329598	0.359022	0.139251	-0.333214	-0.188854	0.130297	-0.0920868	-0.181001	0.0615082	-0.374126	0.115911	0.0487013	0.187531	0.232037	0.200259	0.0750065	0.23169	0.0358181	0.239477	0.254513	0.431458	0.301348	0.308158	0.408715	1.58229	-0.173658	-2.37008	Q16531	DNA damage-binding protein 1 OS=Homo sapiens OX=9606 GN=DDB1 PE=1 SV=1
-1.07621	-1.46242	-1.47313	-0.3277	-0.378201	-0.620134	-0.261718	0.00528145	-0.70326	-0.379013	-0.172125	-0.433166	-0.570412	-0.819815	-1.01057	-0.459918	-0.645859	0.360088	-0.510167	-0.173275	-0.709014	-0.0796776	-0.256292	-0.107134	-0.39677	-0.0591717	-0.412843	-0.288247	3.69484	-0.493578	-4.37818	Q92466	DNA damage-binding protein 2 OS=Homo sapiens OX=9606 GN=DDB2 PE=1 SV=1
-0.774714	-0.482161	-0.956677	0.744762	-0.580085	-0.579508	-0.0165148	-0.121723	-0.66291	-0.11319	-0.232435	-0.419795	-0.452375	-0.676271	-0.538795	-0.0873632	0.0105324	-0.254671	-0.0620031	-0.0924931	-0.240716	-0.200603	-0.0985603	-0.253267	0.1248	0.0446606	-0.00338268	0.117557	4.11545	-0.70331	-4.79997	Q96AK3	DNA dC->dU-editing enzyme APOBEC-3D OS=Homo sapiens OX=9606 GN=APOBEC3D PE=1 SV=1
-0.519867	-1.26134	-0.327262	0.141806	-0.526937	-0.421932	-0.0489893	-0.481674	-0.265026	-0.131439	-0.245016	0.0374308	-0.260853	-0.454418	-0.369671	-0.117255	-0.223	0.197796	-0.254476	-0.0788441	-0.044755	-0.341696	0.0711365	0.0385342	0.156147	0.134661	-0.149962	0.179782	1.42535	-0.411369	-2.20156	Q8IUX4	DNA dC->dU-editing enzyme APOBEC-3F OS=Homo sapiens OX=9606 GN=APOBEC3F PE=1 SV=3
-0.655386	-0.866232	-0.630189	0.027914	-0.822261	-0.676516	-0.429961	-0.124523	-0.407301	-0.0042038	-0.195574	-0.433593	-0.286409	-0.541313	0.198261	-0.262176	-0.429972	-0.536715	-0.298226	-0.00607872	-0.10259	-0.0484085	-0.349497	-0.000923157	-0.162092	-0.246494	-0.154181	-0.362655	2.58266	-0.533577	-3.35791	Q9HC16	DNA dC->dU-editing enzyme APOBEC-3G OS=Homo sapiens OX=9606 GN=APOBEC3G PE=1 SV=1
-0.714439	-0.758574	-1.3438	-0.7638	-1.12555	-0.503832	-0.380105	-1.04621	-0.0391827	0.446367	-0.113958	-0.580859	-0.319649	-0.099062	-0.935383	-0.190089	0.654261	-0.169422	-0.300275	-0.0581818	-0.0397425	-0.633707	0.206562	-0.353287	-0.259878	0.0390854	-0.0394258	0.0342321	3.20555	-0.390139	-3.93367	O76075	DNA fragmentation factor subunit beta OS=Homo sapiens OX=9606 GN=DFFB PE=1 SV=1
-0.825891	-0.652726	0.189008	0.328854	0.501277	0.204715	0.196754	-0.679287	-0.0634689	0.506947	0.251818	-0.142299	-0.386436	0.0649042	0.0207062	0.721763	0.96405	0.409698	0.766162	0.687473	0.559623	0.62294	0.726635	0.10994	1.06201	0.796854	0.572188	1.00751	2.89402	-0.323715	-3.64776	Q9NPF5	DNA methyltransferase 1-associated protein 1 OS=Homo sapiens OX=9606 GN=DMAP1 PE=1 SV=1
-0.844353	-0.576941	-0.348441	0.169977	-0.208657	-0.542	-0.124061	-0.868799	-0.577154	0.12385	0.0451031	-0.333714	-0.677017	-0.731636	-0.688274	0.103797	0.461212	-0.280638	0.0396776	0.381458	0.0506468	0.419003	0.344854	0.315165	0.374847	0.523916	0.432706	0.409022	1.53879	-0.376021	-2.3239	P52701	DNA mismatch repair protein Msh6 OS=Homo sapiens OX=9606 GN=MSH6 PE=1 SV=2
-0.127039	-0.249844	0.216922	0.291969	0.0496721	-0.129076	-0.434413	-0.0977707	0.163219	0.375751	0.0374432	0.258082	0.028965	0.196915	0.060936	0.64174	0.592159	0.111158	0.281968	0.376265	0.502828	0.203676	0.440449	0.0265102	0.720734	0.456785	0.313153	0.791856	1.54101	-0.293551	-2.32627	P06746	DNA polymerase beta OS=Homo sapiens OX=9606 GN=POLB PE=1 SV=3
-0.249414	-0.757017	-0.74257	0.482557	-0.170068	-0.304276	-0.186641	-0.047369	-0.247704	-0.0181122	-0.139189	-0.286431	-0.557079	-0.0507526	-0.661274	-0.0604353	-0.0451603	0.0757694	0.106412	0.0182228	0.137856	-0.164206	0.0725384	-0.0951672	0.321472	0.0309334	0.175332	0.233539	2.16298	-0.356483	-2.95704	Q15054	DNA polymerase delta subunit 3 OS=Homo sapiens OX=9606 GN=POLD3 PE=1 SV=2
0.528484	0.397984	0.427722	-0.238379	NaN	NaN	NaN	0.51976	-0.364698	-0.0991859	NaN	0.266591	-0.131372	-0.0998392	0.0830154	-0.427356	-0.48028	0.796925	NaN	-0.345697	-0.783324	-0.343969	-0.263433	-0.0174618	-1.0304	0.0886688	NaN	-0.681605	1.63545	-0.247491	-2.42601	Q9UHN1	DNA polymerase subunit gamma-2, mitochondrial OS=Homo sapiens OX=9606 GN=POLG2 PE=1 SV=1
0.0688	-0.00916481	0.623986	0.0966587	-0.408469	-0.0329895	-0.0847692	-0.0607414	-0.222855	-0.286129	-0.290472	0.0862341	-0.12167	-0.388714	0.0571861	-0.443212	-1.04061	0.694048	-0.456376	-0.532309	-0.34306	-0.427954	-0.341833	-0.0954094	-0.591055	-0.0476151	-0.741122	-0.554112	2.16794	-0.473027	-2.96187	O60673	DNA polymerase zeta catalytic subunit OS=Homo sapiens OX=9606 GN=REV3L PE=1 SV=2
-0.759119	-1.36613	-0.757909	-0.647179	-0.567191	-0.0643806	-0.318267	0.30545	-0.855558	-0.379339	-0.3118	-0.615022	-0.851187	-0.638803	-0.76016	-0.303815	-0.911625	-0.0200844	-0.347877	-0.215731	-0.535707	-0.198023	-0.207708	0.221375	-0.285006	0.134874	-0.186034	-0.330243	4.45438	-0.73596	-5.0665	P23025	DNA repair protein complementing XP-A cells OS=Homo sapiens OX=9606 GN=XPA PE=1 SV=1
-0.553982	-0.582388	-1.02568	-0.596388	-0.727523	-0.134096	-0.399339	0.271589	-0.419571	-0.440704	-0.272787	-0.596555	-0.40539	-0.560461	-0.829847	-0.339799	-0.282173	0.0584888	-0.350339	-0.0654392	-0.507796	-0.317255	-0.127417	0.278345	-0.268211	0.212032	-0.169507	-0.242606	4.8506	-0.65857	-5.4284	Q01831	DNA repair protein complementing XP-C cells OS=Homo sapiens OX=9606 GN=XPC PE=1 SV=4
-0.839426	-1.27692	-1.12818	0.411901	-0.606124	-0.559391	-0.176244	0.112057	-0.549641	-0.0633965	-0.0988579	-0.137418	-0.271313	-0.896086	-0.480516	-0.310964	-0.397364	0.00988007	-0.181075	0.253138	-0.252044	0.00756454	0.141232	-0.0314236	-0.0802364	0.202724	0.273982	-0.0590048	3.69214	-0.40332	-4.37573	P28715	DNA repair protein complementing XP-G cells OS=Homo sapiens OX=9606 GN=ERCC5 PE=1 SV=3
-0.805532	-0.86224	-1.22366	0.145502	0.0321646	-0.315321	-0.566405	-0.181789	-0.668232	0.245913	0.0372162	-0.144284	-0.47389	-0.73774	-0.856487	0.28012	0.356728	0.122316	0.118434	0.359467	0.101666	0.191549	0.359539	0.169985	0.533146	0.630024	0.607066	0.614078	2.40295	-0.309909	-3.18797	Q92878	DNA repair protein RAD50 OS=Homo sapiens OX=9606 GN=RAD50 PE=1 SV=1
-0.0649242	0.171988	-0.22635	0.0330811	-0.0374098	-0.0542831	-0.562654	0.319965	-0.101475	0.189625	0.125599	0.197211	0.174183	0.137964	-0.513882	0.195659	0.357382	0.543945	0.251576	0.377844	0.0371637	0.134674	0.332766	0.174473	0.386612	0.281439	0.285842	0.199533	1.91384	0.556947	2.7861	Q9Y248	DNA replication complex GINS protein PSF2 OS=Homo sapiens OX=9606 GN=GINS2 PE=1 SV=1
0.499107	0.193039	1.0643	0.0411224	1.17977	0.0940723	-0.360217	-0.346766	2.04198	1.35697	1.05816	0.380563	0.0713539	0.729174	1.08035	1.84921	1.25745	0.925373	1.59162	1.62406	1.80547	1.991	1.83021	0.833553	2.22259	1.70036	1.86791	2.11192	1.82157	0.355062	2.6179	Q9BRT9	DNA replication complex GINS protein SLD5 OS=Homo sapiens OX=9606 GN=GINS4 PE=1 SV=1
0.246796	-0.0229321	-0.0804796	0.188765	0.252713	-0.040802	-0.215644	0.0116901	-0.289404	-0.00933647	0.136221	-0.233397	-0.309532	0.373308	0.22674	0.531123	0.761765	-0.118994	0.344485	0.578207	0.654765	0.365519	0.21405	-0.197794	0.883129	0.159142	0.538106	0.874625	1.49726	-0.331836	-2.27944	P25205	DNA replication licensing factor MCM3 OS=Homo sapiens OX=9606 GN=MCM3 PE=1 SV=3
0.0610905	1.1707	-0.542201	-0.236563	-0.0946875	-0.316565	-0.0702372	-0.221998	0.166288	0.14818	-0.118643	-0.0394754	0.166471	0.0845165	-0.300663	0.200431	0.274916	0.0106907	0.104894	0.469961	0.38226	0.0648556	0.283951	0.207951	0.565018	0.28429	0.173379	0.723266	2.06927	-0.308295	-2.86536	P33992	DNA replication licensing factor MCM5 OS=Homo sapiens OX=9606 GN=MCM5 PE=1 SV=5
0.148411	-0.584682	0.797055	-0.0394306	1.06491	1.00604	0.103681	-0.899158	0.460882	0.812906	0.222536	0.653987	0.567432	-0.092783	0.225508	0.90836	0.8321	0.468184	0.324368	0.676031	0.798972	1.27224	0.981064	0.254541	1.57907	1.33856	0.919946	1.45057	1.94568	-0.422471	-2.74289	P11387	DNA topoisomerase 1 OS=Homo sapiens OX=9606 GN=TOP1 PE=1 SV=2
0.297075	0.331959	0.737264	0.275185	0.48763	0.733631	0.439538	0.286158	0.0125713	0.0384388	0.213053	-0.051795	-0.0112476	0.542824	0.461737	0.0953283	0.241953	-0.119509	0.334432	0.092268	0.247844	-0.17725	0.0719128	-0.117493	0.211296	0.103991	0.275189	0.241443	4.68352	-0.740912	-5.2754	P27695	DNA-(apurinic or apyrimidinic site) lyase OS=Homo sapiens OX=9606 GN=APEX1 PE=1 SV=2
-0.882002	-1.20631	-1.2368	-0.266026	-0.73305	-0.718622	-0.382638	0.145891	-0.703094	-0.297033	-0.264784	-0.415046	-0.492002	-0.836943	-1.04141	-0.416724	-0.486866	-0.308878	-0.500911	-0.460604	-0.562425	-0.213657	-0.395945	0.0151482	-0.399767	0.141199	-0.0477514	-0.30503	3.19939	-0.294535	-3.92805	O60870	DNA/RNA-binding protein KIN17 OS=Homo sapiens OX=9606 GN=KIN PE=1 SV=2
0.308367	0.182878	0.606629	0.18247	NaN	NaN	NaN	0.048914	0.139746	0.187895	NaN	-0.325299	0.0224552	0.0339661	0.424133	0.0840521	-0.0312481	-0.149479	NaN	-0.0267391	0.0920038	0.0127487	-0.224073	-0.079073	0.127941	-0.0799789	NaN	0.0118208	4.01505	-1.06918	-4.668	Q13422	DNA-binding protein Ikaros OS=Homo sapiens OX=9606 GN=IKZF1 PE=1 SV=1
-0.246546	-0.563717	-0.0827131	0.418148	0.00438023	0.345716	-0.261701	-0.414909	0.379339	0.328259	-0.00194359	0.254945	0.0810738	-0.187485	0.0188675	-0.00784397	0.373871	0.128193	0.169396	0.362507	0.301486	0.05513	0.349848	-0.00153542	0.283083	0.263281	0.216611	0.239568	3.221	-0.426141	-3.94778	P48382	DNA-binding protein RFX5 OS=Homo sapiens OX=9606 GN=RFX5 PE=1 SV=1
-0.198481	-0.680658	-0.48409	-0.0521851	-0.228505	-0.267975	-0.0572634	-0.219891	-0.083744	0.125179	0.0331421	0.00776958	-0.140003	-0.292219	-0.373117	0.271945	0.253382	0.131647	-0.0685244	0.156433	0.142934	0.182274	0.353428	0.0193062	0.452478	0.363083	0.255845	0.41599	1.51875	-0.28889	-2.30249	O14593	DNA-binding protein RFXANK OS=Homo sapiens OX=9606 GN=RFXANK PE=1 SV=2
-0.53801	-0.620674	-0.17056	-0.155931	-0.0801363	-0.216478	0.0652609	-0.150673	-0.155031	0.148413	0.000925064	-0.0900507	-0.356033	-0.263605	-0.327795	0.175582	0.202888	0.0129929	0.0419149	0.0961075	0.0836458	0.205208	0.26704	-0.00891304	0.301161	0.32139	0.228917	0.32746	2.34275	-0.645684	-3.13051	Q01826	DNA-binding protein SATB1 OS=Homo sapiens OX=9606 GN=SATB1 PE=1 SV=1
-0.446865	-0.710655	-1.13672	-0.0500011	-0.0212812	-0.0262604	0.178353	-0.174372	-0.139009	0.177303	0.089653	0.0418787	-0.388853	-0.364019	-0.943745	0.240506	0.222101	0.0681381	-0.035594	0.189728	0.126784	0.321627	0.422064	0.0283203	0.471735	0.491976	0.105277	0.355607	1.78231	0.213239	2.5779	P38935	DNA-binding protein SMUBP-2 OS=Homo sapiens OX=9606 GN=IGHMBP2 PE=1 SV=3
-0.179108	-0.305729	-0.0749807	0.203203	0.427104	-0.150511	0.218932	-0.00715065	-0.0820694	0.30563	0.232582	0.00191021	-0.416691	-0.120565	-0.283604	0.290011	0.508919	0.0683212	0.302911	0.0925522	0.33574	0.042181	0.484314	0.0551453	0.530666	0.309601	0.371764	0.478971	1.64269	-0.322114	-2.43359	P78527	DNA-dependent protein kinase catalytic subunit OS=Homo sapiens OX=9606 GN=PRKDC PE=1 SV=3
-0.141117	0.215347	-0.516675	-0.394205	-0.248364	-0.161552	-0.0879564	-0.122101	-0.077383	0.13542	0.316757	-0.118964	-0.0833855	-0.151367	-0.524021	0.207484	0.599333	0.119827	-0.096734	0.308966	0.0662146	0.124218	0.319782	0.0608273	0.353432	0.234087	0.224986	0.445615	1.74146	0.229914	2.59904	Q96LW4	DNA-directed primase/polymerase protein OS=Homo sapiens OX=9606 GN=PRIMPOL PE=1 SV=3
-0.148153	-0.17972	0.0336561	0.48716	-0.366748	-0.316887	-0.249318	0.430288	-0.268654	-0.0314045	-0.317345	0.164252	-0.0870438	-0.371603	0.0650349	-0.268395	-0.295223	-0.149445	-0.37172	-0.42428	-0.361943	-0.554752	-0.1632	0.198421	-0.419022	-0.0184612	-0.382878	-0.398801	1.4704	-0.22696	-2.25049	P0CAP2	DNA-directed RNA polymerase II subunit GRINL1A OS=Homo sapiens OX=9606 GN=POLR2M PE=1 SV=1
-0.895586	-1.65871	-0.179309	0.0294743	-0.490108	-0.320892	0.0590506	0.0267963	-0.45698	-0.0745163	-0.142231	-0.287686	-0.284872	-0.849054	-0.456343	-0.065978	0.0108337	-0.171595	-0.198157	-0.325426	-0.0486917	0.125776	-0.130289	-0.0295887	0.198559	0.111721	0.0765619	0.0295725	4.96107	-0.413167	-5.52993	P24928	DNA-directed RNA polymerase II subunit RPB1 OS=Homo sapiens OX=9606 GN=POLR2A PE=1 SV=2
-0.506325	-0.349316	-1.14084	-0.0677376	-0.198396	-0.205553	0.131345	-0.0251904	-0.285055	-0.17956	-0.00325203	-0.0362768	0.229715	-0.72081	-0.744831	-0.0314264	-0.168976	0.065836	-0.159793	-0.0270863	-0.0167093	0.220465	-0.0056076	-0.0633831	0.119448	0.144867	0.0755091	0.166692	4.29371	-0.370976	-4.92053	P30876	DNA-directed RNA polymerase II subunit RPB2 OS=Homo sapiens OX=9606 GN=POLR2B PE=1 SV=1
-1.20278	0.297508	-0.357848	-1.09159	-0.589225	-0.618795	0.532258	0.716076	-0.934866	-0.165007	-1.09617	-0.8842	-1.32375	-0.949436	-0.178873	-0.786258	-1.4639	-1.5947	-0.983371	-1.13368	-1.27359	-1.54375	-0.899761	-0.731358	-1.1759	-0.262793	-1.3313	-1.32344	3.0038	-0.453085	-3.74889	P19387	DNA-directed RNA polymerase II subunit RPB3 OS=Homo sapiens OX=9606 GN=POLR2C PE=1 SV=2
0.717619	1.78658	0.121297	0.43095	1.168	0.449276	0.470763	0.578712	-0.171156	-0.482664	0.585304	-0.322276	0.212334	0.560505	0.435078	-0.551944	0.348598	-0.43207	-0.103038	-0.262159	0.266931	0.466747	-0.293758	0.0896282	-0.358704	-0.0839214	-0.0196371	-0.214278	2.49207	-0.255459	-3.27252	O15514	DNA-directed RNA polymerase II subunit RPB4 OS=Homo sapiens OX=9606 GN=POLR2D PE=1 SV=1
0.0943794	-0.156715	0.00289631	0.179787	-0.0307512	-0.0109577	-0.163756	0.575207	0.0277805	-0.694777	-0.0573635	-0.0120459	-0.0929337	-0.172209	-0.168669	-0.598897	-0.318121	-0.38662	0.125167	-0.321045	-0.407168	-0.608578	-0.63048	-0.220995	-0.298634	-0.456654	-0.16266	-0.598781	3.4066	-0.365183	-4.11678	P62487	DNA-directed RNA polymerase II subunit RPB7 OS=Homo sapiens OX=9606 GN=POLR2G PE=1 SV=1
0.247084	-0.055563	0.610745	0.294424	0.301353	-0.16013	-0.15589	0.500065	0.219439	-0.0925331	0.0475197	0.0473833	-0.317831	0.0521946	0.602488	-0.060195	-0.0863247	-0.00522804	-0.478559	0.333778	0.0885611	-0.0408802	-0.18224	-0.24983	-0.0437107	-0.255424	-0.128577	-0.114781	1.45554	0.212532	2.2344	O15160	DNA-directed RNA polymerases I and III subunit RPAC1 OS=Homo sapiens OX=9606 GN=POLR1C PE=1 SV=1
0.172115	-0.31105	0.157058	-0.240381	0.0245104	-0.273726	-0.159453	0.164883	-0.0931587	0.171017	0.0570068	-0.0467901	0.0134621	0.0682812	0.136948	0.266412	0.33629	0.465788	-0.0575285	0.124319	0.285611	0.22456	0.20179	0.124645	0.039793	0.28166	0.167939	0.154891	1.77414	-0.432113	-2.56954	P62875	DNA-directed RNA polymerases I, II, and III subunit RPABC5 OS=Homo sapiens OX=9606 GN=POLR2L PE=1 SV=1
-0.456545	-0.543594	-0.632236	0.00219154	-0.115773	-0.0885067	-0.149718	0.399216	-0.408369	0.0373745	-0.0570793	-0.155499	-0.138706	-0.232761	-0.410074	-0.178493	-0.399025	0.21969	-0.161195	-0.0201416	-0.130664	0.0887814	0.0826702	0.0903473	-0.0128651	0.349945	0.0630655	-0.00333881	2.11734	-0.277989	-2.9125	O60884	DnaJ homolog subfamily A member 2 OS=Homo sapiens OX=9606 GN=DNAJA2 PE=1 SV=1
-0.0408115	-0.12892	-0.0543718	0.203127	0.148948	0.04986	0.49134	-0.140882	-0.0466938	0.456472	0.189802	0.0502672	0.182367	0.161335	-0.15472	0.291142	0.0959301	0.0729427	0.279189	0.0840054	0.516999	0.137312	0.223219	0.133537	0.392929	0.338512	0.349212	0.419656	2.45659	0.663274	3.23893	Q8WW22	DnaJ homolog subfamily A member 4 OS=Homo sapiens OX=9606 GN=DNAJA4 PE=1 SV=1
0.106966	0.0170574	-0.00867557	0.288496	-0.303098	0.0289822	0.231498	-0.206146	0.242697	0.279617	-0.268589	0.181466	0.141453	-0.500662	-0.289251	-0.382623	-0.455256	-0.217754	-0.351867	-0.270046	-0.0638075	-0.754278	-0.133177	0.15164	-0.461061	-0.509575	-0.255248	-0.612659	2.0104	0.528453	2.80725	Q9UDY4	DnaJ homolog subfamily B member 4 OS=Homo sapiens OX=9606 GN=DNAJB4 PE=1 SV=1
-0.779148	-1.46775	-0.647748	-0.124659	-0.0838842	-0.338034	0.131885	-0.00713158	-0.680819	0.0339108	-0.136921	-0.330508	-0.835815	-0.494078	-0.5676	0.331992	0.413448	0.139889	0.256577	0.279295	0.232001	0.371593	0.321712	0.00263405	0.469612	0.558441	0.359632	0.397092	2.93764	0.40908	3.688	Q9UBS3	DnaJ homolog subfamily B member 9 OS=Homo sapiens OX=9606 GN=DNAJB9 PE=1 SV=1
-0.294209	-0.939291	-0.624862	-0.0334721	0.219043	-0.0747032	-0.0192747	-0.0128841	-0.469439	0.568592	0.00735474	-0.211228	-0.307985	0.0292397	-0.644207	0.600734	0.763166	0.314184	0.63746	0.519089	0.450856	0.409849	0.715265	0.446932	0.972452	0.641037	0.620265	0.88926	2.21564	0.285153	3.00817	Q6Y2X3	DnaJ homolog subfamily C member 14 OS=Homo sapiens OX=9606 GN=DNAJC14 PE=2 SV=2
0.365732	0.10021	1.09445	0.180765	0.672811	0.524372	-0.097867	-0.0608292	0.37919	0.716421	0.741854	0.114493	-0.0107994	-0.207409	0.524744	0.930276	0.543612	0.268475	1.1119	0.639921	0.711732	1.21508	0.816219	0.0859833	0.884932	0.761751	0.651816	0.847051	3.20518	-0.246414	-3.93334	Q9NVM6	DnaJ homolog subfamily C member 17 OS=Homo sapiens OX=9606 GN=DNAJC17 PE=1 SV=1
0.394178	0.0623608	0.271962	-0.0848179	0.3926	0.250641	-0.213964	0.168762	0.630442	0.47607	0.598484	0.455083	0.497116	0.446148	0.214634	0.521012	0.653467	0.707436	0.917783	0.922163	0.969182	1.36012	0.926552	0.401293	0.988642	0.596601	0.723315	1.29457	1.4068	-0.2271	-2.18126	Q99543	DnaJ homolog subfamily C member 2 OS=Homo sapiens OX=9606 GN=DNAJC2 PE=1 SV=4
-0.0602474	-0.99103	-1.22477	-0.489403	-1.20072	-1.10752	-0.674518	0.0785007	-0.458139	-0.168386	-0.172201	-0.186131	-0.153772	0.283039	-0.757008	0.0202971	0.137671	0.309141	0.0721788	0.221783	0.106664	-0.0976601	-0.381384	0.186653	-0.564962	-0.13884	-0.118758	-0.305078	1.64558	-0.21198	-2.43661	Q5F1R6	DnaJ homolog subfamily C member 21 OS=Homo sapiens OX=9606 GN=DNAJC21 PE=1 SV=2
-0.000814438	-0.951334	-0.915265	-0.446529	-0.639092	-0.194584	-0.271111	-0.417784	-0.276583	-0.0958118	-0.490278	-0.659165	-0.244394	0.309261	-0.971634	0.0140505	-0.437412	-0.281794	0.184909	-0.111423	-0.413503	-0.110178	-0.159996	-0.0903912	-0.836536	-0.269085	-0.229646	-0.179408	3.20337	0.356558	3.93168	Q9H1X3	DnaJ homolog subfamily C member 25 OS=Homo sapiens OX=9606 GN=DNAJC25 PE=1 SV=1
-0.259481	-0.367691	-0.221053	-0.341022	0.0827112	-0.451786	-0.287375	-0.401386	-0.329811	0.188112	0.0535526	-0.50785	0.355665	-0.0714035	-0.567957	0.0167131	0.0441208	0.763388	0.377503	-0.102755	0.153293	-0.0997639	-0.344612	0.337349	-0.0730152	-0.301779	0.163909	-0.067029	4.69972	-0.748553	-5.29021	O75937	DnaJ homolog subfamily C member 8 OS=Homo sapiens OX=9606 GN=DNAJC8 PE=1 SV=2
1.42718	1.47912	2.55879	0.762165	1.72925	1.55562	0.762542	0.582232	1.20387	-0.0529671	0.220257	0.747888	1.31003	1.67691	2.03168	0.109751	0.228685	0.296619	0.539689	-0.453449	0.000616074	0.250994	0.789536	0.21287	0.134798	0.161295	-0.0652876	-0.67159	6.0731	-0.80829	-6.5742	Q8WXX5	DnaJ homolog subfamily C member 9 OS=Homo sapiens OX=9606 GN=DNAJC9 PE=1 SV=1
-0.307581	-0.590704	-0.543551	0.596075	-0.295621	-0.309229	-0.316018	-0.0785236	-0.243029	-0.0264225	-0.0495682	-0.352029	-0.343897	-0.230179	-0.515974	-0.132976	-0.0189304	0.113121	0.143748	-0.0495815	0.0919313	-0.292112	-0.0882244	-0.265034	0.220152	-0.0582333	0.230748	0.15574	1.77966	-0.333384	-2.57518	O60496	Docking protein 2 OS=Homo sapiens OX=9606 GN=DOK2 PE=1 SV=2
-0.294636	-0.539116	-0.0569983	0.338614	-0.304841	-0.365328	-0.440093	-0.309357	-0.0612717	0.054512	-0.251055	0.0350714	-0.140179	-0.234179	-0.296188	0.448701	0.425665	0.160912	-0.146897	0.0315094	-0.00716114	0.308302	0.332464	-0.0950317	0.123886	0.281628	0.175515	0.444949	4.73035	-0.557503	-5.31822	Q7L591	Docking protein 3 OS=Homo sapiens OX=9606 GN=DOK3 PE=1 SV=2
-0.713993	-1.55441	-1.31608	-0.570356	-0.710988	-0.31093	-0.0216818	0.0495415	-0.483192	-0.103439	-0.500637	-0.249263	-0.285448	-0.760616	-0.934668	-0.234368	-0.304573	-0.261726	-0.10702	0.103664	-0.316726	0.115334	0.368071	0.0827694	0.021822	0.0951176	-0.205354	-0.157327	2.88368	-0.529916	-3.6382	P04844	Dolichyl-diphosphooligosaccharide--protein glycosyltransferase subunit 2 OS=Homo sapiens OX=9606 GN=RPN2 PE=1 SV=3
1.27557	0.934975	1.22783	0.490902	0.0485945	-0.273602	0.204261	-0.107183	0.234131	0.268393	-0.426365	0.0863676	0.466154	0.598511	0.557936	0.323161	-0.110876	0.237036	-0.275975	-0.0623817	0.339553	-0.229164	0.0484295	-0.362936	0.216951	0.0939655	-0.176593	0.212687	1.51911	-0.254618	-2.30288	P61803	Dolichyl-diphosphooligosaccharide--protein glycosyltransferase subunit DAD1 OS=Homo sapiens OX=9606 GN=DAD1 PE=1 SV=3
0.333107	0.0723953	-1.10797	-0.545467	-0.0376635	0.430141	0.378304	0.346926	-0.0830574	0.0379295	0.507298	-0.198905	-0.173544	-0.0698376	-0.381111	-0.082654	0.321171	0.205389	0.966247	0.333996	0.0699224	0.379637	0.0804939	0.279022	0.347567	-0.0657272	1.00317	0.372552	2.34298	-0.331335	-3.13073	Q9BV10	Dol-P-Man:Man(7)GlcNAc(2)-PP-Dol alpha-1,6-mannosyltransferase OS=Homo sapiens OX=9606 GN=ALG12 PE=1 SV=1
-0.389238	-0.626722	-0.918117	0.0488014	-0.0163832	-0.161709	0.358174	-0.165134	-0.49684	0.0031147	0.127214	-0.202474	-0.0833321	-0.342943	-0.874062	0.43084	0.246759	0.401423	0.302968	-0.73834	0.158269	0.602781	0.176828	-0.0114651	0.497183	0.193865	0.591428	0.49356	3.86205	1.00658	4.52953	P09172	Dopamine beta-hydroxylase OS=Homo sapiens OX=9606 GN=DBH PE=1 SV=3
0.00848389	-0.570827	-0.74787	-0.0408115	0.0340071	0.455629	0.835263	0.184767	-0.520082	-0.6352	0.210142	-0.21952	0.491768	0.171495	-0.367521	-0.697444	-0.552017	-0.166294	-0.546281	-0.621935	-0.446044	-0.0933571	-0.54063	-0.267872	-0.933599	-0.516272	-0.493672	-0.654263	1.65092	-0.239844	-2.44219	P49959	Double-strand break repair protein MRE11 OS=Homo sapiens OX=9606 GN=MRE11 PE=1 SV=3
0.776201	-0.327721	-1.7911	-0.120087	0.316531	-0.0351696	0.0332251	0.500061	0.394461	0.385569	0.302141	0.266776	0.270082	1.3273	-1.51334	0.674264	0.742519	0.24457	0.772061	0.604557	1.02321	0.232422	0.497166	0.0998688	1.25242	0.264557	0.853383	1.08654	3.74133	-0.390639	-4.42027	O60216	Double-strand-break repair protein rad21 homolog OS=Homo sapiens OX=9606 GN=RAD21 PE=1 SV=2
0.124943	0.642441	0.0438929	0.00758743	0.304673	0.2556	0.210647	0.334642	-0.180613	0.027523	0.0958252	0.529593	-0.00909805	0.0204124	-0.0729752	-0.184087	-0.248068	0.235271	0.052474	-0.455885	-0.226001	-0.333876	0.754103	-0.0848064	-0.307629	0.127254	-0.244678	-0.292445	2.71329	-0.501864	-3.48013	P55265	Double-stranded RNA-specific adenosine deaminase OS=Homo sapiens OX=9606 GN=ADAR PE=1 SV=4
0.160814	-0.173355	0.586797	0.0158691	0.497575	-0.109369	-0.431109	-0.259068	0.914824	0.760548	0.55838	0.498174	0.248997	0.669931	0.884687	1.12112	1.01382	0.506784	0.978877	0.955345	1.07895	1.54486	1.3253	0.310238	1.48474	0.963484	1.16932	1.19527	1.38236	0.419865	2.15441	P78563	Double-stranded RNA-specific editase 1 OS=Homo sapiens OX=9606 GN=ADARB1 PE=1 SV=1
-0.0203094	-0.084259	-0.48482	0.138723	-0.50649	-1.18249	-0.998288	0.229721	-0.104237	0.0208683	-0.0259705	-0.155105	-0.549007	-0.231089	-0.569996	0.198508	-0.0139351	0.116426	0.0833693	0.288511	-0.00910282	-0.303759	0.300669	-0.363874	0.142536	0.556629	0.255515	0.481208	1.32195	-0.323645	-2.08734	Q9NS39	Double-stranded RNA-specific editase B2 OS=Homo sapiens OX=9606 GN=ADARB2 PE=1 SV=1
0.398481	0.922325	-0.220857	-0.276432	NaN	NaN	NaN	0.920842	0.109181	0.482788	NaN	-0.0828733	0.186726	-0.0340033	-0.153887	0.545474	0.692751	0.560522	NaN	0.481073	0.308171	0.433254	0.541475	0.545111	0.600952	0.690737	NaN	0.790744	2.76005	-0.484565	-3.52365	Q14919	Dr1-associated corepressor OS=Homo sapiens OX=9606 GN=DRAP1 PE=1 SV=3
-0.536148	0.520984	1.29495	0.232887	0.849597	0.107439	0.276628	-0.387763	-0.215374	0.141764	0.37536	0.0930243	0.0577126	-0.737302	0.886908	-0.110652	0.0735083	-0.460749	-0.0744753	0.0881405	0.0758448	-0.0591793	-0.41354	-0.282246	0.139849	-0.201839	-0.220296	-0.0417585	1.86763	0.386213	2.66454	Q16643	Drebrin OS=Homo sapiens OX=9606 GN=DBN1 PE=1 SV=4
-0.124426	0.247225	-0.518395	0.00361443	-0.347615	0.0159798	0.262067	-0.426069	-0.35413	-0.0759926	-0.297335	-0.293647	-0.120968	-0.089344	-0.307907	0.505649	0.322056	-0.457918	0.296927	-0.100103	0.168931	-0.0497036	0.188459	-0.495638	0.309153	0.178493	0.256482	0.473714	2.15619	-0.592736	-2.95043	Q9UJU6	Drebrin-like protein OS=Homo sapiens OX=9606 GN=DBNL PE=1 SV=1
-0.393272	-0.062273	-0.887944	-0.0820446	-0.0126963	-0.0438023	0.123815	-0.210827	0.307831	-0.254408	0.126568	-0.420005	-0.383652	-0.910086	-0.712238	-0.563941	-0.653166	-0.66667	-0.226176	-0.571703	-0.438012	0.0619259	-0.431091	-0.0899677	-0.790077	-0.624094	-0.461646	-0.820935	1.96587	0.300214	2.76302	A4D126	D-ribitol-5-phosphate cytidylyltransferase OS=Homo sapiens OX=9606 GN=CRPPA PE=1 SV=2
0.644608	0.63416	-1.1897	-0.899109	-0.222346	-0.63146	0.0374193	0.962072	-0.63434	0.222328	-0.388344	0.348422	-0.197186	0.715473	-1.05797	-1.43831	0.96736	-0.445292	-0.0614462	-0.666403	-1.7906	0.0617504	-0.913498	-0.640097	-2.25729	-0.424377	-0.44074	-2.31705	4.78132	-0.812089	-5.36488	Q9UN19	Dual adapter for phosphotyrosine and 3-phosphotyrosine and 3-phosphoinositide OS=Homo sapiens OX=9606 GN=DAPP1 PE=1 SV=1
0.559183	1.24799	1.64159	0.371023	0.19568	0.192808	0.552003	0.302132	0.348089	0.171713	0.352711	0.318429	0.0792522	0.45347	0.897255	0.319411	0.127972	-0.0624676	0.255391	0.239201	0.220725	0.164963	0.466511	-0.0193386	-0.0267601	0.710695	0.15618	0.0140371	1.89751	-0.378373	-2.69463	Q02750	Dual specificity mitogen-activated protein kinase kinase 1 OS=Homo sapiens OX=9606 GN=MAP2K1 PE=1 SV=2
0.295944	0.125034	0.193387	0.011219	0.269435	0.559118	0.387996	-0.369661	0.145973	0.227701	0.312927	0.232202	0.355501	0.522856	0.457222	0.00602245	-0.558975	0.146563	0.423923	0.0264549	-0.226659	-0.0714741	0.0780182	0.249517	-0.266132	-0.0152435	0.328298	-0.186053	1.32645	-0.303987	-2.13071	P46734	Dual specificity mitogen-activated protein kinase kinase 3 OS=Homo sapiens OX=9606 GN=MAP2K3 PE=1 SV=2
0.188293	0.0651894	-0.174846	0.103596	0.0859728	0.393276	0.287564	-0.0237808	0.204988	0.195061	0.0927086	-0.0139475	0.085844	0.0987453	-0.360788	0.19531	0.471567	0.0694313	0.399945	0.227034	0.333835	0.13258	0.323099	0.0888062	0.263802	0.114925	0.241937	0.34196	1.755	0.382628	2.54992	Q13163	Dual specificity mitogen-activated protein kinase kinase 5 OS=Homo sapiens OX=9606 GN=MAP2K5 PE=1 SV=2
0.0264034	-0.260201	-0.739045	-0.300133	0.207269	0.103443	0.204885	-0.292255	-0.106579	-0.0858612	0.257271	-0.127118	-0.157772	-0.0930424	-0.636311	-0.0302706	0.30386	-8.77e-05	0.326322	0.1756	0.147326	0.182135	0.0315762	-0.0663395	0.0149899	-0.139889	0.284904	0.191972	1.54989	-0.262885	-2.33573	P52564	Dual specificity mitogen-activated protein kinase kinase 6 OS=Homo sapiens OX=9606 GN=MAP2K6 PE=1 SV=1
0.114943	0.0157452	0.643121	0.0653706	0.209941	0.192324	0.123952	0.0575848	-0.0153465	0.0652466	0.322117	-0.039876	0.108564	-0.0962601	0.114885	0.282931	0.355915	0.146061	0.354074	0.0463181	0.308406	0.379715	0.26207	0.157631	0.326452	0.129492	0.341737	0.567204	1.86132	0.304207	2.65816	P51452	Dual specificity protein phosphatase 3 OS=Homo sapiens OX=9606 GN=DUSP3 PE=1 SV=1
0.354393	0.113968	-0.369542	-0.0398922	0.0272608	-0.127935	-0.171773	-0.168577	-0.168167	0.215269	0.185322	-0.199037	-0.0928059	-0.0550213	-0.444605	0.058198	0.269712	-0.026556	0.24512	0.163572	0.111865	0.0807495	0.168854	0.0901833	0.0613346	0.0401897	0.199542	0.0167665	1.61413	0.790453	2.40365	Q13115	Dual specificity protein phosphatase 4 OS=Homo sapiens OX=9606 GN=DUSP4 PE=1 SV=1
1.62464	0.773153	0.743621	0.581596	0.197669	0.723778	0.274556	0.454611	0.472153	0.154232	-0.0543232	0.579062	0.686579	1.41892	0.800333	0.209155	0.522379	0.0247974	0.20921	0.429655	0.680598	-0.319624	0.100882	-0.146021	0.281277	-0.191669	-0.252095	-0.03897	1.71009	0.341619	2.50367	Q96S53	Dual specificity testis-specific protein kinase 2 OS=Homo sapiens OX=9606 GN=TESK2 PE=1 SV=1
-0.913898	-1.04997	-0.90978	0.296583	-0.0593538	-0.221756	-0.0996218	-1.00184	-0.466181	0.0409927	-0.302841	-0.26349	-0.842239	-1.21846	-0.990725	0.16468	-0.0121136	-0.601849	0.206555	-0.243813	0.0436468	0.0677929	0.342466	-0.489679	0.529537	0.28697	0.255147	0.265548	1.51731	0.22342	2.30095	Q7RTS9	Dymeclin OS=Homo sapiens OX=9606 GN=DYM PE=1 SV=1
-0.0606403	0.0130615	0.053359	0.296436	-0.01266	-0.0287323	0.0979776	0.246542	0.227776	0.340296	0.0417061	0.36395	-0.186434	0.0977211	-0.10593	0.282889	0.374769	0.211939	0.195977	0.134554	0.392846	0.594084	0.4554	0.374603	0.503481	0.517088	0.295554	0.537618	1.61539	-0.127458	-2.40498	Q13561	Dynactin subunit 2 OS=Homo sapiens OX=9606 GN=DCTN2 PE=1 SV=4
0.546545	0.501041	0.245809	-0.197933	-0.166476	0.144276	-0.571467	-0.206038	-0.107967	-0.269302	0.0966854	-0.060605	0.283968	0.277025	0.00530624	-0.411721	0.158094	-0.150433	-0.240674	-0.622829	-0.243148	-0.85944	-0.483438	0.206104	-0.530157	-0.280012	-0.0934305	-0.365815	1.58557	-0.20448	-2.37356	O75935	Dynactin subunit 3 OS=Homo sapiens OX=9606 GN=DCTN3 PE=1 SV=1
0.747183	3.3729	1.25361	1.72364	0.709327	1.56212	1.16915	0.100967	0.230221	-0.52924	0.729856	-0.119493	0.202375	0.215561	1.6655	-0.0734797	1.49982	0.0497417	0.485007	-0.223785	0.961059	-0.0640488	-0.238628	-0.257713	0.873224	-0.337481	-0.0188303	0.42242	1.51215	-0.144618	-2.29543	Q9UJW0	Dynactin subunit 4 OS=Homo sapiens OX=9606 GN=DCTN4 PE=1 SV=1
-0.687592	-0.663769	0.788939	-0.356789	-0.600476	-0.454063	-0.309405	-0.386559	-0.0156708	-0.0519276	0.0164318	-0.574054	-0.615885	-0.555462	-0.115017	0.472957	-0.0986996	-0.326191	-0.0293875	0.251549	0.336759	0.23645	0.246048	-0.0494785	0.681473	0.145325	0.362624	0.673985	1.64007	-0.150104	-2.43085	Q9BTE1	Dynactin subunit 5 OS=Homo sapiens OX=9606 GN=DCTN5 PE=1 SV=1
-0.572203	-0.885517	-0.962321	-0.12373	-0.413554	-0.197878	-0.0565271	0.158037	-0.479397	-0.150696	-0.252657	-0.0840025	0.00963783	-0.369543	-0.712521	-0.183034	-0.164341	-0.15517	-0.223498	-0.1682	-0.177108	-0.0106621	-0.101046	0.0379925	-0.0813541	0.00714493	-0.127017	-0.0921545	2.35303	0.455174	3.14034	Q05193	Dynamin-1 OS=Homo sapiens OX=9606 GN=DNM1 PE=1 SV=2
-0.0722618	-0.296408	-0.635972	0.146978	-0.336211	0.0645771	-0.272216	0.175879	-0.0727692	0.00533867	-0.0790062	0.233735	-0.230263	-0.330677	-0.313465	0.00949383	0.249741	-0.0909519	0.285903	0.29047	0.118735	-0.105066	0.539778	-0.191868	0.0700035	0.338533	0.039607	0.0452299	2.24011	-0.460232	-3.03184	Q96FJ2	Dynein light chain 2, cytoplasmic OS=Homo sapiens OX=9606 GN=DYNLL2 PE=1 SV=1
-0.468813	-0.651159	-1.02101	-0.386898	-0.314553	-0.255823	0.325213	-0.460644	-0.111223	0.134077	0.00363159	-0.210324	-0.420565	-0.634081	-0.418013	0.0485468	-0.336391	-0.182306	0.159392	-0.235065	-0.0992804	0.328415	0.09762	-0.0252953	0.00393105	0.158373	0.123937	0.0182505	3.52233	-0.273754	-4.22184	Q96EV8	Dysbindin OS=Homo sapiens OX=9606 GN=DTNBP1 PE=1 SV=1
-0.180342	-0.426512	-0.550899	0.0308132	0.126666	0.0323753	-0.00692654	-0.114336	-0.101784	-0.105925	0.0576839	0.0127954	0.0421543	-0.261681	-0.346972	0.0616598	-0.0102425	-0.106745	0.26003	0.045433	0.19214	0.0896072	0.00527954	-0.0440426	0.280529	-0.0762959	0.156274	0.261308	1.87309	0.331058	2.67004	Q03001	Dystonin OS=Homo sapiens OX=9606 GN=DST PE=1 SV=4
-0.0423431	-0.26214	-0.486939	0.0482941	0.153594	0.20899	0.113072	0.017292	0.112164	0.164579	0.140154	0.124496	0.0509968	0.0133419	-0.478413	0.21272	0.210758	0.125448	0.318513	0.0976238	0.21547	0.142902	0.25378	0.198126	0.349508	0.261253	0.240487	0.300128	1.52334	0.749194	2.30741	P11532	Dystrophin OS=Homo sapiens OX=9606 GN=DMD PE=1 SV=3
0.0598965	-0.0522633	0.715339	0.078207	-0.221606	-0.443081	-0.718963	0.0175381	0.0417576	0.0581379	-0.0122948	-0.0372572	-0.118752	0.180134	0.40152	0.427711	0.366158	0.810087	0.305509	-0.0738964	0.39471	0.35832	0.214472	-0.0844917	0.478979	0.332882	0.365914	0.50158	2.98655	-0.522566	-3.73303	O75925	E3 SUMO-protein ligase PIAS1 OS=Homo sapiens OX=9606 GN=PIAS1 PE=1 SV=2
-0.133333	-0.426739	-0.916963	-0.679159	-0.299893	-0.25778	-0.979775	-0.0510845	-0.236467	0.192028	-0.092514	0.0250196	-0.35117	-0.228104	-0.80098	0.0996294	-0.184734	0.468004	0.160171	0.19416	-0.0551691	0.433125	0.77446	0.37817	-0.0553017	-0.134258	0.0748281	0.0268316	1.81669	-0.266824	-2.61293	P49792	E3 SUMO-protein ligase RanBP2 OS=Homo sapiens OX=9606 GN=RANBP2 PE=1 SV=2
0.961823	-0.0707998	0.359928	-0.127745	NaN	NaN	NaN	0.70271	0.0383244	-0.0330601	NaN	0.0165396	-0.136909	-0.108754	-0.184258	-0.782262	-0.860353	0.301207	NaN	0.237568	-0.670588	-0.160404	-0.172701	0.470449	-0.183191	-0.103559	NaN	-0.253508	1.77012	-0.227967	-2.56542	Q14258	E3 ubiquitin/ISG15 ligase TRIM25 OS=Homo sapiens OX=9606 GN=TRIM25 PE=1 SV=2
0.408554	0.415062	0.317826	0.0363846	0.495473	0.396572	0.512429	0.244255	0.183458	-0.0918636	0.375275	-0.0814714	-0.088028	0.0672607	0.337046	0.119657	0.148211	0.123171	0.145913	0.296919	-0.0284929	0.148397	0.0286522	0.149879	-0.282684	0.238626	0.0913115	-0.224946	1.9726	-0.30053	-2.76972	Q9Y4X5	E3 ubiquitin-protein ligase ARIH1 OS=Homo sapiens OX=9606 GN=ARIH1 PE=1 SV=2
0.177631	-0.109346	0.408557	-0.0374279	0.0835161	0.136711	0.276347	-0.143648	0.275766	0.0932655	0.162949	0.198604	-0.0440884	-0.117519	0.185404	0.388202	0.119755	0.515297	0.317668	0.173412	0.27599	0.387472	0.354225	0.0762005	0.40538	0.16717	0.255359	0.337674	2.07536	-0.187108	-2.87134	Q5VTR2	E3 ubiquitin-protein ligase BRE1A OS=Homo sapiens OX=9606 GN=RNF20 PE=1 SV=2
-0.0733318	0.432348	0.735982	0.0676174	-0.078084	-0.0966721	0.107707	-0.010294	-0.177885	-0.109255	0.00847816	0.196403	-0.106714	-0.0589809	0.436443	-0.0299044	-0.346252	0.155638	-0.133832	-0.145924	-0.330945	-0.295292	-0.205208	0.122755	-0.25169	-0.182688	0.0306101	-0.290141	2.84221	-0.21399	-3.59986	O75150	E3 ubiquitin-protein ligase BRE1B OS=Homo sapiens OX=9606 GN=RNF40 PE=1 SV=5
0.00287247	-0.0966816	0.495891	0.180357	0.769498	0.276217	0.712382	-0.493515	0.260706	0.534279	0.358463	0.0145445	0.0357437	-0.0594273	0.159285	0.707948	0.866804	0.171642	0.494397	0.176609	0.396474	0.413822	0.854532	0.175911	0.630745	0.713741	0.500264	0.565803	2.52769	-0.368898	-3.30616	P22681	E3 ubiquitin-protein ligase CBL OS=Homo sapiens OX=9606 GN=CBL PE=1 SV=2
-0.152552	-0.289618	-0.565948	-0.877312	-0.648406	-0.722029	-0.633218	-0.174978	-0.252041	-0.111315	-0.0507984	-0.0426302	0.0289612	-0.0495205	-0.513062	-0.251817	-0.308249	0.204073	-0.246924	-0.217829	-0.343799	-0.12685	-0.164961	0.0859375	-0.508753	0.120516	-0.127084	-0.205148	3.32827	-0.508329	-4.04554	Q8TDB6	E3 ubiquitin-protein ligase DTX3L OS=Homo sapiens OX=9606 GN=DTX3L PE=1 SV=1
0.111423	0.221508	-0.120374	0.192217	0.0747023	0.407722	0.327483	0.018013	0.00902748	0.0173512	0.212971	0.300227	0.0539398	0.0990009	-0.243515	-0.134683	-0.17585	0.158388	0.10946	-0.186291	-0.104554	-0.0573902	-0.154181	0.0317726	-0.179775	-0.0929413	-0.00910473	0.0744696	1.51516	0.671811	2.34746	Q86Y13	E3 ubiquitin-protein ligase DZIP3 OS=Homo sapiens OX=9606 GN=DZIP3 PE=1 SV=2
-0.226124	-0.476353	-0.0263796	-0.0131016	-0.108087	0.167034	-0.182221	0.0654049	-0.3379	0.048233	-0.104706	0.581014	-0.628004	-0.116661	-0.233978	-0.613908	-0.270918	-0.00465774	-0.0228739	0.0294266	-0.0602159	-0.664742	-0.408449	-0.892759	-0.458618	-0.280344	-0.210528	-0.45124	2.04602	0.217655	2.84245	Q8IYU2	E3 ubiquitin-protein ligase HACE1 OS=Homo sapiens OX=9606 GN=HACE1 PE=1 SV=2
0.721071	0.675205	1.34649	0.490614	0.321797	0.338346	0.166139	0.619579	0.296305	0.160872	0.0708122	0.334868	0.382475	0.796194	0.71475	0.359481	0.105865	0.00685883	0.430217	0.179451	0.332145	-0.0197506	0.0219345	0.287552	0.368366	-0.0643005	0.112638	0.213298	1.52492	-0.139932	-2.3091	Q5T447	E3 ubiquitin-protein ligase HECTD3 OS=Homo sapiens OX=9606 GN=HECTD3 PE=1 SV=1
-0.165607	-0.326185	-0.452739	-0.00836945	-0.0123758	0.0965385	0.271939	0.20944	-0.321201	0.0662041	-0.19969	0.00976467	-0.00198936	-0.124895	-0.611794	-0.00676823	0.0766945	0.0542297	0.0654554	0.0427704	-0.0728769	-0.025053	0.152554	0.287184	0.0849934	0.160492	0.0162439	0.0887423	1.87987	0.225641	2.67688	O95714	E3 ubiquitin-protein ligase HERC2 OS=Homo sapiens OX=9606 GN=HERC2 PE=1 SV=2
-0.649475	-0.706835	-0.944339	-0.777563	-0.375585	-0.545296	-0.141116	-0.115488	0.430138	0.0718021	-0.318611	0.0716352	-0.249758	-0.305408	-0.731464	-0.104566	-0.213081	0.0338936	-0.0243311	0.0486393	-0.12128	-0.217987	0.275936	0.00501251	-0.2407	1.16111	-0.0951738	0.0122881	1.63581	-0.295515	-2.42639	Q9NQC1	E3 ubiquitin-protein ligase Jade-2 OS=Homo sapiens OX=9606 GN=JADE2 PE=1 SV=2
-0.596226	-0.578409	-0.82174	0.0600739	-0.35258	-0.26405	0.0646543	-0.483582	-0.0346928	-0.0940514	-0.177565	-0.187024	-0.104805	-0.674257	-0.839499	-0.00830173	0.0350838	-0.0740528	0.164737	-0.165937	0.0297384	-0.242558	-0.149282	-0.130184	0.0540752	-0.038435	0.18402	0.233109	1.56478	-0.225512	-2.35154	O94822	E3 ubiquitin-protein ligase listerin OS=Homo sapiens OX=9606 GN=LTN1 PE=1 SV=6
-0.469915	-1.16901	-0.78057	-0.662182	-0.8285	-0.635786	0.0223341	-0.203138	-0.778185	-0.194099	-0.125641	-0.55729	-0.384146	-0.738209	-1.01065	-0.153909	-0.655611	-0.255903	-0.388381	-0.312544	-0.359445	0.0940571	-0.196295	-0.0826969	-0.0712337	-0.0556622	-0.233401	-0.205504	2.9751	0.197295	3.7225	Q86YT6	E3 ubiquitin-protein ligase MIB1 OS=Homo sapiens OX=9606 GN=MIB1 PE=1 SV=1
0.227352	-0.0162392	1.03022	0.044384	NaN	NaN	NaN	0.232325	0.0264902	0.00816727	NaN	-0.243028	0.0570583	-0.121608	0.747518	-0.55463	-0.638225	-0.0798264	NaN	0.0238094	0.0485868	0.0711374	-0.10785	-0.0616503	-0.0727654	0.15465	NaN	-0.463673	1.68155	0.265339	2.4741	O15344	E3 ubiquitin-protein ligase Midline-1 OS=Homo sapiens OX=9606 GN=MID1 PE=1 SV=1
0.0250034	0.668798	1.53472	0.102615	0.660846	-0.0211506	-0.0151358	0.129868	-0.11553	-0.0504742	0.506405	-0.242759	0.0230198	-0.194427	1.24417	1.62e-05	-0.0768013	-0.26321	-0.0207853	0.0617218	-0.0196962	-0.135839	-0.158649	-0.105509	-0.131311	-0.115879	-0.0300322	-0.131742	1.94904	0.283395	2.74624	O60927	E3 ubiquitin-protein ligase PPP1R11 OS=Homo sapiens OX=9606 GN=PPP1R11 PE=1 SV=1
0.367603	0.274946	1.01372	0.62999	NaN	NaN	NaN	0.37709	1.01081	0.365608	NaN	0.399846	0.311758	0.149168	0.676838	0.27497	-0.0890217	0.0371609	NaN	-0.620924	0.269515	0.581844	0.108578	-0.0389462	0.459799	-0.085001	NaN	0.261199	1.44103	-0.144342	-2.21864	Q7Z6E9	E3 ubiquitin-protein ligase RBBP6 OS=Homo sapiens OX=9606 GN=RBBP6 PE=1 SV=1
-0.178574	-0.0690384	-0.622531	0.262367	-0.130616	0.16799	0.27184	-0.112026	-0.116587	-0.0302792	-0.127071	-0.650506	-0.433859	-0.507618	-0.809013	0.3628	-0.142206	-0.272703	-0.0213175	-0.226423	1.43888	-0.0151873	-0.076395	0.24094	2.25982	-0.0592594	0.00157642	2.25724	1.89925	-0.420002	-2.69638	P62877	E3 ubiquitin-protein ligase RBX1 OS=Homo sapiens OX=9606 GN=RBX1 PE=1 SV=1
-0.235662	0.109459	-0.417937	-0.344627	0.0402632	0.109928	0.323018	-0.171053	0.256834	0.0328655	-0.246546	-0.0252104	0.116858	-0.306965	0.657997	-0.549664	-0.552021	-0.138996	0.0697279	-0.247763	-0.424294	-0.194447	-0.180655	0.0461578	-0.373997	-0.169996	-0.411149	-0.405883	2.6693	-0.311837	-3.43908	Q06587	E3 ubiquitin-protein ligase RING1 OS=Homo sapiens OX=9606 GN=RING1 PE=1 SV=2
0.356367	0.381783	0.00652599	0.401968	0.0776911	0.152212	0.109612	0.290888	0.545057	0.251154	0.333548	0.240335	0.295622	0.180916	-0.0239353	0.261811	0.601736	0.457008	0.395713	0.414333	0.636708	0.502838	0.337688	0.54887	0.542051	0.304213	0.476277	0.467736	1.32962	-0.25317	-2.09591	Q99496	E3 ubiquitin-protein ligase RING2 OS=Homo sapiens OX=9606 GN=RNF2 PE=1 SV=1
0.482512	0.10313	0.518725	0.454294	-0.0382643	-0.159594	0.116033	0.378675	0.552597	0.35255	0.0623093	0.314736	0.416469	0.599844	-0.0568829	0.0438375	0.0163403	-0.3895	0.0843668	0.185085	0.276958	0.335812	0.226887	0.0286474	0.0403862	-0.00265122	-0.116185	-0.0572176	1.48145	0.323694	2.30927	Q9Y4L5	E3 ubiquitin-protein ligase RNF115 OS=Homo sapiens OX=9606 GN=RNF115 PE=1 SV=2
-0.772951	-2.02459	-0.306653	-0.807917	-0.0547152	-0.339369	-0.714686	-0.728579	-0.122437	0.367214	0.0880127	-0.631928	-0.225533	-2.04577	-0.82435	0.894433	0.534239	0.488371	1.12898	0.588583	0.210345	1.10049	0.917377	0.198185	0.612839	0.280502	0.759868	0.663096	1.98123	0.420781	2.7783	Q5XPI4	E3 ubiquitin-protein ligase RNF123 OS=Homo sapiens OX=9606 GN=RNF123 PE=1 SV=1
0.47141	0.744581	0.172873	0.484289	NaN	NaN	NaN	0.319212	0.0456314	0.199898	NaN	-0.119596	0.219225	-0.0671482	1.44479	-0.30572	0.729589	0.206188	NaN	-0.147886	-0.275191	-0.351618	0.161791	0.0891514	0.0779018	0.1248	NaN	-0.119899	2.23926	0.433503	3.13176	Q86XS8	E3 ubiquitin-protein ligase RNF130 OS=Homo sapiens OX=9606 GN=RNF130 PE=1 SV=1
0.527289	0.0230474	0.430565	0.293902	0.431935	0.166325	0.48376	-0.0130243	0.432493	-0.137562	0.106575	0.194747	0.640396	0.543832	-0.215694	-0.18678	-0.086504	-0.155941	0.00385761	-0.587187	0.206811	-0.26475	-0.161558	-0.242023	0.167587	-0.153637	-0.0152159	0.107446	1.33029	-0.556972	-2.09666	Q8WU17	E3 ubiquitin-protein ligase RNF139 OS=Homo sapiens OX=9606 GN=RNF139 PE=1 SV=1
-0.015173	-0.499603	-0.274089	-0.323139	0.296035	-0.0107002	-0.101914	-0.140373	0.385098	0.327065	0.234095	0.10913	-0.377411	0.251717	0.283415	0.40375	0.672728	0.251635	0.355868	0.59547	0.308518	0.530121	1.00561	0.0987873	0.394846	0.328314	0.306567	0.444064	1.76817	0.216042	2.56342	Q9UBS8	E3 ubiquitin-protein ligase RNF14 OS=Homo sapiens OX=9606 GN=RNF14 PE=1 SV=1
-0.00982857	0.0830307	-0.192939	0.0452766	0.434554	0.0833912	-0.184867	-0.710274	0.419422	0.779684	0.54409	0.398751	-0.155897	-0.00338173	-0.185371	0.706017	0.793203	0.484352	0.701892	0.946341	0.990424	1.31136	1.58551	0.148111	1.26102	0.966469	1.1446	1.38433	3.14746	-0.202657	-3.8806	Q9NTX7	E3 ubiquitin-protein ligase RNF146 OS=Homo sapiens OX=9606 GN=RNF146 PE=1 SV=1
0.333254	0.557497	0.333575	0.0111408	0.166226	-0.112183	-0.115655	0.374363	-0.0468922	0.221668	0.145252	0.0461111	0.196745	0.190729	0.0662193	0.41421	0.551334	0.141039	0.470288	0.183363	0.365972	0.351961	0.372351	0.136072	0.719419	0.309586	0.441915	0.553153	1.69578	0.203387	2.48885	Q8NC42	E3 ubiquitin-protein ligase RNF149 OS=Homo sapiens OX=9606 GN=RNF149 PE=2 SV=2
1.06003	1.50138	0.517537	0.43223	0.694116	0.284267	0.485332	0.75195	0.0724983	0.207842	0.212982	0.159795	-0.139982	-0.0358143	0.655354	0.0165796	1.09667	-0.16901	0.0981417	0.129	0.043437	0.0886917	0.247469	0.175014	0.267509	0.196705	0.143743	0.209786	5.62849	-1.22557	-6.15114	Q63HN8	E3 ubiquitin-protein ligase RNF213 OS=Homo sapiens OX=9606 GN=RNF213 PE=1 SV=3
-0.0190258	-0.0777302	-0.240541	0.223549	-0.357165	-0.21587	-0.239066	0.054327	-0.0574284	0.0815372	-0.0966816	0.0579176	0.152012	0.0247841	-0.31913	0.0333071	0.0942249	0.148233	-0.0987959	0.00661469	0.0934725	0.118011	0.235123	0.155966	0.163624	0.0259018	0.0472288	0.102647	1.54316	0.364245	2.37903	Q149N8	E3 ubiquitin-protein ligase SHPRH OS=Homo sapiens OX=9606 GN=SHPRH PE=1 SV=2
0.134119	-0.25242	-0.292493	-0.384986	0.433223	0.677818	0.147183	0.465201	0.311554	0.286095	0.298882	-0.311769	0.155191	0.328489	0.00269318	-0.388371	-0.211239	0.279161	-0.173129	-0.215925	-0.42119	-0.141712	-0.205591	-0.111139	-0.658458	-0.0149384	-0.00843143	-0.0171709	3.61582	0.356352	4.3066	Q9HAU4	E3 ubiquitin-protein ligase SMURF2 OS=Homo sapiens OX=9606 GN=SMURF2 PE=1 SV=1
-0.0160809	-0.30488	0.285968	-0.320938	-0.24454	-0.337034	-0.244294	-0.113632	-0.144541	0.208632	0.0125828	-0.141959	0.146641	-0.262178	-0.125645	0.103105	0.0216808	0.03829	-0.144809	0.0215912	0.000975609	0.0435696	0.0351734	-0.0510864	-0.0563641	0.136917	0.141599	0.0909204	3.91044	-0.44806	-4.57333	P19474	E3 ubiquitin-protein ligase TRIM21 OS=Homo sapiens OX=9606 GN=TRIM21 PE=1 SV=1
0.0245857	0.515516	0.403466	0.198027	-0.0842485	-0.225662	0.0570669	0.453972	-0.0320854	0.280584	0.23333	-0.156001	0.0227375	0.202837	0.650555	0.369081	0.441673	0.0133381	0.131221	0.313477	0.447906	0.063818	0.438776	0.478561	0.703211	0.363285	0.580911	0.537345	4.83644	-0.835401	-5.4154	Q8IYM9	E3 ubiquitin-protein ligase TRIM22 OS=Homo sapiens OX=9606 GN=TRIM22 PE=1 SV=1
0.0965633	0.0155563	-0.776875	0.291193	0.184545	0.264591	-0.0383902	-0.0238934	-0.100462	0.278936	-0.0979805	-0.166671	-0.230524	0.112749	-0.789728	0.269374	0.180515	0.24674	0.234242	0.147375	0.287223	0.386093	0.118141	-0.0131454	0.2271	0.356426	0.117589	0.198831	2.29107	-0.226731	-3.08095	O00635	E3 ubiquitin-protein ligase TRIM38 OS=Homo sapiens OX=9606 GN=TRIM38 PE=1 SV=1
-0.0321245	-0.202044	-0.130364	0.896441	0.4269	-0.410576	0.0457754	-0.0564289	0.153585	0.929094	0.286589	0.201339	-0.488083	0.751417	0.138691	1.22586	1.20058	0.420704	1.81715	0.762192	1.23508	1.17451	1.44575	0.296515	1.15523	0.728348	0.727265	0.813634	1.75336	0.440303	2.54824	Q8WV44	E3 ubiquitin-protein ligase TRIM41 OS=Homo sapiens OX=9606 GN=TRIM41 PE=1 SV=3
0.600933	0.233629	0.0765467	0.15283	0.228871	0.506584	0.299447	0.815784	0.429331	0.0387096	-0.0319347	0.117793	0.166319	0.339945	-0.193022	-0.211699	0.133989	-0.100475	-0.0992022	-0.162977	0.138747	-0.265646	-0.323738	-0.316069	-0.293602	0.0861683	-0.226054	-0.112594	2.32178	-0.156499	-3.11043	Q9BRZ2	E3 ubiquitin-protein ligase TRIM56 OS=Homo sapiens OX=9606 GN=TRIM56 PE=1 SV=3
1.46871	1.22593	0.7583	0.709192	0.590693	0.733961	0.49463	0.55512	0.51549	0.375719	0.219049	0.515227	0.470585	1.29275	0.537714	0.254655	1.32606	0.0891228	0.0579596	0.347532	1.28335	-0.218872	0.386675	-0.103436	0.643574	0.000303268	0.336417	0.39598	1.88604	0.304558	2.68309	P53804	E3 ubiquitin-protein ligase TTC3 OS=Homo sapiens OX=9606 GN=TTC3 PE=1 SV=2
0.268818	0.0667763	0.122249	0.392294	0.477075	0.520346	0.190888	0.0929966	0.162991	0.423582	0.488079	0.240161	0.0663414	0.0862045	0.0658798	0.534707	0.612419	0.301508	0.564181	0.354548	0.59975	0.325994	0.423864	0.125376	0.756088	0.522327	0.608996	0.721974	1.64204	-0.142241	-2.43292	Q8IWV7	E3 ubiquitin-protein ligase UBR1 OS=Homo sapiens OX=9606 GN=UBR1 PE=1 SV=1
-0.035347	-0.382387	-1.32336	-0.0902863	0.0935736	-0.0401745	-0.347775	0.535669	0.367096	0.394405	0.686441	0.109481	-0.464138	0.285326	-1.15108	0.74307	0.521189	0.409914	0.602048	0.327448	0.743436	0.580992	0.652224	0.162333	0.744984	0.687054	0.781808	0.806689	2.11752	-0.258808	-2.91268	Q96PU4	E3 ubiquitin-protein ligase UHRF2 OS=Homo sapiens OX=9606 GN=UHRF2 PE=1 SV=1
0.356466	0.226965	2.1415	0.639326	1.30328	0.749812	0.816826	0.379442	0.708809	0.783422	0.775866	0.52333	0.355856	0.484095	1.43886	1.33621	2.43786	0.417723	2.21836	1.41827	1.42741	NaN	1.52037	0.608988	1.43333	1.32174	1.42181	1.74157	2.00002	-0.237059	-2.79696	O94874	E3 UFM1-protein ligase 1 OS=Homo sapiens OX=9606 GN=UFL1 PE=1 SV=2
0.212168	0.0946579	0.446523	0.202461	0.162187	0.418083	0.0661459	0.134588	0.538078	-0.0587196	0.230581	0.105044	-0.101377	0.274096	0.31118	-0.145698	-0.210762	0.420263	-0.129081	-0.11194	-0.0242262	-0.0381145	0.267895	0.0243645	-0.40168	0.0878258	0.172778	-0.19189	4.64946	-0.862331	-5.24429	Q07108	Early activation antigen CD69 OS=Homo sapiens OX=9606 GN=CD69 PE=1 SV=1
0.429407	0.885654	0.374541	0.567404	0.14807	0.279423	0.653535	0.987293	0.052763	-0.103199	0.0670185	0.179547	0.293861	1.62073	0.135529	0.0967817	0.00716782	-0.0487957	0.364388	-0.114204	0.13095	-0.129692	-0.240444	-0.250662	0.101883	-0.14061	-0.0708895	0.171466	4.38254	0.411488	5.00118	Q15075	Early endosome antigen 1 OS=Homo sapiens OX=9606 GN=EEA1 PE=1 SV=2
0.555109	0.625286	-0.0836611	0.944349	0.101186	0.775434	0.166356	-0.455328	0.00357628	0.104633	1.06022	0.339458	-0.153948	-0.399975	0.683496	-0.532399	0.803257	-0.550797	-0.346414	-0.356428	0.61292	0.227612	-0.0767574	-0.142567	0.0114994	-0.568737	-0.0746088	-0.251565	1.34695	0.353053	2.11522	O00423	Echinoderm microtubule-associated protein-like 1 OS=Homo sapiens OX=9606 GN=EML1 PE=1 SV=3
0.289572	-0.325211	-0.0959005	0.0606632	0.455626	0.516479	-0.298162	0.168036	1.0902	0.576683	0.423828	0.299777	-0.229439	0.278311	-0.0127277	0.585017	0.305025	0.514652	0.802079	0.243017	1.05488	1.01334	0.664255	0.317297	1.52602	0.376448	0.686368	0.776671	2.43366	-0.2154	-3.21718	Q32P44	Echinoderm microtubule-associated protein-like 3 OS=Homo sapiens OX=9606 GN=EML3 PE=1 SV=1
-0.0456638	0.409927	0.663108	-0.335079	0.141828	0.000764847	-0.309686	0.26696	0.129356	-0.00717735	0.651245	0.680421	0.0608425	0.0176926	0.383562	-0.241235	-0.267525	-0.119282	0.0635271	0.445852	-0.0634184	-0.0649776	-0.2204	-0.134151	-0.400097	-0.383398	0.0828485	-0.206628	3.33687	-0.614936	-4.05337	Q9HC35	Echinoderm microtubule-associated protein-like 4 OS=Homo sapiens OX=9606 GN=EML4 PE=1 SV=3
1.47709	1.69236	1.08373	0.87439	0.253467	0.896004	0.126325	0.623493	0.749315	0.191198	0.135431	0.823951	1.47395	0.316761	0.937801	1.11892	0.59416	0.426912	0.479014	0.22473	0.800542	0.103613	0.0561714	0.328051	-0.323586	0.0713329	-0.12827	0.503573	2.2272	-0.639367	-3.03205	Q93070	Ecto-ADP-ribosyltransferase 4 OS=Homo sapiens OX=9606 GN=ART4 PE=2 SV=2
0.856552	0.895435	0.165424	1.06595	0.21145	0.313194	1.09794	0.786158	0.60022	-0.0360622	1.63487	1.05716	2.52176	1.18435	0.586816	0.637574	0.526011	0.165642	0.0431814	-0.220575	0.898917	NaN	-0.0604782	-0.123476	0.729435	-0.13254	0.694413	0.469213	2.36712	0.241804	3.1538	O75356	Ectonucleoside triphosphate diphosphohydrolase 5 OS=Homo sapiens OX=9606 GN=ENTPD5 PE=1 SV=1
-0.123272	-0.41222	-0.239806	-0.0314369	0.124249	-0.031702	0.702352	0.195162	-0.606211	-0.606024	-0.28516	-0.360759	0.0182533	-0.534475	-0.517122	-0.747861	-0.511652	-0.386091	-0.688401	-0.667173	-0.742501	-0.552626	-0.573362	0.0701199	-0.851027	-0.269005	-0.402822	-0.861377	2.78127	0.36966	3.54336	O75071	EF-hand calcium-binding domain-containing protein 14 OS=Homo sapiens OX=9606 GN=EFCAB14 PE=1 SV=1
0.0901337	-0.179228	0.278035	0.278088	0.312671	-0.049139	0.0788202	-0.672579	-0.130655	0.541456	0.297396	0.0234861	-0.0143185	0.0224743	-0.0928745	0.581679	0.955578	0.730148	0.389827	0.596117	0.878716	0.916208	0.89703	0.283689	1.14005	0.825417	0.995303	1.02793	1.98601	0.496183	2.78305	Q9BUP0	EF-hand domain-containing protein D1 OS=Homo sapiens OX=9606 GN=EFHD1 PE=1 SV=1
2.3157	1.94575	2.6054	2.92476	2.92036	3.41722	2.61603	0.903168	0.747145	-0.0476627	0.529718	0.45894	0.736082	0.477791	1.22499	0.354434	2.35156	0.262691	0.636399	0.816076	1.52156	0.103931	0.766071	0.674435	2.10285	0.197998	0.154504	1.01948	2.1929	-0.442457	-2.98612	Q96C19	EF-hand domain-containing protein D2 OS=Homo sapiens OX=9606 GN=EFHD2 PE=1 SV=1
-0.348497	-0.761759	-1.15793	-0.673267	-0.664105	-0.718765	-0.116696	0.0517998	-0.249027	-0.00467873	-0.108088	-0.123847	-0.165508	-0.179274	-0.488989	-0.135928	-0.260532	-0.0601406	-0.0967779	-0.0738583	-0.34246	0.0358047	-0.0872784	0.0690022	-0.322741	0.311295	-0.0958185	-0.0679731	1.87082	0.301788	2.66775	Q5NDL2	EGF domain-specific O-linked N-acetylglucosamine transferase OS=Homo sapiens OX=9606 GN=EOGT PE=1 SV=1
-0.537912	-1.05372	-0.655583	-0.100542	0.200694	-0.264894	-0.176715	-0.247629	-0.230537	0.0518608	0.0956173	-0.00563717	-0.320744	-0.241104	-0.423447	-0.107293	0.0540237	0.232944	-0.227452	0.0130272	-0.0149012	0.437933	-0.0387249	-0.13212	0.0231037	0.0688858	0.139077	-0.0584154	1.43847	0.390172	2.21586	Q12805	EGF-containing fibulin-like extracellular matrix protein 1 OS=Homo sapiens OX=9606 GN=EFEMP1 PE=1 SV=2
-0.193733	-0.269115	0.0849276	0.0113754	-0.442983	-0.673052	-0.252622	-0.169334	-0.0282288	0.195791	-0.122066	0.020505	0.0306759	-0.20635	-0.0854702	0.0508699	0.00700951	0.212219	-0.0562906	0.0480747	0.064086	0.764555	0.096302	0.0324535	0.247631	0.0850601	0.154544	0.0864859	1.61348	0.41852	2.40999	O43854	EGF-like repeat and discoidin I-like domain-containing protein 3 OS=Homo sapiens OX=9606 GN=EDIL3 PE=1 SV=1
-0.631962	-0.981174	-0.34336	0.419855	-0.531459	-0.622969	0.148778	-0.0171547	0.194618	0.314478	-0.357779	0.139184	-0.112789	-0.824266	-0.380663	0.101394	-0.0239029	-0.0378876	-0.0653448	-0.228806	0.026969	-0.164524	0.0791969	0.0918522	0.19787	0.192017	0.0716791	0.234674	2.60282	0.411359	3.37683	Q8NDI1	EH domain-binding protein 1 OS=Homo sapiens OX=9606 GN=EHBP1 PE=1 SV=3
0.486744	0.827223	0.204257	0.460588	0.249719	0.402704	0.48438	-0.241293	-0.149866	0.354431	-0.0916023	0.298356	-0.0904961	-0.130436	0.148844	-0.0416059	0.0643272	0.0694427	-0.0804491	0.135096	0.0298624	0.041996	-0.215618	0.0520573	0.318899	-0.0932999	-0.155828	-0.101811	5.82083	-0.69991	-6.33314	Q9H4M9	EH domain-containing protein 1 OS=Homo sapiens OX=9606 GN=EHD1 PE=1 SV=2
-0.18722	-0.58942	0.0600538	-0.236113	-0.0574331	-0.250238	-0.361247	-0.469912	0.323463	0.219902	-0.0501709	-0.0228968	0.0136318	-0.0780869	0.165306	0.144647	0.401499	0.294369	-0.006217	0.186823	0.166469	0.241499	0.249352	-0.0377884	0.418711	0.342203	0.272378	0.3231	1.88831	1.06948	2.68537	Q9NZN4	EH domain-containing protein 2 OS=Homo sapiens OX=9606 GN=EHD2 PE=1 SV=2
-0.524891	-0.939203	-2.16295	-0.847082	-0.951699	-0.543371	-0.863175	0.217283	-0.277264	-0.0748692	-0.263346	-0.255439	-0.13974	-0.228115	-0.979662	-0.484483	-0.591022	0.0915146	-0.0756655	-0.426971	-0.277566	-0.647106	-0.311499	-0.0426331	-0.445684	-0.0041275	-0.0464296	-0.323125	2.21961	-0.341779	-3.01201	Q92616	eIF-2-alpha kinase activator GCN1 OS=Homo sapiens OX=9606 GN=GCN1 PE=1 SV=6
-0.304405	-0.829035	-2.3563	-0.501043	-0.528955	-0.472258	-0.105418	0.426407	-0.471144	-0.203135	-0.0913162	-0.139348	0.0169201	-0.166542	-1.08154	-0.202128	-0.349617	0.0577183	0.0569601	-0.0691395	-0.109376	-0.226574	-0.0917587	0.430571	-0.103119	0.0655804	0.106235	-0.015481	1.96533	-0.32734	-2.76248	Q96S44	EKC/KEOPS complex subunit TP53RK OS=Homo sapiens OX=9606 GN=TP53RK PE=1 SV=2
-1.01583	-0.848795	-1.64311	-0.0181293	-0.858329	-0.778147	-0.135659	0.240538	-0.681896	0.0996037	-0.459206	-0.57529	-1.00815	-0.716272	-0.981808	-0.359729	-0.458162	-0.633726	-0.174495	0.135609	-0.445607	-0.039072	-0.13616	0.610205	-0.312748	0.0180111	-0.243907	-0.320533	2.06979	-0.260193	-2.86586	Q9Y3C4	EKC/KEOPS complex subunit TPRKB OS=Homo sapiens OX=9606 GN=TPRKB PE=1 SV=1
0.0205555	-0.154613	0.0856619	-0.0404167	-0.278729	-0.413622	0.0471601	0.0342369	-0.164518	0.129307	0.035965	-0.291015	-0.126532	-0.0951271	-0.0941639	0.0394335	-0.109728	0.238077	-0.106215	-0.12389	0.035552	0.142895	0.0697346	0.0716724	0.0163612	0.0790749	-0.0695982	0.104503	1.30153	-0.294232	-2.06446	Q15717	ELAV-like protein 1 OS=Homo sapiens OX=9606 GN=ELAVL1 PE=1 SV=2
-0.444483	-0.541592	-0.570365	0.0206528	-0.0902414	-0.0283108	0.19299	-0.202719	-0.0783482	-0.060463	0.327177	-0.278842	-0.152845	-0.265768	-0.328917	0.107114	-0.171484	0.263359	0.260137	-0.196171	0.0237169	0.156057	-0.0472755	-0.0691757	-0.0536289	0.162701	0.308753	-0.0241423	2.18273	0.344515	2.97625	Q16134	Electron transfer flavoprotein-ubiquinone oxidoreductase, mitochondrial OS=Homo sapiens OX=9606 GN=ETFDH PE=1 SV=2
0.0146084	-0.183117	0.234387	0.0944576	0.199437	0.166294	0.232196	-0.120548	0.00593376	0.480965	0.123774	-0.428414	-0.0734062	0.247892	0.0336742	0.310019	0.135262	0.258474	0.478837	0.426107	0.482953	0.269527	0.221252	0.204617	0.426805	0.282402	0.422542	0.418355	3.86126	-0.368062	-4.52881	Q6PJG2	ELM2 and SANT domain-containing protein 1 OS=Homo sapiens OX=9606 GN=ELMSAN1 PE=1 SV=2
-0.457912	-0.541405	-1.39054	-0.349449	-0.497443	-0.213531	-0.269849	-0.384819	-0.682217	-0.34025	-0.298796	-0.671893	-0.212708	-0.288931	-0.806881	-0.518653	-0.0104065	0.100821	-0.36802	-0.218397	-0.302491	-0.124334	-0.333384	-0.214041	-0.331833	-0.485922	-0.108989	-0.435843	1.43231	-0.411553	-2.20915	P26641	Elongation factor 1-gamma OS=Homo sapiens OX=9606 GN=EEF1G PE=1 SV=3
0.183739	-0.189642	-0.016881	0.204584	1.29826	0.0526485	-0.16558	-0.363337	0.651255	1.38822	1.00397	0.178832	-0.154119	0.619677	-0.242908	1.70708	1.24464	0.853292	1.98218	1.24034	1.40014	2.08184	1.54308	0.59952	1.84042	1.77685	1.89722	1.6933	1.68747	-0.476526	-2.48023	P13639	Elongation factor 2 OS=Homo sapiens OX=9606 GN=EEF2 PE=1 SV=4
-0.532663	-0.265804	-0.402711	0.697239	-0.320197	0.0419273	-0.15006	-0.0516548	0.369017	0.0845661	0.0738525	0.406026	-0.0669174	-0.0335331	0.361145	0.34448	0.531322	0.29339	0.0883627	0.0245628	0.146831	-0.041481	0.344942	0.084362	0.408934	0.172794	0.203506	0.305629	1.5518	-0.394954	-2.33776	P49411	Elongation factor Tu, mitochondrial OS=Homo sapiens OX=9606 GN=TUFM PE=1 SV=2
0.909193	0.907717	0.43048	0.228529	1.27215	1.35205	0.829	0.260773	0.644749	0.0239086	0.321339	0.433173	0.604265	0.190405	-0.0483456	0.113584	0.956861	0.440228	0.453723	0.108181	0.0711794	-0.284414	0.244778	-0.0121803	0.336445	-0.0514793	-0.171023	0.0483904	1.35851	-0.117719	-2.12804	O95163	Elongator complex protein 1 OS=Homo sapiens OX=9606 GN=ELP1 PE=1 SV=3
-0.180544	0.350876	0.135932	0.269396	0.020484	-0.328844	-0.0571375	-0.180685	0.0480194	0.399836	0.121279	-0.0949793	-0.237343	-0.107046	0.0984554	0.728377	0.90008	0.0134277	0.432824	0.315605	0.71749	0.335648	0.59967	0.13007	0.943403	0.439554	0.514283	0.982738	1.71045	-0.225423	-2.50404	Q9H9T3	Elongator complex protein 3 OS=Homo sapiens OX=9606 GN=ELP3 PE=1 SV=2
1.06171	0.600889	0.206225	-0.589479	-0.0688562	0.123512	-0.155192	0.495695	0.435362	-0.778139	0.636566	0.848792	0.744225	2.16538	0.406866	-0.58701	-0.332399	-0.182774	-0.276601	-0.292158	-0.496858	-0.303749	-0.927841	0.0821991	-1.28044	-0.586121	-0.108321	-0.965749	2.88909	-0.256929	-3.64321	Q0PNE2	Elongator complex protein 6 OS=Homo sapiens OX=9606 GN=ELP6 PE=1 SV=1
-0.320889	-0.732109	-0.0844507	-0.213957	-0.183379	-0.349434	0.323827	0.164774	0.354382	-0.0984039	-0.0779934	-0.325917	-0.895844	-0.472818	-0.318516	0.212148	-0.0924377	0.301836	0.539163	0.075552	0.129716	0.503351	0.177778	-0.0380001	0.100645	0.0249271	0.113309	0.0384092	1.56954	-0.234523	-2.35659	P50402	Emerin OS=Homo sapiens OX=9606 GN=EMD PE=1 SV=1
-0.0305023	-0.423153	-0.486072	0.0317802	-0.0993242	-0.0278282	0.12868	-0.194275	-0.235746	0.228523	0.0578804	-0.388345	-0.102575	-0.31126	0.0584183	0.324735	0.147058	-0.00917435	0.255071	0.00219536	0.274652	0.209774	-0.103081	-0.349255	0.149477	-0.0695362	0.31906	0.389724	5.43246	-1.21251	-5.96713	Q9UI08	Ena/VASP-like protein OS=Homo sapiens OX=9606 GN=EVL PE=1 SV=2
-0.0298138	-0.72896	-2.05566	-0.589045	-0.855147	-0.35771	-0.466521	-0.0254574	-0.271107	-0.0145779	-0.180662	-0.291224	-0.477953	-0.344593	-1.33876	0.0233393	-0.0719223	0.654652	0.729636	0.141291	0.114938	-0.222672	-0.232357	-0.332077	-0.645519	-0.160164	-0.133046	-0.294524	1.55989	-0.264205	-2.34635	P78549	Endonuclease III-like protein 1 OS=Homo sapiens OX=9606 GN=NTHL1 PE=1 SV=2
2.82573	1.75852	1.4459	1.8787	2.22184	2.59692	1.52888	0.885077	0.951025	0.157265	0.878208	0.898446	0.695299	1.55136	0.815248	0.0412741	1.06001	0.909821	0.679269	0.407148	1.19204	0.197477	0.166904	0.376217	0.61413	-0.317564	0.147611	0.249578	2.57632	0.520536	3.35195	Q7L9B9	Endonuclease/exonuclease/phosphatase family domain-containing protein 1 OS=Homo sapiens OX=9606 GN=EEPD1 PE=1 SV=2
1.54258	1.77378	1.71066	1.15356	1.01354	1.4504	0.840587	0.715422	0.532873	0.821884	0.314075	0.691483	0.667412	0.855637	1.24984	0.605666	1.86913	0.276865	0.700412	0.384989	1.24111	0.113956	0.807102	0.16913	0.927715	0.498549	0.481687	0.662789	4.30811	-0.520664	-4.93359	Q9NR46	Endophilin-B2 OS=Homo sapiens OX=9606 GN=SH3GLB2 PE=1 SV=1
0.0404644	-0.149494	-1.91891	-0.0612602	-0.172679	-0.168032	-0.0437593	0.27894	-0.52457	0.604889	0.0687199	-0.391923	-0.475136	-0.0334034	-0.591318	0.419734	0.236921	0.176218	0.52992	0.261856	0.32615	-0.0162582	0.66885	0.400457	0.365356	0.659679	0.410476	0.608165	3.14956	0.709322	3.88252	Q92791	Endoplasmic reticulum protein SC65 OS=Homo sapiens OX=9606 GN=P3H4 PE=1 SV=1
1.10726	0.891109	1.85866	0.972641	0.620597	1.04301	0.309501	0.411011	1.10393	0.0615063	-0.42148	0.422481	0.328465	0.636969	0.844913	0.0931444	0.669868	0.270746	-0.189553	0.330643	1.16095	-0.148066	0.271633	0.0674343	0.085228	-0.00842476	-0.810571	0.707156	2.35692	-0.327322	-3.14406	P30040	Endoplasmic reticulum resident protein 29 OS=Homo sapiens OX=9606 GN=ERP29 PE=1 SV=4
0.158901	-0.44088	0.173924	-0.103983	0.421044	0.0549259	-0.342891	-0.355648	0.655966	0.675844	0.351301	0.332744	0.219801	0.394392	-0.157047	1.09459	1.20412	0.489641	0.862847	1.07258	1.0004	1.21376	1.27781	0.188379	1.31959	1.11102	0.971726	1.48567	2.18719	-0.260066	-2.98058	Q969X5	Endoplasmic reticulum-Golgi intermediate compartment protein 1 OS=Homo sapiens OX=9606 GN=ERGIC1 PE=1 SV=1
-0.164396	-0.460779	0.761664	0.415712	0.191184	-0.485123	-0.236577	0.166918	-0.267294	0.132944	0.444162	-0.33286	0.440109	0.25028	0.849768	0.406089	0.209501	0.282642	0.538783	0.290039	0.41616	0.69499	0.270262	-0.213203	0.0475407	0.176161	0.520785	0.382501	1.82736	-0.489445	-2.62377	P14625	Endoplasmin OS=Homo sapiens OX=9606 GN=HSP90B1 PE=1 SV=1
-0.526819	-0.116302	-1.43357	-0.065794	-0.21363	-0.400949	0.115346	-0.0202274	-0.260382	-0.0743618	-0.196991	-0.113027	-0.220474	-0.614172	-0.717974	-0.113563	-0.0331802	-0.129208	-0.268504	0.027029	-0.146148	-0.201155	0.00594139	-0.0944119	0.125452	0.0252533	-0.154939	0.103452	3.80652	1.09936	4.47927	Q9HCU0	Endosialin OS=Homo sapiens OX=9606 GN=CD248 PE=1 SV=1
-0.309502	-0.44393	0.0851374	-0.126102	-0.205613	-0.265839	0.207223	-0.00530624	-0.348541	-0.166973	-0.133436	-0.267604	-0.237806	-0.270836	-0.229383	-0.000809669	-0.10939	-0.11755	-0.0482111	-0.0333652	-0.0327177	0.108486	-0.000453949	-0.227877	0.0553703	-0.00277328	-0.0899343	0.116395	1.44001	0.417074	2.21753	Q96AP7	Endothelial cell-selective adhesion molecule OS=Homo sapiens OX=9606 GN=ESAM PE=1 SV=1
-0.579548	-1.09784	-0.934304	-0.130928	-0.539834	-0.596182	0.034482	0.026659	-0.457735	0.0929527	-0.120689	0.0383482	-0.463705	-0.331409	-0.985258	-0.0952482	-0.0200653	-0.0283012	0.0930338	-0.356958	-0.0889006	0.0332241	0.000997543	0.0625172	-0.0174065	0.155203	0.166181	-0.0461187	2.81707	-0.639086	-3.57657	O60869	Endothelial differentiation-related factor 1 OS=Homo sapiens OX=9606 GN=EDF1 PE=1 SV=1
-0.874826	-0.406004	-0.705756	-0.369009	-0.765935	-0.89809	-0.765109	-0.925896	-0.862244	-0.240248	-0.858776	-1.05651	-0.663809	-1.05813	-0.626257	-0.391183	-0.389751	0.0249729	-0.145242	-0.000709534	-0.597848	-0.382401	-0.277534	0.164841	-0.625311	-0.592705	-0.704989	-0.602542	1.83369	0.570742	2.6302	Q9UNN8	Endothelial protein C receptor OS=Homo sapiens OX=9606 GN=PROCR PE=1 SV=1
-0.029089	0.541084	1.1392	1.34162	0.679423	0.924135	1.06525	0.156733	-0.267916	0.134134	-0.285017	-0.710341	-0.191154	-0.196247	0.33457	0.104568	0.163445	-0.574417	0.395778	-0.469566	0.126069	0.222376	-0.790918	-0.104414	0.629128	-0.50835	-0.5043	0.0962248	5.91256	-0.902047	-6.42048	Q92556	Engulfment and cell motility protein 1 OS=Homo sapiens OX=9606 GN=ELMO1 PE=1 SV=2
0.61552	-0.0547276	0.19057	0.0433712	-0.233983	0.0262108	-0.510907	-0.603277	0.684307	-0.921881	-0.162771	0.957202	-0.841482	2.66059	1.0959	-0.357949	-0.456421	-0.178394	-0.5664	-0.651344	-0.0934649	-1.0398	-1.04932	-0.987598	-0.201412	-0.0578899	-0.241672	0.80881	1.63851	-0.300753	-2.42922	Q14511	Enhancer of filamentation 1 OS=Homo sapiens OX=9606 GN=NEDD9 PE=1 SV=1
0.744669	0.642233	0.103351	0.163403	0.531619	0.177111	0.289569	0.0574379	0.158051	-0.12608	0.0143967	0.341863	1.15817	1.26293	0.504578	-0.247321	-0.109285	1.28221	-0.356803	-0.0407658	-0.144961	0.00146294	-0.496445	-0.448322	-0.440893	-0.487255	-0.231158	-0.564918	1.3332	-0.248831	-2.09991	Q96F86	Enhancer of mRNA-decapping protein 3 OS=Homo sapiens OX=9606 GN=EDC3 PE=1 SV=1
1.01749	0.442907	0.750415	1.01406	0.749671	0.976885	0.316773	-0.11216	0.162287	0.0720253	0.188658	0.341369	-0.0149899	0.390654	0.722481	0.444285	0.560354	-0.128365	0.275552	0.170286	0.445636	-0.0362606	-0.0143719	-0.363169	0.560932	-0.203262	0.0381346	0.126508	1.70176	-0.140565	-2.49505	Q6P2E9	Enhancer of mRNA-decapping protein 4 OS=Homo sapiens OX=9606 GN=EDC4 PE=1 SV=1
[truncated: 2,626 more rows]

## Sheet: Table S6B
Table S7B: List of significant transcripts in the tumor microenvironment analysis comparing LLN and HLN
[truncated: 1,958 more rows]
