# Supplementary material for: Proteogenomic Profiling of Treatment-Naïve Metastatic Malignant Melanoma
Source: Cancers (Basel). 2025 Feb 27;17(5):832. doi: 10.3390/cancers17050832 (PMC11899103; doi:10.3390/cancers17050832)
Supplement: Supplementary file 1 [file cancers-17-00832-s001.zip › Table S7. OMICs and ICA.xlsx]

## Sheet: README
Table S7A: IC Centroids of proteomics data The extracted independent components’ centroids from the proteomics data. Related to Figure 2.
Table S7B: IC Centroids of phosphoproteomics data The extracted independent components’ centroids from the phosphoproteomics data. Related to Figure 2
Table S7C: IC Centroids of transcriptomics data The extracted independent components’ centroids from the transcriptomics data.
Table S7D: ICA-GSEA summary. The IC pre-ranked GSEA results from proteomics, phosphoproteomics, and transcriptomics data.

## Sheet: Table S7A
Table S3A: IC Centroids of proteomics data The extracted independent components’ centroids from the proteomics data. Related to Figure 2.
Accession	IC1	IC2	IC3	IC4	IC5	IC6	IC7	IC8	IC9	IC10	IC11	IC12	IC13	IC14	IC15	IC16	IC17	IC18	IC19	IC20	IC21	IC22	IC23	IC24	IC25	IC26	IC27	IC28	IC29	IC30	IC31	IC32	IC33	IC34	IC35	IC36	IC37	IC38	IC39	IC40	IC41	IC42	IC43	IC44	IC45	IC46	IC47	IC48	IC49
O00585	4.5844	-0.710332	0.530839	0.912905	0.413689	-0.710552	3.18587	-1.54611	1.07295	0.527088	-0.303881	0.415964	-0.274981	-0.183159	0.609435	-0.96745	1.57926	-0.814843	1.23964	0.493024	1.35626	-5.9806	0.162121	0.158767	0.563633	2.15492	1.04759	0.596991	-1.13547	-0.257662	-0.11209	0.331428	-0.627257	0.386053	2.4946	0.995931	0.175303	1.29464	-0.238526	-1.17332	0.296243	-0.163711	0.0846569	-0.0601444	1.01289	1.34228	3.24126	12.4982	-0.879548
P56279	0.718575	1.71444	-0.203812	-0.0729773	-2.57317	0.257113	-1.55607	-0.451742	0.865134	1.27801	-0.795968	0.203544	-0.34278	-0.551009	0.930602	-0.0718165	0.289714	-0.0665272	1.10688	1.23648	3.66654	-5.17736	0.473492	-0.341799	0.687232	5.87266	-0.149332	0.516805	-1.78585	-1.46918	-1.15212	-0.312653	2.03178	0.646687	-1.31833	0.761627	-0.309358	0.478428	-2.96092	6.24781	0.0327434	-0.319196	2.89732	-0.662702	-0.290201	1.9964	1.02762	10.7964	-2.66545
P11836	1.21965	0.0265024	0.28044	0.361611	-1.97598	-0.841873	2.41437	-0.0823099	0.829297	2.10778	-0.353344	0.125188	0.788265	0.28959	-0.863444	0.802678	0.801053	-0.206702	0.646289	0.170437	2.98664	-3.62588	-0.418979	-1.68633	-0.0926727	-0.492318	0.857638	0.0842234	-2.00087	-0.204315	-1.2273	-0.234021	-0.0654464	0.303577	-0.902911	-0.304516	0.243705	-0.037597	-0.650078	0.902479	-0.399432	-0.394815	1.22896	1.76963	1.58469	0.067335	-0.661377	9.9635	2.69567
P82980	7.02272	0.928439	0.501893	1.64883	5.27846	-0.636304	-0.547315	0.302379	0.48539	1.91685	-1.37291	-0.446115	0.870078	0.158068	0.0488103	0.496756	2.02008	0.149412	0.326606	1.60853	2.33691	-2.95761	-1.09365	-1.50875	-0.131125	-0.82018	0.361582	0.244136	1.44712	-1.83478	-0.499288	0.558455	0.224969	-0.626285	2.96133	0.80855	-0.478005	1.27288	-0.0358226	0.572433	1.18024	0.29203	-0.0527145	-0.0989076	-0.358129	-1.73403	1.92645	9.96107	-0.242386
Q8WYJ6	-0.0656593	0.277974	0.0721131	-0.39498	-0.53173	0.153249	-1.55941	-0.310205	0.187475	0.0190523	0.413277	0.0984483	0.523614	0.268403	0.0871251	0.455446	0.175237	-0.37026	0.354107	-0.0818811	0.319598	-0.153506	-0.0456534	0.115934	0.141749	-3.01398	0.501666	0.0375248	-0.657269	-0.35347	-0.148436	-0.122991	-0.149651	-0.33203	0.545301	0.588381	-0.0240643	-0.170926	-0.0357387	0.243076	-0.783194	0.258328	0.491739	0.181268	-0.0343707	-0.0916967	0.0952945	8.94744	-0.218526
P20963	-0.466331	-0.0292208	0.0616319	-0.173745	0.497424	0.402652	-0.304019	-0.253511	0.708814	-0.471656	0.764527	-0.188909	-0.321154	-0.150348	0.464472	0.0814694	-0.676343	0.076464	-0.0436172	0.747594	0.706225	1.02531	-0.480296	-0.43912	0.347171	0.402753	-0.745148	-0.127903	0.365639	0.813874	0.172369	0.376021	0.270742	1.06517	-0.237211	0.770712	-0.451235	0.0350972	0.890959	0.0402092	-0.763699	0.567443	-0.789456	0.176015	-0.126815	0.464775	1.04019	8.71127	-1.03937
Q14761	0.370389	-0.0792022	0.226846	-0.499874	-0.4097	-1.0544	-1.34398	-0.257912	-0.273018	0.730641	0.595969	-0.436177	-0.998388	-0.833194	-0.0921519	0.0338075	-1.16636	0.644501	-0.452822	0.0853768	-1.4225	1.35257	-0.466214	0.115966	-0.0534952	-1.03321	-0.198731	-0.683034	0.94216	0.813065	0.0465776	0.123072	1.17899	1.09049	-0.0934312	1.05139	0.471783	2.41998	0.277799	1.61486	-0.00658156	-0.0553436	-0.585214	0.456717	-0.815173	0.157814	-1.05214	7.82736	2.53252
P07766	0.0230694	-0.515304	-0.375437	0.0774512	0.66125	0.358363	-0.499615	0.383923	-0.348276	-0.580535	0.0890436	0.539706	0.552473	0.126028	0.273912	-0.207558	-1.08229	-0.477792	-0.0902639	0.211897	-0.102184	1.10077	0.923431	0.695941	0.294409	-0.279488	-0.821087	-0.532729	-0.705234	0.673586	0.828026	0.341586	-0.211365	0.591614	0.783209	1.0817	0.0350859	-0.556582	-0.206965	-1.02989	-0.492738	-0.0287514	0.472968	0.0577359	-0.373516	0.361774	-1.572	7.79873	-0.74582
P16402	1.57629	-0.536381	-1.31813	0.355454	-0.831281	0.761006	-0.376749	-1.0372	-0.712449	-0.0442011	0.162546	-0.0770873	-1.52085	0.18737	-0.194598	0.426467	1.80488	-0.336178	1.33133	-0.070254	-0.291537	-0.414067	0.0173187	-0.345711	0.406767	-1.94918	-2.26869	0.522675	-0.392532	-1.21469	-0.706077	0.172259	-0.144142	-1.44429	-0.276869	0.511503	-0.530168	0.217174	0.730975	-1.47523	-0.395929	2.88483	-1.70012	-1.11858	-0.770133	-0.320605	-1.05773	7.77401	0.491612
Q86WV1	-0.0962643	0.167126	0.120435	-0.448918	-0.485571	-0.141668	-0.170463	-0.511457	0.702737	0.49542	0.215324	-0.492767	-0.0208072	0.508637	-0.360853	0.211533	0.106605	0.248842	-0.0258019	-0.511056	0.834701	0.553071	0.0763198	-0.127235	0.423414	-1.47608	0.429735	-0.486509	-1.03964	0.244399	-0.360369	0.368808	0.0826058	-0.14321	-0.0231291	-0.619364	-0.285907	-0.230892	0.431686	-1.54291	0.256974	0.202949	-0.514776	0.209321	0.206404	0.53807	-0.693381	7.3696	1.87975
P31146	0.178218	0.0493524	-0.132231	-0.484074	-0.272312	1.05982	-0.17472	0.842838	0.0384557	-0.0979001	0.48269	0.47453	-0.880883	0.114523	0.133418	-0.224724	-0.974075	0.165745	-0.0153037	0.13069	0.375787	3.4507	0.299426	0.203569	0.49901	-0.176911	0.0910876	0.206431	-0.549771	0.22316	-0.0208714	0.115997	-0.0638635	-0.35828	0.142438	0.0234838	0.0414093	-0.659338	-0.0244066	0.235963	0.197856	0.306264	0.220413	-0.40016	-0.149937	-1.34107	-0.833795	7.10523	-1.15369
Q9ULZ2	0.028853	-0.0102315	-0.635571	0.467945	-0.982889	-0.958049	-0.899721	-0.108146	-0.309783	0.372813	-0.244506	0.60599	0.162017	-0.138388	0.363784	0.656655	1.09348	-0.0770515	-0.392881	0.430377	0.994158	-2.10539	-0.448747	0.76325	0.0370155	-0.762543	0.255478	-0.314188	-1.09406	-0.938147	0.113691	-0.713512	0.873985	-0.726883	-0.118104	0.994387	-0.198988	-0.545657	-0.714323	2.95508	-0.267707	-0.297719	0.960344	0.0987839	-0.0423468	0.519929	0.769149	7.09821	2.1427
P84243	-0.400857	0.449161	-0.142121	0.523974	0.109585	-0.112367	1.2059	-0.455472	-2.00318	0.211815	-0.411162	0.277628	-2.31025	-0.514807	0.123493	0.408221	0.880189	0.089853	-0.513262	3.81421	-1.97077	-1.73349	-0.436324	0.208643	0.0211158	0.309565	-10.2068	0.529185	0.639479	1.30009	0.161054	0.124757	-0.562185	0.209981	0.0639573	-0.507327	-1.27349	0.619591	-0.0736765	0.657543	0.244948	0.203678	0.33115	0.581733	-0.0583545	0.580306	1.01452	6.97683	-0.239098
P09693	-0.597303	-0.603263	-0.0101751	-0.660322	-0.337559	0.253469	-0.293286	-0.833216	0.0230182	-0.438104	0.0193392	-0.0424337	-0.206261	0.2198	0.169725	0.386911	-0.958908	0.226602	-0.291766	0.501395	-0.225569	0.968076	0.0192602	-0.170654	-0.404074	0.137917	-0.850335	0.168203	-0.569296	0.694252	0.822941	0.157947	0.0685156	-0.624814	0.616422	0.746099	-0.109489	0.125997	0.0268574	-1.17471	-0.7451	0.0607858	-0.226262	-0.00679431	-0.284856	0.48849	-0.105976	6.91958	-1.20499
P06729	0.30732	0.984613	-0.269111	-0.323459	-0.592991	-0.167901	-1.44681	0.472523	-0.0042525	-0.0285056	0.416292	0.891938	-0.513514	-0.255913	-0.452258	-0.116797	0.340745	-0.146362	0.580951	-0.189089	0.104009	3.46656	0.0525536	0.0379322	0.694461	0.239798	-0.928175	0.390443	0.92135	-0.00563988	-0.111094	0.638806	-0.0293778	0.661733	-0.483851	0.075348	-0.290397	-0.777842	-0.363605	-0.127174	0.66386	-0.270901	0.730185	0.218925	0.749549	1.11565	0.274931	6.80799	0.572013
P06127	-0.224434	-0.468083	-0.458189	-0.297871	-0.489672	-0.218739	1.24947	0.820524	-0.0124876	0.3188	0.0019471	-0.134103	-0.286322	0.161782	0.0809604	0.109375	0.58754	-0.388163	-0.135506	0.182895	-0.613007	0.937535	-0.232695	0.649616	-0.0531363	-1.2061	-1.13651	-0.088371	0.489355	-0.440912	0.212149	0.311589	0.36935	-0.0796141	-0.180604	0.507779	0.102406	-0.496471	1.06448	-0.0156382	0.1583	-0.195938	-0.630537	-0.165953	0.203799	0.55855	0.255264	6.80274	-0.302733
P15153	-0.102271	0.336562	-0.0312992	-0.556479	-0.274582	0.430443	-0.274858	1.01654	0.119263	-0.0274301	-0.18763	0.186517	0.156567	-0.101241	0.628401	0.373236	-0.603786	-0.240479	-0.604371	-0.0512855	-0.463252	1.38477	0.575957	0.488725	-0.643678	-1.0933	0.0511372	0.235412	0.328834	-0.487764	0.690124	-0.12744	0.641991	0.0829312	-0.529226	0.0275176	0.710003	-0.759675	1.20071	0.69072	-1.32455	0.311707	0.184048	-0.0932457	-0.254452	-0.544002	-0.131578	6.75532	0.0398887
P06239	0.063037	0.0222572	-0.157285	0.225069	-0.0122272	-0.10065	-0.10058	-0.450772	0.388605	-0.543891	0.871676	0.112786	0.581626	-0.0410139	0.191207	0.02715	-0.945296	-0.159764	-0.272777	-0.0270522	-0.323985	0.18888	0.324782	-0.150681	0.357828	-1.25915	-0.127558	-0.113129	-0.109431	0.864969	0.107879	-0.208747	-0.129751	0.39688	-0.0400579	-0.0502686	-0.124885	0.355339	0.0161802	-0.426874	-0.464741	0.190751	0.132941	-0.0387509	-0.126141	0.880335	0.237986	6.45466	-1.15916
O75791	0.222569	0.372592	-0.35939	0.0647659	0.158658	-0.0134191	-0.803297	-0.338977	0.0812701	0.297089	0.593774	-0.12564	0.122207	-0.34293	-0.13315	0.0746671	0.671158	0.0100801	-0.220074	0.414466	0.79612	0.836982	-0.264724	0.851168	0.10311	1.13309	0.0834778	-0.159525	0.0811329	0.864799	0.514444	-0.0130779	0.546692	0.329534	-0.653706	1.2447	-0.220481	0.961278	-0.40276	-1.3471	-0.554771	0.392011	0.617603	0.187802	-0.407208	-0.118428	0.274154	6.40809	-1.97663
P04234	-0.669311	0.282988	-0.0391852	0.116296	0.690543	0.419742	0.193006	-0.670684	-0.451377	0.33939	0.0702962	-0.440139	0.202795	-0.443058	-0.25796	0.0590132	-0.612411	-0.102512	-0.0951077	-0.265175	1.00403	0.804129	0.382609	0.282237	-0.291747	-1.10117	-0.19	-0.292371	-0.457428	0.244202	0.207295	-0.343628	0.0764747	-0.18062	1.933	-0.0628007	-0.284783	-0.140727	-0.817931	-0.861092	-0.51899	0.244634	-0.526982	-0.117238	-0.463613	-0.277976	1.3888	6.30395	0.685804
Q9Y228	-0.0246729	-0.186503	0.695128	-0.273154	0.276199	0.0325419	0.234171	-0.854092	-0.179293	-0.0579452	0.118553	-0.0866539	0.913965	-0.0554181	0.085721	-0.0147219	-0.702399	0.106922	-0.409577	0.0935018	0.101259	-0.344266	0.188466	-0.206783	0.38462	-0.860744	-0.59085	-0.0870064	-0.137814	0.304564	-0.151065	0.16394	-0.00950801	0.0807101	0.00103453	-0.176433	-0.165156	-0.376202	0.195391	-0.133693	0.107555	-0.363639	-0.493419	0.570772	-0.0986571	0.445978	-0.169485	6.1857	-0.580794
Q7LDG7	0.323754	0.776773	-0.0314763	0.467439	-0.111721	0.000995207	0.298297	-0.641134	-0.0231986	0.154615	-0.260571	0.189163	-1.20512	0.65232	0.0907312	-0.0271436	-0.851262	-0.0996247	-0.0481852	0.549713	-0.780296	-0.38285	-0.370331	-0.479343	0.336081	0.397114	-0.0743178	-0.217339	-0.24872	-0.461194	-0.0738383	-0.340899	0.662164	-0.244518	-0.725398	-0.303484	0.10261	0.291774	-0.278273	1.64802	-1.04331	0.0185458	0.153451	0.299219	0.181021	-0.203436	-0.358345	6.15428	-1.91679
P50453	-0.379312	-0.596836	-0.187655	-0.0853834	-1.62783	0.310353	-0.366259	0.431658	-0.0269203	-0.525468	-0.101993	0.394745	-1.30207	0.14092	1.348	0.584375	5.80558	-0.0754403	0.765182	-0.188626	-0.156891	1.19886	1.87107	0.211526	-0.149202	-0.519645	-0.140707	-0.55418	1.02187	-1.63808	0.500533	-0.262094	3.45263	-0.706497	0.648073	-0.149889	0.224664	0.0167397	0.328159	-1.77336	-0.340405	1.63449	2.00335	0.221242	-0.62933	0.338006	0.020293	6.15113	-0.377754
Q9BT23	-0.127278	0.250166	-0.00544605	-0.438432	-1.51603	0.311428	-1.19124	-0.631129	-1.49053	-0.328245	0.406829	0.0369634	-0.332573	-0.36654	0.890898	-0.296102	-0.285332	0.0805837	0.378792	-0.139461	0.15437	0.750549	-0.149633	-0.653928	0.154363	1.60541	0.667773	0.431992	1.11375	-1.00281	0.377482	-0.781362	0.51528	1.12986	0.151399	0.197075	1.02653	-0.397759	-0.238161	0.0155052	-0.0239955	0.754953	-0.610932	-0.260815	-0.15228	0.585014	0.0430181	6.12473	0.492826
P14151	0.433782	-1.17997	-0.102303	0.196424	-0.363819	1.66067	1.46615	0.133701	-0.601891	0.0492728	0.13667	0.134911	-0.955155	0.274016	-0.218816	0.465623	-0.683101	0.406376	-0.593361	-0.425924	1.47794	-1.24269	1.5649	0.106221	-0.0762174	0.584059	0.878038	-0.43845	-0.244682	-0.0700632	-0.270242	-0.132952	-0.194588	-0.418888	-0.874791	-0.278195	0.0119056	-0.0820044	-0.832535	0.295233	-1.20738	0.33618	-0.338863	-0.448238	0.653904	-1.41764	-0.510169	6.01751	1.98233
Q05315	0.0206692	-0.0589405	0.32527	-1.04598	1.12337	0.17761	1.58072	-0.174742	0.145538	0.0345692	-0.261691	-0.73757	-1.19552	-0.483464	-0.0648346	0.773547	-0.430313	0.691218	-1.28541	-0.632364	3.18435	-0.977666	-0.978603	17.3514	-0.157867	-0.0911351	0.273568	-0.0678911	-0.870579	0.685764	-0.176593	-0.963652	-0.306411	0.19505	3.56429	5.1575	-0.71996	0.587998	-1.9047	-3.07264	0.0701861	-0.444221	0.33065	-0.817755	-0.215376	-3.03724	-0.479143	5.92974	0.375359
P30203	0.27759	-0.570341	-0.0403397	-0.371294	-1.43863	-0.235048	0.111334	-0.617624	-0.019917	-0.459458	0.116328	-0.27335	0.182354	-0.152401	-0.527495	0.204629	0.0439162	0.206886	-0.0819174	0.0878813	-0.934471	-0.426473	-0.881994	-0.269728	0.475806	-0.156587	-0.203887	-0.145933	-0.372832	-1.23128	0.123612	0.196254	-0.0217028	-0.877489	1.13211	-1.08787	-0.209381	-0.091141	1.13597	-1.40531	-1.3478	0.0636688	-0.334049	-0.868213	0.0875936	-0.712459	0.262053	5.84528	0.47253
Q96F07-2	-0.0879083	-0.125976	0.00904665	0.350236	-0.0227984	0.155758	0.478296	0.134331	-0.730921	-0.546929	-0.0904671	-0.625729	-0.501356	0.196315	-0.0704445	0.237107	0.632252	0.376803	-0.231055	-0.279128	-1.05266	-0.567354	-0.735144	0.43276	-0.678556	0.394498	0.442759	0.101571	0.151087	-0.676475	-0.294111	0.110978	0.362012	-0.638172	0.199899	0.167079	0.641417	-0.191533	-0.416964	-0.363668	0.238055	-0.305784	-0.109699	-0.29729	-0.224986	-1.28608	-0.038777	5.82377	0.447138
Q15027	-0.29857	-0.201616	0.124815	-0.136464	-0.000223196	0.411243	-0.347376	-0.0873134	-0.182127	0.0738617	-0.197724	0.277178	-0.237949	0.20965	0.209079	-0.156802	-0.645692	-0.20529	0.0914725	-0.283886	-0.212581	0.592272	-0.31596	0.264829	0.192127	-0.334412	-0.0893696	-0.205872	-0.608352	-0.313105	-0.0533981	-0.0434815	0.201072	-0.308413	-0.149575	-0.136069	0.0155206	-0.0142549	0.0969279	-0.353792	-0.308945	-0.00178152	-0.194219	0.385543	-0.0638217	-0.0428327	0.176846	5.79699	0.265643
Q9UI08	-0.0765664	0.0235918	-0.0114079	0.0730816	0.0798154	0.457608	0.0365258	0.14627	0.0350093	0.0435286	0.331237	-0.433694	-0.109357	-0.309686	0.0613556	0.442611	-0.144506	0.123375	0.143258	-0.0504321	0.226806	2.55915	-0.081256	-0.366507	0.0110473	-0.84991	-0.0430726	-0.163734	-0.129793	0.197068	0.432566	0.0625379	-0.163018	0.130081	-0.0416198	-0.0687497	0.0383445	-0.186335	-0.527842	-0.511575	-0.419173	0.0127412	0.0302476	-0.282069	0.0570522	-0.131376	0.478081	5.78819	-0.259767
Q93084-2	0.13928	0.0139587	0.363672	-0.0413289	-0.238163	0.16959	0.184392	-0.258194	-0.030254	0.318006	-0.194786	0.0593847	0.193787	0.400288	0.0512287	0.259539	-0.368273	0.114427	-0.00785249	-0.0910778	1.44301	0.06057	-0.513836	0.388564	-0.83002	-0.392325	-0.127192	-0.073455	-0.362643	-0.125415	-0.0119501	0.12867	0.230068	0.270431	-0.18455	-0.305042	0.258337	-0.168405	-0.102641	0.0517074	-0.657584	0.0567394	0.446497	0.157352	-0.0686063	0.556513	-0.126971	5.66822	0.349796
P52566	-0.122639	-0.500202	-0.181277	0.211366	-0.188526	0.30381	-0.477898	0.573189	-0.314671	0.0666595	-0.159022	-0.121133	0.218648	-0.165861	0.113663	-0.460289	-0.382556	-0.154422	0.0402731	-0.252246	0.13191	2.26818	0.15879	-0.100359	0.554378	0.836673	0.402653	0.481048	0.113133	1.18236	-0.195438	0.149132	-0.0311838	0.0312959	-0.540444	-0.401824	-0.182089	-0.132487	-0.984812	-0.174079	0.000982636	0.412681	-0.0572983	-0.365931	-0.23811	0.551603	0.0734984	5.63541	-0.184775
P23743	0.00365061	0.365701	-0.571667	-0.543042	0.382424	-0.102959	0.598435	-0.508321	1.27603	-0.383565	-0.535765	-0.113116	-0.464143	0.131333	-0.595382	-0.0681514	-0.837974	0.0259608	-0.0482897	0.170358	-0.785634	-0.934573	0.141438	0.34268	0.142193	-0.144758	-0.666898	0.0991856	0.333577	0.234716	-0.16013	-0.120715	0.168885	-0.0877291	-0.081702	-0.598076	0.316207	-0.0372424	1.06905	-0.391148	-0.61935	0.210457	0.0108869	0.260788	-0.0232492	0.458549	-0.0161726	5.63414	-0.593803
P13796	0.397806	-0.135706	-0.2338	-0.133314	-0.453033	0.182066	-0.86895	0.917649	0.0206491	-0.0676689	-0.00416424	-0.371167	0.963348	0.152529	0.279558	-0.567359	-0.365444	0.316972	0.359778	-0.0859849	-0.411637	3.55937	1.37053	0.586897	0.517526	-0.306126	0.493142	0.673298	0.489552	0.0703739	0.0350686	0.52319	-0.0932216	0.397324	-0.0361117	0.395556	0.021893	0.0313736	-0.182795	-0.286026	0.605389	0.363796	-0.199984	-0.210658	-0.106884	-0.533227	0.370315	5.63327	0.10447
P29350	-0.00439411	0.0870652	-0.0244317	-0.0317764	-0.66324	0.151209	-0.223373	-0.263968	0.309193	0.16105	-0.0598696	0.168102	0.99023	0.106703	0.0981439	-0.152427	-0.508268	-0.0550454	-0.178994	-0.108723	-0.362967	2.46636	0.514411	-0.108662	0.437307	0.566108	-0.106957	-0.0821603	-0.577231	-0.0754571	-0.0578365	-0.0964236	0.0927605	0.0113065	-0.304583	-0.197405	-0.0581231	0.46327	0.0330111	0.166051	-0.608248	0.0974564	-0.18891	0.0783786	-0.0163451	-0.370684	0.283333	5.51269	0.732991
P19320	0.219385	-0.208332	0.345842	0.0285211	-0.270946	0.515474	-1.94752	0.267238	0.179175	0.751659	-0.636249	0.338092	-0.476602	0.00951676	0.381471	-0.450732	-0.307698	0.287411	-0.00748744	0.105094	1.65533	-0.269216	0.580332	-0.715143	-0.17618	0.369254	0.493318	0.254493	1.227	2.08084	-0.331252	-0.0772852	0.488328	-0.610296	0.307726	0.438408	-0.471944	-0.592069	-0.298984	-1.60864	-0.00176894	-0.0970357	-0.458462	0.136162	0.462422	0.411577	0.526632	5.50685	-0.430211
O94768	-0.475304	-0.142536	0.425784	-0.653523	-0.360809	-0.033807	0.417055	-0.235279	0.393151	-0.0881025	0.0300827	-0.135289	-0.0105828	0.78806	0.0312518	-0.126547	0.0401391	0.467192	-0.129245	0.775594	-0.629999	-0.234886	0.452949	-0.730992	-0.17039	1.25311	-0.0729419	-0.00299725	-0.089807	-0.479904	-0.409321	0.307899	-0.290663	0.500958	-0.896828	0.971393	0.275725	0.410777	-0.705633	0.0730243	0.0836172	-0.0808612	-0.522986	-0.196927	-0.0536752	1.15428	0.157225	5.49537	1.27367
O60880	-0.214199	-1.03409	-0.598861	-0.70427	-0.111243	-0.33477	-0.809715	-0.145843	-0.185702	-1.03072	0.0969907	-0.471613	-0.84999	0.0276204	0.377048	-0.214433	-0.132141	0.17262	-0.304929	-0.0645068	-0.550579	3.01993	-0.208011	-0.0576472	-0.124245	-0.294999	0.928933	-0.0863543	0.351078	0.115601	0.610263	-0.033148	0.0639245	-0.460238	1.07449	0.114744	-0.518089	0.611661	0.451639	-0.696698	-0.23531	-0.216516	0.00363183	-0.442867	-0.164884	-0.0487167	-0.752624	5.49449	-1.41107
P06340	0.0788346	-1.103	0.593885	0.213158	-0.111098	0.409695	-0.950544	-0.42587	-0.299423	0.169734	0.804617	0.201644	0.859619	0.145588	-0.530336	0.0112726	-0.476806	0.861437	0.528999	-0.118719	0.833175	0.16661	1.01371	0.0670474	0.380217	-0.148986	-0.472248	0.235547	-0.645985	0.482584	-0.461667	1.06919	-0.164325	-0.428934	-0.849707	-0.791306	-0.265742	-0.11427	-0.545777	-1.92067	-0.196552	-0.130981	-0.00993544	0.671277	0.0511607	1.88776	0.444779	5.46039	-0.994378
P09326	-0.049612	0.0947112	-0.206293	0.204736	-0.238602	0.218036	0.0752234	0.311052	-0.437502	0.835795	0.0824367	-0.165015	0.955266	0.203435	-0.393824	-0.041245	-0.358811	0.148014	-0.0639817	1.06021	-0.594162	3.0929	-0.211779	-0.249447	-0.276325	-0.267994	-1.38621	0.0884803	0.250374	-0.21993	-0.218638	0.0870516	0.0108808	0.00277416	0.766859	-0.982492	0.342196	-0.0726051	-0.134032	0.983549	-0.416655	0.205649	0.049128	0.500568	0.116069	-0.289455	-1.46687	5.44538	0.959058
P43403	0.41431	0.183469	-0.554172	0.0958328	-0.0690333	-0.112931	-0.0671234	-0.61136	0.203423	-0.0662778	-0.146023	-0.104011	-0.644362	0.280476	-0.366376	0.697946	0.348554	0.0069606	-0.398543	-0.0185749	0.494522	0.819151	-0.320065	0.177861	-0.10724	-0.313464	0.330035	-0.0375365	-0.310627	-0.317464	0.0694628	0.109608	-0.0419162	-0.415238	-0.999564	0.562972	-0.154253	-0.0749417	0.654111	-0.203507	-0.972606	0.116846	-0.631723	0.0107247	-0.186749	-0.556109	0.511158	5.4345	0.198837
P01909	-0.563937	1.26517	0.695914	-1.06998	1.91171	-0.87443	-7.66881	0.169497	0.969995	7.51355	-1.31167	1.87971	3.39762	-1.34749	-0.144967	-0.570097	0.937578	-2.22887	-2.1249	0.713386	5.09547	2.52131	-1.21746	0.482253	-0.280424	-0.38608	-2.46751	0.035664	0.242893	-0.678162	-0.392264	2.91223	0.610066	-0.0377092	-0.381666	3.86533	-0.107604	0.510659	0.671453	-0.834229	1.17417	-0.220464	1.52622	-0.383302	-1.11644	-1.57939	-0.168701	5.36449	0.281222
Q53QZ3	-0.145308	-0.197197	0.144451	-0.106316	-0.335485	-0.152589	0.641945	0.276661	0.281985	-0.0701064	-0.0131795	0.654207	-0.21393	0.0213372	0.161914	-0.237173	-0.573281	-0.0734199	-0.111179	0.0491146	-0.0524025	2.44543	0.805392	0.151442	0.405288	-0.48428	-0.221164	-0.172194	-1.05045	0.299841	-0.544169	-0.00133909	0.0964488	0.284483	0.376241	-0.281158	-0.154067	-0.418407	-0.0909661	1.08014	0.141619	-0.0288176	0.396733	0.161066	0.236066	0.120699	0.767345	5.35978	0.859006
Q9H098	-0.222112	0.684968	-0.212548	0.173459	-0.41634	-0.130956	-0.660184	-0.511169	-0.622674	-0.198304	0.103297	-0.364186	-0.451897	-0.480566	-0.960211	-0.266449	-0.61409	0.612383	-0.361936	0.0977183	0.495974	0.226197	-0.338703	-0.321393	-0.289623	1.00917	0.115105	-0.535431	-0.526727	-0.4935	-0.341819	0.455989	0.473425	-0.590767	1.00188	0.266831	0.0749634	-0.156893	-0.462067	0.130068	1.02614	-0.0433357	-0.472948	-0.125258	0.449282	-0.268399	0.015348	5.35558	0.426735
Q96B97-2	0.721365	-0.896739	0.187029	-0.435533	1.3871	0.409293	-0.176085	0.0949431	-0.516279	0.326833	-0.856278	-0.757808	0.101741	-0.72097	1.81975	-0.660062	-1.16556	-0.200828	0.137561	-1.27551	0.740564	-0.0279594	-0.0383995	-0.580805	1.39504	1.27759	0.923633	-0.412705	0.603933	-0.705041	0.323365	0.060643	-0.244831	0.339362	0.28942	-0.523685	-0.939355	0.742508	0.320637	-0.794391	-0.747133	0.95399	-1.78574	-0.397008	0.550065	1.89153	-1.9086	5.3503	1.56548
Q8NHV1	0.216484	-0.400324	-0.222381	-0.0973351	0.81038	-0.0420749	-0.298075	0.183881	-0.224171	0.190242	-0.409966	0.367353	-0.84219	-0.186791	-0.22746	-0.0668866	-0.288734	-0.0584485	-0.153905	-0.0563085	-0.73474	3.2185	0.0203113	0.376729	0.0433624	1.34827	0.0804999	0.166412	0.247248	-0.138291	0.142414	-0.257749	-0.104351	0.0157264	0.163038	-0.385122	0.289738	0.553426	-0.967329	0.704501	-0.505756	-0.102478	-0.0120538	0.0764484	0.101416	-0.841328	-0.0219643	5.15513	-0.951876
P08575	-0.225178	0.00824279	0.0812814	0.1003	0.183108	0.471475	-0.469825	0.319931	0.00417585	-0.0925085	0.290798	0.298428	0.903482	-0.116816	0.0695197	-0.10148	-0.289421	-0.00748517	0.0822976	0.0156507	0.022388	3.63705	0.591138	-0.14982	0.465161	-0.0558445	-0.0267924	-0.0259048	0.0927634	0.701762	0.163697	0.0127143	0.221347	0.146791	-0.249384	-0.0847964	-0.0335009	-0.0955981	-0.356491	0.150217	-0.0799313	0.277295	-0.0339212	-0.132978	-0.172717	0.127475	-0.438496	5.09348	-0.22492
P16150	0.0555868	0.0530871	0.478662	-0.449222	-1.70113	-0.13344	0.16646	0.315291	0.721304	0.112448	-0.249778	-0.253367	0.0307176	0.155441	1.75607	0.484319	-1.77677	-0.721644	-0.934925	-0.641224	0.344737	1.7761	0.844853	0.296499	-0.109972	-0.461868	-0.984537	-0.605499	0.43979	0.642789	-0.419355	0.0521417	-0.41073	0.426241	0.992958	0.0910299	-0.695761	0.338682	0.0509339	0.127825	-1.33507	0.83126	-3.48647	-0.208815	0.251718	-0.935574	-0.545211	5.00995	0.206473
Q9UKT9	0.147651	0.202795	-0.206634	0.4207	-0.832562	0.226882	0.0775236	0.209178	0.261446	-0.0106798	0.130705	-0.0436318	1.01015	-0.270037	-0.0829298	0.0748932	0.349123	0.159229	-0.367187	0.0555763	-0.964521	0.0821291	0.187471	0.0346821	0.584022	-0.465921	-0.166646	-0.607641	0.141126	-0.87384	0.325398	0.933857	0.504484	-0.802321	1.6346	-0.314369	0.155281	-0.248224	-0.419509	1.39508	-0.27632	-0.0886323	-0.221595	0.340475	0.71639	0.0851298	0.138369	4.95552	1.37784
P26842	-0.471277	-0.288031	-0.482345	0.65916	0.374645	-0.189142	0.184266	0.48675	-0.329506	-0.436537	0.307964	-0.433653	-0.271739	-0.363734	-0.835324	0.251153	-0.626848	0.076932	0.187255	-0.684002	1.82561	1.0002	-0.18293	0.399736	-0.529661	-1.69187	1.04421	0.202036	-0.742576	0.656059	0.19883	0.214423	-0.260989	0.0969315	0.031763	0.194359	-0.258548	0.327786	0.247832	-0.164971	-0.46711	-0.143612	-1.03328	-0.552987	-0.198358	0.890745	-0.221219	4.94346	-0.76798
Q02556	-0.0189701	-0.335937	0.136312	0.0393271	-0.419689	-0.195783	0.242124	-0.0823298	0.173777	-0.0872861	0.0276787	0.2292	-0.0539998	-0.18201	-0.115938	-0.20845	-0.360688	0.135427	0.220298	-0.0478466	0.258542	0.983093	-0.0254634	-0.0183667	0.0385225	-0.553463	0.42992	-0.0658775	-0.31552	0.699629	-0.136405	0.156871	-0.115554	0.194129	-0.506302	-0.109153	0.201765	0.0684639	-0.608308	0.268995	0.0707815	-0.183884	0.296166	0.368093	0.340557	0.290055	0.237622	4.9388	-0.769276
P05787	0.496029	-1.39082	-0.605037	0.331759	-1.82388	-3.26878	-0.425508	-0.703135	0.766047	-0.513345	1.66481	0.337945	-1.21662	-0.983155	0.146354	0.199752	-1.20281	-0.310574	-1.02846	1.06825	2.39778	-0.418045	0.846901	-0.0258519	0.331426	-0.411245	0.726011	0.60104	-0.297984	-1.74437	0.0573563	-0.830876	1.8498	1.59897	-0.941441	-2.74866	-0.335674	0.360326	0.623723	-1.71666	-3.02287	0.531939	0.468731	0.133072	-0.273051	1.28328	2.95471	4.88001	0.709858
Q13588	-0.393414	-0.150286	-0.0751449	-0.379052	-1.92082	-0.212789	1.8245	0.215838	0.0959828	-0.037486	-0.30071	-0.016654	0.416031	0.102993	0.368216	-0.721632	-0.642777	0.205166	1.02749	0.519983	-1.00921	-0.58979	-0.378305	0.704334	0.902059	0.240279	-0.644549	0.395824	0.0463855	-0.508298	0.265911	-0.460079	-0.255067	-0.612444	1.11651	-1.42962	-0.588155	-0.976766	1.03934	-1.34983	-0.743942	-0.633439	0.176118	0.382134	0.764716	-0.623207	0.17352	4.79816	-1.24438
O60759	0.25869	-0.674416	0.634155	-0.139164	0.183844	0.411987	1.30562	0.325061	-0.289563	-0.197013	-0.413178	-0.458042	1.31634	0.52524	0.599715	0.445976	-0.583515	-0.33122	0.244888	-0.930453	0.0269027	0.639685	0.0256371	0.521547	-0.677437	1.51407	0.653836	0.25442	0.158274	0.0874633	0.0766926	-0.0368295	0.0320857	-0.472051	-0.55396	0.622204	-0.0442114	0.506378	-0.0639042	-1.3764	-1.0435	0.102304	-0.53376	0.653681	-5.93376e-05	1.57187	0.0426065	4.76025	2.88261
Q8NFU3-4	0.496622	0.89672	-0.851763	-0.903901	-1.37923	-0.599457	0.123593	0.294702	-0.365912	1.14747	0.0711208	0.638825	1.59542	0.962014	0.481731	-0.238417	1.21932	1.20798	-0.409656	-1.63192	2.40373	-0.407646	0.156545	3.87734	-0.159945	-1.00297	3.15217	-0.0318747	4.84247	-0.1036	-0.991146	0.4645	2.83549	0.750837	0.180433	0.332392	1.38557	-0.283965	0.513465	0.4606	-1.01008	0.297273	0.190824	-0.928172	0.569628	-2.38356	0.0575356	4.72023	0.128435
Q8WWW0-2	-0.11144	-0.0799513	-0.0969811	-0.0990929	0.117855	0.260881	0.383277	-0.280442	0.161395	-0.34971	-0.162862	-0.277337	-0.471254	0.857699	-0.058876	0.0150954	-0.264543	0.250777	-0.208548	0.00841456	0.0890179	1.37193	0.40247	0.239522	-0.455147	-0.436024	0.0223227	-0.252399	0.331908	0.35053	0.267482	0.100985	-0.0087345	0.211623	-0.500685	-0.551783	-0.0867284	-0.500569	0.211015	0.0253186	-1.04668	-0.0350487	-0.106447	-0.198251	0.285163	0.0997033	0.270354	4.67032	-1.4641
P01730	0.1383	0.226686	-0.0719272	-0.559057	-0.152277	-0.139329	0.00177215	0.0856496	-0.575314	-0.291242	-0.544111	0.00915011	1.26214	-0.548985	0.317122	0.41487	-0.337861	-0.255933	0.188444	0.12428	-0.709792	1.11952	0.12374	0.416884	-0.149957	0.826948	-0.911265	-0.248007	0.861848	-0.170743	0.0781455	0.048862	-0.136339	-0.544558	0.128677	-0.03577	-0.220847	0.477604	0.75054	-0.26099	-0.352712	0.382194	-1.02731	0.376993	-0.0816941	-0.437299	0.184293	4.65741	-0.086305
P00325	1.87304	0.176484	0.146415	0.610254	0.343437	-1.51546	2.53942	-1.88406	0.545467	-0.152709	0.519311	-0.310195	-0.153236	0.721904	-0.500789	1.0134	-0.0395612	0.0199085	0.100944	-0.167503	1.3941	-0.588049	0.467814	-0.108663	0.379477	-0.0599973	0.430881	-0.271946	-1.41368	0.969328	0.329082	0.590102	-1.13084	0.846333	0.834777	-0.588004	0.356781	-0.229656	-1.53623	0.649653	-0.467168	-0.295807	-0.989491	0.974006	-0.0205851	1.07665	-0.976985	4.65578	-0.195726
Q92918	-0.217354	0.663568	-0.0948187	-0.139834	-0.807232	0.0062352	0.299191	-0.0312006	1.0989	-0.0296548	-0.0476542	0.0967755	-0.129774	0.0272778	-0.119972	0.724864	2.26815	0.00978247	-0.0152858	-0.0666288	0.549365	0.563395	0.379151	-0.271714	-0.0970024	-1.05121	0.129239	0.047713	-0.394907	-0.376211	-0.0308201	-0.278263	0.4064	0.36718	-0.525611	-1.1612	-0.0926535	-0.139516	0.306164	0.573005	-0.266631	0.474556	-0.839881	0.593169	0.145	1.35464	1.0997	4.64134	-0.811483
Q9Y4F9	0.300497	0.482017	0.148685	0.128748	-1.15149	-0.0649965	-0.0419013	-0.52815	-0.523876	-0.434352	-0.259546	0.304036	-0.100212	0.334083	-0.0214258	0.0292686	-1.52706	0.0764407	-0.178787	0.125682	0.472403	-0.621102	0.335015	-0.270904	0.460249	-0.611621	1.10129	0.188835	-0.114008	-0.246939	-0.192891	-0.472738	0.155061	-0.725218	-0.350745	-0.11951	0.553469	0.394636	0.798321	0.0425042	-0.0816527	-0.80271	0.0647838	-0.370697	-0.503507	1.5511	-0.842193	4.59858	0.115468
Q9Y6X4	0.067454	-0.158751	-1.07285	-0.645254	-0.878043	-0.667404	1.01747	0.13169	-3.06195	0.271419	-0.268127	0.238614	-0.472373	0.469752	-0.310805	0.645105	-0.711335	-0.242381	-0.537557	-0.829119	0.0544122	-1.71443	-1.16771	-1.21992	-0.842183	0.319333	1.08887	0.519503	2.14436	0.458644	0.104054	-0.182235	0.68853	1.92343	-0.224358	-0.287132	3.53575	-0.470482	1.08533	-2.39867	-1.44977	0.260528	-1.53079	-0.138675	0.041421	0.978891	0.200543	4.53783	0.277712
P05771-2	0.657023	-0.576371	-0.231031	-0.649745	0.614671	0.30384	2.18214	0.724938	-1.59269	0.150937	0.842618	-0.869861	-0.753067	-0.130988	-0.19528	-0.582536	0.925066	-0.15782	-0.807465	-0.259689	-1.1368	2.75577	1.6302	0.552698	-0.141473	1.28641	-0.621991	-2.2605	-0.412773	-0.694934	-1.28305	-0.390056	1.49814	1.43378	0.634618	-1.89847	0.375173	-1.15922	-1.12207	1.10493	-0.402111	-0.466734	-0.0812438	-0.0935592	0.543721	-3.70147	0.270743	4.52949	-0.487167
Q9Y3P8	0.405809	-0.648876	0.0530971	0.561501	0.201994	-1.67875	1.4729	-0.0504249	0.169834	-0.565026	-0.109571	0.60243	-0.740829	0.321886	0.532897	-0.373302	-1.0061	-0.112614	-0.499005	1.18096	-2.27992	0.479033	0.453726	0.100434	-0.400615	-0.520608	0.731971	0.572858	-0.870094	1.02406	0.486935	0.834194	-1.80348	0.14202	-0.0523139	0.528826	0.449557	-0.165331	1.33685	-0.0885806	-1.26397	-0.122882	0.615962	1.3834	-0.628218	1.556	1.06145	4.42877	-0.731518
P09564	-0.0676534	0.475448	0.596494	0.352063	0.0500844	-0.896899	-0.513952	0.0826058	0.675561	0.357527	-0.104109	-0.0859498	0.725544	-0.0827249	-0.369995	-0.020996	-0.460159	0.146455	0.257776	-1.16071	1.47756	0.218787	-0.360358	-0.346969	0.26099	-0.434043	1.90677	0.654859	-0.506065	0.547974	0.0434521	0.616301	0.148399	-0.406811	-1.36892	-0.310469	0.275565	0.0279238	-0.614853	0.216973	0.357325	-0.0283754	-0.703048	1.65145	0.195318	2.07948	1.65299	4.4204	1.70882
P58107	-1.06789	0.0272024	-0.304416	-0.720707	-1.62243	-0.0550845	-1.6237	-0.278385	-0.618123	0.214234	0.52754	-0.208685	-0.427097	0.18202	0.120174	0.203521	2.48403	0.245375	-0.0915377	-0.742008	-1.44274	-1.03282	0.0109137	0.0263482	-0.226421	-0.0342851	0.108962	-0.998818	0.490682	-0.463285	0.779485	-0.0855224	-0.292489	1.19014	-0.859491	-1.85637	0.181711	-0.958941	-0.294614	-0.453322	-0.474571	-0.0734664	0.714311	0.812164	-0.220359	-0.632792	-0.738156	4.41165	0.640304
Q86YV0	-0.167683	-0.338526	-0.110081	-0.073607	-0.229426	0.00814111	-0.599751	0.154514	0.00784028	-0.223459	0.094862	-0.130878	-0.509035	-0.148669	-0.320264	0.209634	-0.522332	-0.0861627	-0.275838	-0.123791	0.142094	1.46019	0.0847505	-0.3665	-0.625462	-0.298941	-0.259555	0.234795	-0.400015	0.198763	0.00537921	0.137353	-0.173893	-0.0203871	0.293585	-0.380843	0.152347	-0.159233	-0.0838977	0.409136	-0.142973	-0.0793703	-0.256074	0.0624504	0.205426	-0.23605	0.0400194	4.40795	-0.0058405
Q6UWY5	2.84464	0.895112	-0.956071	-0.552698	0.106804	-1.15765	0.848681	-0.418286	0.566657	0.0604468	-0.307424	0.184074	0.476693	-0.312132	-0.217394	0.359468	0.86482	0.0308632	0.701839	-0.0898072	-0.0511845	-2.92845	-0.262356	-0.0428808	-0.725362	-1.25733	0.0568736	-0.290518	0.820536	-0.416088	-0.164114	0.174888	-1.0991	0.56938	0.577041	1.19894	0.506598	0.346835	0.669111	-0.169795	7.0278	0.272455	0.433942	-0.215466	0.301323	-0.190918	-1.78639	4.39902	-1.56083
Q9BXL7	-0.681001	-0.343186	-0.1327	0.0760355	-0.00191605	-0.191756	0.564242	-0.315331	0.271703	-0.330406	-0.124071	0.0417942	-0.135836	-0.414811	-0.0826642	-0.019205	-1.47515	-0.0806901	-0.368833	0.0790324	-0.712381	0.797857	-0.530784	0.214364	-0.318143	0.641215	0.236333	-0.364448	-0.874878	0.355502	-0.295975	-0.403242	-0.164407	0.406679	0.172321	-0.570822	0.0151211	0.0199875	-0.0769433	0.557027	-0.34409	-0.0639548	0.155841	-0.16359	0.433043	-0.524094	-0.135433	4.36764	-0.649209
O00479	-0.0706263	0.435411	-0.0406337	0.809051	1.57808	-0.229746	0.12037	-0.533317	0.879688	-0.0160174	0.407984	0.635094	0.219095	-0.578649	-0.687154	-0.151224	-0.620084	0.499436	0.258855	-0.325272	0.696539	-1.55604	-0.704206	0.926576	0.181344	12.6115	-0.341592	0.255931	0.715327	-0.672523	0.0223069	0.0876304	-0.190169	-0.756479	-0.74964	-3.11123	0.246511	0.504132	1.16799	0.394823	1.25394	-0.65668	1.83103	0.0833168	-0.132402	2.08579	-0.478947	4.35988	0.25819
P17927	0.984899	0.355604	-0.296218	0.407192	-0.580346	-0.224395	1.38262	-0.290734	0.0484509	1.14904	-0.431346	-0.0493595	1.1572	-0.0385609	-0.440277	-0.0287416	0.812734	0.368269	0.417521	0.0130023	0.0684823	-1.00767	1.19384	-0.99942	-0.39572	0.186075	-0.194874	0.377615	-0.64132	-0.167303	-0.152471	-0.485889	-0.114581	-0.263644	-2.85088	-0.330348	-0.0366137	0.898702	-0.034023	0.0201167	0.466065	-0.164716	0.519827	0.388768	0.351819	0.00111896	-1.24394	4.33122	0.388574
P04233-2	-0.614	-0.235151	1.12443	-0.424757	-0.800104	0.490854	-0.0808324	0.554853	-0.30255	0.945034	-0.544405	0.308053	0.389343	-0.634637	-0.0799791	0.224453	-0.292768	-0.318203	1.00407	-0.589897	-0.349946	3.65534	-0.0303768	0.842651	-0.140756	0.0117508	0.428775	0.657234	-0.504803	-0.424414	0.319304	-0.334242	-0.612988	-1.58621	-0.45775	-0.206375	-0.382885	-0.0578052	-1.48351	1.67772	-0.557546	-0.177478	-0.369497	0.203798	0.39116	0.503726	0.213126	4.31957	0.764813
O95760	2.37387	-0.303903	0.147129	0.16187	-0.917512	-2.47054	1.02342	1.3572	-0.307761	1.76139	-0.01203	-0.818427	0.58054	0.534739	0.0594244	-0.14504	-1.17719	0.567386	0.560956	-0.00684711	3.21622	-2.17301	-0.435809	5.5513	-0.814313	0.444246	0.164624	-0.596415	0.282676	-0.111746	-0.591719	-0.665227	0.356056	0.803516	-1.41168	-1.64111	1.23225	0.59992	1.3767	-1.27679	-0.643652	-0.822692	-0.130214	0.604712	0.776643	2.00871	0.365053	4.29378	0.071093
O60234	-0.342358	0.29036	0.298674	-0.284836	-0.0763859	0.0999307	-0.315568	0.579864	0.244122	0.277802	0.0322638	-0.164513	-0.0348811	-0.318012	0.298254	0.342565	-0.623062	0.295887	0.432952	-0.194226	0.591528	2.76961	0.620045	0.160101	-0.528277	-0.171943	-0.0788256	0.435604	1.31552	0.0308131	0.145543	0.239143	0.020901	0.00958756	-0.77104	-0.203657	0.0512683	0.412079	-0.115473	-0.681653	-0.474049	0.381172	-0.343668	-0.283667	-0.0385795	0.193831	-0.0815955	4.29087	-0.75703
Q6ZS81	-0.234982	-0.198423	0.344156	0.145717	-0.298106	0.137428	0.449457	-0.610162	0.113645	-0.355629	-0.0850389	0.332163	1.06347	0.445803	0.0167684	-0.359662	-0.680443	0.155479	0.143052	-0.404765	-0.17975	1.01662	0.318028	0.620599	0.219556	-0.245957	0.100039	0.348768	-0.307113	0.317116	-0.101901	-0.152682	-0.278467	0.521859	-0.310847	0.208692	0.268784	-0.0568728	-0.152211	0.433375	0.174447	-0.140085	-0.0410361	0.126609	0.372864	-0.40251	0.141257	4.23716	-0.329626
P16885	-0.126945	-0.364667	0.0317455	-0.252308	0.164003	0.547579	0.00323948	0.166291	-0.461288	-0.40374	-0.0131658	-0.678979	0.136982	0.195699	-0.0660104	-0.0802279	-0.103515	0.0476335	0.0729971	-0.382369	1.64468	0.366055	-0.746652	0.388373	-0.451335	0.0470188	0.415027	0.036689	-0.308076	-0.464765	0.0953084	-0.425168	0.123411	0.0404601	-0.283596	-0.200807	-0.12026	-0.339555	-0.694167	0.26098	-0.801192	-0.0796984	0.0253204	0.0457324	-0.107436	-0.024603	0.0889516	4.23092	0.240806
P36269	1.69428	0.595411	0.280757	-0.231314	1.28867	-0.929037	-1.39657	0.670063	0.556531	-0.103288	-0.0591569	-0.0699746	0.067456	0.728726	0.0767855	0.329605	-0.350659	-0.253667	0.63318	-0.029383	1.28535	-1.37671	-0.751521	-0.361244	0.464681	0.508977	-0.0645891	-0.299701	0.166813	1.0104	-0.128461	0.970311	-0.584621	0.038351	0.604344	-1.03081	0.19723	0.425619	-0.0820238	0.479233	1.78498	-0.141843	0.0543956	1.06168	-0.0710838	-0.0670263	-0.737021	4.19532	0.732637
Q96AZ6	1.30238	-0.50756	0.0221694	2.20568	0.776155	-1.15978	-4.02924	-0.709356	-0.240548	0.767111	1.4603	0.819327	-0.21431	1.06495	-0.0915238	-0.52953	0.506945	-1.58524	-0.230283	-0.559159	3.08163	0.631238	-0.915985	0.210806	-0.221129	-0.576747	0.395011	-0.521252	-0.292315	-0.988639	-1.71635	-0.38516	0.606843	3.12882	3.60853	0.901395	0.050481	-0.470671	0.564741	6.05117	-0.0534699	-1.50709	0.829681	0.295661	0.293533	-0.200046	1.77612	4.19264	0.234438
P16403	-0.0370622	-0.920251	0.114156	0.814984	0.0865704	0.668408	-0.627046	0.476943	-1.76403	-0.0334354	0.220963	-0.186679	-1.3851	-0.482615	-0.319991	0.542134	-0.93331	0.0455775	0.282867	-0.820283	1.65062	-0.31477	-0.722088	-0.608722	-0.249397	-2.14526	-1.20629	-1.11263	0.0254716	0.353098	-0.394894	0.945151	-0.359364	-1.08611	0.426237	1.27977	-0.73431	-0.132771	-0.310367	-0.032546	0.609391	-0.985817	0.186946	-0.792841	0.21787	-0.436941	-1.17994	4.18808	2.16302
P10412	-0.201178	-0.54329	0.407278	0.398957	0.44451	0.190362	0.388123	-0.925621	-1.39922	0.283576	0.564325	-0.128308	-1.87314	-0.121912	-0.61289	0.194313	-0.0668765	-0.182491	-0.066522	-0.473657	0.680916	-0.264697	0.752706	0.442534	0.0621071	-0.350911	-1.67484	-0.929243	-0.177303	0.423713	-0.183722	-0.515301	-0.608583	-0.49585	-0.362438	-0.216856	-0.766402	-0.271928	0.699102	-0.580805	0.776966	-1.57156	1.12089	-0.521914	0.130381	0.303924	-1.87555	4.1763	0.345502
Q13201	1.59162	0.388432	-0.0592755	0.66718	-0.0424204	0.491477	-0.0214912	0.170933	-0.138499	-0.484385	-0.0216894	-0.562244	0.277623	-0.124591	0.407754	-0.27778	0.440547	-1.53356	-0.125204	0.509521	1.03147	-2.18867	0.00166667	1.87749	0.334021	-0.427109	0.82502	-1.41449	-0.527421	-0.454707	0.933709	0.0475114	-0.0413245	0.35932	1.51624	0.0501719	1.27699	-0.0764314	1.63407	-3.36024	0.0093326	-0.404754	0.406752	0.419778	0.266599	-1.01047	1.48719	4.08684	-2.00601
P09488	-1.04121	0.94978	0.450127	0.15737	2.949	1.11039	3.40369	-0.331808	-2.30551	-1.41628	-0.231212	0.190853	0.360656	2.08413	0.587821	0.634716	-0.0454801	-1.24329	0.458753	-6.3335	-1.91982	-1.44986	-0.23577	2.75477	-0.755794	0.483649	2.0243	1.16254	0.528677	0.187121	-0.0184512	2.31691	-2.43485	-0.456671	0.0114945	-2.49491	0.370229	-0.116287	1.02479	-2.00858	-1.48106	0.614478	0.815285	0.927824	-0.42133	1.78274	1.76079	4.08417	4.77993
O75037	-0.696588	0.068627	0.255892	0.295389	0.866008	1.82354	1.40658	-0.851569	-0.19414	0.793295	1.21785	0.194026	0.0943952	-0.80082	-0.291682	0.661984	-1.10315	0.0109882	-0.779353	-0.168678	1.07159	-1.40586	0.0723988	-1.66409	0.0812477	0.62594	0.0992894	1.27423	1.15329	-0.180785	-1.65751	1.78334	0.0920038	0.195174	-2.68885	1.00864	-0.572319	-0.587596	-0.442979	0.818568	0.488964	0.335718	-1.46231	-0.845255	-0.411487	1.6732	-0.629809	4.07518	1.76234
Q92619	0.205642	-0.355087	-0.00533722	-0.0722618	-0.207533	0.154468	-0.0657471	0.0853929	-0.192446	-0.157883	-0.261016	0.0635886	-0.312035	0.111834	-0.241307	0.135145	-0.427653	-0.0366646	-0.267471	-0.19016	-0.443641	2.02448	-0.0131246	0.596399	0.299126	0.383484	-0.1609	0.177497	-0.591572	-0.0441099	0.0624914	-0.190861	0.227366	0.112895	-0.106978	-0.307558	0.158633	-0.0781933	-0.268745	-0.190793	-0.201674	0.166516	-0.060555	0.217612	-0.0757162	-0.146439	-0.102986	4.05144	-0.0470121
Q92765	1.57711	-0.283097	0.713629	0.822209	0.401122	0.584396	0.252956	0.995901	0.576792	-1.16861	-0.199025	-0.0299766	0.505434	0.838629	0.272579	-0.102645	0.848112	-0.204768	-0.670312	0.347656	0.0349028	-1.62374	0.633432	0.110892	0.274139	0.206764	-0.73556	0.198134	-0.238475	0.860935	1.29542	0.381198	-2.21148	0.388626	3.75874	-1.39623	-0.3449	0.353503	0.531782	-0.236442	-0.58881	-1.6329	0.855829	0.422892	-0.271931	0.367316	1.76982	4.04813	-0.521883
O00151	0.0720841	-0.339646	0.0896562	-0.142753	-0.309433	-0.315392	0.187995	0.37574	-0.0542624	0.124862	-0.531916	-0.399599	-1.14083	-0.441314	0.462259	0.297228	0.550899	-0.241799	-0.0757171	1.23008e-05	0.501472	-1.59894	-0.45423	0.875614	-0.958686	0.62504	0.35688	-0.191243	0.653056	-0.502535	0.348367	-0.0973235	-0.0891669	0.430109	0.117696	-1.29064	-0.15213	0.145532	-1.75242	-0.0290164	1.27406	0.0410418	-0.0976402	0.417782	0.212271	0.00809839	0.495364	4.03133	-0.263651
P14317	-0.235463	0.101884	-0.141042	0.0483343	0.116421	-0.339964	-0.200127	0.799101	0.216894	-0.456626	0.157765	-0.126616	-0.0385045	-0.294875	-0.308085	-0.276834	-0.398333	0.104059	0.245574	0.109028	0.478121	2.52689	0.165871	0.0732338	0.216869	0.192089	0.507736	-0.0480681	0.575378	0.803982	0.116923	-0.00364413	-0.139579	-0.323304	-0.295897	-0.086193	0.019628	0.18211	-0.894829	0.320853	0.169901	0.0292534	0.282609	-0.307508	-0.203886	-0.466778	0.153538	4.00732	0.217943
P32942	-0.412578	0.014812	0.236913	-0.514786	-0.296569	1.84826	-0.102935	-0.0774049	-0.306574	0.05645	-0.120584	-0.396395	-0.82215	0.18225	-0.0688294	-0.156164	-0.273123	-0.103458	-0.352436	-0.423121	0.927406	1.44047	-0.571529	-0.297099	-0.255553	0.432915	0.165691	-0.532054	-0.37651	-0.686682	0.270003	0.0333655	0.504784	-0.0290422	-0.145331	-1.42879	-0.296783	-0.0883157	0.199659	0.319158	-0.256048	-0.242536	-0.0508244	-0.247322	-0.00577867	0.143985	-1.17473	3.99934	-0.479597
O60449-2	-0.437284	0.309177	0.224932	0.19305	-0.59484	0.388451	-2.09142	0.305725	-0.142226	0.87485	-0.644578	-0.0612957	0.398897	0.0379299	-0.402897	0.296837	-0.241658	0.24253	0.149538	-0.282643	0.953176	0.696387	-0.237651	-0.764686	-0.678813	-0.46883	0.223375	0.110457	0.479959	0.16366	-0.00496538	-0.0568932	0.392817	-0.504103	0.0998636	0.0547591	0.498453	0.0111824	0.00335954	0.042406	-0.314911	0.164654	-0.508844	0.0742074	-0.296224	-0.0925117	-0.264303	3.99431	-0.510652
P33241	0.349664	0.617824	0.135856	0.296534	-1.64861	0.0713571	-0.730623	0.462282	0.48939	-1.09766	0.982702	0.0992104	2.22363	0.230251	-0.0657537	0.120204	-0.447262	0.200081	0.114192	-0.285583	-0.315095	2.98837	-0.539918	-0.427936	0.541964	1.04862	0.630458	0.376585	-0.201036	0.696758	0.0223421	0.202945	-0.0976299	0.146858	-0.628956	0.0201492	0.251962	-1.9719	0.963699	-0.261745	1.07893	-0.0566292	0.476548	0.517903	-0.180599	-0.1978	0.955957	3.98882	0.231261
Q14699	-0.0244947	0.336169	0.713518	-0.387478	0.550985	-0.0126062	-0.207857	0.261145	0.225675	-0.122666	-0.129498	0.0492748	-0.559602	0.359983	-0.273805	0.348605	-0.344408	0.476158	0.058786	0.0893248	0.389684	-0.383913	0.252027	-0.531538	0.155107	-0.0383373	0.674389	-0.0786844	-0.341501	-0.403057	0.595269	0.531418	-0.482197	-0.487541	0.60801	0.408576	0.280569	-0.290996	-2.06547	0.458786	1.3144	-0.286538	0.404936	-0.237648	0.214301	-0.558406	-0.89991	3.98663	-0.351213
Q16566	-0.521568	1.10175	-0.633864	0.418885	1.41733	-0.797421	0.572015	-1.24076	-0.4131	-0.343505	0.521289	0.367665	0.0136546	-0.0243372	0.052361	-0.539984	0.264603	0.0343625	-1.40801	-0.15829	-0.951502	-2.26386	-0.0397229	-1.06292	-1.41817	0.0867042	-0.053524	-0.052139	-0.00997186	1.27807	-0.495648	0.579682	0.682621	0.164463	0.965191	-0.0192037	0.281303	0.261852	-0.225789	-0.600668	-0.379633	0.108781	0.139216	-0.451969	-0.447128	0.875575	1.67058	3.97888	1.04306
Q12912	-0.430827	-0.156353	-0.0390128	-0.0989313	-0.21762	-0.064364	0.0120544	-0.0414271	0.155938	-0.227353	-0.332662	0.220218	0.601478	-0.275	-0.49748	0.0699945	1.96706	0.0997272	0.308543	0.00461354	1.56262	0.457706	0.0927507	-0.457928	-0.271962	0.121838	-0.222363	-0.269183	-0.608109	0.0320149	0.132577	-0.0182495	0.310913	-0.216476	-0.708429	-0.597943	0.0996978	-0.0803822	-0.477044	1.07209	-0.188798	0.17795	-0.283536	0.154383	2.1796e-05	-0.820956	-0.489506	3.97069	-0.345309
Q8NDX1	-0.515889	-0.559109	-0.0269901	-0.325264	0.0414849	-0.0692023	-0.49603	-0.0895556	0.0589452	-0.416809	0.0514611	-0.172676	-0.0828823	-0.173976	0.25927	0.00628912	-0.0963251	0.0141064	-0.0499649	-0.0260452	-0.426899	0.94746	-0.0657869	0.107948	-0.347264	0.118329	-0.00180107	-0.587358	0.443294	-0.197634	0.292672	0.150977	0.11309	0.199457	-0.408086	-0.411358	-0.0856731	-0.29391	0.313088	0.43028	-0.708159	0.0156327	0.0538228	-0.196892	0.177875	-0.941935	0.0808516	3.96178	-0.69397
O14526	0.298986	0.356399	0.171032	-0.0374422	-1.04256	0.205965	-0.530106	0.393778	0.851689	-0.317955	-0.386157	-0.17202	-0.403755	-0.233265	0.0395926	0.449666	0.544464	-0.140458	0.457634	-0.152439	-1.02204	0.753311	-1.10109	-0.768494	0.48526	0.138765	-0.0822255	0.115061	-0.756859	-1.11362	-0.315576	0.195856	0.274143	0.458115	-0.211044	-1.64141	-0.243481	-0.0505753	0.114556	0.0162244	0.0830745	-0.412075	0.0873478	0.640375	0.222569	1.08728	-1.41398	3.94747	0.0396926
Q8IV04	-0.0810129	-0.161497	-0.241513	0.218913	-0.208533	0.148063	0.909845	-0.187983	-0.498785	-0.26629	-0.0824433	0.0893637	-0.433541	0.177696	-0.0394833	-0.0412312	-0.0238557	-0.0400061	-0.100957	-0.0712654	-0.455083	1.02726	0.579689	0.22324	-0.662772	-0.376975	0.265706	0.203743	0.197057	0.0672501	0.312969	0.247712	-0.384914	0.189567	-0.36824	0.539676	-0.217117	0.256047	0.102491	-0.237323	-0.429636	-0.128112	-0.345244	-0.204173	0.1967	0.57537	0.631814	3.94448	0.0362661
P35236	-0.138553	0.3017	-0.343583	-0.461717	-0.0377089	0.300303	-0.654339	0.315367	-0.0208162	0.278726	-0.316149	-0.221827	0.0366738	0.52742	-0.0974687	0.317509	0.0551497	-0.113581	0.43512	-0.263512	0.629348	1.97639	-0.0162116	0.212281	-0.6197	-0.330979	0.0183977	0.328065	0.00091325	0.0459487	0.287883	-0.0488673	-0.288585	-0.0915868	1.15458	-0.10274	0.264927	-0.052227	0.349232	0.450156	0.0737852	0.105533	0.203647	0.0316532	-0.110858	0.46005	0.898983	3.91868	-0.398302
P50238	1.21847	0.366134	0.445913	-0.30741	-1.5421	0.166658	0.07136	1.21328	1.4107	-0.148735	-0.441792	-0.43893	0.177501	-0.475039	1.17131	0.190385	-0.129612	-0.615071	0.0213899	0.230546	1.84019	0.821565	1.74878	0.311267	-0.828723	1.08329	-1.08762	0.52482	3.18543	-0.685584	-0.985725	0.81265	0.175119	0.674996	0.412433	0.697438	0.534167	0.288868	-0.768963	0.386777	1.21124	1.02403	-0.695026	-1.15673	0.291103	2.73657	-0.559596	3.89386	0.175239
P12111-4	2.48592	-0.125787	0.638282	0.0988996	1.07565	-0.613545	0.189016	0.537881	-1.17642	0.240327	-0.0284015	0.801519	0.744838	0.231684	-0.238353	0.0940369	0.335838	-0.164753	-0.298411	0.327744	2.08209	-0.534629	0.584239	-0.652066	0.161553	1.23009	-1.09901	-0.263399	0.0403082	0.0945479	0.355022	0.763653	-0.448823	0.294649	-0.398008	-0.654417	-0.284043	0.64792	1.20426	0.119866	6.51171	-0.595015	-0.495449	-0.270376	-0.054799	1.74626	0.969221	3.86732	-0.817367
Q9H4E7	-0.0883479	-0.408599	-0.427122	-0.185124	-0.384137	0.121986	0.624847	0.272302	-0.505438	-0.291662	-0.293804	-0.0241709	-0.752327	1.07065	-0.122789	-0.195477	-0.413909	0.156173	-0.0823592	0.0348503	-0.451156	1.76394	0.131431	-0.126719	-0.234217	1.0243	-0.255599	0.0607037	-0.475685	-0.278088	0.466509	-0.0978301	-0.257684	0.2299	0.0651087	-0.0661885	-0.0433601	0.152709	0.532145	0.725532	-0.305452	0.263186	-0.258087	-0.377195	0.118905	0.690424	-0.744271	3.85988	-0.483122
Q16527	0.314311	-0.594535	0.375395	-0.367324	-0.191717	0.313241	1.81365	-0.885428	0.386539	-0.785775	0.0115586	-0.290355	-0.768515	0.0917017	0.395913	-0.177149	1.79003	-0.295556	0.399349	-0.451534	1.021	-2.19295	1.58722	-0.674463	-0.0236077	1.44133	0.101871	0.270715	-0.721781	0.183518	0.0469174	-0.471676	1.04654	-2.19024	0.0734442	0.2224	0.245208	0.43564	-0.520028	0.0526827	1.3171	0.057333	1.23705	-0.132649	0.135817	-1.77055	0.354232	3.85191	0.271902
P0DMN0	0.605973	-0.762257	-0.0411972	-1.04371	-0.537124	-0.312152	-0.585768	1.84611	0.310667	-0.372195	0.1577	-0.10784	2.80328	-0.667125	-0.0571262	-0.300781	0.345977	-0.139262	-0.216108	0.153222	-0.807455	-1.04272	-0.485284	0.340258	0.0445057	-0.327031	-0.268813	-0.306836	0.540246	-0.898702	-0.657227	-0.271885	-0.260095	-0.254524	-2.59018	0.122334	0.489823	0.415157	0.124574	-0.281036	0.680191	0.206081	-0.523531	0.373314	0.0836391	0.194298	0.703813	3.84809	-1.0582
Q9P289	-0.517557	0.504548	0.641287	-0.139147	-0.35434	-0.0585282	1.22519	-1.34244	-0.07582	0.568398	-0.937265	-0.0773911	-0.898902	-0.179098	-0.476272	0.139659	-1.15731	-0.370937	-0.0946366	-0.151152	-0.460578	-1.48938	1.28262	-0.0187306	-0.95285	0.78793	1.47878	-0.082375	0.22826	-0.27864	-0.0795575	1.14874	0.230249	-0.507449	0.635271	-0.42082	-0.361488	0.304763	0.937612	-0.406434	-1.17814	1.16708	-0.594504	0.181611	0.833301	-0.843671	0.21055	3.8438	1.30514
Q6F5E8	-0.270441	-0.246362	-0.0884765	0.201722	-0.947026	-0.661371	-0.496717	0.507311	0.00490165	-0.416655	0.159252	0.187558	0.781652	-0.045563	-0.241584	-0.74707	-0.217696	-0.130461	-0.25243	-0.643684	-0.128117	-1.18075	-0.0164186	0.0536574	0.0723461	-0.992517	0.642048	0.217952	-0.645648	1.82465	-0.0865699	-0.114713	-0.146934	-0.451286	-0.102218	-0.37864	0.501073	-0.282818	0.101666	-1.14366	0.014225	0.0991585	-0.471171	0.222474	-0.312787	0.592514	1.32693	3.82394	0.839034
Q4V9L6	0.630323	0.392002	0.105083	-0.143743	-0.168237	-0.261694	0.54004	0.266615	1.12066	-0.677638	-0.310758	0.0656995	0.595763	0.231192	0.610449	0.217121	-0.703211	-0.304111	0.561309	-0.0109695	0.265806	-0.437306	-0.846369	0.883007	0.194122	-0.218261	-0.8022	-0.279109	-0.144542	1.34917	-0.565946	0.0607404	-0.435579	0.230649	0.302913	0.311748	0.0940537	-0.511089	-1.27094	-0.133104	3.98079	0.0587004	-0.701149	0.736906	0.236923	-0.178557	-0.076735	3.81042	-0.045057
Q6JBY9	-0.146114	0.228942	0.0377896	-0.133708	-0.464439	0.2571	-0.628018	0.151014	-0.392438	-0.365055	0.0675155	0.215016	-0.0238146	-0.0609127	-0.136721	-0.268528	-0.229213	0.328282	0.282724	0.0910327	0.40512	2.67258	-0.169832	0.117554	0.370042	0.184203	0.0305345	-0.302921	-0.278637	0.288202	-0.320679	0.0668883	0.0962361	-0.754485	0.0156119	-0.347713	-0.508481	-0.437414	-1.45037	0.279593	-0.0214984	-0.217627	0.384148	-0.104377	-0.127339	-0.190272	-0.225909	3.81021	0.706801
O15117-3	-0.058257	-0.21735	-0.136356	-0.391275	-0.530231	0.00293564	-0.3237	-0.376897	-0.150208	-0.33118	0.653467	-0.17521	-0.506807	-0.0353709	-0.547024	0.379856	-0.124143	0.291786	-0.211491	-0.0974479	-1.27551	2.96098	0.138954	0.750247	-0.553016	0.164101	-0.00421505	0.371079	0.498967	-0.344143	0.369317	-0.14311	-0.430963	0.424159	0.171227	-0.668431	0.44938	-0.140065	-0.206083	-1.50034	0.890341	0.14143	0.476342	-0.243052	-0.166726	-0.528485	-0.164317	3.75841	-0.524102
P14921	0.0100901	0.286328	0.314166	-0.288175	-1.25626	0.000657551	-0.249763	-0.243546	-0.0678337	-0.791116	0.00240385	0.102041	-0.31084	-1.00738	0.0546266	-0.209052	1.83445	-0.418595	0.0425647	0.105686	-0.875515	-0.701321	0.602559	-1.14835	0.450248	-1.12006	-0.305701	0.207662	-0.473283	0.343896	-0.027354	0.337263	-0.534012	0.194121	0.135	-0.0523298	0.0791791	0.0660986	-0.0222226	-0.0439322	-0.420386	-0.131278	0.0964679	0.143543	-0.544264	1.41413	1.03764	3.75637	0.516442
P20701	0.0166344	-0.0534156	0.31405	0.040746	-0.127639	0.784551	0.0885993	0.400603	-0.532446	-0.131513	0.150895	0.204693	0.724204	-0.168492	-0.0759067	0.0643897	0.0299762	-0.0407353	-0.152641	0.0894931	-0.0883806	4.75264	-0.16736	-0.832954	0.0109078	-0.0494481	-0.684024	-0.324572	0.137571	0.207966	0.340722	0.273862	0.0827632	-0.0133042	0.303018	-0.156994	-0.0218227	-0.394565	-0.141957	0.461586	-0.195105	0.195908	-0.539203	0.132448	-0.0392935	-0.0802837	-0.464782	3.74423	0.26653
P27701	0.190744	-0.562477	0.0275404	0.964594	-0.963975	0.171019	0.406117	0.180712	1.463	0.211414	-0.637032	-0.696733	0.180984	1.07998	0.797465	-0.0132258	0.428097	-1.01372	-0.425238	0.38638	-0.16567	-0.0904547	0.403249	-1.45009	-0.14068	0.402063	-0.725747	0.837032	-0.669264	-1.17218	-0.452094	-0.672643	-0.203285	-0.261525	0.290813	1.00891	0.120654	0.532099	0.506702	-0.246979	-0.593901	-0.230978	-0.345228	-0.195081	-0.219396	-1.96329	-0.662761	3.72961	-0.0362144
P42768	-0.377932	-0.121408	-0.172329	-0.100626	-0.415947	-0.090085	-0.485082	0.189656	-0.564781	-0.352007	-0.141659	0.0528046	0.354816	-0.0864031	-0.22247	-0.115411	-0.209941	0.161137	-0.209985	-0.116522	0.229223	2.47711	0.218568	0.1943	-0.0437696	1.14679	0.252104	0.165961	-0.0993994	0.234352	0.12851	-0.115664	-0.191755	-0.226068	-0.0583568	0.0920679	-0.0668877	-0.118221	-0.614528	0.42519	0.169728	-0.0276333	-0.184319	-0.16296	-0.121427	-0.385351	-0.0613532	3.71594	0.210963
O15229	-0.388562	0.844878	0.426778	0.373581	0.378677	-0.973376	-1.83304	-0.874908	-1.07175	-0.212411	0.659557	-0.913788	1.74125	-0.125717	-0.183875	0.783378	-0.292203	-0.250384	0.159967	0.603133	-2.26354	1.19915	-0.36284	-1.08425	-1.28834	-0.103973	-0.651302	-0.282141	1.5558	0.00486827	-0.498236	-0.479088	1.09254	-1.18734	-0.552431	0.379411	0.446996	0.345534	0.0470939	-1.25516	-0.983182	0.0290285	0.643942	-0.762161	-1.14467	-0.0397785	-0.587277	3.67505	-0.325848
Q9NUV9	-0.0824472	0.0334453	0.232281	-0.291968	0.244889	0.025127	1.02792	0.338942	-0.328108	-0.501956	0.655081	0.596241	-0.966866	-0.0257438	-0.20831	-0.0548375	-0.517937	0.00815213	0.0889739	-0.200988	-0.148246	3.6369	0.155785	0.588349	0.301835	0.317494	-0.226053	0.075301	0.202494	0.301445	-0.269548	-0.779929	-0.471864	0.274888	0.0506832	-1.21536	-0.0626137	0.0479014	-0.512936	0.694003	0.512994	0.0750842	-0.562505	0.219103	0.00731342	0.467173	0.212098	3.66982	0.446514
B0I1T2	-0.604146	-0.455095	-0.0697291	-0.0709305	-0.371074	-0.155031	-0.258058	-0.413461	0.00929718	-0.0097022	0.052625	0.0577546	0.249522	-0.0282874	-0.133365	-0.0237266	-0.138113	-0.322101	0.00850648	-0.164776	-0.379527	1.80935	0.187622	0.148775	0.199912	-2.57119	0.275503	0.112651	-0.801057	-0.171115	-0.135732	-0.670664	-0.07788	0.0280461	-0.0367743	-0.25934	-0.154051	-0.255823	-0.309308	0.211727	-0.0272357	0.0458011	0.0188292	0.0570865	0.193538	-0.115686	0.387128	3.65745	0.0479229
Q92959	0.712003	-0.232935	0.225502	0.413597	2.32773	-0.150071	3.67646	0.788173	0.0136105	0.492185	0.493203	-0.333199	2.08973	0.307942	0.440324	-1.71093	-3.60098	-0.42051	0.200526	-0.267833	-0.126862	-1.02843	0.0128335	-0.272418	0.331843	-0.702361	-0.20183	0.0974808	-0.0928434	1.5818	-0.0859685	-0.300477	1.18878	-0.00866378	-1.84825	-0.336964	0.217486	1.2918	-2.15302	-0.862586	2.31535	0.267538	-1.23319	-0.576854	-0.87817	0.303992	0.885244	3.65296	0.715424
Q96RU3-2	0.00492249	0.0830639	-0.215846	0.232651	-0.0295177	-0.126783	-0.00794856	-0.115188	-0.117921	-0.0976044	0.037516	-0.184431	-0.417586	0.125148	0.215485	-0.192402	0.013195	-0.0695608	0.187511	-0.10212	-0.442122	1.48781	0.311001	0.170392	-0.134206	-0.0593495	0.654832	0.00133618	0.252702	-0.140228	0.0764229	0.0311312	-0.400234	0.00163493	0.498417	0.315032	-0.100834	0.071369	-0.896339	-0.205281	-0.214334	-0.204286	-0.271633	-0.0965685	0.0468623	0.272204	-0.673694	3.60482	-0.634804
Q04759	-0.531754	0.118438	0.345303	-0.657873	-0.384815	0.0426194	-2.13885	-1.20404	-1.54471	-0.281031	0.221273	-0.396667	-0.52967	-0.585015	-0.0263738	0.426793	-0.683042	0.187427	-0.0425067	0.468549	-0.485558	0.167871	-0.536709	-0.545012	-0.541361	-0.638483	-0.619828	-0.0366946	-0.0135969	-0.657091	-0.0215833	-0.253383	0.572159	-0.838758	0.753406	0.043406	0.502157	-0.00797243	0.0165017	-1.6452	0.413293	-0.0987216	0.192235	0.734782	-0.0145513	-0.222465	-0.627021	3.58593	0.181273
P05783	0.878257	-1.33235	-0.0270957	-0.0755902	0.121563	-1.69337	-0.291448	0.613316	1.18455	-0.25879	0.355333	-0.00805777	-2.25296	-0.908636	0.136145	0.165606	-1.2169	0.096957	-0.722343	0.429422	0.28903	0.311081	-0.0880746	1.00424	0.372538	0.936758	1.37112	0.16563	-0.544087	-1.36221	0.658991	-1.28949	0.864698	0.955534	1.08768	-1.48356	-0.954935	1.58292	1.3938	-2.18955	-2.34344	0.750151	-0.332478	-0.332583	-0.173876	0.883181	0.0356363	3.58244	-0.618123
Q9UBW5	-0.133679	0.036318	-0.327967	-0.538833	-0.336464	0.00556809	-0.379815	0.268808	-0.184188	-0.116093	0.392547	0.0155236	0.0529838	0.214544	-0.195881	-0.393717	0.121333	0.283571	0.0347229	0.01425	0.564116	3.21413	-0.274305	0.161737	-0.0885076	-0.269283	0.395858	0.295329	0.636665	-0.435557	-0.0662327	0.0373834	0.15307	0.496844	-0.473932	-0.425631	-0.00222591	0.170112	-0.581474	0.643554	0.413139	0.467553	-0.847051	-0.208	0.00888889	-0.964955	-0.171585	3.55149	0.0660819
Q8IV53	-0.103978	0.135136	-0.229781	-0.397719	-0.428968	0.108941	0.240744	0.143056	0.461528	-0.800319	-0.415713	0.18334	0.206917	-0.514913	-0.227708	0.138743	-0.113906	-0.206943	0.0788975	0.127735	-0.406989	0.827379	0.120425	0.60379	-0.133393	2.2395	-0.435867	-0.400608	-0.508877	0.0310261	0.271484	0.218426	0.177804	-0.765377	0.511701	-0.467105	-0.0806781	-0.584402	0.71443	-0.233857	0.0353243	0.24113	-0.1391	0.0467702	0.146744	0.149537	-0.263549	3.53661	0.70239
Q8WWP7	0.0211854	0.183621	-0.245187	-0.272977	0.805996	-0.505384	0.144616	0.338577	-0.0668974	0.00729377	0.305477	0.165078	-0.555572	0.805338	0.051967	0.263189	-0.321256	0.174032	0.25161	0.15099	-0.555884	3.84933	0.407572	0.549332	-0.0504785	0.404964	-0.510539	0.30609	0.141562	0.124857	-0.0780169	0.0319689	-0.421293	0.44679	0.211869	-0.19836	-0.0624473	0.31392	-0.654093	-0.0723883	0.346299	0.163162	0.334383	0.211986	-0.447415	0.473234	-0.223083	3.52389	-0.649233
Q14141	-0.321438	0.379001	-1.09592	-0.854355	-0.587471	0.242445	0.140448	-0.169923	-1.08817	-0.386142	0.232773	-0.250765	0.0858673	0.675211	-0.509084	-0.612005	-1.05523	0.676462	-0.183387	-0.257225	-0.604579	0.209496	-2.41588	0.843937	0.058898	0.398428	0.069717	-0.0773999	-0.81033	-0.137426	0.441702	-0.281062	-0.125491	0.14401	0.269192	-1.2507	-0.0165801	-0.723066	-0.238048	0.0283601	-0.365151	0.40524	1.88886	-0.181248	-0.0839479	0.618178	-1.62671	3.52176	-0.111645
Q7Z6I6	-0.301587	0.0236383	0.160734	-0.0240066	-0.538572	0.00687443	-0.378077	-0.0542918	-0.137704	-0.322843	0.0241904	-0.183463	0.491945	-0.145728	0.623445	-0.0677337	-0.699904	-0.136691	0.229947	-0.160495	0.0221591	2.28057	-0.679943	0.180258	0.324298	1.06764	-0.0247875	-0.100916	-0.0535014	0.00440172	-0.124915	-0.0211098	-0.221984	0.577098	-0.107047	-0.716716	-0.632841	0.00144349	-0.354755	0.592034	0.0959648	0.443726	-1.06125	-0.228782	0.0661743	-0.300629	0.126033	3.51113	0.761303
Q6K0P9	0.341674	0.14304	0.036756	-0.223206	-0.832776	-0.413451	0.335949	-0.0172549	0.00632421	0.0524232	0.43614	0.782549	-0.627892	1.14119	-0.462975	-0.0342218	-1.10399	0.0808749	-0.471435	0.035365	0.0747207	2.99305	0.325486	1.29855	0.287127	-0.381545	0.111727	-0.497294	0.49159	-0.172396	-0.389263	-0.356414	-0.0763565	0.494421	0.38853	-1.29168	0.217472	-0.604159	0.728871	0.245129	-0.108586	-0.809998	-0.961178	0.112692	0.216716	0.637491	-0.753619	3.49052	-0.193325
Q92556	-0.246894	0.108011	-0.108635	-0.182809	-0.669925	0.142149	-0.231524	-0.102508	0.234827	0.503113	0.0917342	0.200693	0.182454	0.00259914	-0.0723876	0.160884	-0.293264	0.105219	-0.638761	0.0426065	0.447831	2.78794	0.222147	-0.0451306	0.00415573	-0.020321	-0.250563	-0.652971	-0.031822	0.423466	-0.167944	0.000952185	-0.487384	-0.33659	-0.16247	-1.05538	0.103597	0.50312	-0.244978	-0.0979733	-0.199888	-0.0101544	-1.18311	-0.11056	0.153713	-1.3011	0.726277	3.485	0.043869
P25942	0.173478	1.04856	0.279243	0.822238	0.598833	-0.111955	-0.437651	1.98921	0.263496	0.116006	0.0765927	-0.455586	0.99978	0.413298	0.508994	0.102097	0.558919	0.423813	1.26454	0.00760294	0.506813	3.48902	0.945527	0.674509	-0.706299	-0.736651	0.288333	1.82604	1.40668	-0.159218	0.803153	-0.533364	0.158343	0.155269	0.0341769	2.52508	0.486807	0.930341	-0.249539	0.216147	0.0596185	0.796487	-0.769036	-0.305607	-0.559974	1.57052	-1.56703	3.45562	0.0368925
Q92608	-0.0368659	-0.0956383	-0.104084	-0.0717548	-0.289878	-0.0407565	0.0334453	0.43348	0.168466	-0.301185	-0.141875	0.175282	0.646232	0.189963	0.0217936	-0.168284	-0.161831	-0.0442495	0.281259	-0.171224	-0.0898734	2.61456	0.0756142	0.0430026	0.204812	-0.0128883	-0.210957	0.0550971	-0.4692	-0.132472	0.00250783	-0.154465	-0.00066752	-0.0645406	-0.193542	-0.853464	0.0235995	-0.24125	-0.797486	0.220445	0.0435513	0.151726	-0.083649	0.162185	-0.0602873	-0.613943	0.0503816	3.44678	0.133774
Q13043	-0.555109	-0.272878	-0.213912	0.128588	-0.300598	0.0364231	0.493556	-0.241917	-0.132714	0.0698163	-0.0745615	0.185546	0.184977	0.238933	0.33361	-0.300201	0.257776	-0.155305	0.357907	-0.335758	-0.331705	0.434489	0.309087	-0.0565232	0.21541	-0.0163075	0.294519	-0.277005	-0.393099	-0.455891	0.238263	-0.550093	-0.0911739	0.0358008	-0.347424	-0.0545941	0.130077	-0.00202315	0.199896	-0.0769885	-0.449421	-0.255171	-0.488807	-0.124533	-0.0103032	-0.555584	0.25535	3.41968	0.357945
P11678	-0.0463135	-0.516212	0.142818	-0.413351	0.983411	0.620956	2.13123	-0.302542	0.24259	-0.100861	-0.479041	-0.292189	-0.396661	-0.466539	0.172773	0.0483236	-0.455961	-0.279675	-0.928791	0.601277	2.73759	-0.0490378	-0.603456	12.9227	0.272982	-1.87564	-0.255106	-0.191433	-0.415135	0.515207	-0.529829	-0.30075	-0.142362	-0.852856	0.691841	2.75959	-0.587928	1.09724	-3.17885	-2.00714	0.287971	0.0912728	1.16437	-0.295771	0.137283	-1.06279	0.757582	3.40735	-0.545342
Q8NF50	-0.285387	0.0083558	0.114057	0.125508	-0.148437	0.232854	0.233389	-0.00168665	0.0077372	-0.25247	0.0754413	0.0285514	0.147694	-0.12194	0.445218	0.151868	0.447836	0.0039027	0.469285	0.0178326	-0.448109	2.04385	-0.621444	0.081208	-0.0608742	0.046446	-0.188	-0.351902	-0.270576	-0.121298	0.00470066	-0.126265	0.00133874	-0.234969	-0.620252	-0.794873	-0.314154	0.0384857	-0.520895	0.373289	-0.0696366	0.148277	-0.501541	0.109966	0.115992	-0.337836	-0.143666	3.39686	-0.256802
Q9BRR9-2	-0.485985	-0.240602	0.424778	-0.207926	-0.201276	0.381871	-0.477921	0.183117	-0.549953	-0.20262	0.0048932	0.0967903	-0.270667	-0.137619	0.329067	0.256724	-0.0853595	0.135418	0.443325	-0.365518	-0.21454	1.62189	0.184151	0.114064	-0.157883	0.19376	-0.155507	-0.636874	-0.583935	0.842169	-0.0135873	0.180005	0.113666	-0.631708	-0.264797	-0.613157	-0.0832349	-0.275489	-0.452898	0.152291	-0.120989	0.00781221	-0.225445	0.0334242	0.193914	-0.255401	2.15573	3.36209	-3.55402
P01892	-1.89304	0.202618	0.202691	0.821338	-0.625087	0.357706	-1.8974	-2.73997	1.35794	-0.752488	-1.73087	0.0318182	1.00692	0.256677	0.304174	-0.383699	-0.0190387	0.29704	2.78938	-0.53654	0.180845	0.267838	0.00150073	-2.12883	1.22919	-0.126882	0.0696378	0.267893	-0.943314	-0.093414	0.969292	1.40293	3.1889	0.880853	-1.13457	4.12641	-0.0521891	-0.438171	0.518022	4.12349	0.53124	-1.27599	1.20642	-0.154296	1.87505	2.06957	0.269568	3.34888	3.17203
Q06187	-0.201219	0.182574	-0.0275361	0.312568	-0.610305	0.00618316	0.0199761	-0.454486	-0.0540887	-0.0335913	-0.305468	-0.126718	0.68355	0.109104	-0.184701	-0.0925021	-0.484141	0.196441	0.320134	-0.230466	-0.381874	2.03957	-0.321826	0.141265	0.0365155	-0.499915	-0.016476	-0.0176138	-0.110457	-0.0254032	0.132999	0.188733	0.419394	0.177826	-0.749013	-0.0949538	0.101977	0.144404	-0.216378	0.677059	0.157077	0.29024	-0.304206	-0.0144691	0.0464221	-0.978926	0.464953	3.34865	-0.152635
Q16787	1.50532	-0.255022	-0.338246	0.894025	0.163499	-0.822086	1.36731	1.21719	-0.0681006	0.204673	-0.210933	-0.352054	0.558675	0.424493	-0.0760288	0.74374	0.272886	-0.0632132	0.404091	0.90641	1.6063	-1.96919	0.312613	0.234732	-0.0753875	0.468988	-0.987721	-0.241541	-0.570311	-0.640864	-0.140321	0.102931	-0.721969	-0.570986	0.0899445	-1.39841	-0.389873	-0.337986	0.700827	-0.630539	0.263048	-0.168449	0.572552	0.317644	0.173385	-0.509087	0.042153	3.33005	-0.711993
Q8WU39	3.21173	1.19813	-0.0367363	-1.15853	0.539902	0.030681	0.164293	2.36449	-1.58671	0.235994	-0.730768	-0.253489	-0.0402517	-0.697559	-0.316208	-0.458099	-1.86269	-0.0894996	0.733259	-0.627023	12.4536	0.874977	-1.83591	1.37034	-0.533481	-1.21806	1.10462	1.20781	-0.495395	1.3282	-0.549822	-0.215002	1.02862	0.280994	0.939083	-0.149147	-0.145895	-0.174041	-0.069258	2.15224	1.66819	-0.151876	-1.27315	-1.1354	-2.1807	-0.327391	-2.45324	3.30366	0.184798
Q53EL6	-0.0875672	0.286606	-0.504746	0.132598	0.00381224	0.00839977	-0.404054	-0.27657	-1.18583	0.292799	0.690565	-0.196785	-0.651159	-0.451392	-0.342616	-0.194736	2.20603	-0.597932	-0.135723	-0.603717	-0.0665521	-1.5445	0.633744	-0.406159	-0.304918	0.373276	0.667054	0.333479	-0.00662722	0.397241	-0.211172	0.0666946	-0.511117	0.402432	0.614376	-0.838316	0.360746	0.400167	0.44752	0.493897	-0.415554	-0.0103778	0.352686	-0.360639	-0.508491	-0.645994	0.565129	3.30311	-0.518712
P15311	-0.189533	-0.028557	0.154651	0.380009	-2.84626	0.258047	2.21582	-0.459164	3.35083	0.00810254	0.578639	-0.0853791	-0.293559	-0.303908	0.0355755	0.450132	-0.916115	0.614428	-0.529236	0.43155	-0.0909564	-0.0868481	2.2075	-1.14532	-0.672263	0.90652	-0.361861	0.473586	-0.0938676	-0.126423	-0.122708	0.106826	-1.98739	-0.195607	0.646614	1.57097	-0.00880007	0.0746326	0.39832	0.867008	-1.80461	0.848919	-0.25138	0.355884	0.0501179	-0.0598399	-0.634566	3.23847	0.199604
Q9UN19	-0.252833	0.231477	-0.146548	0.178237	-0.627607	-0.574299	-0.674035	-0.05069	0.0388413	0.117885	-0.0493552	0.255947	0.269392	0.177309	-0.252758	-0.182267	-0.279017	0.226135	-0.0872064	-0.23367	0.0622238	1.50018	0.160573	-0.249505	-0.354706	0.25799	0.166322	0.154511	0.296582	-0.448599	-0.373905	0.109716	0.089851	-0.23136	-0.0307233	0.00238354	0.222168	-0.297861	0.141741	0.350311	0.00512039	-0.32427	-0.200499	0.227978	0.266253	0.814835	0.482495	3.22919	-0.263027
Q9BQI9	0.423765	-0.441775	0.58531	-0.0943718	0.58874	0.331159	-0.781352	1.17849	0.980623	-0.090218	-0.731118	-0.121393	0.861491	0.329031	0.0425556	0.755419	0.479224	0.137787	0.244427	1.06287	0.644943	-1.12316	1.00457	-0.271864	0.396173	-0.248547	-0.740389	-0.848819	0.14696	-0.285086	-0.135183	0.062846	0.226108	-1.2894	0.442458	-0.79201	-0.457922	0.243219	0.718632	-2.52023	-0.491724	-0.378023	0.675622	0.144867	0.381244	-0.93869	0.271795	3.21048	0.962884
P19397	-0.0435306	0.126527	0.0560204	-0.124458	-0.031627	0.605099	-0.0980537	0.350496	-0.189127	-0.0170982	-0.293431	0.179754	2.49713	-0.0431409	0.107009	0.0475336	0.0919078	0.11336	0.00532882	0.0587361	0.284464	3.66083	1.05381	0.344396	0.050303	0.494327	-0.480787	0.057632	0.457338	-0.258667	0.0306793	0.414137	-0.00690806	0.0352297	-0.538564	0.114247	0.132789	-0.293965	-0.637	-0.135359	-0.52745	0.206798	0.320232	-0.0394435	0.200321	-0.0470092	0.351771	3.20851	-0.132827
Q96BX8	-0.29564	-0.176543	-0.00150257	-0.0130269	-0.442446	0.281219	-0.25258	-0.54035	0.0543326	-0.63476	-0.795643	-0.417494	0.139607	0.0955124	-0.228338	-0.0378689	-0.20161	0.139783	-0.173673	0.102855	0.179887	-0.15842	-0.929524	-0.792609	-0.443771	0.434737	-0.344775	0.0107553	0.0554229	-0.0397323	-0.0143383	0.0012772	0.253575	-0.548652	0.138711	-0.575107	0.219595	-0.0184889	-0.0568341	0.262538	-0.941699	-0.162653	-0.0609955	-0.136979	-0.306095	-1.02883	0.344111	3.20115	-0.0715981
Q96F15	-0.383062	-0.17891	0.0374801	-0.359528	0.791735	-0.309033	-0.014256	0.393673	-0.652211	0.0705626	0.246439	0.0509961	-0.526131	-0.0455832	0.181009	0.179337	0.118328	-0.0558794	0.510466	0.19185	1.00951	3.35982	0.148405	0.834337	-0.353262	-1.09333	-0.655042	-0.0458408	0.806706	-0.556066	-0.0744692	0.0421605	-0.151334	-0.148422	-0.151091	-1.18474	-0.15441	0.703423	-0.952187	1.47369	-0.52431	0.223679	-0.37908	0.469766	0.473389	-0.684728	0.809999	3.19262	-1.21738
P51608	-0.364986	-0.00346344	0.296776	0.151379	0.842907	-0.0679964	1.03159	0.464754	-0.0961072	0.332986	0.55628	-0.203831	-0.0530918	-0.231693	0.33559	-0.393348	-0.41543	0.108304	0.30187	0.19104	-0.423485	-1.43564	-0.261587	0.805665	0.403845	-0.633219	-0.442046	0.0449631	-0.970007	-0.251292	0.394657	-0.0167806	-0.00869513	-1.05653	-0.53669	-2.90809	-0.251011	-0.316501	0.0506197	-0.0566714	-0.194839	-0.412157	-0.0313194	-0.506961	-0.150389	1.28235	-0.832179	3.19246	0.650735
Q53QV2	-0.809344	0.0134283	0.407041	-0.154676	-0.380287	0.959034	0.203942	0.622097	0.0632034	-0.360794	-0.263331	0.161128	-0.95617	-0.173372	-0.291033	-0.153015	0.860701	0.500184	-0.780302	0.203391	0.72984	0.502793	0.25093	-1.07107	-0.142751	1.17226	-0.673732	0.0786738	0.239947	-0.0640842	0.18743	0.325952	-0.101585	0.0671612	-0.397939	-0.493246	0.179398	-0.184759	-0.225673	-1.55754	0.756482	-0.0709238	0.37008	0.50269	0.217986	-0.549406	-1.72104	3.15716	0.411845
P08133	-0.276157	-0.298389	0.401998	0.0907507	-0.594999	-0.308703	0.704774	-0.0354612	-0.578515	-0.244844	0.0796755	0.128664	-0.757136	0.0466081	0.53804	0.783453	0.0876718	-0.583665	-0.407249	-0.234077	0.100454	-0.416477	-0.229271	-0.553167	-0.838884	-0.255668	-0.397599	0.535241	0.617025	0.244458	0.320957	-0.647384	-0.651325	-0.208746	0.966817	0.314507	-0.411644	-0.368701	-0.856006	-0.456582	0.791964	0.287394	-0.829568	0.0575841	0.0942637	1.0043	-0.340759	3.13807	0.00132786
P53999	0.460211	-0.1902	0.0138303	-0.108934	-0.72613	-0.101649	0.0387697	0.331409	-0.622517	-0.256914	-0.436796	-0.101278	-0.630595	-0.467108	0.0858119	-0.551913	0.342071	0.22153	-0.31453	0.0328963	-0.307316	-0.588269	-0.547584	0.508845	-0.243448	0.832763	0.128689	-0.263342	0.154046	-0.214438	0.191695	-0.230351	-0.538951	1.08137	1.23256	-0.274962	0.708242	0.407769	-1.23267	-0.340039	-0.186318	-0.515324	-0.560908	-0.00520638	-0.0526136	-0.0476717	-0.340623	3.13743	-0.303852
O95466-2	-0.559024	-0.10652	0.177238	-0.143581	-0.433862	0.535726	-0.26001	-0.0874157	0.866805	-0.220734	-0.0778279	-0.152856	-0.352266	0.343653	0.0573792	-0.236234	-0.737531	0.158698	0.0726496	0.0421536	-0.534904	3.06988	-0.123595	0.560673	0.253573	0.0250497	-0.482321	0.0564898	-0.701646	0.785949	-0.237098	-0.233393	-0.0526987	-0.0987193	0.0566603	0.0471234	-0.0787623	0.168323	-0.268794	0.679229	0.326226	0.0421199	-0.230661	-0.222152	0.0306499	-0.353061	0.252012	3.13539	-0.120042
P39900	0.368941	-0.800686	1.02189	0.831383	0.123544	1.00216	6.14632	-0.450468	-1.29404	0.333069	0.783596	-1.41628	2.98289	-0.24433	1.64659	0.0376607	2.12898	0.433153	-0.783047	0.539681	-0.402961	0.664189	0.57164	1.02643	0.701074	-2.82753	1.50512	1.57371	-0.838425	0.0952603	-0.282871	-0.586048	-0.0407074	-1.27052	6.28566	2.18952	1.50363	-0.172725	6.35516	-0.00128514	-1.64857	-0.782167	-1.33735	0.560143	-0.444966	-1.08209	0.229177	3.1351	0.550409
O75995	-0.206628	0.0180482	0.00435143	-0.39397	-0.33762	-0.0463353	-1.21458	-0.0131251	0.457865	-0.214524	0.181509	-0.132471	0.10888	-0.313171	-0.209394	-0.103687	-0.282648	0.422238	0.0791973	0.425777	0.44359	1.999	-0.64387	-0.852655	0.0968253	0.121108	-1.1367	-0.175631	0.685803	0.186241	-0.0804139	0.443641	0.500447	0.547042	-0.556162	-0.194798	0.0662811	0.379203	-0.535744	0.544939	-0.000532276	0.168559	-0.401642	-0.0986372	0.319542	-1.38905	-0.0300298	3.12904	0.623496
Q8IUI8	-0.196527	-0.494652	0.08036	0.126009	-0.435299	-0.0783263	-0.238328	-0.4654	0.0336351	-0.661031	0.442125	-0.127017	-0.629962	0.929184	0.0573009	0.248754	-0.10526	0.0104739	-0.276615	-0.183349	-0.832961	0.395594	0.933258	0.139283	-0.487988	0.00426638	0.100081	0.0511263	0.119381	-0.301929	-0.499733	0.197732	-0.407543	-0.548224	-0.170672	-0.126467	-0.171841	-0.141683	0.659521	-0.654803	-0.449899	-0.388021	0.0132883	0.236126	-0.111069	-0.631034	-0.379526	3.06252	-0.228144
P24821-6	2.29014	1.1633	0.599612	0.898548	1.04071	0.560416	-0.132487	1.02628	-1.04353	1.15609	-0.128435	1.15569	-1.38062	2.3983	-0.277632	-0.627695	-1.07471	-0.49554	0.847597	-0.615525	3.4332	0.0662944	0.363227	-1.20581	0.548836	-0.843221	0.653893	0.0895103	-0.631928	-1.09806	0.443468	0.360105	-1.27167	-0.547254	0.398374	-2.13665	0.313138	0.311701	3.03901	2.80194	0.526612	-0.14017	1.05035	-0.484724	0.0638785	-1.05298	-0.612793	3.05464	-0.201762
Q9BU40-4	3.23888	2.04347	-0.115027	-0.43162	-0.000296588	0.352984	0.0345121	-1.07512	0.106963	1.21776	-0.582518	0.11256	2.21142	-0.901889	0.45723	0.587581	2.01708	0.742341	-0.977018	0.184768	-0.705137	0.0663249	-0.392493	-0.111832	1.06966	-1.13991	-0.221145	-0.664426	-0.287616	1.87208	-0.119683	-0.652296	0.449275	0.226641	-2.16703	1.39669	0.625646	-0.138524	9.29921	1.18439	1.0331	0.0955452	-2.06183	0.618841	-0.332567	-1.12739	-0.366209	3.05425	0.329238
Q92854	-0.391701	0.0281282	-0.228617	0.105313	-0.28031	-0.202179	0.126498	0.603626	-0.288777	-0.126185	0.0194474	-0.134709	-0.0846682	-0.177268	0.0474176	-0.236548	-0.663508	-0.218688	-0.151491	0.316201	-0.954639	1.05389	-0.112863	-0.558675	-0.0229553	0.0617824	-0.316486	-0.0788896	0.228975	-0.411513	0.203788	-0.054734	0.4122	-0.754909	0.231637	-0.382806	0.00134668	-0.485857	0.253551	0.723849	-0.781913	-0.395084	0.0465612	-0.257491	-0.0566329	-0.122263	-0.581508	3.001	0.199807
Q13077	0.434315	-0.510287	-0.46875	0.707756	0.700118	-0.575403	-0.0491155	-1.03225	1.17494	1.68886	-1.80613	-0.467315	-1.40807	0.525413	-0.673543	-1.31713	-1.0937	-0.627626	1.05605	0.725512	-2.59318	0.62576	-0.612176	0.56977	0.699612	-1.03043	0.206645	0.424387	-1.51619	1.76448	0.0279432	-0.726415	-0.0470667	0.777789	0.0267696	-0.486569	-0.157283	3.67818	2.24518	0.857148	-1.21938	-0.333754	2.75329	-0.588567	0.410528	1.2925	-0.51986	2.99316	-1.13796
Q96CG3	-0.305602	0.39856	0.0651284	-0.358848	-0.956886	-0.292805	4.09084	0.0210122	-0.388338	0.0371691	-0.508916	-0.0691794	0.114066	0.0892953	-0.670136	0.125706	-0.607166	1.06718	-0.153841	-0.225554	0.917657	1.81036	0.00992888	-0.0488238	0.0207966	-3.31505	0.814304	0.741163	0.919545	-0.19066	0.774801	0.181573	-0.0967099	-0.712952	0.307739	-0.50746	0.239221	-0.546081	0.352909	-1.48477	-0.353531	0.26114	0.313351	0.112268	-0.284283	1.47073	-0.451739	2.98914	0.354368
O95428	1.5685	0.307678	-0.411235	-0.100185	0.98805	-0.393076	1.36989	-0.253405	0.164241	0.554755	-0.203902	-0.450868	-0.0410457	-0.298964	-0.129933	-0.116297	-0.241331	0.126009	0.258099	0.190737	-0.178894	-0.555186	-0.10213	0.0294173	-0.0303207	-0.550454	0.261341	-0.574682	-0.0989108	0.244823	0.154522	0.156953	-0.698962	-0.423173	0.446176	-0.334628	0.425524	-0.175735	0.852177	0.606457	0.714159	0.0405077	-0.264327	0.353073	0.202754	-0.419669	0.371261	2.97713	-0.63377
Q14019	0.431214	-0.631386	-0.772319	1.02739	1.458	0.217155	0.0935924	-0.474341	0.200056	0.0726092	-0.743445	-0.627451	0.110868	0.744594	0.25965	-0.314367	-0.540903	-0.390279	-0.849163	-0.0788912	0.0382573	0.975226	-0.708596	-1.42657	-0.190189	1.2891	0.851872	-0.776844	0.146247	0.864599	1.14769	0.0336012	-1.39057	-0.697494	1.45021	-0.304936	-0.792487	-0.119057	-0.994976	-2.4504	-1.34605	0.260396	0.909103	-0.155057	0.176564	0.293032	1.03356	2.96827	0.808902
Q6P589	-0.203293	0.505959	-0.306454	0.100161	-0.843	0.0298749	-0.333896	1.02703	-0.45414	0.185819	-0.201236	0.267494	-0.0766857	0.517952	-0.234168	-0.902623	-0.402921	-0.033063	-0.356222	0.142279	-0.546833	1.93993	2.05064	0.363655	0.108861	0.146218	0.874216	-0.38216	0.0416032	-0.271972	-0.310099	-0.492385	-0.516748	-0.0946172	0.105371	-1.21382	0.0973235	-0.787705	-0.361193	-1.02513	0.683204	-0.125793	-0.582256	-0.483662	-0.406229	-1.39563	0.850275	2.95854	-0.932555
P51124	0.89089	0.179614	-0.867056	0.0460447	-1.43794	0.189153	1.45743	-0.328645	1.71044	-0.314571	-0.561748	0.0984862	-1.08869	-0.366608	-0.247689	0.507915	-0.272804	0.41241	-0.678995	-0.0162115	2.84041	2.14444	-1.12422	-1.58662	0.430095	0.517403	-1.08641	-0.123358	0.508008	-0.663024	0.597761	-0.00204849	0.00583558	0.631842	-1.41514	1.064	-0.648674	-1.22167	2.6315	0.791584	-1.18279	0.00876207	-1.14151	0.885896	-0.296575	0.0889275	1.12194	2.95391	0.608062
Q5D1E8	-0.163825	-0.0705984	-0.661577	0.334627	-0.277916	-0.495827	-0.0126623	-0.245943	0.296746	0.212942	0.562838	-0.255308	-0.55178	0.106827	-0.198389	0.306743	1.03889	0.442788	-0.56698	-0.303973	-0.619038	-0.030713	0.139873	0.755947	0.0176474	-1.03773	-0.127395	0.397655	-0.443021	-0.923359	0.0524682	-0.328789	0.133914	-0.96044	-0.497663	0.366315	0.107433	-0.273319	-0.414095	-0.212636	-0.148238	-0.0863783	0.465743	0.17157	0.415651	-0.0524805	-0.259808	2.95173	1.05081
P16455	-0.215439	-0.326274	-0.498372	-0.530779	0.295546	0.476214	-1.69697	0.358715	-0.260068	0.0611393	0.825008	-0.524902	-1.0041	-0.145788	0.523382	0.95109	-0.761403	-0.62285	-0.940314	0.269893	0.742698	-0.607957	-1.21507	-0.482047	0.418203	0.0722013	0.122619	0.614252	0.307227	1.45268	0.3642	-0.833285	0.106207	-0.269625	-0.581215	1.79708	0.0696655	-0.172185	-0.886827	-1.01235	0.0409578	0.182873	-1.02934	-0.429585	-0.0485719	0.216037	0.940906	2.93644	-0.191955
Q5Y7A7	-1.35632	1.91221	-0.158989	-2.56438	0.836301	1.94073	3.33903	-0.31333	-0.578965	-0.206815	-0.183582	0.6593	3.86852	0.264666	-0.0284506	0.913055	-2.71207	-0.240476	6.84896	-0.409845	-1.49902	4.67796	-1.79183	-0.0134668	2.02884	-1.36656	1.78877	-0.515319	-0.564743	0.780688	-2.94476	-0.214518	1.71906	1.9338	3.71759	-0.596328	0.260074	1.36528	-0.231643	-5.74538	2.37562	0.585342	2.55356	0.0163816	0.216279	-0.486393	4.24035	2.92917	0.376922
Q96DA2	0.0457388	-0.623828	-0.0961522	-0.131329	-0.732457	-0.582816	0.997623	0.126464	-0.390743	-0.555717	-0.492386	0.100691	-0.065338	0.950055	0.204659	0.00160207	-1.03422	0.322986	-0.441893	-0.0878638	-0.921036	-0.304002	-0.749049	-0.721068	-0.860436	0.842428	-0.642277	0.635071	1.40249	-0.0362967	-0.439142	0.0624601	0.767389	-0.117125	-0.86727	-0.983522	0.258449	-0.172717	0.640014	-0.654532	-0.123193	0.480178	-1.08668	-0.14021	-0.473014	-0.312595	-0.166648	2.91415	-0.264295
Q8IXM2-3	-0.134139	-0.996134	-0.107207	0.193064	-2.20513	0.608739	-0.0809316	-0.529463	-0.554646	0.142086	-0.623609	0.150342	-0.284688	0.190102	-0.179326	-0.113011	-1.58242	-0.120876	-0.0762895	-0.150061	-0.236189	0.158563	1.35534	0.102096	0.436238	1.03944	-0.256547	-0.536753	-1.7514	-0.140146	-0.0222626	0.228094	0.599819	-1.22253	0.170627	0.455444	-0.277417	0.305752	0.611978	-0.833373	-0.160787	0.00780807	-0.772721	-0.47633	0.514261	-0.508084	0.794818	2.908	-0.362242
P13598	0.474738	-0.534085	0.182728	-0.406226	-0.222999	0.267572	-0.575947	0.325715	-0.218077	-0.0642135	-0.0604851	-0.0833934	-0.61345	-0.156639	0.168491	0.0387463	0.517597	0.0154112	-0.111132	-0.209143	1.04461	0.111497	-0.606914	0.569967	0.065383	0.693135	0.230731	-0.561283	0.167955	0.0193915	-0.333097	0.319626	0.0985588	-0.42339	-0.0855348	-0.469431	-0.3917	-0.238199	-0.0531759	-0.408681	0.0136089	-0.046917	-0.913836	-0.103377	0.208802	-1.67115	-0.781564	2.88807	0.418588
O43760	0.146385	-0.0609259	0.537026	0.287081	0.0415794	-0.576801	-0.0890076	0.534498	-0.0341527	0.221476	-0.0369751	-0.152295	1.00209	-0.401307	-0.191997	-0.382523	-1.82724	-0.231169	-0.0970037	-0.175839	-1.53177	0.134519	-0.685115	-0.403395	0.395273	0.120658	0.539115	0.544096	-0.259446	-0.192094	0.202218	-0.246506	0.135604	1.43502	0.178007	-0.378146	0.210671	-0.163108	-1.50749	0.491305	-0.0371894	-0.346532	0.106614	-0.24076	-0.60134	-1.23038	-1.32165	2.88394	0.259929
Q9Y2R2	0.725727	0.261158	0.0420492	0.808064	-0.309572	-0.176961	0.177372	-0.0898232	0.466187	0.000241966	-0.485076	-0.876819	0.000698801	0.0226754	-0.0872094	0.351857	0.773875	-0.0825326	0.0338774	-0.57944	-0.139215	2.85726	-0.656181	0.35595	-0.476145	-1.08113	0.659047	0.172118	0.154394	-0.792045	0.268205	0.50616	0.493005	1.23045	-0.408321	0.389926	-0.710835	-0.343003	0.0312806	-1.34257	0.0762127	-0.418526	-0.0983965	0.0479906	0.530712	0.225027	-0.427067	2.87005	-0.893097
Q14739	-0.166052	0.0930881	-0.0435261	-0.430512	-0.310872	0.16471	-0.406683	0.161225	-0.515251	0.135964	-0.615942	-0.918701	-0.637185	-0.356408	-0.313448	0.203483	-0.930423	0.0208829	-0.501666	0.228611	0.112883	0.631316	0.923659	-0.537988	-0.440742	0.197606	-0.804405	-0.164654	0.023359	0.417649	-0.083558	-0.0671484	1.04487	-0.6516	-0.00892171	0.630414	-0.549616	-0.311412	0.0330395	-0.854999	-0.504392	-0.421117	-0.0366251	0.548439	-0.239845	0.299728	-0.572981	2.86574	-0.310617
P62805	-0.303963	0.339219	-0.369539	0.306004	0.134412	0.402781	0.601646	0.662009	-0.733286	-0.0739815	-0.507529	0.0573597	-0.510466	-1.62126	-0.566835	0.15798	1.46775	0.0444463	0.126549	0.637589	0.505219	-0.727739	0.392029	0.409104	0.341283	1.99476	-1.46472	-0.0754171	-0.950318	-0.228389	0.052783	-0.277918	-0.112227	0.374769	1.24362	0.0624107	-0.862223	-1.13418	-0.0308139	0.812062	0.42267	0.28687	-0.0466303	-0.344726	-0.0461535	-0.209133	-1.84513	2.84873	0.488155
O14683	-1.05241	-0.666001	0.384707	-0.0893105	-0.19849	-1.09718	-0.649108	1.2355	-0.783623	0.0644266	0.707236	0.561133	-0.227241	0.020887	1.04942	0.195736	0.0961193	0.0244445	-0.0406562	0.403364	-1.02031	0.476459	-0.707313	-1.79571	-0.185543	-1.00017	-0.779214	-0.273322	-0.249829	-0.222938	-0.168759	-0.389773	-0.00613523	1.67475	-0.0677226	0.612018	0.023843	-0.621579	0.369411	-1.27559	1.42546	0.147961	1.38856	2.17834	0.886837	-0.200856	0.39674	2.82982	-0.387612
Q01543	-0.0412161	0.234852	0.209162	-0.00561392	-1.36041	0.164493	0.883972	0.316852	-0.347972	-0.311925	-0.610713	0.213717	-0.342391	-0.275475	-0.0643979	-0.353986	0.319095	0.161799	0.489662	-0.327345	-0.180059	-0.150482	0.940559	0.116171	0.192491	-1.88932	0.36764	0.0549762	-0.277824	-0.12195	0.178538	0.124455	-0.234508	-1.60303	0.585385	-0.530632	-0.297301	0.339056	-0.632167	-0.746407	0.238805	-0.055009	0.139813	0.217647	-0.0991394	0.0511211	0.212431	2.8277	0.536366
O15264	-0.302165	0.143011	-0.0350922	-0.231181	-0.850533	-0.236273	1.08866	-0.257926	-0.318251	-0.0432572	-0.151674	-0.707877	0.401492	-0.24543	0.364135	0.0875106	0.765348	-0.119442	-0.195686	-0.069343	-0.362583	0.107586	0.213296	0.191338	-0.309268	-0.789507	-0.268812	0.462956	0.967893	0.545336	0.566323	0.194793	0.151991	-0.884063	-0.639989	0.603807	-0.212219	0.700318	-0.247718	-0.851008	0.247532	0.36098	-0.130591	-0.0368147	0.119754	0.0257906	0.939617	2.8262	1.03785
Q02108	0.0782705	-0.576892	0.0268232	-0.2979	-0.511522	-0.248393	-0.0343403	0.415713	-0.0766573	-0.639724	-0.199326	0.0800934	0.0870828	0.520792	0.469544	-0.0486332	-0.436032	-0.0852733	-0.210406	-0.237475	-0.191738	-0.573164	0.0707125	-0.285959	-0.226211	-0.133075	0.099314	-0.76764	-0.308501	0.475739	-0.01226	0.670842	-0.723377	0.64642	-0.268905	-0.0610602	0.59037	-0.10717	-1.28693	0.448949	1.01392	-0.284393	-0.156053	-0.0382273	0.0376294	0.232115	0.5924	2.8133	-1.66557
P15498	-0.431668	-0.0354317	-0.255957	-0.0209602	-0.23696	0.220922	-0.205064	0.0665776	-0.511599	-0.0653813	-0.0364218	0.144324	0.678046	0.109373	-0.0902367	-0.0608266	-0.596316	0.13197	0.0158841	0.192909	-0.505354	3.42482	0.686642	-0.0173376	0.217739	-0.239926	-0.427539	-0.0613823	-0.0170057	0.504491	0.0160041	-0.226053	-0.37773	-0.142269	-0.231142	-0.853373	-0.0353156	-0.0800104	-0.591955	0.348083	-0.0202499	-0.178768	0.265477	0.0662244	-0.0540927	0.0395681	0.0286917	2.8042	-0.633005
O75475	0.869952	-0.154131	-0.276628	0.469783	-0.724184	-0.746392	0.492643	-0.0268629	-0.545321	0.176919	-0.289743	0.327156	-0.763467	0.603442	0.241668	0.0278705	-0.737351	0.304443	0.13953	-0.247806	-0.0686962	-1.0106	-1.2121	0.365436	0.311243	-0.173927	0.280235	-0.0889275	-0.170573	-0.299485	0.269526	0.0250628	-0.86405	-0.57099	-0.426281	1.46618	0.0118287	0.216947	0.240389	0.606663	-0.00834237	-0.613612	-0.081752	0.542538	0.272636	-1.12747	0.515197	2.79502	0.895252
O15247	0.977085	0.356656	-0.605907	0.199038	-0.510686	-0.478351	-0.558226	0.631614	0.650706	0.53422	-0.0318564	-1.19501	-0.0518117	1.42156	-0.29117	-0.354815	-0.358805	0.589667	1.06462	-0.18935	1.17868	2.13817	-0.930844	2.67526	-0.0017943	0.282132	-0.402716	0.116045	0.0249315	0.0240307	-1.35192	0.0872876	0.052521	0.383217	0.440902	-0.585221	0.00626323	-0.108152	0.0999488	-1.7368	-0.0967272	0.430758	-0.297671	-1.04776	0.0562902	-0.21718	-1.41128	2.75455	-1.67264
Q9NTM9	-0.25954	0.0111305	-0.195959	0.46625	0.639054	-0.448654	0.139381	-0.613164	-0.516504	0.0673417	0.0355707	-0.0449313	0.0974173	-1.32972	0.0321932	-0.549137	0.100916	-0.166472	-0.340975	0.0608147	-0.982801	-0.829579	0.0389124	0.0523941	0.49877	0.131049	0.158851	-0.460135	0.130962	-0.141288	0.223481	-0.126181	0.219576	-0.690428	-0.412342	0.255911	-0.702416	0.00823108	-0.164795	0.609107	0.277018	-0.546077	0.619135	-0.00371184	0.184217	-0.498672	0.0424638	2.74302	1.09988
Q99439	-1.43418	-0.307724	-0.121357	-0.399663	-0.297894	-0.597747	-0.234412	0.583899	0.586111	-0.813988	-0.0910735	0.454751	-0.980681	-0.275209	-0.397872	-0.489262	-0.401722	0.286301	-0.528625	0.293415	0.251571	0.669986	0.966134	-0.180366	0.728157	-0.00840563	-0.0180206	0.784942	0.337424	-0.153892	0.356306	-0.271087	0.153519	-0.636445	-0.349926	0.381397	-0.372505	-0.631468	-1.47238	0.195298	2.36882	-0.340536	1.60067	-0.434729	0.363758	-0.689871	0.604959	2.71733	0.0511171
O60551	0.116029	0.135211	-0.120994	-0.440856	0.293772	0.165311	-0.268526	-0.711722	-0.760777	-0.273473	-0.554374	-0.0127432	-0.202215	-0.27634	0.411057	0.135443	-0.572952	-0.409371	0.211559	-0.0345375	-0.0763305	-1.80198	0.644975	-1.12255	-0.900634	0.534471	-0.168197	0.829928	0.340253	-0.0581035	-0.0580256	-0.96192	-0.346413	0.550872	0.435773	-0.786644	0.75622	-0.0119829	1.14681	-0.433235	-0.191363	0.455384	-0.584946	-0.487444	0.587116	0.585133	0.988897	2.71712	-0.297109
P49863	-0.0745942	-0.33928	-0.336825	0.0875437	0.299731	0.0835748	-1.04893	1.11761	-0.313118	0.19845	0.30696	-0.100257	-0.264161	0.223239	0.290494	0.12944	0.837886	0.194816	-0.247918	0.628449	1.25374	4.5774	-0.129377	-0.581356	-0.495194	-0.541454	0.110046	0.248285	0.749661	-0.0703689	0.0143563	-0.721212	0.00708024	1.18437	1.30711	-1.18965	-0.1836	0.916329	0.0803423	-0.150404	1.66709	-0.120585	0.430697	-0.2582	0.345922	0.266374	-0.620156	2.70471	-0.809766
P05114	-0.213418	-0.10625	0.325218	-0.20545	-0.764557	0.389046	0.228302	0.453228	0.213366	0.435529	-0.431009	-0.0668562	-0.137281	-0.754055	-0.107162	0.584198	-0.259761	-0.0215298	-0.410048	0.145975	-1.30906	-1.01079	-0.912875	-0.62813	0.609708	4.22202	-0.794406	0.94803	0.0437634	-0.327881	0.129889	-0.513144	-0.676712	-1.2824	-0.132753	0.144	-0.385021	-0.252431	-0.179535	-0.527585	0.710175	0.111503	-0.0183738	0.0275297	-0.444371	1.05328	-2.59105	2.68486	0.600239
Q14116	-0.312938	-0.179696	0.189136	0.0276341	0.018113	0.715549	0.451263	1.55421	-0.509142	0.414473	-0.542522	-0.145241	0.756514	-0.224632	0.0495204	-0.0776172	-0.136377	0.666314	0.520696	-0.0798297	0.87455	4.68406	0.333167	-0.27569	-0.211188	-0.357646	0.749365	-0.414951	0.704872	-1.60272	-0.0725044	-0.0634127	0.272299	-0.399367	0.0787169	0.935691	0.828431	-0.188473	0.235138	-0.124971	-0.220651	0.110884	0.645598	-0.214535	0.0538693	-0.650907	-0.0393087	2.68322	-0.321341
Q99944	0.318536	1.4676	0.48508	-1.12873	0.134455	-0.429585	-0.45796	2.96916	-0.955297	0.698194	1.12203	0.335493	-2.14902	-1.19564	0.275712	-0.781571	0.800777	-0.700852	0.4647	0.861825	2.13112	-0.051587	-1.59074	0.461261	0.863085	1.30158	0.414581	0.183583	-2.04068	-0.292557	0.989135	0.0999371	2.1726	-0.953886	3.8635	2.21732	3.47302	0.863946	2.31667	-2.72374	0.2868	-0.438386	-1.61149	0.489132	-0.0669879	-1.23615	0.0525132	2.67962	0.532568
P55160	-0.198971	0.0382573	0.075087	-0.037072	0.0256026	-0.074679	-0.54576	0.0511295	-0.471675	-0.11042	0.151598	0.132062	1.60713	-0.152439	0.0326579	0.214872	-0.0907881	0.029491	0.185803	0.0852619	-0.19026	3.8761	-0.0172549	0.107023	-0.05727	0.547046	-0.233623	-0.0786375	-0.0252261	0.448435	-0.252826	-0.353625	-0.0708411	0.540039	-0.839876	-0.469913	0.182011	-0.0885792	-0.631373	0.15387	0.372844	-0.16569	0.234905	-0.0363377	0.0122272	-0.42708	-0.00452538	2.65385	-0.0268589
P01889	0.407691	-0.727415	-0.472505	-0.353871	-0.713049	2.49425	0.806421	-0.490042	-0.0444742	0.0359032	0.592142	0.459712	0.358166	-0.271986	-0.231591	1.39817	-0.175319	-1.08898	3.83333	2.27782	-1.98159	-0.867589	-0.454746	1.43084	-0.623994	-0.783929	-3.44949	0.325175	0.385109	-0.289249	-0.5239	-0.426288	-2.73652	-0.945895	0.107247	1.80217	1.27987	-1.99434	-2.8791	-0.780188	2.2746	0.992133	0.390914	0.730896	-0.96838	3.61852	1.63157	2.64631	0.257901
O60496	-0.0469483	0.418024	0.136697	0.034158	0.754169	-0.0253921	-0.467774	0.281335	-0.427896	-0.16337	-0.166652	0.0897317	1.02736	-0.765171	-0.0289226	-0.350279	0.221977	0.00916651	0.454979	-0.24704	-1.15876	1.99897	0.260157	0.353788	0.104099	1.46199	-0.316774	-0.0597867	0.468589	0.036651	0.24742	-0.119755	-0.236373	-0.507293	-0.217326	0.302984	-0.267694	0.8374	-0.497255	-0.347798	0.0458926	0.164693	-0.393614	-0.169544	-0.158687	-0.0643365	0.287799	2.6069	-0.0538925
Q15661	0.844188	0.494881	0.754756	0.725246	0.398027	0.147264	-0.433512	1.54636	0.792521	0.255293	1.84637	-0.195127	-0.841721	-1.1058	0.250524	0.214648	0.114307	0.0995314	0.315268	0.00296488	-0.14198	-0.448383	-0.834388	1.53367	0.484589	-0.498579	1.85641	0.226475	0.869945	0.819228	-0.0341302	0.191298	-0.442325	-1.48547	-1.4003	1.36571	0.300601	3.79157	1.34438	-1.04573	-0.390924	0.348274	0.104091	-0.821864	0.210913	-0.220669	0.0804383	2.58484	-0.777364
P80723	-0.503422	-0.0353267	-0.546216	-0.269248	-0.356728	-0.919063	-0.794709	-0.222952	1.05409	-0.707191	-0.242157	0.143644	0.158238	-0.277631	-0.38704	-0.610166	0.932333	0.970435	0.589891	0.477853	-1.06328	1.76095	1.33232	0.399529	0.780777	0.0947279	-0.248805	0.202523	0.0570925	-0.510917	0.759436	0.62949	-0.427839	-0.409122	7.19981	-0.84613	0.102446	-0.421651	-1.72672	0.131252	2.55503	0.0567167	1.15705	-0.65676	0.162595	-0.866349	0.75076	2.57819	2.00345
P21854	-0.0441668	0.00896572	-0.329242	0.179219	0.0167626	-0.0546927	-1.62782	0.176025	-0.43704	0.486052	0.495912	0.0895887	-0.862383	-0.297755	-0.240923	-0.131627	-0.159731	0.689748	-0.205753	-0.296433	0.0434581	2.48411	0.625094	-0.664372	0.058363	-0.948774	1.53156	-0.487463	0.3319	0.0802574	0.00206967	0.225116	-0.264392	-0.50569	-0.213856	-0.213767	-0.204827	-0.786141	-0.735067	0.362294	-0.324452	-0.0676443	0.221031	-0.127505	0.129805	-0.42528	1.24366	2.57529	-1.21854
P46527	0.077976	-0.219267	0.151794	0.455608	-0.339511	0.358055	-0.800756	-0.714323	-0.25622	-0.323092	0.550319	-0.12139	-0.218192	-0.403238	-0.0519104	-0.142993	4.01773	-0.355125	0.0814365	-0.159127	0.438848	-0.354807	-0.107814	-0.189605	0.926635	-0.826987	-0.12728	0.284302	-0.799436	-0.347025	-1.35021	-0.488515	-0.415572	-0.468172	0.3972	-1.19284	0.440551	0.604862	0.137231	-0.501357	0.135544	-0.0315091	-0.653238	-0.101721	-0.15831	1.42777	-1.3525	2.56918	-0.58307
O14684	0.315159	0.0621668	-0.413866	-0.0315438	-1.51863	-1.14647	3.71208	-0.529124	1.53764	0.157136	2.03533	-0.493935	0.44062	-0.0437479	0.830753	-0.290853	0.323839	-0.565004	-0.566611	-0.823831	-0.289387	-2.59257	-1.38418	-0.59695	-0.123079	0.575339	-0.459934	1.53553	-2.3249	-0.610918	0.718828	-0.960254	-0.503607	0.960162	-0.0879984	-0.21098	-1.67069	0.260624	0.53725	2.01685	2.46938	0.0315263	1.04095	0.632753	0.471869	-0.152017	-0.756311	2.56897	0.236724
Q86X29	-0.387887	0.356198	-0.143653	0.594835	-2.3088	-1.05399	-1.62911	-0.240761	-0.612262	-0.641938	1.12235	0.513384	0.960689	0.0715745	-0.249071	-0.373749	-3.06303	0.357907	-0.395303	0.367393	1.21326	-1.13039	0.946093	0.928595	-0.13364	-1.18806	-0.970269	-0.289897	-0.54842	-0.376837	0.689236	-0.636119	-0.173965	0.640829	0.469452	0.193165	0.0664708	0.0616761	0.037829	2.80061	-0.380195	-0.870462	1.27531	0.473037	0.614797	-0.365141	0.11848	2.56568	-0.694468
P40306	-0.0424251	0.00899633	0.474084	-0.094954	0.530757	0.0781221	0.505198	0.162796	0.628417	-0.676081	0.172719	-0.196968	-0.7943	-0.249003	-0.00778362	-0.322846	0.505538	-0.370311	0.280353	0.124699	-0.011655	3.96622	0.912697	0.39202	-0.0478355	0.751577	-0.377346	0.409622	0.948054	-0.153182	0.291055	0.403922	-0.51211	-1.47619	-0.116061	-0.286466	0.0953172	-0.315179	-0.443183	1.82313	0.184577	0.13108	0.137218	-0.171249	-0.115733	0.103168	-0.996674	2.56403	0.115507
P56159	-0.749652	-0.663119	-1.56596	0.276011	-1.21243	0.247302	-0.626332	1.06496	-0.139618	1.76731	-0.917863	-0.0320887	-0.309352	0.254974	-2.43701	-0.24697	0.824381	0.334219	0.504369	1.06466	-0.168761	-1.92831	0.952086	-0.467737	-0.0353868	-1.01655	-0.286563	1.0535	-1.57136	0.280853	-0.456118	1.48971	-0.811014	-2.21304	-0.155673	0.49548	-0.521367	0.203607	-0.660066	0.488186	1.28823	0.351144	-1.51573	0.236299	0.978484	1.72763	-2.83478	2.56263	-1.23317
O43665	0.12994	-0.188432	-0.42246	-0.0342089	-0.219562	0.249418	0.079255	-0.32029	0.0884638	-0.305068	0.342951	-0.371542	-0.0599636	0.0237293	-0.361444	-0.304606	-0.309341	-0.396429	0.000535839	-0.496873	-0.163311	0.975081	-1.05012	0.26617	0.0555143	-0.340786	0.77592	-0.113277	-0.383339	-0.276088	-0.0541759	-0.183739	-0.187132	-0.0887631	0.428249	0.543534	-0.285056	-0.152096	-0.855005	1.42225	-0.0223208	-0.0837918	0.116322	-0.881607	0.116242	-0.551736	-0.584096	2.55461	0.465659
P43405	0.205744	0.0861812	0.176275	-0.377513	-0.361913	0.120079	0.306964	0.0901055	0.0095845	-0.743394	0.00557012	0.0380245	1.76975	-0.375386	0.36407	0.110439	-0.541361	-0.0409133	0.809821	-0.0486687	-0.112904	2.5102	0.205409	0.422236	-0.270916	-0.34125	-0.412831	-0.139798	0.132245	-0.108988	-0.629749	-0.0402615	-0.16135	-0.305201	-0.484822	-0.421995	-0.390342	0.0914377	0.000839021	0.350272	0.222029	0.568876	-0.136772	-0.117264	0.247218	-0.255069	-0.630756	2.55282	-0.301938
Q9UK22	0.133106	0.16701	-0.110169	0.424715	2.03365	0.922908	-0.910335	-1.00742	-0.25931	-0.222158	-0.31555	-0.771548	-0.488102	1.87749	0.239551	-0.0467366	4.22718	0.0976479	-0.779913	-0.250169	-1.50564	-2.64646	-0.485182	0.250276	-0.398196	0.283245	-0.751202	1.35052	1.13533	0.0634496	1.86379	-1.29897	-0.519846	-1.80725	3.60658	0.197789	0.5929	-0.000392789	1.13934	0.774804	-1.22365	-1.12375	1.01845	0.205811	0.456495	-0.506708	-0.602069	2.54725	2.10488
Q8IYM9	-0.0819336	0.972516	0.136399	-0.28263	-0.437991	-0.0943333	0.585794	0.419776	0.51152	-0.541788	0.247739	0.384762	-0.38537	0.0903022	0.170339	-0.327149	1.50352	0.210599	0.217844	0.0224535	0.816992	1.43495	-0.814772	0.0171411	0.18266	-0.898012	0.29412	-0.0657537	0.0163318	-0.298401	0.613108	0.42272	-0.183917	-0.3	0.272436	0.0595623	-0.0552041	0.0267481	-0.388356	2.36926	0.897793	0.330754	-0.87656	-0.649898	-0.633777	0.568427	0.207909	2.52401	1.06185
P09668	1.20893	0.224701	0.348887	-0.772693	0.119137	0.443526	-0.104645	0.666999	-0.398054	-0.240962	0.0937932	0.566972	4.70884	1.49228	0.331473	0.579645	-1.9595	-0.161576	-0.109967	0.875753	-0.193934	0.173701	-0.542418	-1.6671	0.477864	1.59733	-0.711493	-0.0349905	0.376017	0.0889403	0.586985	-0.434419	0.500562	0.195398	0.934251	0.459232	0.128893	0.389189	0.158794	-0.0949734	1.08011	0.409114	-0.943681	0.202111	-0.101543	0.056566	-0.927586	2.51973	-0.379116
P41240	-0.0792041	0.237447	-0.258312	-0.0614066	0.167723	-0.329546	-0.492617	-0.346856	-0.455381	-0.0368775	-0.290159	0.552345	0.120361	-0.137793	0.297888	0.313059	-0.179048	0.00157141	-0.0564563	-0.0450327	-0.451239	0.616884	0.10994	-0.222876	0.215039	-0.128439	0.504178	0.193658	-0.0596572	0.187371	-0.564977	-0.0889255	-0.505195	0.560752	0.158395	-0.418082	-0.74243	-0.240989	-0.267334	-0.033485	-0.266566	0.0934751	0.482177	0.180806	-0.0171758	0.615468	-0.0187988	2.51459	0.693881
Q8WU79	-0.140824	0.307309	0.0787409	0.307387	-0.0325783	0.0910104	-0.184527	0.0419247	0.194176	0.344044	-0.0912227	-0.191895	0.133331	-0.471324	-0.443989	0.201878	0.446912	0.0791719	0.345779	-0.321792	-0.543384	0.43892	-0.558459	0.0494697	-0.216894	0.343667	0.923418	0.844157	0.201513	-0.234577	0.34818	-0.320098	-0.317332	0.538571	0.0367264	-0.301499	0.113599	0.0612475	-1.09637	0.0848742	0.0749092	-0.0145164	0.340255	-0.274663	-0.131531	-0.61906	0.955695	2.50483	0.918911
P07195	0.00703765	0.532629	-0.145374	-0.379858	0.959906	0.330043	1.09788	0.322252	-0.160573	0.338483	0.483946	0.392226	-1.03929	-2.44295	0.408651	-0.368792	0.0761313	0.632487	-0.532318	0.0385687	-0.870044	-1.44446	-0.717064	-1.08295	0.682188	0.322564	-0.153639	0.645293	0.375003	0.802149	0.843136	-0.450495	-1.41265	-0.727526	-0.160711	-0.0863205	-0.192585	0.397309	1.53078	0.231718	-0.913626	0.84372	1.29426	-0.220485	0.0120053	-0.0981786	0.350033	2.4952	0.346271
P14598	0.00149648	0.716141	0.436086	-0.407247	-1.25368	0.036718	-0.680547	0.581376	0.128019	-0.503297	0.0335452	-0.397462	2.40684	0.771833	0.63087	-0.0782829	-0.394791	0.0107148	0.171279	-0.771051	0.416799	5.07038	-0.1209	-0.693546	0.553846	-1.41434	0.102814	0.393553	1.02847	0.0634023	-0.418551	-0.152236	0.899162	-0.260819	0.0493257	-0.13721	0.428491	-0.96608	1.84879	1.54511	0.427311	0.285665	1.00345	-0.0458564	-0.833482	-0.655158	-1.21309	2.46916	-0.308211
P15088	-0.0151841	1.15942	0.0788682	0.242304	-0.787956	0.199296	-0.2538	1.74964	-0.738619	-0.324159	1.20526	0.150994	-0.782525	0.15584	0.0527337	-0.203075	-1.50917	-0.22496	0.417354	-0.489836	-0.886588	-1.23493	0.0298276	2.29661	-0.26359	-0.962788	1.74184	0.0978914	0.0138461	0.62096	-0.844756	-0.641925	-1.10734	-1.5558	-0.414371	0.434973	-1.05651	-0.75088	-0.220531	-0.0229565	1.81836	0.242665	-0.833943	-0.397289	0.251378	0.233374	0.298904	2.45875	-0.40904
Q6ZVX7	-1.14335	0.101607	-0.999435	-0.422549	0.765691	-1.04975	7.59115	-0.444172	0.302739	1.03023	1.84061	0.633837	0.706173	0.0793467	0.0749369	-0.183393	3.14978	-0.18588	-0.413868	0.567607	3.37976	-1.16712	0.484226	-0.938851	-0.162575	-1.56134	-1.09534	1.98377	-0.522553	-0.575796	-0.475573	-0.340814	-0.331055	-0.895511	-0.205609	-0.742183	-0.0563383	-0.377957	1.42484	-2.45324	-0.0520739	0.419565	-0.827077	0.618129	-0.244127	0.164682	2.11364	2.45449	-0.57011
P01903	-1.41699	-0.1317	0.154485	-0.257407	0.378955	-0.194066	-0.922951	-0.777484	0.819849	0.861067	-0.536567	0.983073	4.69328	-0.722461	-0.0538344	0.174632	-0.906919	0.00359042	-1.35466	-0.0629579	0.758867	5.13531	1.07663	1.07747	0.18177	-0.995239	-0.0164476	0.0494348	0.271016	1.21844	0.374961	0.278994	-0.51501	0.0551935	-0.284758	-0.256957	0.325745	-0.202522	-0.159399	0.354841	0.298754	-0.372471	-0.893504	-0.783136	-0.058299	0.541151	-1.28761	2.44631	-0.509578
O75369	-0.339904	-0.420342	0.718628	1.08544	-0.18543	0.485263	-0.625885	2.65198	2.77847	0.115754	-0.263964	-0.113664	0.916687	0.049135	-1.37606	1.48036	1.21402	-0.664156	2.89912	1.12766	-0.600115	-1.56189	-0.538407	0.0935632	-1.2126	1.21008	-0.807531	0.119204	-1.30786	-0.76997	1.31701	-0.0212755	-0.628603	0.72663	-2.00874	-0.445637	-0.0582467	0.217129	0.201584	-0.595829	-0.805564	-0.410926	-0.339667	2.06024	0.651496	2.74786	-1.46109	2.44047	-1.98527
P08567	-0.0255278	0.456673	-0.0231984	0.211503	-0.31269	0.540761	0.309138	0.653848	-0.40499	-0.106481	0.0907348	-0.153178	0.262087	0.105623	-0.0434596	0.0880963	-0.751155	0.332053	0.0985897	0.361433	0.34003	4.2663	-0.079412	-0.658953	-0.193786	-1.24639	0.235718	0.36993	0.144202	-0.196308	0.0240479	0.542005	0.171679	-0.112658	-0.362245	0.430704	0.632292	0.113667	0.0716055	-0.180279	-0.647363	0.203107	-0.0666177	-0.434681	-0.420373	-0.437748	0.964008	2.43745	-1.30474
P16401	-0.709285	-0.757847	-0.0184259	-1.83338	-0.284554	1.05324	-0.130153	1.42604	-0.601196	-0.233227	-0.569278	0.214593	-0.921417	0.199936	0.0197666	0.572833	2.76745	0.697986	1.17838	0.177077	-0.103765	0.94904	-1.65071	0.165674	-0.30592	-1.37442	-1.04757	1.03699	-0.761762	-1.81937	-0.147383	0.0125281	0.864855	-1.43395	1.07009	0.164136	-0.612873	0.373737	-0.101292	-0.231478	0.471644	3.46727	-4.19193	-0.425306	-0.952479	3.54483	-2.89302	2.43734	-2.21551
Q8N2S1-2	1.17496	0.585516	-0.0888579	-0.442447	-0.403293	0.0178024	0.516256	1.69261	-0.801699	-1.10423	-0.348655	-0.448117	-0.964015	-0.151288	0.605883	0.100445	-0.218023	-0.421558	0.256207	0.503216	-1.27358	-0.963039	-1.49442	1.50766	-0.475291	-0.377089	-1.60477	-0.594565	0.478334	-0.0779636	0.0129979	1.01719	0.451663	0.898645	-1.10976	-1.69056	0.872402	-0.226253	1.722	1.82116	0.536464	-0.825638	0.507044	-0.285689	-0.781013	-1.4998	0.548774	2.43233	-0.0383005
Q8ND71	-0.0759556	-0.299084	-0.0235765	0.113986	0.338115	-0.0943918	0.554403	0.25541	-0.562909	0.220724	-0.704193	0.051587	-1.13234	0.0465732	0.210941	-0.0215665	-0.103984	-0.0579669	-0.212852	0.0945057	-0.199673	3.78384	-0.237699	0.348016	0.256684	0.146087	-0.494289	-0.187096	0.0134972	-0.281621	0.160934	-0.216224	-0.0294443	0.29962	0.615943	-0.983766	0.0154904	0.470146	-1.04986	0.353494	-0.474574	-0.224508	-0.112115	0.148335	0.0955689	-1.09921	0.339517	2.4303	-0.171901
Q9BXR6	0.733782	-0.247966	0.570124	-0.606518	-0.464799	-0.235515	-0.0828827	0.0283293	-0.478185	0.641229	-0.0672389	0.123685	-1.31127	0.0648362	-0.143168	-1.46123	-0.257263	-0.150552	-0.25165	-0.107083	-1.43446	-0.247731	-0.465417	-0.176617	0.489686	0.640799	-0.259837	0.0768116	-0.346221	-0.261647	0.734418	0.776114	-0.157104	0.189082	0.344229	0.783666	0.0801348	0.23193	2.34892	-1.54425	0.162357	-0.492608	-0.441855	-0.498275	-0.291587	0.171884	-0.0647841	2.42393	0.299779
Q02153	0.402868	-0.567905	0.325758	-0.0520893	-0.218479	-0.00571773	0.065916	0.0407393	0.186455	-0.313549	-0.209136	0.462842	-0.309456	0.0961662	0.337941	-0.0401627	-0.0820652	-0.344362	0.0233285	-0.0205838	0.118044	-0.712161	-0.138258	-0.573676	-0.0852695	1.18612	-0.103922	-1.31339	-0.139273	0.325375	0.0704077	0.421046	-0.483767	0.425043	-0.365854	-0.109103	0.657843	0.296196	-1.82898	0.583714	1.80307	-0.230166	-0.266026	0.5285	0.570104	-0.261834	-0.0771686	2.42382	-0.997966
Q14978-2	-0.149798	0.0652846	0.767306	-0.0699025	1.29498	0.402332	0.609602	0.0534894	0.00566231	-0.307156	0.0451949	-0.00772018	0.6173	0.0375649	-0.434746	0.175452	-0.232685	-0.413514	0.074472	-1.18402	0.0306086	-0.611826	-0.227111	0.25406	0.100694	-1.49782	0.373308	-0.655908	-0.0630924	-0.419626	0.847261	0.260653	0.0230576	3.05904	1.27863	0.315733	-0.220113	0.397432	-0.395004	0.675995	-0.0137245	0.345019	1.05455	0.937201	-0.76136	-0.4069	0.189026	2.42376	0.894782
O60711	0.227019	-0.530217	-0.0711854	-0.138538	-1.22301	-0.634113	-0.153049	-0.227583	1.18323	-0.908054	-0.223118	-0.561361	1.98223	-0.466864	-0.140022	0.102432	-0.579197	-0.0998546	-0.0660706	-0.217991	-1.17224	1.39051	0.0679295	0.186302	1.02288	-0.697436	-0.0354109	0.0901249	-0.222171	-0.570475	0.402134	0.495737	-0.574612	0.417992	-0.625345	-0.162549	0.00920753	-0.704884	1.11908	0.87461	-0.385089	0.557621	0.82366	-0.477646	-0.177438	-1.68399	0.504852	2.42062	0.374188
P28907	1.28053	0.642946	0.214048	0.0585118	0.724302	-0.32653	-1.28217	0.479084	-0.505752	0.579111	0.303189	-0.0675379	-1.57449	0.0438932	-0.301939	0.515878	-0.131431	-0.106616	0.185302	-0.165771	5.01254	4.53996	-1.29092	1.0902	-0.581602	0.837603	1.01976	-0.119155	-0.381772	-0.142198	-0.118329	-0.104381	1.0986	0.318597	0.435339	-0.88233	-0.227268	-0.215236	-0.198883	3.46716	-0.219031	-0.00728453	-0.316565	0.456549	-0.582594	-0.290164	-0.898102	2.42037	-1.28632
P22090	-0.0183163	-0.207195	-0.0624842	-0.497598	-1.628	-0.227111	0.0637641	0.194777	1.48045	0.00286389	-0.145662	0.985191	0.265107	-1.47167	-0.871089	-0.0112672	3.05316	0.309694	-0.910343	0.44224	-0.309182	-2.762	-2.07023	0.73746	0.119867	-0.381252	1.06178	-0.739666	-2.46375	-0.79489	-0.185738	0.603006	1.37747	-0.131286	-2.14712	0.908302	1.05932	0.563114	-1.46438	2.53159	0.636569	-0.181125	-1.15209	0.100539	0.372157	-1.88174	0.218803	2.41618	1.20416
P43250-2	-0.129336	-0.274058	-0.529934	-0.080236	0.388848	0.0596151	-0.212471	-0.271642	-0.649549	0.178892	-0.428765	-0.158754	0.218108	-0.00369565	-0.292627	0.0878104	0.307461	0.195652	0.0169617	-0.307594	0.174052	0.0930313	-0.169654	-0.353662	-0.373662	0.403525	-0.0365318	-0.444005	-0.210842	-0.450121	-0.0750129	-0.0522607	-0.121897	-0.0738956	-0.484025	-0.451328	0.372487	-0.581257	0.466428	0.429919	-0.311725	0.0212223	-0.41879	0.119281	0.419219	-0.743928	0.0816571	2.40703	0.270552
Q56VL3	-1.48331	0.583925	-0.605563	0.222065	1.13095	-0.771146	-0.0464598	0.207762	4.51307	0.287353	-0.7701	0.876024	-0.439647	-0.0544629	0.508998	2.57611	1.49823	2.35348	-0.614435	-0.0458604	-0.273403	0.279358	-0.282434	0.646178	0.147366	-0.239187	0.546506	-0.854867	0.556742	0.120726	-0.0410639	1.14597	-2.12778	0.7934	-2.27414	0.987842	-1.61756	-0.195656	1.15543	2.02393	-1.73079	1.6488	-0.187492	0.10395	1.02887	-0.00786307	0.0606292	2.39341	-0.375537
Q13094	-0.237686	-0.244768	0.092135	0.240195	-0.00913216	-0.219648	-0.623004	0.377877	-0.078981	-0.112947	-0.703927	-0.585436	-0.118795	-0.188846	0.194185	-0.00881306	0.578306	0.0167068	0.334083	0.193983	-0.540016	3.4638	-0.0847261	0.0425058	-0.206311	0.329487	-0.184441	0.278182	0.720975	0.159448	-0.0746448	0.641649	0.320688	-0.426942	-0.20458	-0.269273	-0.448031	-0.347338	-0.863161	0.0162482	-0.0689696	-0.190396	-0.365374	-0.336293	0.220146	-0.15399	-0.522761	2.38866	-0.456733
Q15847	-1.56601	-0.947818	0.25751	-0.333537	0.191508	0.527064	1.91292	-0.361069	1.15445	0.285946	-0.63556	0.280397	-0.574578	-0.921391	-0.0380824	0.570593	-1.10876	0.341775	-1.57015	-0.58644	0.126341	-0.909661	0.0426119	0.363596	-0.0626865	-0.34772	1.39618	-0.418102	0.246697	-0.114963	-0.921378	0.860011	0.35441	-0.913199	1.88646	-0.0219643	0.525686	1.47405	-0.447875	1.06932	0.837856	0.586439	-2.56393	-0.444853	-0.663728	-1.12877	0.0763378	2.38804	-0.0104152
P00813	0.216981	0.200521	-0.675009	-0.34615	0.10923	0.157349	-1.14508	-0.921055	-1.18957	0.284664	0.616961	0.193906	-0.358033	-0.365059	-0.278105	-0.381836	0.427885	0.192116	-0.339314	-0.153839	0.312501	0.201313	1.11777	-0.888711	-0.915409	-0.0996932	0.966	-0.0477569	1.31314	-0.311445	0.68606	0.479329	-0.177433	2.30511	-0.697536	-1.01394	1.01505	0.414595	-1.65329	-0.705245	1.1165	-0.586173	0.427866	-0.234882	0.326361	0.267452	0.412379	2.36883	-0.930211
P26583	0.0464325	-0.773873	0.146124	0.41105	-0.305105	0.139904	0.151882	0.158287	-1.41935	-0.16088	-0.217156	0.0924102	-1.16904	-0.506494	-0.70378	-0.375248	0.0821648	0.875325	-0.2839	-0.095224	-0.592893	0.731222	-0.289592	0.0943638	-0.144399	1.22647	-0.229618	0.138526	0.0527953	0.226423	-0.636223	-0.443188	-0.429259	-1.7143	-0.760831	3.22827	0.346223	-0.260492	0.320021	-0.592817	-0.956962	-0.496195	-0.701512	0.169653	-0.587269	0.342221	0.0510264	2.36121	-0.279248
Q6UWF3	-0.0989588	-0.253336	-0.187642	-0.428933	-0.530974	-1.16716	0.401911	-0.0372825	-0.0427056	0.190688	-0.0182379	-0.0915653	0.744401	-1.02148	-1.34718	0.464474	1.05614	0.432702	-0.335057	-0.144827	-0.372874	3.17918	-0.115458	-1.17204	-0.439643	-1.03357	0.268275	0.043203	-0.67595	0.993626	0.370956	-0.0728689	0.017945	-0.633025	-1.54227	-0.729362	0.201956	-1.24126	0.372646	0.0244547	-1.37245	-0.0958344	0.101898	1.39929	-0.119052	-0.205614	0.0962195	2.35716	0.775018
Q9P1F3	-0.0536637	0.470392	-0.129243	-1.19779	0.357895	-0.148294	-0.926823	-0.520845	-0.163626	-0.446469	0.23269	-0.213493	0.365464	0.0177466	-0.426141	0.620088	-1.45531	-0.220531	-0.686202	0.730892	-1.17764	-0.630717	3.38632	-1.31985	0.857747	0.962856	-0.499431	-0.554893	0.476273	-0.340917	-0.334848	0.408033	-1.06672	-1.82557	1.6218	0.270705	-1.40692	-0.239715	-0.829932	-0.305555	-0.423786	0.126506	0.492871	-0.409816	0.167264	-0.576553	-2.5837	2.3554	-0.457954
Q9Y3Z3	0.558982	-0.253547	0.326155	-0.357606	0.584036	-0.039276	-0.0936491	0.576694	0.339515	-0.444023	-0.300866	-0.0531247	0.416026	-0.426547	0.168375	0.0139351	0.040829	0.104878	-0.103176	-0.0610745	0.256631	3.86101	-0.0610044	0.772698	0.164576	1.05322	-0.146305	0.0581779	0.0805997	0.083721	-0.533267	0.2365	0.166517	-0.840292	-0.565507	-0.297781	0.0121614	0.158591	-0.628245	2.11363	1.05871	-0.0289073	0.394686	0.151428	0.147865	-0.954643	-0.424521	2.35278	-0.739868
Q8IU85	-0.425642	-0.152628	-0.253832	-0.440443	-0.750581	-0.0145756	-0.346987	-1.10283	0.344745	-0.160369	-0.575952	-0.377665	0.672887	0.248352	0.164491	0.0316757	0.445374	0.0546844	-0.221099	-0.398228	-0.483309	1.40673	-0.266964	-0.0916462	-0.0256238	0.723678	-0.120905	-0.417989	-0.671711	-0.220861	0.275568	-0.0169435	0.000895963	0.168812	0.804968	-0.31114	0.0902063	-0.631846	-0.581184	-0.0993402	0.949693	-0.195293	0.710945	-0.337862	-0.141682	0.537168	-0.0811518	2.35247	0.729774
Q14314	2.96725	0.67693	-0.0850265	-0.53129	0.960112	-0.708996	0.19231	-0.0862773	-1.16357	1.36218	-0.346293	1.11305	0.823585	0.416359	-0.0915488	0.80832	-0.134488	-0.332245	0.909149	-0.166502	1.09087	3.02263	0.875029	-0.240395	-2.03877	0.789805	-0.206435	0.241823	0.336054	-0.575442	-0.750928	-0.455449	-0.278523	1.8586	-0.339083	-0.0998725	0.765523	-1.40537	3.04568	-0.0602567	3.24231	0.35288	0.523861	0.203857	-0.660465	1.45743	-1.82206	2.32681	-1.7219
Q9Y4K1	-0.132547	-0.68423	0.189332	-0.285521	-0.278432	0.349782	0.351579	-0.39812	0.0271558	1.00135	-1.23781	-1.19741	0.509563	-0.10795	-0.037106	-0.105629	-0.308956	0.256712	0.7045	-0.191528	-1.50328	0.57055	1.22214	0.742797	-0.596694	0.31345	0.0751012	0.682283	-0.395071	0.0298109	0.0220095	-0.454562	-0.0868926	-1.84565	-0.722207	1.19073	-0.326453	0.514601	1.1487	-0.0739059	-0.179593	0.344516	0.0751486	-0.208031	0.191491	0.59684	0.104194	2.32472	-0.539825
P43007	0.523966	-0.155702	1.22421	0.750922	-0.575289	2.09793	1.9645	1.02478	0.0255156	1.12363	0.636966	2.13162	0.959368	2.36296	0.413012	1.22292	5.05723	-1.65149	-0.494973	1.62771	2.99325	-0.244761	1.66494	-1.0523	1.50553	-0.362564	-1.68012	-1.53332	2.33886	-3.07452	-1.18796	0.674559	0.637219	2.49934	4.5353	0.646214	-0.491415	0.109707	-1.13009	2.95082	0.167368	-0.70809	-0.941789	0.126314	0.70655	-1.93538	4.13957	2.31984	-1.37507
Q02388	-0.112778	0.626864	0.533271	-0.663397	0.393095	-0.467027	-0.847558	0.155281	0.758002	0.120804	0.226761	0.00273653	0.0713121	-0.386069	-0.582706	0.227095	0.602752	-0.80956	1.17172	-0.71535	-0.109646	-1.29472	0.762078	-0.187648	-0.895735	0.0645831	1.38792	-0.0713195	-0.82462	-0.0325521	-0.450303	-0.292353	0.235405	0.0412051	-2.60983	0.986316	0.323914	-0.659599	1.6452	0.315334	-0.903067	0.045549	0.173116	0.326419	0.598319	-1.19494	-0.187263	2.3151	-2.19434
Q7Z5R6	0.283793	0.169472	-0.168461	0.183734	-0.664528	-0.475765	-0.0897011	0.206495	0.803288	-0.371171	0.398942	0.158225	-0.333952	0.0295564	-0.129221	-0.133481	-0.484012	0.307483	0.137151	0.10723	0.0164591	3.8008	0.0984767	0.273534	0.186443	-0.433703	0.446557	0.0744863	-0.337818	-0.20897	-0.149059	0.0433793	-0.0121548	-0.00529466	-0.453645	-0.425723	0.0584125	-0.389936	-0.24717	0.172838	0.73555	0.193303	0.0789842	0.473967	0.0276355	-0.233131	-0.563306	2.31342	0.461335
Q02446	-0.263509	-0.253419	-0.398491	0.495352	-0.447746	-0.0934734	-0.383513	0.454934	-0.080042	-0.212979	-0.291575	-0.2676	-0.580599	0.00507693	-0.234096	-0.344208	0.240521	-0.16242	-0.690787	0.264359	0.105249	-0.473875	0.34352	0.0503628	0.319213	0.0606359	0.00319489	0.44808	0.217612	-0.357493	0.23041	-0.29381	0.328661	-0.299736	-0.38837	-0.256642	-0.135943	-0.0547246	-0.279151	-0.766851	-0.600037	-0.18941	0.98152	-0.11973	-0.197773	0.128936	-1.35498	2.29736	-0.956966
P14902	0.681448	-1.01324	-0.59247	-0.522542	-1.19687	-0.0379263	-1.31141	0.175821	0.86552	-0.513194	0.429058	-0.172521	-2.01027	0.0751763	0.184233	-0.156466	-0.275426	-0.820509	-0.226526	-0.568213	0.49928	3.89157	0.763683	-0.0792931	0.114116	0.75215	1.0374	0.18347	-1.46149	-0.00819566	-0.415326	-0.176717	-0.185874	0.341615	-0.269054	-1.12348	0.0697683	-0.0805149	-0.241296	2.90246	-0.123673	-0.0410509	0.29528	0.016166	0.539483	1.83156	0.141987	2.28576	0.59811
P29972	-1.33544	-0.0497289	-0.0609388	0.83026	0.0407948	-0.544813	2.34744	0.408884	2.48295	0.929304	-0.713134	1.43569	0.458621	-0.0304741	0.0144185	-0.641187	0.404006	-0.619184	0.0360423	-0.0454186	-0.824616	-0.277361	0.635363	0.315684	1.07415	-0.432544	1.02591	-0.818564	-0.358911	0.828155	-0.502319	0.280057	0.0891303	-0.224172	0.511718	-0.0682166	0.400163	-0.453627	0.675172	-2.23354	1.07752	-0.0219056	-1.57946	0.0169191	0.726082	0.163611	0.876896	2.27579	-2.59985
O00329	-0.0133565	-0.39983	-0.22661	0.250145	0.594198	0.370828	-0.591111	-0.0708748	-0.641719	-0.355995	0.349074	-0.363497	-0.00900723	0.264964	-0.352751	-0.310182	-0.966726	0.233692	-0.370249	-0.061423	-0.493785	0.785563	0.203837	-0.130304	-0.242187	-0.365961	-0.0392089	1.2266	0.324211	-0.113647	0.605819	-0.397073	1.1936	-0.34365	0.530161	0.274649	0.105947	-0.300005	0.020887	-0.117437	-0.173293	-0.376031	-0.975898	-0.150627	-0.49871	-0.352731	-0.32206	2.27444	0.536563
P11908	0.116915	0.256995	-0.290619	-0.0492613	0.738408	-0.00738982	-0.0973358	-0.785422	-0.468884	-0.0707177	-0.160813	-0.105604	-0.300551	-0.808733	0.0738652	-0.824508	-0.22377	-0.0502547	0.280249	-0.235651	-0.758666	-1.04752	-0.506999	0.562988	0.542061	1.92171	0.70629	0.636283	-0.357994	-0.396943	0.286527	-0.726935	0.650467	0.0635042	0.723613	1.64083	-0.260278	-0.613718	-0.0913971	0.152771	0.00964019	-0.620975	0.175128	-0.554063	0.324692	-0.773346	-0.546695	2.26926	-0.459105
O43566	0.408646	-0.110099	-0.214612	-0.300943	0.0546478	-0.276879	0.777439	0.266849	-0.111534	0.188288	-0.169762	-0.454488	-0.329163	0.503991	0.64259	0.549818	-0.234122	-0.0837361	-0.00127068	-0.14053	-0.112419	0.436927	-0.272549	-1.17133	-0.970512	-0.560205	0.161062	0.0391149	-0.36665	-0.0150125	0.52732	-0.0105891	0.353193	0.238304	-0.135312	-0.300705	-0.300084	0.130212	-0.270052	0.470378	-0.415491	0.679097	-1.2334	-0.266048	0.0559006	-0.0370468	-0.611162	2.26467	0.0846114
P80404	-1.00091	0.574026	-0.35553	0.487969	2.07264	-0.137795	0.603658	-0.229635	-0.895886	0.523476	0.179896	0.269847	-1.49901	1.95171	-0.479123	-0.0661625	2.52649	0.67044	-0.119868	1.40499	-1.37158	-0.354567	-1.20881	-2.16211	-0.433279	0.0592013	-0.190389	0.60331	-0.57052	-0.78574	0.0339708	-0.266143	-1.08355	-0.927481	-0.183102	-1.6096	0.276506	-0.634517	-0.594065	2.29018	-0.365876	0.0384996	0.521851	0.0435714	1.29897	-1.79354	1.52436	2.23439	-0.274156
P50749	0.00991024	-0.295767	-0.741341	-0.434036	-0.126558	0.0821662	0.396042	-0.0211737	-0.981296	0.0530931	0.29595	-0.0639954	0.175983	0.0113779	0.924879	-0.116964	0.950577	0.398858	0.223667	-0.437492	-0.808349	0.210664	0.818127	0.8728	0.191424	0.305952	0.490754	-0.674031	-0.566291	-0.207043	0.250436	-0.920376	-0.00280028	-1.04873	-0.777267	-0.314941	0.111302	0.00192061	-0.157805	-0.0381741	-0.217694	-0.233671	-0.078965	-0.470751	0.178765	0.0793925	0.451175	2.23386	-0.522512
Q8WV28	-0.380397	0.492612	0.0429993	-0.0944913	-1.14716	-0.53008	-1.42236	-0.239856	-0.053951	-0.531643	0.0182381	-0.291257	-0.299462	-0.0278827	-0.0635465	-0.557585	0.201007	-0.173302	0.701036	-0.170615	-0.36092	0.487336	-0.633141	0.145243	0.553014	1.34455	0.546432	-0.434565	-0.564898	0.13152	-0.2733	0.0747492	-0.360047	-0.859835	0.609421	-0.858551	-0.0781518	0.131807	-0.70604	1.89361	0.803781	-0.233768	-0.130261	0.406898	-0.135508	-1.43412	0.569748	2.23178	0.696194
P26447	2.19056	-0.703216	0.553652	0.858086	0.932136	-0.133672	-0.0835125	0.28891	4.47503	2.6677	-0.431894	-0.948596	-0.688215	-0.86917	0.714656	-0.453464	-1.87074	-1.73571	0.0918754	0.437965	-4.26256	0.907477	0.263399	-0.0496764	0.336	1.0339	-0.554625	-0.419071	-0.785843	1.37429	-1.45731	-0.182503	4.14392	-2.84509	1.21164	1.02676	-0.369235	4.01087	1.26308	1.71629	0.463281	-0.272803	-0.267351	-0.0688704	0.0748248	6.50124	-0.876377	2.23027	-1.0919
Q9P219	-0.0803066	0.0802075	0.37657	-0.0706454	-0.805005	0.117173	-0.697701	-0.332484	0.496121	-0.11973	0.0590996	-0.296099	0.445442	-0.528477	-0.392967	-0.0212397	-1.09827	0.253574	-0.350524	0.064601	1.05357	-0.567416	-0.301086	-0.252712	-0.530688	-1.01016	-0.219476	-0.694925	0.872364	0.260609	-0.656969	0.306988	0.099311	-0.140693	-0.94117	0.0274733	0.0338942	0.225004	-0.262827	0.542499	-0.57592	-0.131715	-0.036323	-0.467166	0.331859	-0.590626	-0.520071	2.21629	0.283347
P20292	0.000634415	-0.107975	0.566136	0.572939	-1.45112	-0.156445	0.364332	0.391644	0.684405	-0.609978	0.964448	1.02782	-0.231479	0.399696	-0.886921	-0.336692	-1.33871	-0.0845435	0.34046	0.904413	-0.346988	2.61582	-0.125233	1.28818	-0.178437	-1.86426	-2.04241	0.721015	0.672077	0.388219	-0.0164035	-0.1113	0.476136	-0.34534	0.839609	0.525467	0.381429	1.41874	1.22121	-1.76147	0.991239	0.100626	2.41847	-0.244515	-0.422167	-1.45733	-2.52261	2.21274	0.358858
P21589	-1.2538	-0.448333	0.0355843	0.285887	0.205547	-0.824941	0.102792	0.313229	8.30017	-0.184114	-0.185336	-0.891383	-0.37798	0.256478	-0.580037	0.0540397	-0.496647	0.536338	-0.281428	0.20425	-2.04263	-0.590666	1.64815	0.124118	-0.359687	-0.249925	-0.497867	0.407603	-0.0539099	-0.415522	0.671791	-0.159572	-1.85394	0.0318683	-0.201374	1.12461	0.354391	0.747543	3.54715	0.0685005	0.742986	1.49241	-1.28022	-0.5331	-0.701813	-1.07952	-1.21199	2.20809	0.309951
O95361	0.0122201	-0.618284	-0.403962	0.0235688	-1.08363	0.162846	0.650576	0.172195	0.894537	-0.391181	-0.695863	-0.126873	0.216142	0.617907	-0.614822	-0.204338	-0.18276	-0.432533	-0.0182899	0.205446	-0.637564	-1.04473	-0.461966	-0.631481	-0.36714	0.139013	-0.116833	-0.740228	-0.86962	-0.399842	-0.708274	-0.252595	-0.206417	0.895811	-0.375407	-1.07179	-0.263029	0.129161	-0.290088	-0.589761	0.460627	0.0633009	-0.279053	-0.386526	0.728213	-0.65618	-0.617625	2.20172	-1.25592
Q12860	0.149765	1.56591	-0.205451	0.472115	-0.231436	-0.012614	-1.22372	0.913036	-0.337938	-0.110806	0.565316	1.59357	0.495987	1.29506	0.0427891	1.01496	0.910283	0.655747	1.36482	0.701305	-1.10082	-1.91492	0.163681	-0.614954	1.63432	-0.0509921	0.0458461	0.284229	-0.417374	0.435926	0.499155	0.244465	0.602409	-1.86192	4.44751	1.70638	0.13173	0.844951	0.513772	2.19728	0.404267	0.202028	0.164529	0.155533	0.142844	-1.77411	-0.374497	2.20112	-0.108962
P51649	-0.439485	1.45688	-0.198528	0.25159	1.89782	-0.13207	-0.198491	-1.48841	-1.62584	0.145469	1.05196	-0.230575	-0.138339	-0.253989	0.611941	0.147363	0.374167	0.810732	0.220843	0.134473	-0.4918	-0.763548	-4.07977	0.583042	-0.306684	-0.150184	0.496412	0.36125	-0.455928	-0.0993916	1.24642	0.224455	-2.41235	-1.49187	-0.551365	-0.318048	0.676826	0.892533	0.790075	0.0686646	-1.02332	0.356848	-1.0879	-0.185697	0.0538491	0.549745	-0.376129	2.1992	0.152338
P82970	-0.780637	0.377902	-0.492602	-0.309577	-0.0255954	0.761012	1.61434	0.592188	0.175352	-1.70756	0.154232	-0.124928	0.181405	1.69737	-0.804833	0.0139282	-2.72167	1.30126	0.685212	0.25275	1.0573	-1.64762	0.0206344	1.14762	4.16806	-0.024747	-0.531645	1.3831	-0.185162	0.638589	1.17277	-0.689498	1.84997	-1.47904	0.0217289	0.180998	-1.69694	0.450487	-0.109124	0.757793	0.4096	0.193646	1.29727	0.0490951	1.50626	0.900945	-1.41865	2.19889	1.14874
Q9BY50	0.728665	-0.36682	0.321017	-0.974929	0.14173	0.476933	0.67779	-0.0630785	-0.245213	0.275691	0.333644	-0.731103	0.331609	-0.0655834	-1.49727	0.078197	0.90443	0.698008	-0.137811	0.199847	6.75448	-0.0158458	-1.35276	0.656598	-0.313751	-0.36679	0.454254	0.399705	-0.491345	-0.64216	0.234701	-0.12524	0.923843	0.63474	-1.06427	-0.865298	-0.258861	-0.0837996	-0.182304	0.304554	-0.260982	0.780972	-0.303962	-0.616493	-0.412538	0.139733	-1.12508	2.19352	0.0223762
Q14515	-0.299734	-0.816675	0.595139	0.323753	-0.205417	0.737483	-1.7893	1.14407	-0.607843	1.00331	-0.487404	-0.415989	-1.72781	1.36209	-0.0610641	0.105975	1.1943	0.101504	-0.00463962	-1.07115	-0.692203	-1.80554	1.3597	2.63305	0.175609	0.960026	0.649902	-0.905917	-1.33021	-0.835553	0.983353	0.849858	0.234017	0.885605	0.804331	-0.887402	-0.175493	-1.47298	0.805446	-1.06321	1.20982	-0.27819	0.587624	0.589526	0.475857	1.00099	-0.696096	2.18214	2.34531
Q9H3S1	-0.560534	-0.553809	-0.104416	0.228704	0.0985404	0.57761	-1.37089	0.844524	-0.428852	0.285186	-0.605324	-0.48447	0.390167	0.0273711	0.283503	0.197151	-0.165814	-0.0868907	-0.17637	-0.0656505	1.86448	2.51699	-1.31478	0.0220773	-0.433825	-0.194133	-0.212534	-0.108809	0.126827	0.214437	0.0235961	0.143713	-0.0169891	0.0792832	0.536731	0.530881	0.0543464	-0.241214	0.131811	0.75004	-0.407467	-0.313141	0.42318	-0.286553	-0.099498	-0.744314	-0.304248	2.17115	1.02346
Q16270	1.1019	-0.515887	1.63075	0.121564	1.09844	3.49999	4.43967	1.34777	-0.410996	1.37577	1.56186	-0.130198	2.15748	0.29044	1.76137	1.35518	-0.0122585	0.71829	0.280941	0.228889	-0.980805	-0.895975	-0.74601	-0.842254	-0.411855	0.200364	-0.941006	-1.40398	-1.98739	-0.144287	0.904249	0.202623	-0.851558	-0.774631	1.74088	-1.08481	0.0128081	0.82026	0.286138	-0.00200997	-0.731591	0.568509	-0.703317	-0.651198	-0.549062	-1.36779	0.0676831	2.16831	-1.68997
Q9UNZ5	0.292845	-0.130947	0.348127	0.496159	-0.0963423	-0.019127	-0.602594	0.435012	-0.328247	-0.317763	1.13679	0.480894	-0.0899133	0.16535	0.254971	0.0563621	0.240086	0.0206955	0.179435	0.297586	0.313908	0.0396407	-0.842387	-0.167418	0.23791	-0.19946	-1.21506	-0.348731	-0.203331	-0.426696	-1.1832	0.199669	-0.788087	0.149778	-0.807736	-1.11017	-1.06747	-0.0791903	0.582008	-0.202074	-0.181044	-0.345208	0.596123	-0.0261111	0.0290159	-0.547008	-2.10638	2.16681	0.866158
Q9UPR0	0.0859135	0.592572	0.0178659	0.543696	0.0978357	-0.0805426	-0.185412	-0.457647	-0.0614332	-0.0356988	0.0615932	0.535963	-0.471934	0.323709	0.016408	-0.188628	0.242725	-0.0122436	0.67226	-0.0270834	-0.261804	1.38684	-0.12624	-0.465692	-0.367718	-0.107594	0.147092	0.0358498	0.0563634	-0.588373	-0.208504	0.687205	0.016973	-0.65176	-0.477434	0.297479	0.246275	0.441169	0.00796744	-0.46053	0.719391	0.16148	1.07435	-0.417036	0.236625	0.701976	1.00673	2.16508	-0.323456
P12110	3.15049	-0.156721	0.198098	-0.465659	1.18077	-0.23954	0.948896	-1.03606	-0.396387	0.650501	-0.134987	0.344441	0.812228	0.27282	0.293671	0.429667	-0.776995	-0.334069	-0.484584	-0.0729827	0.952963	0.154469	1.02769	-0.393786	-0.350719	0.921626	-0.881847	-0.216986	-0.656989	-1.32443	0.0515599	0.142905	0.0132645	-0.065621	0.401911	0.220183	-0.151874	0.400745	1.81278	-0.31816	7.84593	-0.260543	0.0323344	-0.0376076	0.0853784	0.653333	-0.674964	2.15554	0.739575
Q8IUE6	0.0939355	0.588619	-0.444234	0.143526	-0.536381	0.346379	0.288855	-0.200522	-2.07208	-0.429029	-0.247248	0.464716	-0.982526	-0.397119	-0.657531	-1.02907	-1.81204	0.056444	-0.581839	0.0037639	-0.67485	-0.712102	-1.07948	-0.0816572	0.429266	1.10085	-0.194782	-0.399906	0.534535	-0.0310457	-0.160762	0.100809	0.759293	0.235728	3.8173	0.637648	-1.07323	-0.752943	-0.833322	0.165652	0.376375	-0.165547	0.482178	-0.698387	0.435161	-0.347355	-0.380009	2.1462	0.493726
Q96CN7	-0.206329	0.192044	0.446377	-0.216188	0.26114	0.103573	0.474079	-0.807864	-0.388757	-0.0425616	-0.038523	0.327389	-0.547014	-0.451826	0.304066	0.0169194	0.305487	0.134884	-0.327933	0.00539654	0.242528	0.278159	0.843113	0.172099	-0.510212	0.377174	-0.406757	-0.201937	-0.498237	0.231586	0.136012	-0.408127	-0.157899	-1.05773	-0.392201	0.60079	0.570231	-0.148037	0.099153	-0.566394	-0.91813	-0.207711	-0.27948	-0.218758	-0.36057	0.820786	-0.373092	2.1418	-0.262809
Q7L513	-1.81643	0.242391	1.28761	-0.0292235	0.354981	1.7052	4.50406	-0.2489	-0.32455	4.54057	2.39824	0.568207	0.210288	-0.0331149	1.13577	2.98388	0.256075	0.223087	-0.358863	-0.404758	2.18197	-1.21287	-2.52646	0.175096	0.120866	3.26295	1.53913	-3.89643	2.76676	0.739365	0.7215	-0.875842	2.81153	-4.24086	5.16484	1.73701	-0.135376	-0.615052	0.592595	2.99322	0.497628	-1.68233	0.0826885	0.833456	0.853168	-5.36551	1.4674	2.14123	2.91804
P55083	2.93487	-0.294781	-1.81181	2.89195	-2.69412	0.485342	2.23148	0.0609107	0.775184	-0.162108	-0.251554	-0.507491	-2.02247	0.109461	-0.398701	0.528629	-0.356313	-0.240491	-0.221835	0.841737	0.244874	-1.27689	-0.632365	-0.886331	0.301332	0.907809	-1.54498	1.43259	1.21841	0.639154	-1.16244	1.53234	0.441798	0.180713	-0.132248	-2.88915	0.242723	-0.0613903	-0.881455	-0.879145	6.47386	-0.602327	0.593868	-1.11362	-0.492553	-0.702215	-0.854832	2.13819	-0.919558
P07204	-0.032143	-0.502754	-0.151092	0.356051	-0.763678	-0.147597	0.541245	0.146554	-0.151657	0.775839	0.275023	0.0531808	0.750357	0.137074	0.00195092	0.0344316	0.30074	-0.149816	-1.41378	0.0837262	-0.395144	-0.467237	0.794069	0.943635	-0.0423235	-0.742339	0.110292	-0.334936	-0.0223803	0.494319	0.244315	0.231419	0.102285	-0.779602	1.00258	0.132372	-0.188244	1.22313	1.09572	-0.682471	-0.845362	-0.24052	-0.875139	-0.256236	0.897283	-1.04056	2.01461	2.12719	-0.199806
O75167	-0.0955704	0.141536	-0.0883179	-0.215704	-0.866089	-0.240832	0.214554	0.348003	0.115575	-0.192558	0.260558	0.296829	-0.183039	0.420134	-0.172446	0.846191	-0.464596	0.599462	-0.486121	0.102941	-1.01243	0.373264	0.803545	-0.487989	-1.13249	0.694147	-0.204474	-0.8751	0.34209	-0.684691	-0.276293	-0.343285	-0.918518	-1.42042	0.272855	0.475589	0.116769	0.457727	0.117284	-0.545709	0.468888	-0.115956	-0.338215	-0.178252	0.907016	-0.265258	-1.00818	2.12117	0.607322
Q9UBX5	1.48175	0.321289	-0.486611	0.223077	-0.825054	0.150969	0.780821	-0.241039	-0.0591517	-1.97475	-0.886007	0.121678	-1.90644	0.124713	-0.219872	0.348416	-1.48455	-0.546231	-0.28175	0.554344	-0.589483	-0.626605	-0.901055	0.446426	1.28334	2.73526	-0.931583	0.143068	-0.255636	0.429362	0.190156	0.648387	0.315129	-1.52963	-0.440867	-0.447453	0.230394	0.0208702	2.33423	0.128956	3.57166	-0.522385	1.85599	0.136901	-0.852511	-2.49073	0.61373	2.10165	-0.189578
Q96D96	0.283165	-0.162476	0.0664756	-0.179934	-0.569531	0.12404	0.227034	0.264943	-0.344947	-0.255972	-0.468499	0.0443865	2.71051	-0.149281	-0.279315	-0.284913	0.357506	-0.0880721	0.0793569	-0.220624	-1.65359	0.66793	1.07938	0.0141756	-0.0756777	0.724985	0.327254	-0.207392	-0.607465	-0.282874	-0.191586	-0.352603	-0.18474	-0.589861	0.0676426	-0.587368	-0.201523	-0.0252924	-0.528631	-1.40825	-0.68588	0.381953	-0.534138	-0.190321	0.334201	0.0395874	-0.103846	2.1016	-0.267362
O60610	0.136506	-0.0662338	-0.160226	-0.131848	-0.666288	0.172855	0.20845	-0.380827	0.659115	-0.257282	0.13758	-0.317985	-0.380428	-0.22182	0.350435	-0.0215538	-0.466597	-0.364302	-0.277599	-0.0272156	-0.39742	0.0710953	0.573298	-0.695042	-0.276519	-0.259367	-0.0904509	-0.357364	-0.323771	0.145888	-0.668099	-0.551056	-0.10109	-0.195456	0.252245	0.766846	0.410305	-0.169759	-0.0328174	-0.529066	-0.252883	-0.343564	-0.538095	-0.208203	-0.191355	-0.95829	0.128032	2.09967	0.278293
P52333	0.147162	-0.187003	-0.590259	0.233241	-0.323657	-0.00907414	-1.02578	0.639463	-0.270476	-0.112315	-0.188596	-0.166831	-0.0849453	0.127857	-0.343761	-1.00955	0.284566	0.409449	-0.841538	-0.275414	-0.129962	1.26367	-0.406527	-0.88181	0.259886	-0.990069	0.687864	-0.807988	-0.583448	-0.398924	0.93965	0.110472	-0.112697	0.876878	0.433745	-0.112648	0.0754457	0.152686	0.7032	-0.516335	-1.00599	0.130997	-0.612848	-0.448077	0.0360043	-0.260055	-0.133099	2.09721	-1.25377
Q70J99	-0.898777	-0.703158	0.0747122	-0.433967	0.225991	0.0575033	-0.264975	-0.24029	-0.3871	-0.0715582	-0.361358	0.541822	0.237674	-0.0587995	-0.0164277	-0.514305	-0.163268	0.0352035	-0.92788	-0.351281	0.76548	1.85587	-0.854622	0.196239	-0.543861	-0.573669	-0.37476	-0.0288613	-0.0848933	0.0278014	-0.176225	0.00941767	0.570428	-0.365316	0.0536113	-0.410693	0.013628	0.101442	0.000479445	-0.26571	-0.942019	-0.161437	-0.346943	0.31682	-0.201072	-0.0984173	-0.0997277	2.09604	0.754847
Q9Y3L3	-0.497819	-0.244898	0.15042	-0.469698	-0.0109585	-0.432325	-1.13608	0.509256	-0.895556	0.139944	-0.286918	0.300021	-0.0713407	-0.229581	-0.209585	0.136405	-0.665874	-0.168557	0.0208786	-0.11405	-0.782646	1.44059	-0.459215	-0.401182	-0.0858687	0.307318	7.52828e-05	0.424409	-0.413986	0.532473	-0.24113	-0.152044	0.063228	0.773027	-0.297696	0.503681	-0.283071	-0.0961141	-0.343172	-0.119124	-0.373813	-0.352076	1.49528	0.315227	-0.320635	-0.0253945	0.546896	2.08577	-0.118237
Q7Z7A1	-0.463847	0.128803	-0.0186108	0.586688	-0.824313	0.0750543	0.269622	0.634936	0.00714287	0.215158	-0.101692	-0.398372	-0.460239	-0.123577	-0.177745	0.0579183	-0.805097	-0.171415	-0.16937	0.0475296	0.23257	0.115446	0.994306	0.236901	-0.592083	0.200176	-0.0584833	-0.657879	0.468339	1.68576	-0.0301987	0.125862	-0.664978	-0.133139	-0.219925	0.0630401	-0.478953	-0.124593	-0.718557	-0.323364	-0.370979	-0.449096	0.574925	0.182135	0.322653	0.0209154	0.356547	2.08498	-0.0103417
Q01995	-0.129685	0.0646143	-0.236767	0.464345	1.13978	0.187002	-1.36629	0.75585	0.188861	0.503378	0.267584	-0.184678	-2.37092	0.0591356	-0.193024	-0.287295	-1.17506	-0.144891	0.112494	-0.00985559	0.00847168	0.658505	-0.315036	0.499307	0.0151602	0.0571706	-0.138791	-0.100936	0.39481	-0.616324	0.00341092	0.0218894	0.268356	1.1912	1.15355	-1.03787	0.546567	0.0313673	0.567154	-0.724015	4.01873	0.00640688	-0.243345	-0.441268	0.438189	-0.799716	0.0369639	2.0832	-0.29013
Q9P2A4	-0.42679	-0.0385753	0.0170714	0.0514731	0.0573431	0.511709	0.257087	0.684108	-0.199047	0.115012	0.0966064	-0.249958	0.0209792	-0.0637404	-0.282825	-0.138997	0.171903	0.222003	0.49741	-0.12376	0.131215	3.22312	-0.374962	-0.470865	-0.120711	-0.334596	0.516025	0.065009	-0.211239	0.090333	0.15896	0.141502	-0.281332	0.292893	-0.811318	-0.745976	-0.0740457	-0.304831	-0.984738	-0.517209	0.53227	-0.124269	-0.0545811	-0.291967	-0.120382	-0.189598	0.00576241	2.08055	-0.392271
Q05707	1.57953	0.622428	-0.165895	1.22031	1.77426	-0.744624	0.00189217	0.292091	-0.0633558	-0.377606	0.455053	0.919157	-0.507338	-0.814259	0.0384555	0.872342	-1.42338	-0.300649	0.0812234	0.0780038	1.25933	-0.725913	1.44128	1.45987	-0.0930753	-0.744645	0.0429422	-0.301536	-0.935802	0.850146	-0.215563	0.665764	-0.0550061	-0.085299	-0.93197	-0.24566	0.327824	0.119304	-0.734202	1.12522	4.31421	0.226479	0.364741	-0.022551	0.0382995	0.861594	1.27386	2.07203	-1.19876
Q08AF3	0.165701	-0.184049	-0.156	-0.495595	-1.05294	-0.795177	0.722984	-0.303516	0.0879968	-0.317616	0.450961	0.00918917	0.00728514	-0.208312	0.284186	0.649404	-1.70976	0.622654	-0.386725	-0.22424	-0.937482	0.174536	-0.643702	-0.978793	-0.432627	-0.135295	-0.178911	-1.16953	-0.244382	0.168049	1.23892	0.330603	-0.847307	-0.00873036	0.112028	-0.999333	0.166764	0.193135	-1.03483	1.45414	-0.0280518	-0.241552	-0.210106	-0.230259	-0.548335	0.160233	-0.500325	2.06838	-0.807985
Q9P283	1.55014	-0.2033	-0.0144234	0.0149316	-0.0715568	0.441561	0.885854	0.792749	-1.04811	0.114187	0.642996	0.155718	0.422744	1.14439	0.208973	1.02933	1.32149	-0.590041	-0.818948	0.415978	-0.960753	-1.6521	0.130929	0.666764	-0.960477	-0.518071	0.628023	0.604042	0.458868	0.85115	-0.25726	-0.0291416	-1.37079	-0.319218	-2.51728	-0.422954	-0.365585	0.537512	-0.0101027	-0.488484	1.8097	0.714473	0.450953	-0.893021	0.833352	2.39099	6.14187	2.06571	-0.510562
P49795	-0.0225959	-0.0813264	-0.11992	-0.143599	-0.224458	0.234702	0.0441927	0.379645	-0.0232289	0.457256	-0.273353	0.0803829	0.205588	0.159338	-0.128104	0.0304984	0.0386054	-0.101538	0.0682241	-0.213022	-0.245554	1.72588	0.279191	-1.22312	-0.237796	0.074568	-0.0815974	0.0392503	0.409737	-0.247187	-0.0757559	0.118097	-0.354031	-0.160537	-0.465429	-0.515483	0.276697	0.300523	-0.107987	-0.171113	0.0092456	-0.229309	-0.0445316	-0.142577	0.303692	-0.0355673	-0.722581	2.05397	-0.102733
P61601	0.238984	1.26163	0.019216	0.109737	0.65781	-0.267686	0.0299276	-0.158778	-1.31408	-0.495151	0.132041	0.967823	0.134718	1.54581	0.833344	0.40761	0.306546	0.860826	-0.000384118	0.557676	-0.934711	0.402564	-1.23342	-0.592717	0.519534	3.60973	0.228172	-0.465905	0.792261	1.18813	0.334733	-0.233816	0.0387258	-1.62563	2.43331	1.08289	-0.0788246	1.66595	-1.00063	1.21086	-1.59845	1.52082	0.872904	0.148696	0.699755	0.356068	-0.184961	2.05259	-0.148995
Q86WV6	0.80822	0.05773	0.118067	-0.46904	0.451771	-0.26165	-0.0331513	0.862203	1.37573	-0.403405	0.17648	-0.27012	-1.22231	-0.850348	0.466746	-0.688393	-1.11449	-0.0368132	-0.250984	0.263332	0.758289	0.0534166	0.231497	-0.791423	0.451889	-0.476829	0.233576	-0.46387	-0.328346	0.248892	0.0281916	-0.0835897	0.0372203	-0.828665	-0.608928	-0.902113	0.612236	0.147316	-0.676815	-0.426557	0.219489	-0.0323576	-0.906848	-0.663455	0.561658	-0.32497	0.0616336	2.04273	-0.0362292
P07741	-0.586663	-0.362266	-0.157162	0.440191	0.211732	0.0385246	-0.255133	-0.0136848	-1.20585	-0.121268	0.423743	-0.242146	-0.223152	-0.432002	0.0900585	-0.50713	-1.16904	0.143956	0.223004	-0.0796422	-0.642049	-0.282532	0.306338	0.0377602	-0.679661	1.12978	-0.334306	0.148492	1.16468	-0.327873	0.349015	0.288899	-0.59415	1.4419	0.470393	-1.20739	-0.314893	0.585278	0.780359	-0.0988341	0.390707	-0.370795	-0.169062	-0.191271	-0.164266	1.0687	0.752456	2.04093	0.771707
P41732	0.167705	1.13648	0.439857	-1.24036	-1.00885	-0.394785	-1.79506	0.783468	-0.65728	2.41004	1.65958	1.07631	1.35744	-0.982771	0.664125	-0.653596	-2.0048	0.343814	-0.247849	0.428534	0.661418	-2.48626	1.17836	0.378217	1.78925	1.52434	-0.575276	2.42914	1.20461	0.568454	0.00136723	-0.477229	0.459972	-1.55334	0.560728	1.29785	0.348365	-2.03848	-0.0456283	-0.337255	0.0673254	0.590422	0.588824	-0.286862	1.28744	-1.42406	-1.94734	2.03709	3.46499
Q5JSL3	0.0541591	-0.14985	-0.186673	-0.0109392	-0.199174	-0.0630077	-0.115078	0.0629307	-0.24363	-0.474458	-0.387824	-0.0222079	-0.050949	-0.267363	-0.290678	-0.138464	-0.179899	0.0934289	-0.0734538	-0.308707	-0.713824	0.997644	-0.386198	0.339627	0.182368	-0.34023	0.0591366	-0.266369	-0.0419196	-0.0380056	-0.0758296	-0.0884987	0.0866336	-0.55087	0.17779	-0.428484	-0.224416	-0.322066	-0.31454	-0.876541	0.162434	-0.20073	-0.235514	0.199715	0.177199	-0.9735	0.0751622	2.03515	0.42097
Q96T83	-0.0879193	-0.251838	-0.408321	-0.713933	-0.697136	0.351671	0.151564	0.183652	1.38159	-0.185261	-0.454222	-0.446701	-0.508625	0.0185987	-0.0307565	-0.121904	0.0758394	0.498963	-0.934247	0.181748	-0.632794	-0.0546251	-0.592207	0.514603	0.458307	-0.412602	0.18798	-0.358786	-0.544496	-0.875141	0.357349	0.248966	-1.49726	-0.226234	-1.38838	-0.969014	0.802912	0.245244	1.36263	-1.95399	0.685433	0.860871	-0.702441	-0.737153	-0.106972	-2.373	1.62894	2.03378	-0.744227
Q92930	-0.209351	-0.185864	0.335747	0.0267064	0.916908	-0.199541	0.241609	0.306152	0.0757064	-0.133245	-0.49915	-0.20937	0.774494	0.114506	-0.0367742	-0.46277	0.225593	-0.146327	0.848303	0.509462	-1.13753	0.32223	1.08222	0.681048	-0.0689011	-0.424531	-0.826411	0.233581	-0.434522	0.0733455	-0.181261	-0.152679	-0.50008	-0.120951	0.464588	0.0528912	0.217696	-0.650371	0.979958	1.1634	0.035218	-0.847925	1.54252	-0.26705	0.0313783	0.492963	-0.658397	2.03364	0.342482
Q6UVY6	1.49396	-0.190582	0.187053	0.219196	-0.440552	0.159067	-0.635989	-0.0828343	-1.19217	-0.51051	-1.7506	-0.39524	1.36682	0.319658	-0.628632	-0.775252	-0.880115	-0.562686	0.606881	0.218994	-0.109633	-3.57026	3.30618	-1.15814	-0.125302	-0.403169	0.379771	0.378553	1.69206	0.418565	-1.39334	0.401934	1.13725	-3.20131	7.03266	0.392007	1.7144	-0.81383	0.217285	2.8233	-1.4842	0.0108083	-0.694092	1.87829	-0.606991	-0.100016	-0.91868	2.02944	-1.55223
Q15052	-0.0740733	0.202933	-0.75498	-0.2615	0.00544715	0.100029	0.152259	-0.474885	-0.0893132	-0.27801	-0.744257	-0.105613	-0.0505308	0.23947	-0.0725643	-0.14414	-0.79136	0.308897	0.255966	-0.269259	0.227137	1.42896	-1.51164	-1.05721	-0.226688	-0.384263	-0.168997	0.0032929	1.24065	0.320815	0.544201	0.0313847	-1.21603	-0.541561	-0.514711	-1.44216	0.228554	0.620573	-0.156931	1.01074	-0.217337	0.332955	-0.00128201	-0.436165	0.0881384	-0.305458	-1.00235	2.0281	0.045478
Q9Y2S6	0.857911	0.238041	0.0983141	0.487348	-0.210371	0.273458	-0.223331	0.289766	-0.858276	0.1853	1.14101	0.923252	-2.02095	0.535324	-0.265487	0.00943391	0.0936149	-0.177708	0.288051	0.378706	-0.449956	-0.00305273	-0.228895	0.616543	0.142738	-2.06197	-1.26502	0.135353	0.222986	-0.459746	0.38132	0.893926	-0.672048	-2.53104	-0.271133	-0.188407	-0.0881218	-0.802432	-0.454971	-1.66418	0.0193305	-0.34459	-0.562453	0.0317988	-1.22709	-0.377227	-1.09282	2.02169	1.0897
Q01650	-1.58543	0.088477	-0.575305	0.306423	1.65415	0.340482	0.257435	0.603045	-0.39549	-0.458924	4.76184	1.52025	-0.241209	0.324661	-0.478066	-0.04284	-0.169602	-0.154536	0.357197	0.236829	-0.430543	-0.429056	1.06187	-1.33405	0.932164	1.01054	0.110182	-1.18469	0.714155	0.208467	0.67356	1.55003	0.0396294	0.140091	0.36042	2.36308	0.415567	0.0990772	-1.13872	-2.76599	0.3836	0.0742592	0.594179	0.448208	0.837554	-0.0754821	-1.88161	2.02159	0.0326037
Q15438	0.135995	0.150017	-0.385799	0.0362593	-0.165936	-0.454453	0.451676	-0.231264	1.10481	-0.324878	0.482325	0.112203	0.296019	0.302675	0.20273	-0.525079	-0.389157	-0.288225	0.102486	-0.867756	-0.520439	0.458437	-0.689925	0.74841	0.14051	0.15002	0.450411	-0.222038	0.373359	-0.207985	-0.0919171	0.0873106	0.0459944	-0.346406	0.526204	0.522346	-0.522568	0.577798	-0.331107	0.00341237	-0.846318	0.0942538	-0.779513	-0.210487	-0.294121	1.04921	0.252927	2.01867	0.732447
Q6P988	-0.527802	0.736383	0.850196	-0.157304	-0.772776	1.33111	1.66745	1.85311	-0.670689	0.480764	1.00501	0.0676444	-0.561351	0.10644	-0.231005	0.237012	1.83062	-0.0767817	-1.08423	-1.28991	-0.511005	-0.774814	0.5534	0.14774	0.178539	0.373038	0.608772	-0.62396	1.87209	0.226724	0.506604	2.17246	-0.245534	0.700403	-1.47297	-0.513539	-0.15272	-0.209732	2.90044	-1.3357	-0.598017	0.160945	0.602399	0.521874	0.335136	0.124019	-1.89176	2.01581	-13.4886
P08138	1.08667	-0.46097	-0.159508	0.519936	-0.575322	-0.720859	1.6216	1.12687	-0.284499	1.1459	-1.75817	-0.88981	1.40207	-0.0533668	-0.444423	-0.319475	0.173744	-1.24241	-0.202271	-0.497519	-0.386391	-0.931045	-0.194614	0.69527	1.06065	0.928491	0.720328	-0.356147	0.229093	0.0115687	-0.0229924	0.152483	-0.631826	-0.134479	-0.806023	-0.628733	-0.382101	1.13663	-1.99935	1.35975	1.87347	-1.04868	-0.521603	0.968555	-0.302226	-2.32544	-1.24019	2.01076	0.449074
P42167-2	0.52041	-0.200197	0.568694	-1.19788	-0.838731	0.405662	-0.187172	0.251827	-1.35663	-0.996563	-0.658795	0.51304	-0.247853	0.147073	0.278714	0.00368359	0.859863	-0.465401	-0.73142	-0.203904	-0.240188	-0.226213	-0.78605	0.034886	0.484377	1.00842	-0.140544	-1.37531	-0.484876	-1.30785	-0.306139	-0.665227	-0.109232	-0.372114	-1.12164	-0.566598	-0.140179	-0.52244	0.52361	-0.875075	0.519533	-0.357854	0.135844	0.180348	0.0595227	0.558154	-0.888877	1.9962	1.06656
Q9Y624	-0.297291	0.364461	0.131648	-0.0955158	0.285209	-0.531322	-1.0272	0.703469	-0.246688	-0.260028	0.771963	-0.091278	1.30836	-0.268246	-0.253862	-0.658235	0.124548	-0.55184	-0.432378	0.0786735	-0.762497	-0.339508	-0.927717	0.0372116	0.86139	-1.8419	0.0867813	-0.0859353	0.293735	0.0185242	0.113004	-0.171087	1.62885	-0.677359	1.22175	-0.265909	-0.620255	0.0575292	-0.0512468	-0.287074	0.0678927	-0.389241	-1.0961	0.667528	0.110583	-0.979314	-0.20102	1.98506	-0.125964
O43155	1.99027	1.12968	-4.7939	-0.0904964	0.39458	-0.804814	-3.55202	0.916976	-0.38042	-0.337434	0.983262	-0.945423	0.814825	1.40605	0.448205	0.898657	0.00529386	0.0689103	0.0836327	-0.0618484	-4.91743	2.29136	-0.709266	0.868747	-2.30024	-0.388499	-0.107801	-0.18686	2.60889	0.134151	-1.34008	-0.0939389	-0.460033	-3.60031	1.34095	-0.748115	1.45896	0.858447	-1.75128	-1.4949	-0.751489	0.913478	0.791771	0.0819255	1.50566	-0.35857	-0.216088	1.98098	0.886791
Q6YP21	0.379856	0.0955804	0.19418	-0.888988	1.63661	-0.15051	-0.54117	0.499852	-0.358525	0.795474	0.468726	-0.0499693	-0.157756	0.0717617	-0.652338	-0.0236622	-0.643021	0.496986	0.682351	-0.111327	-0.91514	0.0645018	2.24287	0.389935	0.360436	-0.100463	0.642296	0.956448	-0.118712	0.44002	-0.0972691	-0.71636	0.23278	-0.986598	-1.36164	-0.586231	-0.196387	0.135904	0.488293	1.22802	0.915991	-0.596772	0.189506	-0.00564379	0.257443	-2.40639	-0.345324	1.9794	0.0298747
P07948-2	-0.0954141	0.521648	-0.803839	0.260772	0.19524	0.205978	-0.666691	0.354298	-0.712563	-0.306124	0.0561035	0.383106	0.14521	0.0271133	0.0296722	-0.286002	0.136558	-0.388027	0.114097	-0.66831	-1.78162	1.98443	1.04891	0.114776	-0.093155	-0.976765	2.2775	0.47913	0.69206	-1.08256	-0.125621	0.809977	0.413406	-0.471246	-1.01456	-0.63574	0.374959	-0.478838	0.0376669	1.08066	0.110235	0.297129	-0.193028	-0.407407	0.621827	-0.150504	2.33521	1.97799	-0.717623
P98171	-0.961217	0.00452558	-0.472774	-0.182239	-0.430118	-0.28241	-0.510338	-0.257654	-0.732384	-0.10961	-0.413969	-0.198985	-0.325526	0.51004	0.965012	-0.181602	-0.588379	-0.738513	0.218391	-0.427923	0.0508032	1.20064	0.439752	-0.589884	-0.135236	0.371808	0.214354	-0.346559	0.500181	0.441992	-0.380433	-0.291927	0.249578	-0.380877	-0.411571	-0.44392	-0.580934	0.21486	-0.106674	0.661851	-0.799521	0.452279	-0.593369	0.0453638	-0.639789	-0.692445	-0.271661	1.9702	0.0521533
P04271	1.28976	1.3629	0.86257	0.922278	0.998389	-0.0326315	3.9461	1.79216	0.63097	2.42184	0.754321	-0.398067	-0.648092	0.667513	0.035158	0.733229	-0.678908	-0.572106	1.16894	-0.157576	0.0919032	-0.767867	-5.09812	-1.98289	4.59939	0.889858	-0.565424	2.87631	-0.0025321	0.520945	0.371991	-0.213781	0.962187	-6.06511	-2.1973	-0.773367	0.978672	-0.778131	0.625911	0.254992	1.25325	-1.38201	1.1341	1.09293	-0.377859	-0.711153	1.29748	1.96422	0.99915
P04066	-0.117556	0.0695309	0.0530466	0.639741	0.267056	-1.59637	-0.717994	-0.22722	0.0553414	0.0167586	-0.45046	0.04627	9.21427	0.461062	-0.685798	-0.750762	0.318323	0.327202	0.671135	0.123547	-0.607205	-3.71492	0.500202	-0.626886	-0.244245	1.39718	0.110139	0.581255	0.851587	0.458832	0.09683	-0.412079	1.26836	-1.36747	0.0493744	-1.19379	0.161776	0.165447	-1.68464	-1.02863	0.547452	-0.856369	-0.373282	0.905726	0.798293	-1.37294	1.18485	1.95548	0.0399965
O75367	0.221051	0.425902	-0.0623262	0.566894	0.481756	-0.203092	-0.297606	0.359904	-0.294451	0.0124182	0.250433	0.100726	0.918342	-0.492028	0.236453	-0.162048	0.420873	-0.222953	-0.495209	0.242655	-0.312521	-1.16206	-0.99883	0.219871	0.318662	-0.347557	-0.414092	0.393509	-0.573319	0.642384	0.0060189	0.00981885	0.139315	0.274713	-0.634816	-0.613518	0.233218	0.00350732	-0.0568548	-0.253565	0.881202	-0.474921	-0.0361322	0.00546711	-0.25181	0.747554	-1.26118	1.94535	0.0870522
Q9UNW9	0.196631	0.339765	0.0150003	-0.558505	0.19522	0.596386	1.2499	0.64209	-0.636549	0.720192	-0.135821	0.79801	0.0456921	0.294978	-0.0850027	0.20114	1.45553	0.514211	-0.443996	-0.214889	-0.315798	0.421632	-0.539926	-0.945798	-0.286254	-0.972827	0.276244	-0.52386	-1.47914	-1.639	0.191367	-0.492165	1.65544	0.0938347	0.792181	-0.144472	0.28847	-1.68713	-0.697769	-0.322416	-0.0461344	0.250365	0.161324	0.266751	0.802448	-1.49009	-0.00919796	1.94371	2.35702
P01732	0.15867	0.81725	-0.0739671	-0.615121	0.162023	-1.06862	0.174406	-0.587944	0.0939251	-0.444832	0.634228	0.330418	-1.16262	0.243376	0.284325	-0.181784	0.466384	-0.874284	0.211	-0.106315	1.80861	5.68172	-0.0651493	-0.748179	-0.283244	-0.700976	0.244256	-0.536893	0.239725	-0.079916	0.0838039	0.862706	0.0148154	-0.146713	0.645573	0.21296	-0.096185	-0.406837	2.4171	-1.66609	0.321161	-0.0329902	0.824949	0.84843	0.397939	0.687271	-0.0392743	1.94319	1.29396
Q8WUY3	-0.898999	-1.92067	-0.480289	0.475336	0.657693	-0.572908	0.536298	0.0645107	0.45847	1.36694	1.33285	1.08434	0.221216	-1.49872	-0.209967	0.128919	1.79555	0.508024	-1.51391	0.145223	0.554837	0.166307	-1.56205	-0.24915	-1.24896	0.311433	0.392151	0.119859	-1.04581	0.778805	-0.737249	0.084745	-0.0744603	0.65462	7.21614	-0.394429	0.48925	0.175476	-2.00319	0.819346	-1.26124	0.408452	-0.568618	-0.591846	0.752156	1.50458	0.318421	1.9383	1.19764
P16104	-0.112977	0.437063	-0.0466833	0.378701	-0.216921	-0.0471162	-0.017293	-0.568281	-0.287051	-0.20764	-0.67456	-0.05759	0.464125	-0.304924	-0.131429	-0.719372	0.75337	0.112137	-0.793748	-0.459195	-0.905061	-1.33448	0.153712	0.632248	0.865083	-0.97222	1.39679	-0.0327885	-0.690502	-0.149996	0.000343327	-0.649351	-1.76748	-0.321835	-0.0489387	-0.0275892	-0.41614	0.495925	0.763605	-0.306726	-1.22179	-0.252323	-0.550957	-0.915726	-0.215432	-0.321837	-0.315851	1.93456	-1.6168
P13727	-0.421578	-0.610557	-0.866131	-0.510218	0.817457	-0.261378	0.865658	-0.916378	0.71541	-0.209411	-0.789976	-0.395231	-0.626228	-0.440309	0.0490328	-0.737753	0.413298	-0.272417	-1.40017	-0.361307	2.97362	-0.353199	0.549172	14.02	0.771857	-1.99249	0.129947	-0.707799	-0.0834854	0.129138	-0.498426	0.607219	-1.18623	0.224664	0.675214	2.3494	-0.583945	0.262012	-1.99526	-2.58837	0.292978	-0.221327	1.33317	0.024382	0.0381373	-1.15786	0.617146	1.93403	0.00857335
Q7Z6J4	-0.330053	-0.100873	0.0690804	0.269113	-0.448697	0.33936	0.178008	-1.38948	0.194173	0.00408576	-0.588632	0.23837	1.29283	0.0854674	-0.119547	0.0516708	0.131498	0.35757	-0.316719	-0.359572	0.135359	2.41632	1.10201	0.105135	-0.29153	-1.04905	-0.342144	-0.850299	-0.386596	0.413947	0.391629	-0.0440667	0.293393	-0.86434	0.32561	0.546201	-0.102716	0.273673	-0.265045	0.615554	-0.724915	-0.145051	-0.189464	-0.181268	0.13385	-0.224955	0.935831	1.93256	-0.63453
Q9H7M9	-0.158682	-0.0647431	-0.0122241	-0.125663	0.539628	0.31578	-0.561062	0.796072	-0.074204	0.103931	-0.381121	-0.439915	-0.372193	0.10512	-0.0934886	0.162845	0.64552	-0.171093	0.338471	-0.172702	0.622184	1.95208	0.346444	-0.501181	-0.823449	0.184634	0.0310371	0.0499727	-0.143396	0.682941	0.254961	0.184485	-0.185018	-0.218654	-0.849523	-0.833417	0.458133	0.167239	-0.159475	1.25411	-0.545946	-0.021163	-0.167349	-0.310042	-0.182552	-1.12698	-1.07527	1.92593	-0.800755
Q9NR16	0.182732	-0.687437	-0.456947	-0.395465	0.478116	-1.4286	-0.265946	0.234831	-0.32467	0.428507	-0.992679	0.714424	1.41875	-0.168095	0.30046	0.187903	-0.612236	-0.332631	0.012971	0.481642	1.03897	-1.47026	0.913361	0.104086	-0.168565	1.51286	-0.540082	-0.186295	-0.869624	0.255601	-0.479333	-1.5793	-0.0352734	-1.86995	-0.33816	-0.376348	-0.373903	2.07762	-0.677838	-0.0965211	0.667969	-0.0982821	1.30474	0.0146857	-0.750803	0.52051	-0.868077	1.92505	-0.0782835
Q01432	-0.63409	0.199572	-0.245464	0.133467	-0.150487	0.0930648	0.0778158	0.340413	0.158676	0.323461	-0.257746	-0.332466	0.601718	0.185733	0.151004	0.387453	-0.638136	-0.113842	0.188193	0.0240176	-0.0290721	2.76811	0.205615	-0.138248	-0.497662	-0.00987683	-0.576345	-0.0214216	0.896222	-0.318965	0.0366817	-0.648137	0.539633	-0.542576	0.196073	-0.304933	0.340796	0.111229	1.18481	-1.20023	0.106685	0.0596513	0.423208	0.255523	0.429684	0.354679	-0.489739	1.92162	0.113446
Q8IZQ5	0.0558658	0.848525	0.268978	0.166277	-0.944698	-0.0284388	0.136552	-0.0338916	-0.446355	-0.289261	0.148529	-0.373244	-0.56183	0.107088	-0.0527936	-0.152057	1.156	0.120729	-0.495981	0.0358744	-0.715729	-1.2533	-1.64332	0.61394	0.029225	-0.107237	-0.53848	-0.0364019	1.26685	-0.36719	-0.494887	0.12763	-0.596382	0.443647	-0.642604	-1.18143	-0.748755	-0.891506	0.43064	-0.220629	-0.871732	-0.556916	0.252446	0.020829	0.110212	-0.802934	-1.58566	1.91646	-0.497818
O95236	0.542085	0.557825	-0.0150888	-0.143316	-0.371992	-0.149911	-0.133723	-0.340303	0.224593	-0.498947	-1.0515	-0.355146	-2.09165	0.168602	0.265299	-0.4144	0.341979	0.21946	-0.0845595	0.941492	0.619168	4.97938	-0.353645	-0.182311	0.114738	0.0613397	-1.34066	0.216043	0.255029	-0.726859	-0.0944477	-0.604893	-0.0741076	-0.325087	0.835823	-0.790365	-0.248337	-0.533972	0.15168	1.26228	-0.0982013	-0.168381	0.211425	-0.0521154	-0.499089	1.12747	-0.683713	1.91068	-0.388862
Q96SI9	0.388102	0.472037	-0.28646	0.113127	-0.54897	0.286222	0.319378	-0.242197	-0.645711	-0.161355	0.234022	-0.269748	-0.218742	-0.399269	-0.0767155	-0.453374	0.139855	0.0187579	0.0321064	-0.413689	0.0348767	-1.87263	-0.0141106	-0.839453	0.328465	0.225899	0.467467	-0.17064	-0.219825	-0.474383	-0.529247	0.233332	-0.526321	0.519607	-0.0777388	0.870987	-0.710164	-0.281118	0.171498	-0.733131	0.287829	-0.278367	0.205729	-0.61067	-0.265834	0.0488854	0.496846	1.90262	1.68635
Q9UMS6-2	2.1775	0.212899	0.359468	-0.113376	0.861242	-0.552534	0.594858	0.691009	0.0762145	-0.251568	-0.42849	-0.135084	0.0562829	-0.088706	-0.208	0.662163	-0.236361	-0.302377	0.157843	-0.135008	0.536168	-0.596547	0.466991	0.0270722	0.172227	-0.48218	0.155026	-1.18489	-0.626544	0.278002	0.0930511	0.980422	-0.353442	-0.323152	-0.621802	-0.427967	0.415128	-0.628679	-0.156754	-0.116882	0.405026	-0.283034	0.386682	0.582436	0.304071	-0.283221	-0.521958	1.90173	-0.202992
P22105-1	1.86504	0.13725	-0.156313	0.651648	-0.538199	-0.288978	0.760906	-0.321587	0.252348	-0.581158	-0.908723	-0.390454	0.353113	-0.08006	-0.0109102	0.391845	-0.459221	-0.176367	-0.180426	0.160864	-0.815601	-1.22542	-1.18582	0.676326	0.399682	-0.402196	-0.294905	0.1488	-0.310944	0.0336826	-0.285611	0.438714	-0.503526	0.100242	0.48819	-0.658851	0.0473292	0.0853764	0.141994	0.590405	4.9901	-0.389117	-0.347911	0.272014	-1.26205	-1.24857	0.0323244	1.89614	-0.756543
Q00839-2	-0.059366	0.14557	-0.325651	0.892668	-0.79921	0.144929	-0.381417	-0.817653	-1.51394	-0.45578	-0.0361077	0.343716	2.10548	-1.10709	-0.0585174	-0.489672	-0.945157	0.353571	1.26497	-0.446836	-0.397748	-1.46165	0.106058	-0.822028	0.276345	-0.738065	0.104949	-1.22684	1.98923	0.208401	0.112128	3.13241	-0.580175	0.989436	0.87405	0.808968	-0.679902	-0.183301	-0.320112	1.31623	0.889699	0.727387	0.84651	-0.886141	0.83534	-0.347915	-0.987936	1.88859	2.91
Q96P44	2.88882	0.230402	0.528378	-0.18208	1.2875	0.203793	0.220879	2.7651	-0.302224	0.317818	-0.826191	0.736407	-0.168552	-0.576563	-0.336906	1.07371	-0.429465	-0.421506	0.523881	-0.0243389	-0.194923	-2.18881	1.33524	-0.178077	-0.66441	-0.201351	-0.301119	0.873877	0.755357	-0.364921	-0.0174049	0.894231	-1.54434	-2.42459	-1.47816	1.0758	0.609195	1.83035	-0.172141	-1.04515	1.32361	-0.365328	-0.412605	1.16934	1.35734	-0.548186	-1.53917	1.88267	-0.499313
Q5TFE4	-0.355884	-0.0643746	0.339991	0.589253	-0.430372	-0.245838	-0.324371	-0.637171	0.570693	-1.08788	0.35853	-0.571983	-0.485219	0.862472	0.118608	0.40965	-0.0152361	0.189887	-0.235994	-0.339206	-0.390071	-0.890364	3.21142	-0.062231	0.037831	-0.189968	0.052095	0.361044	0.393235	0.50395	0.252264	0.368281	0.627825	-0.0213875	0.6016	1.58603	-0.39542	-0.142715	0.12019	0.368075	-0.185067	-0.30653	0.619941	-0.018386	-0.36501	-0.434806	-1.15976	1.88113	0.149322
Q9Y4H4	-0.258935	-0.414164	-0.549075	-0.0996593	-0.713149	-0.186925	-0.419862	0.399126	0.276455	-0.518052	-0.122611	-0.375731	0.150498	0.0197968	0.0688613	0.197378	0.197811	-0.211565	0.104324	0.209474	-0.315894	0.815546	0.274125	-0.485574	0.206082	-2.47506	0.14274	-0.0600555	-0.281527	0.394843	0.090183	-0.266576	-0.738624	-0.00314269	-1.20639	-1.23822	-0.134614	-0.574502	0.345497	1.08596	-0.7856	-0.0359243	0.320907	-0.111617	-0.216126	-0.30856	2.27794	1.87626	1.31889
P12109	3.11895	-0.0286733	0.360931	-0.0540025	1.20466	-0.0654643	0.783156	-1.0769	-0.463939	0.729754	-0.0946382	0.383599	0.923684	0.224808	0.290983	0.0345036	-1.05641	-0.23455	-0.182846	0.015266	1.03317	0.0869941	0.994892	-0.400465	0.00474669	1.01617	-0.984157	-0.204586	-1.10759	-0.928074	0.421959	0.35755	-0.301115	0.102352	0.849153	0.212224	-0.281548	0.682782	1.25115	-0.553109	7.31713	-0.0348285	-0.103547	-0.0472673	0.21442	0.838403	0.191504	1.86701	0.334353
P27707	0.343656	-0.34909	-0.0540147	0.0581259	-0.243245	-0.277075	0.592848	-0.125219	0.0582653	-0.329747	0.0910407	-0.179013	0.065818	-0.468189	-0.261974	0.265673	-1.13066	0.976249	0.188266	-0.179563	0.024462	0.498642	-0.622911	-0.0306373	-0.196565	0.0365525	0.344597	0.170806	0.278202	-0.222699	-0.249113	0.242158	0.304425	-0.749369	-0.288665	2.45073	-0.313205	-0.475931	-0.205742	1.39184	-0.0874388	0.218598	-0.332069	-0.00671203	-0.508979	-1.49793	-0.440325	1.86053	0.561608
O43586	-0.0972378	-0.78311	0.150485	0.208359	-0.601301	0.688178	-0.294766	-0.432238	-0.337942	-0.468323	0.0549244	0.0229166	-0.404839	0.0222841	0.25589	-0.182576	-0.497814	-0.141025	-0.448255	-0.657802	-0.587584	2.94662	0.258472	-0.0487424	-0.189745	0.77749	0.54177	-0.0628591	0.185885	-0.471064	0.148385	0.428555	-0.292236	-0.837752	-0.506086	0.707529	0.0637955	0.605521	-0.0662822	-0.539894	0.127005	0.373383	-0.0221689	-0.19695	-0.276135	-0.484014	0.994241	1.85676	-1.29109
Q9GZT4	-0.612482	-1.55816	-0.336173	-0.209925	-1.14289	0.17546	-0.237177	0.988094	-0.338227	0.213223	-0.0171256	-0.563088	-0.813481	-0.467382	-0.710991	-0.374644	-1.72831	0.289867	-0.203367	-1.62137	-2.16092	-1.24572	0.260112	0.593295	1.32168	-1.85239	1.27325	0.445843	-0.642425	-0.690249	0.0525567	1.17935	-0.509911	-1.32498	-0.220038	-1.63286	-0.992393	-0.343981	-1.80082	0.410746	1.497	-1.2961	0.218431	0.0806789	0.293427	0.0766071	-0.356822	1.85594	-0.143905
Q9Y6X8	-0.0968647	0.11741	-0.0914791	0.0096496	-1.38291	0.0277786	0.482083	-0.160006	0.337401	0.313025	-0.175263	0.654107	-0.219512	-0.960009	0.0765101	0.359961	0.536899	-0.470145	0.178062	-0.239497	0.577045	-0.90602	0.523046	-1.3229	0.0653467	0.389156	0.395504	0.139089	0.257195	0.240753	0.123534	-0.210485	0.293617	-0.532389	0.0919431	-0.263659	-0.542872	-0.462904	-1.10453	0.87136	-0.638326	0.659981	-0.837298	-0.0566134	0.0340834	-0.0044159	1.26139	1.85593	0.963168
A6NC98	-0.4854	-0.232379	-0.0736681	0.431418	-0.299379	0.0900892	-0.287569	0.186878	-0.0861972	-0.209322	-0.199848	-0.0108929	-1.06197	0.263642	-0.344347	-0.0257779	0.196378	-0.334218	0.00399473	0.221083	0.325217	1.58837	-0.497962	0.0424752	-0.330756	0.414653	-0.0646218	0.42018	-0.625453	0.0770118	-0.0895532	-0.315101	0.158421	-0.958307	0.52497	-0.710139	-0.0803382	-0.642882	-0.0784328	-0.00856697	-0.405279	-0.0435636	-0.22704	-0.0971078	-0.113674	-0.9215	0.112975	1.85121	0.590492
Q9H008	0.176684	0.402143	-0.472906	0.18752	-0.561324	-0.131967	-0.608564	0.528163	0.310317	-0.40394	0.284425	-1.63569	0.899493	0.692489	0.395073	-0.185204	1.01572	0.216804	0.420315	-0.832687	2.69933	0.276796	0.549666	0.697555	0.56373	0.106923	0.217975	0.522459	-0.401805	1.06627	0.318464	0.296366	-0.233981	-0.247748	-0.780362	1.00616	-0.189353	0.718783	-0.628507	0.989191	0.602147	0.0859098	-0.775436	-0.731049	-0.244634	0.0622441	-1.26463	1.85036	1.24733
Q96EK4	0.0782476	0.263334	-0.204637	-0.187441	-0.456132	-0.0358291	0.368316	0.340536	0.310653	-0.391647	0.13177	0.333383	-0.727176	0.216848	-0.444681	-0.0508572	0.422867	0.139018	0.0387803	0.146643	-0.452381	0.3799	-0.451135	0.198114	0.0319992	-0.281273	0.614969	0.26609	-0.843269	0.133553	-0.350436	0.38476	-0.273628	-0.275343	-0.253822	-0.0591021	-0.149889	-0.759992	0.658951	-1.28409	-0.138033	-0.0829596	-0.615797	-0.0871699	-0.585298	0.331667	-0.108025	1.84888	-0.0270057
Q6ZSZ5	-0.178655	-0.0477004	0.112759	0.211084	-0.30479	-0.257208	0.0708021	-0.130404	-0.156835	0.029199	0.0756925	-0.215124	0.114575	-0.20335	-0.314099	-0.124866	-0.334143	-0.0609757	0.0112654	-0.226194	-0.539467	-0.174998	0.24344	-0.265085	-0.118517	-0.251747	0.281543	0.18494	-0.117102	0.406436	-0.155193	-0.281179	-0.207141	-1.04037	0.102672	-0.582562	-0.212573	-0.165494	-0.258495	-0.363667	-0.745723	-0.299594	0.076375	0.118273	-0.0437522	-0.623893	-0.0478331	1.8479	0.247657
P09917	0.353669	0.386153	0.460168	-0.128018	-0.0433989	0.177526	0.337485	-0.657905	0.463942	-0.0919825	-0.199658	-0.843842	1.34442	-0.0547367	0.210834	-0.270118	-0.646719	0.106444	0.749053	-0.320685	-0.506158	2.85395	-0.224964	0.757334	0.00294808	-0.43777	-0.904757	-0.399044	-0.317721	-0.396137	0.102666	-0.205907	-0.3583	-0.667431	0.615124	0.751818	-0.435741	0.948619	0.123367	-0.73607	0.926744	-0.0489461	0.847179	-0.352702	-0.00371128	-0.124013	0.134	1.84448	0.473613
Q5R3K3	0.922781	-0.0329977	0.500185	0.211963	-0.489339	-0.0749852	-0.898318	-0.597928	-0.71432	-0.503673	0.712506	-0.0515813	-0.85482	-0.470488	0.0392809	0.314461	0.46204	0.707093	-1.0168	0.711977	-0.652944	7.5693	0.640162	1.26983	0.605438	-0.637528	0.543432	1.03489	-0.767473	-0.592631	0.0137804	-0.649868	-0.580492	0.0177991	-0.853048	0.899332	-0.366325	-1.09303	-0.203082	3.71132	-1.66634	0.323039	-0.513661	0.36449	-1.31353	1.55866	-1.11333	1.8383	0.605008
Q9ULT0	-0.45324	-0.0607815	-0.213198	0.159792	-0.698349	0.416469	-0.655108	-0.610965	0.0235437	-0.20665	-0.7119	-0.359623	-0.471528	-0.283662	-0.591895	-0.416696	-0.768495	0.00216994	-0.204551	-0.35591	-0.160667	0.720199	-0.500118	-0.191076	0.214021	-0.485154	-0.150649	0.403599	-0.150923	1.32445	0.100365	0.0114195	-0.25826	-0.339572	0.0286224	-0.0985768	-0.199109	-0.131114	0.0456262	-0.692635	0.894529	-0.0789598	0.538653	-0.357819	-0.201325	0.554103	0.896535	1.83804	-0.426629
Q49A26-2	0.01114	0.120708	-0.308746	-0.358549	0.240474	-0.158321	-0.3554	0.0818887	-0.461666	-0.405824	0.0190047	0.094036	-0.429196	-0.322244	-0.405437	-0.161763	0.13592	-0.0100109	-0.0558236	0.558088	-0.409495	-0.876078	-0.328657	0.334348	0.423163	0.481031	-1.46826	0.0642465	-0.0765152	0.25949	0.0722102	-0.602822	-0.253464	-0.220843	-0.634496	-0.83428	0.0553642	-0.0995647	0.0638278	-0.668119	-0.133197	-0.296056	1.14753	0.00773952	-0.586601	0.97729	-0.231122	1.83503	0.020136
Q99467	-0.0998904	0.393291	-0.0158029	-0.623823	-0.0447491	0.0431129	-0.339277	0.507988	0.816493	-0.494373	0.25506	1.11022	2.49139	-0.0241247	0.0982858	-0.378619	-0.283756	0.0239434	0.254498	0.115381	-0.682438	0.988716	1.17764	-0.112312	0.710558	-1.12789	0.362933	-0.521704	-0.205455	0.100331	-0.241486	-0.205752	-0.0118587	0.394382	-2.37293	-0.21419	-0.487399	0.21703	-0.572205	0.41568	0.437291	0.525418	-0.245631	0.343759	0.705059	-0.961897	0.581239	1.8228	0.868929
Q13469-4	-0.392498	0.13188	-0.726282	0.127953	-0.830357	0.248696	-0.330195	-0.35649	-0.502872	0.642595	-0.817286	-0.00155476	-0.350571	-0.0898525	-0.495576	-0.00756711	-0.549465	0.164252	-0.367073	0.475122	0.188423	0.532626	0.106471	-0.501374	-1.09534	0.662579	-0.32014	-0.228362	1.03581	-0.426923	0.267716	0.102406	-0.0802431	1.42658	0.10189	-1.32922	0.590546	0.193369	0.107531	1.02081	-0.432894	-0.125056	-0.824939	-0.3723	0.582717	-0.0256747	0.753441	1.81478	-0.400265
Q6PCB0	2.30709	-0.435766	0.581953	0.294535	0.642324	0.906731	-0.087684	0.155968	0.0176429	0.919931	-0.118068	0.0311351	-0.95885	-0.548369	-0.0324739	-0.100536	-0.482903	0.396444	-0.430473	0.127341	0.263872	-1.29736	0.757272	-0.313543	0.0948617	-0.241356	-0.832484	0.297305	-0.466094	-0.699611	0.977381	0.0929108	-0.399525	-0.178323	-1.65487	-1.457	0.212761	0.947706	1.87261	0.744864	1.56246	-0.256889	-0.0153245	-0.754841	-0.274064	0.0515675	-0.376919	1.81047	-1.26272
Q9H0Q0	-0.298031	-0.277327	0.0907416	0.123015	-0.0793346	-0.0953389	-0.465254	0.210164	-0.36223	-0.498894	-0.721775	0.00582735	-0.252949	-0.153721	-0.35837	0.273491	0.0436143	0.00401324	-0.371131	0.247932	0.514536	1.48055	-0.372319	-0.0654908	-0.391315	0.567009	-0.581764	-0.148704	-0.239923	2.20626	-0.148856	-0.35564	0.247311	-0.87893	-0.144625	-0.101072	0.566109	0.214008	0.132334	-0.116695	0.273262	-0.122283	0.101759	0.585176	-0.0654843	0.443977	2.02379	1.8098	-0.555589
P19484	-0.569967	-0.186619	0.328792	0.0539833	-1.01105	-0.0216622	0.207351	0.835188	-0.286441	-0.657121	-0.252911	0.101767	-0.677893	0.27709	-0.135569	0.200696	-0.0133443	0.234566	0.0334761	0.186086	0.835998	0.93719	0.285978	-0.459045	-0.468244	1.65185	0.39084	-0.00118319	-0.315706	-0.487532	-0.164985	0.0113791	0.25815	0.25019	-0.470911	-0.461868	0.372334	0.30555	-1.20212	0.64889	0.719362	-0.368121	0.422139	-0.716205	-0.668438	-0.335513	-1.02782	1.79806	-0.0950178
O14745	0.141327	-0.194463	0.572268	0.179849	-0.726847	0.450155	6.02506	0.0430361	0.491214	-0.503388	0.641169	-0.214441	-0.972962	-0.0304546	0.529964	0.00647416	-0.440266	-0.50175	0.140551	-0.236664	0.426342	0.779623	-0.336183	-0.518839	-0.266027	0.182362	0.418554	0.359827	0.017521	-0.300147	-0.272616	-0.292095	-0.736093	-0.546666	-0.367443	-0.387233	-0.846715	-0.402176	0.25415	-0.326308	-0.678195	-0.255026	-0.464799	-0.59386	-0.339364	-1.35023	-0.0697773	1.7912	0.0620501
Q9BX97	0.929884	0.0515386	-0.0868484	-0.134284	1.10624	0.150996	-0.127601	0.886068	0.195159	-0.207863	-0.277548	0.501837	0.893472	-0.350082	0.145525	-0.434228	0.747632	-0.174273	0.0746164	-0.0722499	0.395426	-1.62461	-0.27742	-0.132852	0.22627	-0.410883	-0.560544	-0.36901	0.776665	-0.163764	0.231239	-0.0162873	-0.0536893	-0.0997203	-1.14766	-0.751186	-0.374806	0.304864	-0.933813	-0.40408	1.16977	0.00145563	-0.0440959	0.358291	0.579609	-0.346522	1.24519	1.78973	-0.895408
Q02083	0.0695697	0.329992	0.0906611	-0.025012	0.443641	-0.372763	-0.643446	-0.0199613	0.212626	-0.0150783	-0.921233	-0.135835	3.09745	0.00263714	-0.152254	-0.741339	-0.0458048	-0.127482	1.02728	-0.32728	-0.621153	0.275756	0.546044	-0.106842	0.596441	-0.680294	-0.286465	-0.571236	0.0386569	-0.428517	0.377722	-0.463752	0.0162861	-0.590055	-0.226241	0.0430567	-0.0290078	-0.0113992	0.0661057	-0.351676	-0.825563	0.286264	-1.03408	0.00542997	-0.00365285	0.842838	-0.0244418	1.78708	-0.593872
P28067	-0.760974	0.0992853	0.577081	-0.0636163	0.630194	0.289653	-0.559845	0.902912	1.60171	0.732231	0.0977264	0.896083	6.73295	-0.749271	0.204241	0.350021	0.327017	-0.10507	-0.0654087	-0.465306	0.315204	3.7428	-0.0262499	0.764851	0.268172	0.882018	0.522855	-0.652625	0.135345	-0.147803	-0.121285	-0.612425	0.263432	0.914984	-1.03656	-0.836484	-0.164531	-0.515418	-1.67608	0.00880713	0.77588	-0.365036	0.399432	0.0296413	0.108493	1.14778	-1.0336	1.78677	-0.0766187
Q06323	0.0251068	0.228024	0.158064	0.272659	0.735039	-0.270389	0.00572876	-0.136572	0.400767	-0.370671	0.144653	0.330227	-0.838903	0.0788919	-0.169895	-0.226569	-0.0802927	0.174192	0.0565066	-0.176184	0.277041	2.68097	-0.366527	-0.0869167	0.00363978	-0.28412	0.114171	0.322647	0.45128	-0.137956	0.407672	-0.141525	-0.978265	-0.632234	-0.547197	-0.151574	0.391203	-0.421951	-0.186651	1.73362	-0.201875	-0.0559543	0.744862	-0.0809961	-0.437345	-0.459095	-0.402721	1.78019	-0.0430684
Q9Y2G2-5	-0.900993	0.185079	-0.0658738	-0.163857	-1.10973	-0.236813	-1.58398	-0.807369	0.536463	0.203118	0.168017	-0.804431	-0.33566	-0.298977	-0.0743362	-0.109035	-0.355461	0.750579	0.600707	0.307645	-0.563869	-0.0989782	0.228643	0.520735	-0.464737	0.104551	-0.18222	-0.125828	-0.328897	0.72479	-0.0296758	0.516485	0.466386	-0.527773	-1.23656	-0.566794	0.333151	-0.0510281	-0.034803	0.994567	-0.333544	-0.175202	-0.374049	0.411736	-0.113488	0.582201	1.71659	1.77441	0.628923
P28845	2.26409	0.234314	0.0217908	2.52393	1.60817	-0.293884	0.150158	-2.79875	-1.59459	0.986668	-0.0679591	0.088948	-0.228515	0.617606	0.0605416	0.178278	0.304172	0.121416	0.377312	-0.483509	-0.0131592	7.42502	-0.225787	-3.09477	-0.133182	-2.2296	1.68031	0.861383	-0.383427	0.663865	-0.874384	0.418812	0.304007	1.26459	0.349282	0.482129	-0.695201	-0.241243	1.05937	-2.20512	-0.232498	0.157635	-0.185677	0.332164	1.00839	0.0358246	1.07804	1.774	-2.83675
Q96C19	-0.419536	-0.207227	0.270774	-0.00496311	-0.291141	-0.510357	-0.542493	0.0639384	0.569372	0.162467	-0.737067	-0.434264	-0.156658	-0.454431	0.298004	-0.113201	0.16385	-0.263821	0.228066	-0.23787	0.279648	1.91925	-0.0844468	0.152607	-0.288258	-0.209044	1.27479	1.72915	0.581955	0.219183	0.423292	-0.63586	0.308033	0.6217	-0.430347	0.679388	0.553401	-0.0426375	-0.640923	-0.863723	0.422828	-0.154392	0.276646	-0.366797	-0.254956	-1.37995	0.112561	1.7685	-0.163192
P61769	-0.24036	-0.867831	0.0598219	0.339295	0.119143	-0.662308	1.03369	0.6297	-0.00795558	-0.461109	0.717636	0.997859	0.367086	-0.220413	-0.10272	0.0400199	-0.377279	-0.738121	0.744321	-0.268393	0.0680665	3.81995	0.585844	-0.475901	0.466571	-0.398224	0.172339	-0.261131	0.272168	0.0343771	0.586817	0.316636	0.480434	-0.979796	0.251001	0.379504	0.600411	-0.760633	-0.10939	2.41307	-0.859234	-0.0769487	0.851063	-0.240512	0.444044	0.499505	-0.370262	1.76048	-0.83639
P48061	0.348832	0.613238	-0.397466	-0.0372538	0.382606	-1.51762	1.39951	-0.550924	-0.669273	0.0904553	1.31212	-0.34518	-0.119991	0.859739	-0.170229	0.319088	0.089604	-0.344478	-0.818761	0.132785	0.0645703	1.17429	0.978846	-0.305879	-0.541116	1.70138	-0.974727	0.209636	1.73154	0.881013	-0.339963	0.418404	-0.849393	0.671092	3.59912	-0.127065	-0.0151364	0.0216809	6.2518	-3.13426	0.47902	0.502389	-0.2308	-0.230162	-0.500111	0.545524	-0.540415	1.74951	-1.21942
P55327-3	1.85596	-2.33832	-0.192617	0.0633448	1.53157	-1.25991	0.0847076	0.153617	-0.207735	1.08717	-0.783963	-0.0824372	-0.366124	1.04961	1.47838	0.868969	-2.83604	-0.463686	0.565073	-1.07404	0.65479	-0.988708	-0.844378	-1.25859	1.21702	0.445328	-0.355286	0.0355054	0.861678	-0.554027	1.46438	-0.371538	-1.4188	2.68634	3.61135	0.936503	-0.442033	-1.71198	1.04959	2.9915	-0.04096	0.809543	-1.36031	-0.276115	-0.329781	-2.69301	-0.258181	1.74172	-0.945721
Q9UHF1	-0.0173003	-0.777291	-0.542968	1.43319	2.19036	-0.507665	0.494702	1.10695	-1.05479	-0.468941	-0.051207	-1.02287	-1.32727	-0.475744	1.64452	-1.12694	-0.229414	1.43491	0.372662	-1.01153	0.183331	-1.83862	0.548083	-1.39716	-0.880404	0.413399	0.131293	1.11695	-0.619183	0.52944	3.869	-0.0648468	-0.674749	0.953342	-0.689471	-0.106557	-0.453166	1.40017	5.54024	-0.105092	-0.596823	0.00942307	-0.238387	0.0637629	-0.502073	1.53994	-0.404893	1.73914	-1.20734
P17026	-0.325785	-0.59078	0.403913	-0.279913	-1.46906	0.317818	0.838778	0.437931	-0.0104135	-0.0786662	-0.585155	-1.11866	0.510064	-0.20832	-0.845386	-0.3208	1.25666	0.0498283	-0.208035	-1.31888	-0.315138	-1.40098	-0.342648	-2.64889	0.35094	1.16848	1.61909	-0.175021	-0.00240378	0.843541	-0.363517	0.239812	-1.25482	0.71762	0.711857	-2.51966	-0.955615	0.24376	0.0574267	0.273035	1.06915	-0.688284	-1.00558	0.560886	0.232769	1.3968	0.87616	1.73634	0.506997
P35219	-0.644446	0.314314	1.37338	-0.873126	-0.536284	0.751601	3.42436	0.508518	-0.553094	-0.462083	1.87373	0.255783	-0.981781	1.15693	-0.380175	1.17512	0.591744	-0.111348	-1.05033	-0.516496	0.696251	-1.25022	-0.637012	-0.339666	-0.0216507	2.36326	-0.519136	0.801502	-0.794161	-0.0836706	1.32387	-0.0216562	-0.810952	0.173689	0.0829294	1.80798	0.527494	0.125126	-0.0735336	0.220738	1.77714	-0.140499	4.16896	0.101703	-0.56344	-1.98677	-0.291428	1.73257	-0.139362
P24723	-0.142542	-0.507896	-0.210683	-0.235447	0.496373	-0.216145	0.124932	0.00160325	-0.0810483	-0.283849	0.356777	0.226074	-0.128036	-0.049582	0.161126	-0.230992	-0.250429	0.0836835	-0.461184	-0.347426	-0.46231	0.958838	0.212278	0.332329	0.415286	-0.450625	0.651401	-0.730835	-0.299082	0.381375	-0.0239691	0.121552	-0.275707	-0.079474	0.0336096	0.0794288	-0.43674	-0.137966	-0.0662586	-0.790278	-0.737321	-0.378896	-0.550817	-0.350626	0.425186	0.497301	0.610051	1.73177	1.25347
Q9H299	0.114989	0.146888	-0.362674	0.0421873	-1.27946	-0.319007	-0.609398	-0.00335833	1.7394	0.272764	-0.0922703	-0.524617	0.162971	-0.0580025	-0.447592	-0.49459	0.188741	0.0777305	0.0611121	0.0962212	-1.87712	0.571812	-0.182992	0.28879	0.292573	1.29805	0.085392	0.826874	0.192432	-0.0624373	-0.290973	-0.125326	0.0526923	-0.409041	-0.217885	-0.789797	0.447339	-0.027915	0.100813	-0.0251195	0.485382	-0.157903	0.232339	-0.029641	-0.112865	-0.378425	0.10966	1.73085	0.105064
P16284	0.748076	-0.350552	0.232553	-0.422484	-0.164308	-0.340495	-0.426798	0.241012	-0.488708	-0.364724	0.0645608	0.143643	1.10255	0.15805	0.0938024	-0.312945	0.343046	-0.0692905	-0.0299449	-0.00201788	0.443651	1.41123	-0.67643	0.294779	0.142661	0.155827	-0.148578	-0.572544	0.19464	-0.0289252	-0.188478	0.738326	-0.370174	1.00053	-0.620721	-1.10854	-0.379908	0.248466	-1.21994	0.1753	0.94316	0.249137	-0.963357	0.23546	0.422673	-0.352283	-0.103422	1.73012	-1.48255
Q9NSB4	2.42225	0.214213	0.306863	-0.464865	1.03106	-0.493024	-0.906698	0.605515	-0.519846	0.604909	-0.0106662	-0.145144	3.52276	0.0717984	-0.00137481	0.276714	1.86949	-0.293605	0.235518	0.41546	0.567788	-1.39074	0.520304	5.56002	-1.05418	2.66693	-1.68663	-0.019892	-0.475636	0.0681132	-0.0505624	0.995518	-0.641544	-3.43507	-0.690082	4.53105	2.20624	-0.517253	-1.21176	-0.14265	0.351115	0.704607	0.870415	0.74665	0.119959	-0.0852121	0.0825836	1.72848	-0.51694
Q53GL0	0.11722	0.012274	-0.324886	-0.196874	-0.364877	0.069345	-0.64245	0.120461	-0.904353	-0.154211	-0.398996	-0.157114	-0.49675	-0.347071	-0.323804	0.156016	-0.0968493	-0.538196	0.157767	-0.11535	-0.547184	0.983421	-0.219183	-0.114918	-0.622428	-0.22571	0.0620173	-0.0133479	-0.49487	0.00543584	-0.494497	0.417674	0.0551352	-1.19545	0.181695	0.277748	0.302363	-0.573398	0.313692	-0.697266	0.819403	-0.0411598	0.748906	0.235461	-0.122864	0.613574	-0.353973	1.72775	-0.107091
Q92522	0.146438	-0.838901	-0.566604	1.30713	-0.227852	0.0968068	0.158779	-0.0839564	-1.44136	-0.573515	0.490642	0.532889	-0.995134	0.170105	-0.414509	-0.0508204	0.318637	-0.0213865	0.289259	0.475468	0.275204	0.463785	-0.793613	-0.517259	-0.00230005	-0.522091	-1.48014	0.450527	-0.46604	-0.0567217	-0.591734	-0.372756	-0.442625	-0.3647	0.423834	-1.15517	-0.607134	-0.192817	0.412238	0.41487	-0.213897	-0.746888	-0.60418	-0.177832	-0.316585	-0.278391	-0.243758	1.72745	-0.830436
P13612	0.276397	-0.42791	0.148984	-0.0124923	-0.846533	0.411376	0.0215633	-0.645388	-0.771117	-0.755138	-0.837635	0.505981	-0.511465	-0.395478	-0.384508	-0.00934455	-0.173877	0.0274424	-0.488275	0.152359	0.944976	2.35167	0.385748	-1.03462	0.276914	-0.232029	-0.676202	-0.100726	-1.06452	-1.11883	0.353767	0.251993	0.086477	0.359462	0.20769	-0.467382	-0.331805	-0.571297	-0.0062411	0.157274	0.259976	0.285646	-0.461634	0.555475	0.239799	0.272977	-0.195084	1.72694	-0.311767
Q12778	-0.44931	0.38655	-0.480663	0.17545	-0.412549	0.22899	0.088476	-0.544346	-0.472424	-0.275134	-0.415349	0.128833	0.0163807	-0.683439	0.362478	-0.322866	1.09669	-0.137513	-0.628901	1.42846	-0.00710865	-0.585469	0.224227	0.484679	0.482152	0.151832	-1.06693	-0.0213694	0.215554	-0.0805331	-0.086345	0.204388	0.424991	0.757455	-0.573523	-1.81309	0.137904	0.42586	-0.318595	1.36468	0.371131	0.222009	0.300982	-0.834255	0.134497	0.575099	-0.365178	1.72382	-0.713157
Q8TEM1	0.830684	0.285041	-0.37392	0.580024	-0.774241	0.362594	-0.114611	0.728472	-2.58827	0.615998	1.33641	-0.403116	0.275547	0.393077	0.701233	-0.11918	-0.0739876	0.153532	0.131604	-0.0814313	-2.07128	0.0662639	-1.18547	-0.591408	-0.404996	0.209079	-0.0478827	0.610551	-1.09347	-0.464289	1.45988	-0.66382	-0.407077	-1.98922	-1.09731	2.08575	0.0992887	0.693044	-0.0650059	2.32911	0.0463951	0.292301	-2.07928	-0.203319	-1.25535	-2.16601	-0.742447	1.71108	-0.460267
P27487	-0.984721	-0.753165	-0.0746049	0.37389	-0.198954	0.711138	0.127705	0.618098	0.0312643	0.107902	0.49805	-0.330838	3.62704	0.0454993	0.575726	0.248156	1.05381	0.0404279	-0.627905	0.288938	-2.65538	0.211907	-0.0228554	1.30753	0.229155	-0.635307	0.300348	0.425319	0.193789	0.17092	-0.769279	0.287389	0.443499	0.409419	4.15199	1.71919	0.928736	0.924409	-0.653593	0.90991	1.1302	-0.120064	-0.0610885	-0.0572393	0.28446	1.579	1.37137	1.70998	-0.466684
P34910	0.152346	-0.291216	0.148606	0.111409	-0.0910912	0.0311983	0.234636	1.07759	0.498775	-0.151671	0.244114	0.20373	0.711806	-0.300619	0.221114	-0.13276	-0.585938	0.0599767	-0.00751858	0.157776	0.895096	3.43313	0.136743	0.559562	0.235676	0.956921	-0.084517	0.0119305	0.21539	0.605219	0.34115	0.083106	0.126697	0.50469	-0.621861	0.150875	-0.0993011	0.0255074	-0.566299	0.260323	0.892023	0.404589	-0.880615	-0.166759	-0.290874	-0.840828	-0.508486	1.70552	-0.013398
Q7Z7G0	3.6935	0.261495	-0.100368	-0.150722	-1.09231	0.238665	0.0206217	0.295921	0.138524	-0.776555	0.256259	0.376371	0.828435	0.486953	0.735558	-0.152978	-1.03441	-0.677615	0.0077083	-0.925079	0.359654	-0.393462	-0.714848	-0.639437	0.172244	0.0527461	0.522011	-0.435824	0.321183	0.481476	-1.2369	0.00909065	-0.322493	0.191571	0.611226	0.360626	-0.137482	-0.231	-0.44578	-0.587886	6.68126	0.743221	-0.304166	-0.0725537	0.111783	-0.0107819	-0.0556141	1.70366	0.654086
Q9Y2Q0-3	-0.630469	-0.311552	0.780285	0.397193	0.603578	-0.0502568	-0.144195	0.501536	-0.644545	-0.539677	0.261493	1.59596	-0.207904	-0.307413	0.0433323	-0.114525	-0.20063	1.17132	-0.145204	-0.162441	-0.966077	-0.0442647	2.56475	-0.384158	0.888506	0.11557	0.460953	0.569303	0.055839	0.913625	1.80502	-0.103789	0.553469	0.179172	-0.332066	0.516721	0.737955	-0.305994	0.406949	0.312237	0.263571	0.74678	0.0984758	0.423127	-0.685012	-0.0991024	-0.712535	1.70232	0.140965
Q8WWX9	0.0693041	0.0801275	-0.756474	0.827915	-0.640224	-0.586749	-0.394582	0.103007	0.421716	0.361077	-0.688481	0.540868	-0.701144	0.635037	0.523819	-0.653961	0.68835	1.05309	0.639908	0.075654	2.26941	-0.136675	-0.387386	0.851239	0.749698	-0.723994	0.817783	0.98016	0.00482996	-0.613383	1.59486	-0.542404	0.607556	-1.56004	-0.180026	2.52169	0.176159	-0.23785	-0.634144	-1.55541	1.06285	-0.00649532	1.1588	-0.396516	0.560658	-1.35378	-0.0544824	1.70127	-0.0840422
P25445	-0.195811	0.426516	-0.358142	-0.14289	-0.299766	-0.0731722	1.5529	0.86727	0.727041	-0.176277	-0.093881	-0.575596	-1.01534	0.448283	0.611337	0.185372	0.535908	0.129319	-0.34061	-0.245084	0.239261	0.558845	-0.299819	-0.402796	-1.21563	1.03203	-0.169341	0.4717	-0.274338	1.05087	0.859629	0.686357	-0.4599	0.256797	0.689184	-1.757	0.428597	1.0825	-1.31225	1.72852	1.23801	1.39689	-3.02012	-0.394264	-0.0343794	1.30508	-0.587953	1.70074	0.452661
P34913	0.590148	-0.249908	1.16218	1.24561	-0.46952	1.32726	0.936084	-0.58668	-1.81508	0.263203	0.774682	0.210757	-1.04223	-0.0938471	1.11024	2.00672	0.719993	1.02983	-1.14326	-0.00379904	-2.1795	-0.921345	-2.7963	-1.80643	-1.00441	0.727931	0.715563	-0.238833	1.13388	-0.127652	0.00846147	-0.329504	-1.28496	-0.773438	-1.54388	-3.05342	-0.0845385	-0.121673	-0.332087	1.43838	-0.753281	0.129092	-0.310956	-1.26183	0.674137	-0.175411	-0.95615	1.6968	-0.0431286
P07737	-0.138693	0.0503192	0.0313939	-0.371131	-0.853553	-0.104889	0.121444	-0.366299	0.211257	-0.548667	-0.172077	0.0941318	-0.1519	-0.377143	0.210314	-0.0479534	0.047109	-0.302079	0.365605	-0.543446	-1.07707	0.698468	0.529455	-0.197383	-0.250938	0.363135	0.156841	0.000244862	-0.0415475	-0.472822	-0.18038	-0.210014	0.0310527	-0.655874	-0.138833	-0.206995	-0.379541	-0.261028	0.230959	-0.411272	-0.0796885	0.301817	-0.186428	-0.145419	-0.0798548	-0.513485	0.344015	1.69127	-0.598817
P60709	-0.0657246	-0.294719	0.0693689	-0.0798452	-0.325919	-0.103786	-0.299895	-0.201744	0.300778	-0.167731	-0.112269	0.174766	0.236505	-0.809545	0.206808	-0.105933	0.0902269	-0.0276513	0.233223	-0.0879676	-0.961795	1.05555	-0.05956	0.291085	0.070088	0.809375	0.156238	0.00234777	-0.27143	-0.212383	0.364178	-0.2266	0.375421	-0.944565	0.615405	-0.121443	-0.0337548	-0.281234	-1.16626	-1.10503	0.430043	0.157733	0.745327	0.0503994	0.147832	-0.446686	-0.415324	1.68416	0.259056
P49796	0.222035	-0.710449	-0.348951	0.665661	0.18256	-0.490705	-0.191879	-0.711014	0.093828	-0.257098	-0.530214	-0.151705	-1.78391	0.877971	0.0992275	0.328154	1.98951	-0.0407606	-0.0905057	0.0191385	0.883232	3.13562	-0.306855	-0.525537	-0.299733	0.142682	0.39999	0.052532	-0.71335	-0.590123	-0.0172929	-0.018471	-0.171303	-0.0624674	0.0605477	-0.423534	-0.60892	-0.538891	0.0110311	-0.658394	-0.885121	0.166336	-1.38764	0.0808063	0.624559	0.130507	-0.0666721	1.68376	0.607146
P19838	0.0610879	0.023992	-0.124665	-0.207565	-0.15628	-0.302388	0.295181	-0.175045	0.363755	-0.161493	0.0213107	-0.363206	-0.190134	-0.419085	-0.296153	-0.0933826	-1.04131	0.564809	0.363331	-0.145442	-0.873852	0.535757	-0.296384	-0.442282	-0.161843	0.232519	0.398739	0.160725	0.855072	-0.303203	-0.0188297	0.190843	0.0624633	-0.482616	-0.200957	-0.507626	-0.135186	-0.542707	-0.340814	0.230745	0.240843	0.0579089	0.859849	-0.0793018	-0.0207958	0.719991	-0.481961	1.68219	-0.586928
Q9BPX5	-0.076438	0.203213	-0.124241	0.0858052	-0.0556113	-0.131185	0.338254	-0.307658	0.558183	-0.322995	-0.349453	-0.191353	-0.742433	-0.103882	0.13825	-0.686214	-0.0195341	0.0286033	0.410583	-0.198969	0.86754	0.0504822	-0.0382781	0.0319936	0.374028	-0.332448	-0.195132	-0.0266276	0.176416	0.196389	0.403066	0.216523	-1.13819	0.171407	0.298852	-0.593007	-0.591214	-0.32765	-0.263206	-0.130858	0.123529	-0.203214	-0.286716	-0.0730939	-0.0151075	0.640028	-1.68822	1.68129	1.52263
O00534	0.377459	0.0884004	-0.582037	-0.35972	-0.77576	-0.263437	-0.31487	-0.68935	1.29372	-0.422193	-0.458832	-0.741638	2.09948	0.178264	0.723785	-0.38728	-0.215548	0.542886	-0.354774	-0.306908	-0.170573	-1.11165	0.57484	0.972133	0.222595	0.342875	0.206092	-0.259191	-0.480709	-0.691585	0.526311	0.628985	0.108626	-1.16088	0.453108	-1.64822	-0.120134	0.761031	1.25919	0.407299	0.314598	0.00456571	0.102396	-0.302581	0.676674	-0.538515	-0.338022	1.67984	-0.11081
Q7Z3D6-2	0.841733	-1.08003	0.228911	-0.329493	0.268254	-0.215955	-3.24706	-1.15743	0.656386	0.144978	0.125759	0.109026	0.588626	-0.409127	-0.806662	0.173475	0.298755	2.07177	-0.837733	-0.603658	0.986981	-0.607078	-1.48974	1.7324	-1.52588	-0.280867	1.97544	-0.901145	-1.55292	0.271859	0.592795	-0.435952	-0.136591	-0.719695	-0.242501	0.0784602	0.324108	0.522461	-0.336972	-1.58897	1.2235	0.461522	-1.20087	-0.432745	4.59958e-05	1.33579	-0.561036	1.67187	1.4376
Q8IVF5	0.6132	-0.546626	2.14167	-0.393928	0.630277	0.396506	-0.801379	1.86285	-0.232081	0.956695	0.794859	0.847502	-0.846683	0.202211	-0.794922	0.795194	-2.6658	1.87243	-0.437313	0.494653	-2.95485	0.670622	0.166603	0.818795	0.437942	0.380206	0.419689	0.949764	1.91546	1.56478	-0.055789	-0.042328	0.987479	0.757019	-0.283293	0.105025	-0.332615	2.46087	-1.62083	-0.34864	0.506123	0.558851	-0.622655	1.1811	0.13343	-0.91784	-3.54028	1.66674	-0.111849
Q99986	0.361843	-0.305207	-0.381193	0.152247	-0.500811	0.349155	-0.0405627	0.34931	0.0932007	-0.0874691	0.214452	-0.207254	-0.436532	-0.0724837	-0.392172	0.204283	0.616872	-0.634778	0.126206	-0.548252	-0.0800959	-0.401447	0.910681	-0.358031	-0.0577459	-0.148567	0.299421	0.506424	0.0938975	-0.0200219	-0.120399	-0.737299	0.148861	0.0591412	-0.391167	1.9779	-0.394712	-0.724979	0.104594	0.958722	-0.464871	-0.11556	-0.149562	0.00342886	0.0385966	-0.815521	-0.111094	1.65757	1.33594
Q9NRN5	0.859561	0.387927	0.283822	-1.56982	-0.229306	-1.27476	-0.637834	0.329069	-0.314025	0.638483	-0.668864	-0.0905351	-1.44806	-0.282408	0.0539912	0.546727	0.589574	0.386987	1.65729	-0.455951	-1.00037	-1.64532	-0.769966	-0.196885	-1.12968	0.26513	0.454582	0.00217528	0.651667	1.03273	-0.456803	-0.289464	-0.573053	-1.76307	-2.16215	0.595091	0.0989941	-0.385389	4.68113	2.87135	4.56895	0.374092	-0.854136	-0.10215	0.121862	-1.01947	-0.775363	1.65615	-0.369241
Q9UGI8	0.392368	0.860776	-0.0395173	-0.229109	-0.737396	0.10021	-0.266239	0.360778	0.463517	-0.859553	-0.0912394	0.128684	-0.756425	-0.869601	-0.385021	0.241309	-0.295655	0.0167084	0.134275	-0.284197	0.14375	-0.0318497	0.755476	-1.56393	0.499105	-0.181485	0.215836	1.87446	0.75626	-0.225103	0.472354	0.203062	-0.458944	0.756473	0.52979	0.0126526	-0.8634	-0.264109	0.156209	-0.0412613	0.00339633	2.36846	-1.69116	-0.578867	-0.648214	0.473277	1.15079	1.65588	-0.00414424
O60262	-0.976451	-0.185344	-0.523998	0.390353	2.32034	-0.150092	-0.640157	0.615857	0.767031	0.563409	0.423262	-0.930065	1.15207	0.0946586	-0.994081	0.0149463	1.19564	0.0594257	0.929825	0.134358	2.41736	-2.1578	-1.35847	1.42699	0.340659	-0.0645941	1.2622	1.6844	0.138745	0.897333	-0.361562	0.316446	-0.135498	-2.54171	-0.517699	-0.82311	0.019585	-1.62671	-0.127357	-0.354708	-0.576136	0.00923722	-1.907	0.742553	-0.044373	1.22651	1.61041	1.65486	-0.400269
O15145	0.0584935	0.2109	-0.0420213	-0.0407592	0.0772495	-0.191746	-0.251806	0.602412	0.475704	-0.511804	-0.204038	-0.098198	0.393705	0.195702	0.223949	-0.322709	0.185739	-0.116241	0.168647	-0.188334	-0.400217	1.01982	0.62842	-0.732703	0.176954	0.691241	0.0559476	0.118048	0.365004	-0.534734	0.0557026	0.00493789	0.00868487	0.402067	-0.851703	0.296482	0.181847	-0.3424	0.241802	-0.72136	-0.313553	-0.285303	0.231403	-0.506751	-0.37593	0.0363732	-0.911503	1.65139	0.202592
Q49MG5	-1.08528	-1.00841	-0.927002	0.264272	0.614505	0.595692	0.255194	0.841438	-0.580785	0.0814631	-0.135853	-0.0324982	0.175224	1.16068	0.192127	-0.868163	0.785372	0.910881	-1.17085	0.0912311	0.564731	-0.899992	-2.19944	-0.519878	-0.715121	1.87911	1.19116	-0.756691	-1.18328	-3.81522	0.0105106	-0.194463	-0.209753	-0.0225528	-1.23046	-0.377781	0.623517	-1.30953	-0.326275	0.566158	-0.713961	0.189391	-2.0602	0.28393	-0.332675	0.809436	0.218702	1.65118	-1.35055
Q9NZN3	-0.422641	-0.0436935	-0.054101	-0.0215268	0.406202	0.212099	-0.088768	-0.917417	0.417785	0.554696	-0.442229	0.32275	-0.71776	0.162506	0.690987	-0.773068	-0.134969	0.507898	0.416964	-0.116443	1.63859	-0.437663	-0.263179	0.902265	0.503604	-0.346121	0.825382	-0.242381	1.12897	0.563997	0.957682	-0.292877	-0.873402	0.0269945	-0.64549	-2.00622	-0.343446	0.263134	1.60708	0.407534	-0.750147	1.10568	-1.70571	0.653588	0.65932	-1.33813	0.126751	1.65096	-0.0821042
O75146	-0.213574	0.89076	0.370513	0.170892	-0.419655	-0.356755	-0.0975231	0.66407	0.110821	0.176971	0.490944	-0.230907	-0.503949	0.841897	-0.883575	0.570633	1.19631	-0.00522827	0.148388	0.611916	0.166147	-1.62063	0.722272	-0.722023	-0.231308	-0.257562	-0.160298	0.368741	1.37146	-0.574561	-0.152605	0.0410872	0.0751728	1.13715	-0.652192	-1.95515	-0.15389	-0.412436	-0.407574	0.494504	0.30536	-0.789363	-0.0453733	0.44156	-0.174648	-1.56892	0.48091	1.64151	0.385473
Q9UH99	-0.0165455	-0.37711	0.198117	0.552254	-0.13983	0.363105	-0.0793224	0.074982	0.175279	0.368039	-0.335408	-0.48237	-1.17575	-0.381885	0.140914	0.336213	-0.35837	-0.412785	-0.122675	-0.207187	-1.25271	-0.259232	-0.808173	0.211776	0.0300951	1.26699	-0.113977	0.35438	-1.14275	-0.452978	-0.781664	-0.48064	0.587129	-1.86136	-0.0267431	0.608788	-0.348219	-0.0749977	-0.577809	-0.796231	0.146751	-0.389478	1.07935	0.020543	-0.194168	0.0553803	0.17148	1.63969	-0.111553
Q9NYB0	-0.269392	-0.145076	0.31442	0.331004	-0.479563	-0.00031481	-0.107054	-0.567395	-0.0222416	0.0738541	0.102434	0.138209	-0.467237	0.106384	-0.211722	0.401631	-0.758034	-0.236288	-0.369688	0.135087	-0.195894	-0.811684	0.2481	-0.227787	-0.561856	0.144519	-0.0107237	-0.286746	-0.286389	-0.012624	-0.274282	0.272217	-0.542489	-0.0110028	-0.225964	0.198521	-0.212537	-0.0110227	0.0392517	-0.203775	-0.764535	0.033452	-0.309295	0.361055	0.0890596	0.182357	0.627889	1.63834	-0.0221315
P28039	-0.0892949	0.0183701	0.225277	-0.305681	-0.0519313	-0.141987	-0.0266248	0.221304	-0.120593	0.508683	0.470759	0.392825	0.428659	0.259543	0.142153	-0.432098	0.0255767	0.0406486	0.135725	0.13906	1.311	3.38245	0.945714	-0.385091	0.232163	0.478704	0.148816	-0.338096	0.245527	0.0972262	-0.355174	-0.266085	-0.680248	0.467353	-0.43038	-0.259106	-0.326686	0.278097	-0.459915	0.604598	0.279309	-0.110988	-0.562406	0.552892	0.252858	-0.295767	1.09654	1.638	-0.562357
Q14164	-0.062813	-0.109551	0.311539	-0.492433	-0.154063	0.13315	0.372786	0.00406693	-0.569319	0.199243	-0.669099	-0.867222	0.673851	-0.10763	0.625695	0.319021	0.556383	0.0558451	-0.4709	-0.291484	-0.858688	0.616516	-0.529677	-0.445421	-0.378464	-0.973392	0.381543	-1.05076	0.294699	-0.17172	-0.418549	0.329893	1.94798	-0.691099	-0.736816	-0.953536	-0.281576	-0.161797	-0.111011	0.543277	-0.348964	-0.289386	0.0620837	-0.131301	-0.266043	-0.247854	0.944286	1.63667	-0.18309
P78410	-0.168229	-0.870351	0.375626	0.931182	1.42621	-0.0594619	-0.35753	-0.424158	0.635146	-1.0918	-0.0641614	1.95635	-1.00428	0.354127	0.231865	1.13575	0.210282	-0.741643	-0.197206	-1.06304	1.18172	1.63222	-0.478499	0.110312	-0.0946804	0.645977	1.23773	-0.282477	2.33211	-0.437392	0.468485	-1.23914	-0.237814	-1.01494	-1.34088	-0.366523	1.4571	-0.364787	0.466483	1.68798	0.454102	-0.676639	1.5632	0.323549	1.07985	1.14276	0.8933	1.63067	0.621338
Q9NSY2	0.443701	-0.0294276	0.325141	-0.2558	-0.513926	-1.00096	-1.25242	-0.985773	-0.272104	-0.373323	0.96674	0.746406	-0.402798	0.728067	0.505155	-0.19454	0.516228	-0.250733	-0.651722	0.452861	-0.406082	-0.66541	1.474	-1.00806	0.0477327	0.0850372	0.123745	0.382467	0.304636	0.513104	0.364545	-0.804807	0.629996	-0.991858	-0.878912	-0.921977	-0.117139	-0.249837	1.11665	0.421555	-0.465947	0.302049	-0.631588	0.351101	1.41881	-2.87567	-0.018404	1.62543	0.346023
Q8IYS1	0.297965	0.595943	0.987645	-0.451193	-1.05866	1.90483	-0.782637	1.28714	1.53286	1.15656	-0.266354	-0.421009	0.112221	0.0139097	0.997093	0.59795	2.17495	-0.408747	1.63679	-0.71487	0.365956	-1.3406	3.68005	0.167167	-0.881883	-0.812362	0.558843	-0.782866	0.15133	-1.04671	0.420391	1.13298	-1.08674	-0.331434	0.685175	1.71669	0.290386	0.701651	0.394672	0.770996	-1.35899	0.825364	-1.19058	0.15723	-0.780904	0.497882	-0.924242	1.62446	0.142663
Q8N4N3	0.235567	0.100095	0.335507	0.303623	0.123242	-0.151147	-0.515972	0.178057	0.376045	-0.209257	0.288456	-0.0368321	0.0471213	0.178146	0.351654	0.0943411	-0.0331663	-0.250543	-0.472548	-0.413954	-0.545862	-0.323875	-0.816253	-0.687904	-0.267059	-0.893533	0.386133	-0.208115	0.0411527	0.296345	-0.326111	-0.112314	0.114092	-0.184268	-0.285858	-0.565809	0.00215243	0.561637	0.77512	-0.454913	-0.0990934	-0.0954212	-0.562063	0.394055	-0.171525	0.0453002	0.958816	1.61889	0.406634
O15143	-0.0451556	-0.145453	0.0992661	-0.262258	0.408771	0.100194	-0.208776	-0.184456	0.392381	-0.305898	-0.110619	-0.121729	-0.0397829	0.214803	0.131567	-0.163682	-0.0504924	-0.042149	0.153091	-0.0054561	-0.710572	1.04877	0.753282	-0.506113	0.0828781	-0.240787	0.0566229	0.0179445	0.0601877	-0.75706	-0.176391	-0.294044	-0.136964	-0.281267	-0.783849	0.386829	-0.0932527	-0.0530505	-0.168403	-0.336797	0.194648	-0.136335	0.00294207	-0.25652	-0.0773971	0.0910415	-0.504355	1.61801	-0.226178
Q14767	0.381507	0.416281	-0.562874	0.795141	-0.0752787	-0.234227	0.631935	-0.160881	0.964409	0.00702612	0.0103911	-0.428829	-1.06449	-0.0848857	-0.632763	-0.197499	1.68161	-0.0266518	-0.0539587	0.350533	-0.194858	0.469479	-1.2137	0.0391005	-0.0547306	-0.148559	-0.870253	-0.223385	-0.517922	0.349896	-0.406576	-0.0746236	0.722567	0.264034	-0.431553	-1.02842	0.0882066	-0.155198	1.42744	-1.77305	7.61876	-0.0112185	-0.233394	0.111318	-0.65753	0.63248	-0.218042	1.61611	-0.494015
Q15056	-1.92201	-0.416245	-0.13141	0.324512	0.354356	1.66881	-0.472121	0.0668333	1.10858	0.699708	-0.227281	-1.00825	-0.236882	0.23564	-0.576001	-0.506891	0.780282	0.030877	0.0180079	-0.527172	-2.84681	0.0551227	0.21757	0.584769	-0.142194	0.543387	0.165573	0.0719301	-0.309886	0.161823	1.71258	0.231995	-0.0366757	1.70292	-0.216181	2.58813	-0.453826	0.402762	0.164215	0.0616009	-0.707605	0.00299469	1.19594	-0.71899	0.900528	2.23604	2.60637	1.61484	-1.45809
O95568	-0.497576	-0.19388	0.157122	-0.0412262	0.120176	0.0544806	0.100357	1.8379	-1.20647	0.178415	-0.417178	-0.658403	1.22404	0.231776	0.208634	0.350958	-0.786716	0.362702	-0.109475	0.234629	-0.907343	0.56942	0.160061	-0.563026	-0.913753	-0.0410933	-1.02175	-0.300331	-0.713961	0.74072	0.160338	-1.0988	0.433843	0.397276	-0.823512	0.909026	0.273983	0.0293201	0.59127	-0.0220913	-0.648849	0.0424156	-0.1239	-0.430817	0.0537854	0.6774	0.209601	1.61288	0.402032
P55268	0.927115	-0.578681	-0.602706	-1.02835	1.2204	-0.325692	-1.38903	0.123759	-0.712299	1.21053	1.56212	-0.60511	-1.175	0.665356	0.320189	0.0519167	-0.112111	-0.0870643	0.662476	0.262344	0.439035	-1.04317	-0.300258	0.852275	0.104268	0.485142	0.144254	-0.858093	0.69523	-1.8056	0.082348	0.0220388	1.15245	-1.77015	-1.13365	-1.23826	-0.334981	0.476294	1.29798	-0.979725	1.14376	0.024764	-0.715715	0.183004	-0.266648	0.855141	-0.388028	1.60558	-0.497315
P06748	-0.0849025	-0.411996	1.28359	0.384811	0.376456	-0.355357	0.18012	1.20465	0.930907	-0.999675	0.502788	0.618188	-1.00692	-0.151639	0.517994	-0.0207465	-0.567644	0.0599646	-0.652787	1.31763	-2.16502	-1.33979	-0.560994	0.591475	-0.14004	0.796802	-1.7045	0.403441	1.84911	0.0133515	-1.48307	1.82334	-2.18419	1.543	-0.363483	1.69187	1.44769	-0.420701	1.4737	-0.15411	-2.44906	-0.0160494	0.0228911	-0.846786	-0.0879337	0.970936	0.641142	1.60339	0.897397
P20700	0.187425	-0.0762462	0.0552403	0.0611708	-0.919482	-0.326099	-0.311574	0.146731	-0.437482	-0.321921	-0.330739	0.262402	-0.122568	-0.389099	-0.0501534	-0.0428615	-0.315396	-0.254117	-0.0964275	-0.362347	0.00285292	0.0171339	-0.314238	-0.232764	0.337441	-0.194779	0.10383	0.155449	-0.500063	0.937204	-0.260734	-0.510235	-1.24069	-0.176766	-0.175465	0.329572	0.477614	-0.261094	0.057526	-0.856256	-0.240508	-0.361716	-0.541972	0.24438	-0.457239	0.428089	-0.226215	1.60062	-0.15174
Q16798	0.192409	0.705558	-0.208049	-0.608066	-0.714451	-0.552087	-0.812246	0.641838	-0.939856	-0.423849	-0.213029	-1.23415	0.844151	0.279725	0.992134	-0.0270206	3.71045	-0.295369	-0.0305389	-1.04487	-0.499665	-1.38897	0.302353	0.703841	-0.741316	-0.466073	0.423185	0.165905	3.16656	1.35244	0.317307	-0.324483	0.434677	-2.18835	-0.371373	1.74375	-0.220832	0.0536395	-0.0921851	-0.499458	1.83925	0.451185	-0.839121	0.499068	-0.381689	-0.374675	-0.928455	1.59889	-0.523145
Q8N5W9	-0.564632	-0.216667	0.147609	-0.782743	-0.53144	0.0468887	0.385205	0.748683	-0.0512301	-0.756698	0.798389	0.834144	0.161969	0.603898	-0.256194	-0.393184	1.06841	-0.744629	-0.028181	0.211637	-0.394335	-1.09331	-0.39615	-0.25794	0.119545	-0.338683	-0.0326422	-1.04174	0.130377	-0.450206	0.180371	-0.15987	-0.379464	0.708857	0.308691	1.86719	0.664177	-0.066262	-0.0939963	-1.9407	-0.0154468	0.0254248	-0.340649	-0.0398437	0.934619	-0.424274	0.274534	1.59787	0.638122
Q9Y6A5	-0.241179	-0.13692	-0.323487	-0.209021	0.0888556	0.28293	0.218468	-0.094034	0.0970907	-0.542545	-0.206397	-0.217984	-0.114278	0.00828684	-0.30583	-0.0537698	-0.672318	0.621425	0.15451	-0.249368	-0.426246	0.227894	0.052498	0.150652	-0.119189	-0.325565	0.107478	-0.216656	0.052287	-0.359847	0.0223182	-0.213595	-0.275127	-0.49251	0.152176	2.9315	-0.283305	0.0339674	0.316282	0.617375	-0.0140786	0.0321423	-0.102563	-0.378949	0.0806756	-0.521573	-0.562726	1.59743	-0.869236
Q6ZUJ8	0.0612856	0.412018	0.0411841	-0.202202	-0.420623	0.200392	-0.875236	-0.226259	-0.620805	-0.12802	0.375841	0.0748024	-0.464237	0.0772622	-0.268692	-0.0927929	-0.191432	0.0851129	0.148897	-0.574929	-0.22321	3.03713	1.30142	-0.207757	-0.136071	-0.522852	1.73944	0.321911	-0.141803	-0.133786	-0.458612	0.0659709	0.164057	-0.593023	-0.211802	0.4073	-0.253241	-0.447019	0.594857	0.975974	-0.61921	0.124408	0.562531	-0.349222	0.110756	-0.341246	2.05926	1.59698	-0.0346479
O15230	0.386993	0.28339	0.121789	-0.430979	1.21114	-0.194308	-1.07688	0.734037	0.749656	1.05397	0.602873	0.323962	-0.303626	-0.254229	-0.220979	-0.0013499	-0.490033	0.298945	0.671094	-0.126011	1.23319	-0.176143	-0.0572092	-0.0375566	1.01717	0.732794	0.624729	-2.38732	-0.118197	-0.17385	0.694856	0.152023	0.128907	-0.994216	-1.10647	-0.0999722	0.0342019	0.779906	1.12279	-1.42534	0.317288	-0.543213	-0.634618	0.410701	0.329948	-0.816592	-0.341174	1.59435	0.0255234
Q00653	-0.392912	0.173901	0.297249	0.248544	0.475729	-0.415736	-0.146872	-0.297338	0.378907	0.377466	0.123798	-0.283815	-0.945445	-0.251497	-0.278759	-0.203553	-0.474344	0.126538	0.179793	0.160327	0.130527	0.859502	-0.141449	-0.449211	-0.227194	0.151712	0.321596	0.125465	0.850974	0.114388	0.325241	-0.0507095	0.560675	-0.320895	0.542178	0.387191	-0.23404	-0.195832	-0.181165	-0.018247	-0.11556	0.312187	1.13823	0.0611671	-0.151772	-0.376932	-0.270658	1.59434	0.00621905
P05534	0.703908	-0.383486	0.592767	-5.77535	2.45071	1.9041	7.05085	0.864204	1.48434	-1.9678	-0.624539	0.522734	0.70249	-0.504073	-0.214646	-0.189726	-0.551971	-0.720203	0.34596	0.461031	3.24165	1.29061	-1.82313	1.75861	-1.4875	3.84982	0.424816	2.28501	-0.723651	0.480268	0.316529	-0.469642	1.62752	1.09236	0.0846545	-0.753915	-0.201155	1.13023	2.02831	-2.41785	0.236024	-0.215869	-1.0983	-0.109101	0.605343	-3.72214	0.982951	1.59358	4.24913
Q4LDE5	0.736636	-0.42948	-0.153317	0.0228709	1.44854	-0.111618	-0.864483	1.18124	-0.180978	0.0726548	-0.715775	0.648837	-0.236068	0.0401065	-0.411534	-0.343156	-0.112478	0.312768	0.0999508	0.104868	0.242863	-0.664701	-2.27785	-0.104308	0.14202	0.899403	-0.107888	0.229418	-0.488926	-0.0627056	0.258581	-0.291723	-0.232494	-0.501649	1.6788	-0.647619	0.71053	0.162492	2.9277	-1.91404	1.11788	-0.286081	0.377885	-0.0842174	0.419174	-0.157763	0.172036	1.59338	-0.341785
P01040	-0.00113891	0.233241	-0.425973	0.0264801	-0.995616	-0.255703	-0.455369	-0.00352986	-0.276753	1.61114	-0.526726	-0.195114	1.58804	0.419321	-1.06781	-0.203173	-0.0890452	1.42147	0.30764	0.903767	-0.12826	1.74175	-0.0966906	-1.00695	-0.65314	-0.20794	-1.3934	0.355922	-0.416906	0.521695	-0.578833	-0.0026694	0.36515	-0.647035	1.17919	-0.435566	-0.136485	0.643376	-0.484344	1.4437	0.682272	0.43688	-0.688263	0.0947854	-0.168126	0.379934	-1.11017	1.58987	-0.6088
Q86TI0	0.068268	0.0110215	-0.1402	-0.363527	-0.536035	0.0569072	-0.0963805	-0.138023	-0.275009	-0.317377	-0.341628	-0.805233	-0.265101	0.203127	0.154171	0.077564	-0.69295	0.442369	0.168891	0.00515978	-0.38482	0.951406	-0.816367	0.451354	-0.208482	0.086711	0.008589	-0.322946	-0.0861359	0.129691	0.199704	0.0094796	-0.0708545	-0.410363	-0.232815	-0.476752	-0.109038	-0.413929	0.370957	0.350998	-0.0120219	0.246795	-0.569517	-0.101585	-0.0873494	-0.31639	0.000629421	1.58628	0.316648
P04181	0.457617	-1.23991	0.821048	0.315097	5.55318	-0.0208293	-2.20646	-0.720337	-0.196471	0.464914	1.09937	-1.12694	-0.266676	-0.633416	-0.101136	-0.147569	-1.48471	-0.6365	0.0755425	0.29667	-1.69661	-1.86019	2.58453	1.84168	-0.253599	1.14976	0.638796	0.699538	-1.10979	-0.0393341	0.686897	0.435738	-0.636113	0.623722	0.32392	3.08586	-0.419373	0.557301	0.560005	0.90187	1.23151	-0.130311	0.319094	-0.446878	-0.677415	-3.99997	1.12195	1.58475	0.0577696
Q6PCB8	-0.548608	0.248222	-0.330439	-0.262129	-0.746666	0.0139593	-0.121192	-0.38123	0.933516	-0.115019	-0.122783	0.51789	-0.910868	0.159395	-0.289129	0.478664	-0.88228	0.212031	-0.523516	0.366268	0.96521	2.20202	0.186279	-0.293293	-0.50656	0.510448	-0.175467	-0.011866	-0.173766	0.0583824	-0.0517347	-0.721651	-0.855433	0.0070035	0.139611	-0.431869	0.327258	1.00739	-1.80336	-0.190658	0.154236	0.257118	0.467606	-0.0811183	0.151185	0.508323	-0.33757	1.58363	-0.13821
Q8WUJ3	0.0718114	0.0592871	-0.48273	-0.56363	-0.0021874	-0.355584	0.136732	0.0751114	-0.165287	0.540722	-0.217468	0.383455	1.16832	1.17285	-0.129153	-2.39002	0.259979	-0.234361	-1.28379	-0.0880202	-2.60178	-0.691859	0.726464	0.239787	0.255534	1.58714	1.22802	-0.181868	-0.387274	-1.15199	1.31986	-0.738102	0.0299401	0.79613	-0.711384	-1.75369	0.369114	0.595618	3.47396	-1.08839	0.741222	-0.300682	-1.05072	-0.586071	-0.393335	-1.47521	1.01946	1.58142	-0.413819
P49247	0.105968	-0.596134	-0.303306	-0.433037	-0.110758	-0.536192	0.602552	-0.488348	-0.0457373	0.223017	-0.467588	-0.272858	0.808303	0.27489	-0.0709912	-0.0826338	-0.721007	0.154017	-0.0901455	-0.520587	0.151169	-1.03819	-0.447302	-0.75795	-0.227311	-0.205493	-0.268695	-0.231752	-0.326243	0.161777	0.0809557	-0.340353	-0.264935	0.614054	-0.260465	0.825063	-0.287167	0.111279	-0.191444	0.250473	-0.48008	-0.111217	-0.221114	-0.131429	-0.00449172	0.598695	-1.62484	1.58073	-0.902089
Q96JN0-3	0.0680683	0.269579	-0.523192	0.817258	-0.0904506	0.435197	-0.229144	0.201333	0.017997	0.357121	0.282266	-0.503438	-0.00417341	0.276871	0.0762494	-0.0786582	-0.68578	-0.553206	-0.470239	0.153133	-0.209667	-1.45115	0.396945	0.154226	-0.259799	-1.66157	-0.375121	-0.289311	0.250097	-0.443792	0.22957	0.616901	0.793171	-0.465394	-0.767115	1.53533	-0.245957	0.376015	-0.641598	0.0941928	0.577742	0.105321	-0.21112	-0.223353	-0.105899	-0.678342	-0.303213	1.57944	0.583767
Q00059	-0.192219	-0.588952	-0.234758	0.456224	0.396691	0.242132	0.445335	-0.473129	-0.0467094	0.549039	-0.238697	-0.853269	-0.015832	-0.00455588	-0.561744	-0.192311	0.0887821	-0.311861	0.454794	-0.4325	0.578171	-1.5873	0.0622616	-0.661214	0.0298137	0.0152924	-0.174988	0.353564	0.320896	0.18	0.162313	0.149285	-0.780472	-0.328494	-0.49614	-0.679219	-0.427935	-0.402767	-0.102128	1.48453	0.0439219	0.28731	-0.0367384	0.605165	-0.507455	0.543992	-0.00308221	1.57836	-0.133627
P59998	-0.287942	0.121918	0.00712122	-0.385813	-0.126087	0.123218	-0.115649	-0.08007	0.548584	-0.354437	-0.166743	-0.180945	0.370767	-0.166378	0.272438	-0.402217	0.147022	-0.174287	-0.0162565	0.0844724	-0.229076	1.05332	0.329983	-0.351656	0.19401	-0.273068	-0.141881	-0.007692	0.224428	-0.31782	0.209021	-0.280532	-0.0327209	-0.0756673	-0.426531	-0.586259	-0.031798	-0.61652	-0.32996	-0.0712874	-0.0143741	-0.169243	0.138084	-0.0357415	0.0917481	-0.465026	-0.0447715	1.57546	0.0888444
Q9H8H3	0.61024	-0.530885	0.385394	-0.311606	0.23188	0.489819	0.835453	0.339732	-1.17415	-0.237531	-0.681322	0.0119727	0.295027	-0.0704423	-0.108504	-0.149879	-1.25029	-0.0656019	0.194859	-0.329887	1.36843	-0.670318	-0.740832	0.385075	-0.547864	-1.09579	0.0855853	0.242478	-0.0967093	0.274691	0.187865	-0.0603319	-2.25797	-0.917757	0.129584	-1.31349	-0.446229	0.423669	-0.424097	-0.116638	0.24511	-0.0748706	-0.459509	-0.0341504	0.0420753	1.00243	-0.944264	1.57459	-0.0700472
Q8IUF8	0.0452035	-1.13602	0.414735	0.644787	-0.576324	0.23275	-1.53584	0.171829	-0.310564	0.348678	0.3015	-0.874803	0.225186	-0.434765	0.00527453	0.222332	-0.197044	-0.186418	0.196658	0.316548	-1.05757	-0.669801	0.22311	0.763399	-0.513475	-0.0854252	-0.448373	0.892733	0.784898	0.052413	-0.138543	-0.154296	-0.536624	2.40049	0.00533758	-0.506106	0.687546	-0.795088	0.00182219	1.32632	0.269664	0.0432317	-1.40442	0.285703	0.0852353	-2.52744	0.114029	1.57436	-0.528248
Q9NY65	1.16687	0.925042	-1.03022	-0.104634	-0.667616	-1.40092	7.33087	-0.15679	0.794486	0.755436	0.234802	0.642618	0.917481	-0.401912	-0.705451	0.454756	0.761432	-0.433865	0.253801	0.413863	-0.132629	-0.254909	-0.597796	-0.510464	-0.176668	0.878675	-0.991507	-0.209526	0.788533	0.101148	2.35349	0.304735	2.14717	-0.581878	-0.606356	1.34872	0.498539	-1.11969	-0.596779	2.77967	-1.09047	0.0188016	-1.03548	1.92741	3.42142	2.82691	-0.597994	1.57406	0.125809
P50552	-0.426347	-0.0944039	0.188037	0.18485	0.168455	-0.190016	-0.227439	-0.106623	1.09491	-0.364146	-0.291776	-0.413036	-1.01645	-0.505529	-0.0391383	-0.422537	-1.2693	0.26687	0.21495	0.254578	-0.911453	0.831297	0.402833	-0.253913	0.270701	-0.0226517	-0.0583985	0.0976445	0.626419	0.23132	-0.243999	0.214145	-0.629163	-0.249946	-0.117057	0.335567	-0.143945	0.0955782	-0.414727	-0.678302	-0.553908	0.0425211	0.240824	-0.091867	-0.0495407	-1.06157	-0.949498	1.57372	0.0187274
P55263	-0.139587	-0.356993	-0.356998	-0.121575	0.424413	-0.0802529	-0.17626	-0.397479	2.01991	-0.0893915	-0.0483702	-0.413129	0.236393	-0.174127	-0.375817	-0.0392693	-0.600664	0.225893	-0.178207	0.015975	0.513213	-0.661174	1.21954	-0.751331	-0.0189108	-0.153966	-0.0266718	0.226389	-0.77353	0.295299	-0.0295982	-0.321117	0.232994	-0.375088	-0.142013	-0.941829	-0.149486	-0.154799	0.0909077	0.625037	-0.261004	0.0257738	0.151011	0.264597	-0.180833	0.238805	-0.808258	1.57369	0.353412
P28068	-0.362275	-0.154832	-0.224469	-0.365283	-0.260382	0.117506	-0.927506	0.910236	1.08081	0.272947	-0.657512	0.249929	6.89656	-0.522955	-0.020711	0.32193	0.355163	0.299364	-0.555008	-0.406585	0.162208	3.41922	-0.249196	0.689043	-0.165634	1.48943	0.607574	-0.487012	0.366357	0.344662	0.560584	-0.579636	0.242949	0.276241	-0.342901	-0.356371	0.0920931	-0.413276	-1.23429	-0.261025	0.162997	-0.760501	0.88117	-0.481496	0.104804	0.218381	-0.715863	1.57022	0.0407073
P84095	0.00495446	-0.0556378	-0.0487053	0.0894024	0.550446	0.231437	-0.043951	0.26924	0.321919	-0.456427	0.0535243	-0.247513	1.09915	-0.247639	-0.0266077	0.147974	-0.115752	-0.132195	-0.195084	-0.261935	-0.00112206	1.5895	0.00603685	-0.0458516	-0.423698	0.362825	-0.195294	0.0105267	0.303058	0.106661	0.0185352	0.0599896	-0.0320827	-0.339464	0.12525	-0.516265	0.478551	-0.258616	0.173594	0.524465	0.290543	-0.141439	0.0699798	0.0390168	0.149522	-0.533274	-0.560754	1.56907	-0.200211
P19237	-0.882492	-0.248399	0.288989	0.873091	-1.16526	-0.821954	-1.59907	3.86338	0.487186	0.76538	1.21464	0.170561	0.215693	0.538268	0.0723248	0.791458	-0.248667	-0.0393945	0.353411	1.32572	0.863792	0.203954	0.137832	-0.0593291	-0.138071	0.675789	0.0829794	-0.534861	0.445093	-0.890101	0.479748	0.91643	0.652188	0.0193381	-0.614738	-1.92031	-0.185222	-0.302911	0.377679	-0.649396	-1.17782	-0.111801	0.342584	0.10206	0.20877	1.09704	-0.677044	1.56867	3.65033
Q6NY19	0.337561	-0.200779	0.280214	0.0558154	-0.0439492	0.266637	0.445119	0.65322	0.302992	0.176975	0.196738	-0.180564	0.591165	0.074255	0.167229	-0.249369	-0.106812	0.292481	0.225275	-0.274893	0.608765	-0.217399	-0.988044	-0.488583	0.371246	-0.218796	0.132402	-0.408233	1.03224	-0.127502	0.0990134	0.136616	-0.106646	0.392818	-0.978227	-0.0882234	-0.524165	-0.0564441	-0.545961	-1.80053	0.372714	0.0576937	-0.230519	0.23724	0.266544	-0.569511	-0.157704	1.56626	0.266193
Q9HB21	-0.0328679	0.0650148	0.085561	0.0196332	0.122875	-0.709544	0.258135	0.269392	0.384524	-0.206609	-0.235062	-0.553671	0.453543	-0.428202	-0.399952	-0.118426	0.474364	-0.0372909	0.131293	-0.0763836	-0.440017	-2.22859	-0.0158237	0.0852332	-0.0635648	-0.0202891	-0.189985	0.404265	-0.00673531	0.142019	-0.037517	0.325637	0.416397	-0.42295	-0.215617	0.784253	0.169738	-0.23711	0.512136	-0.756068	0.19036	-0.113436	0.0888538	-0.109367	-0.420471	-0.850204	0.534673	1.56464	0.452477
Q8TF68	0.0792469	0.302514	0.269118	-0.16809	-0.231826	-0.299101	0.179348	0.122066	-0.642823	-0.150237	0.175675	0.269831	-0.972405	-0.0500923	-0.133617	-0.284347	-0.0295052	0.0391223	0.353826	0.32665	-0.702365	-0.978433	-1.01328	-0.489286	0.873993	-0.0611884	-0.626047	0.0218077	0.444335	-0.31166	-0.218169	-0.311278	-0.515174	1.64562	-1.18562	0.0129871	-0.42195	0.035876	0.296318	-0.119492	-0.0173978	0.476427	-0.365313	-0.103166	0.242785	0.305667	0.184038	1.5623	-0.661852
P10915	-0.123575	3.31692	-0.23935	-0.325796	0.62638	-0.0328301	0.00852529	3.67108	-1.48254	-0.341497	-1.3184	0.382749	0.493213	0.893079	0.0885607	0.0463069	-0.0432965	0.252681	1.11186	-0.208876	0.695207	-0.318652	1.41118	-2.87548	0.354182	-0.628363	1.65339	-0.321141	1.04953	0.6927	-0.791648	-1.6219	0.253082	-0.0972671	0.380417	2.45799	0.429929	1.18125	2.03268	4.19868	1.35074	-0.239552	2.51857	-0.880049	-1.08018	-0.882272	0.0446961	1.55763	4.25382
Q12765	-1.34462	0.841396	-0.106286	0.769471	-0.177295	0.448344	-0.342336	-1.34635	-0.399665	0.643615	0.150254	0.00214685	-1.00251	2.26638	1.12404	0.470206	0.716933	-0.253864	1.10246	-0.100589	2.18137	-2.27389	0.117237	-1.28376	-1.08672	3.9459	-0.519747	-0.508534	1.48081	0.00238866	0.894849	-0.698717	1.2398	0.505613	3.73624	-0.956625	-0.744221	-1.00344	1.16335	0.881332	0.882135	0.658596	-1.62056	1.45092	1.46236	-5.80935	1.3845	1.55636	0.364277
P63104	-0.309595	-0.288711	-0.255873	-0.455473	0.188699	0.00633529	0.434521	0.497783	0.919996	0.205163	0.236929	-0.493894	-0.124307	-0.468412	-0.130821	-0.433315	-0.212709	0.240568	-0.0639079	0.150541	-0.882966	-0.651949	0.541698	0.917282	0.191631	0.991466	-0.202428	-0.310366	-0.169489	0.190844	-0.339653	-0.497393	0.826974	0.758621	0.113254	-0.300311	0.3862	-0.642757	-0.325874	0.17782	0.00703469	-0.297839	1.21017	0.610905	-0.0477981	-0.26032	-0.238657	1.55485	-0.145725
Q96J88	-0.888	0.296908	-0.443307	0.093038	-0.597958	-0.468521	-0.782931	0.695492	-0.847511	-0.707655	-0.0757947	0.54486	-0.765747	-0.204181	-0.18979	-0.122528	1.06366	0.0924578	0.0836673	0.229667	0.321088	1.2195	-0.0766967	-0.407319	-0.253529	0.847752	-0.714246	-0.210567	0.0750769	-0.0335737	0.0531148	0.21193	0.0904654	-0.556964	-0.457322	0.589413	0.0344665	-0.472778	-0.195529	3.19128	-0.0748358	0.249215	-0.294723	-0.869659	-0.344709	0.361478	1.34913	1.5539	1.30764
P51178-2	0.215435	-0.254382	0.937148	-0.650909	-0.55362	-0.201787	-0.0630176	0.0034326	-1.11734	-0.287716	-0.057229	-0.243787	-0.36547	1.01775	1.10946	0.273957	0.164888	-0.233272	-0.523872	0.0694603	0.595092	-1.01008	-0.490354	0.920843	-0.329858	2.44779	-0.250112	0.0494806	-0.157153	-0.307713	-0.0542244	-1.03969	0.117819	-0.713412	-0.448913	-1.56256	0.118927	0.13028	1.41939	-0.168871	-0.175776	-0.461595	1.13123	-0.168568	-0.295144	-0.178951	-0.0784882	1.55242	-0.351417
Q8IZ07	0.214885	-0.0837957	0.285383	-0.0250255	-0.269019	-0.0165035	0.587864	0.123764	0.393272	0.0174272	-0.356949	0.225731	-0.277633	0.256631	0.634034	0.416822	0.486768	-0.397647	-0.365583	-0.398749	-0.718955	-0.251026	0.498472	0.132527	0.250857	0.755942	0.363468	-0.17894	0.627066	-0.391292	-0.0438092	-0.6999	-0.158625	-0.189187	-0.731257	-0.740889	-0.305893	0.301416	-0.697042	-0.060773	-0.34584	0.144743	-1.42685	-0.0694294	0.379344	1.50576	0.0615324	1.54212	0.547061
Q8N8Y2	-0.100883	-0.523143	0.625491	-0.545472	1.04896	0.141212	0.715304	-0.168332	-0.319492	0.131178	0.935341	-0.714123	5.80502	-0.939454	0.0735601	-1.12639	0.361663	0.259594	-0.637472	-1.28714	-0.292308	-1.24597	-1.0839	1.48666	-0.124959	-0.861186	1.8228	0.37618	-0.22413	0.210856	-0.634599	-0.346621	0.385443	-0.0145381	1.04051	1.06184	0.293547	0.0427122	1.24554	0.386865	-0.452079	-1.20831	1.10649	-0.176414	0.72619	2.727	2.04065	1.54189	-1.03953
Q9UNN8	0.371898	0.0412164	0.276612	-0.617035	0.65919	0.123954	-0.48641	1.81011	1.36053	0.115103	-0.834631	0.0950702	0.00925395	0.56738	0.044895	0.153286	-0.522197	0.116201	0.20479	-0.570406	-0.619308	-0.258787	-0.903957	0.300585	0.31861	0.131799	0.850501	1.22925	0.148128	0.440959	0.690691	0.125126	-0.0766072	0.049703	-0.0986463	1.30538	0.62594	0.573652	0.381846	0.454361	0.949069	0.576876	-1.1286	0.197245	-0.205029	-1.4744	-0.0446531	1.54153	-0.207225
P30511	-0.708428	-0.749051	0.408555	-0.231425	-0.339338	-0.0882237	1.12412	-0.838144	-0.485941	-0.443395	0.156397	0.319478	-1.13732	0.513453	-0.432273	-0.405074	-1.66906	-0.395356	-0.0322555	-0.352099	-0.879089	3.3232	-0.62567	0.22669	0.418596	-0.0723998	0.385851	-0.204708	0.0044893	0.0652279	0.773197	1.41873	-0.160648	-0.9059	-0.183762	-0.249789	0.526813	-0.843344	-0.509733	2.22742	0.210308	-0.361404	-0.484258	0.566151	-0.337506	-0.72508	1.64448	1.53817	0.873584
Q13237	0.503609	-0.0016976	0.145067	0.660143	-1.86137	0.359898	-0.224412	-2.33681	-1.34183	-0.384451	1.27699	0.179652	-2.58814	0.633198	1.27046	-0.0603945	2.39618	2.11764	-1.40993	-0.188192	-1.27011	1.11936	4.6516	0.535567	0.932908	-1.30253	0.530927	-0.646029	0.97365	-1.29915	1.34021	0.21505	2.00151	1.16793	-0.726194	-3.34162	-1.21441	0.113015	-2.4455	1.8792	0.918381	0.477156	0.963146	-0.281748	0.164043	1.80685	0.0494335	1.5357	-1.99831
Q8N554	-0.199456	-0.458211	-0.0667756	-0.152731	-0.461701	-0.355189	-1.04784	-1.46173	0.31062	-0.392753	0.544537	0.172845	-0.477658	-0.08329	0.275894	0.228073	-0.118562	-0.587525	-0.861064	0.0858469	-0.57919	-0.203085	-0.0176924	0.441289	0.325398	0.565119	0.440114	-0.392104	-0.46864	-0.51596	-0.491747	-0.262392	-0.120482	0.324866	-0.893561	-0.186328	-0.485396	0.504268	0.044762	-0.00453812	-0.175135	-0.042259	-0.384486	-0.450058	0.275859	0.467591	0.337088	1.53277	-1.10569
Q9UEE5	-0.0951096	0.195156	-0.000415593	0.868314	0.668715	0.0771461	-0.1476	0.0404681	1.12594	0.558325	-0.725709	-0.702156	-0.834113	1.46862	-0.647798	-0.782939	0.558949	-0.430257	-0.0897618	-0.195251	0.644365	0.558509	-0.566629	-0.468431	0.60465	-0.510592	0.954052	-0.0629053	-0.956067	-0.900151	-0.686068	0.145974	-0.0232005	0.161192	0.14465	0.612727	-0.603813	0.113793	-1.16496	-0.210451	-0.45706	-0.140938	0.0912799	0.0314637	0.56258	1.5924	-2.90835	1.52539	0.525413
Q9BPU6	-0.174476	0.0046109	-0.0317651	0.169787	-0.577504	-0.0492727	0.150946	-0.142034	-0.572295	-0.107771	-0.3856	0.12294	0.00329556	-0.581469	-0.461593	-0.197112	0.135474	0.0250118	-0.110298	0.212352	-0.286984	-0.855293	0.21143	-0.0269974	0.201134	-0.397896	-0.283334	-0.177301	-0.190834	0.104205	-0.169575	0.179707	-0.133643	-0.195699	-0.150535	-0.847814	-0.954597	-0.47918	0.28635	0.0083373	0.130483	-0.19677	0.0906593	0.209798	0.206145	0.502569	0.0455064	1.52375	-0.122195
P37173	-1.01867	0.0828998	-0.301561	-0.0721621	-0.862135	-0.422815	-0.45554	0.144598	0.453002	0.230355	0.246776	0.282087	0.0608379	0.811213	0.122604	0.181359	0.0586612	-0.00855472	-0.371711	0.574564	0.0103969	-0.0973354	0.113639	0.980077	-0.431254	-0.0703804	-0.344245	-0.719032	-0.282846	0.384852	-0.0965632	0.239571	-0.697021	0.69757	-0.576033	-0.644265	-0.286601	0.102744	0.906006	0.386622	-0.478615	-0.427908	0.06913	-0.525085	0.417313	0.38838	1.08573	1.52198	0.746666
O15050	0.354809	0.0139941	-0.0373483	0.162587	-0.304865	-0.12868	0.0910112	-0.449761	0.0378565	-0.0609241	-0.0673068	-0.116052	-0.570034	-0.117047	-0.0454905	0.00189039	-1.27588	-0.111775	-0.359252	0.306515	-0.600375	0.334501	0.0629363	-0.07793	-0.408427	-1.55255	-0.128459	-0.625802	-0.327576	-0.712209	0.023689	-0.212722	-0.738229	-0.57453	-1.01951	-0.156774	0.122746	-0.0589626	-0.930359	1.07824	-0.204897	-0.267253	-0.0916395	-0.479939	-0.240668	-0.578044	-0.305567	1.52102	0.88166
P11597	-0.625325	0.0779482	-0.0657196	-0.650697	-0.509296	0.254367	0.619509	-0.44551	-0.88577	-0.295438	0.116715	-0.263366	0.256225	0.650659	0.268561	0.459303	-0.279242	0.0233763	-0.31528	-0.349087	-0.462341	-1.25397	0.240849	1.57146	0.408632	-0.413673	0.378593	-0.186188	-0.398728	1.07175	0.107339	-0.107186	-1.552	0.494442	-1.30223	0.0539422	-0.286982	0.172947	0.29454	1.92812	-1.77231	0.250943	-0.127886	0.623962	0.340166	-1.35594	0.771356	1.51772	0.469764
Q92888-3	-0.160402	-0.194371	-0.304894	-0.0552624	-0.388735	-0.0632789	-0.117359	-0.245699	0.410313	-0.409897	-0.140911	-0.090662	-0.354318	-0.124714	-0.214876	-0.399382	-1.13201	0.375496	0.28008	-0.510373	-0.605784	-0.216926	0.533051	-0.560888	-0.152027	-0.131744	0.366478	0.228628	0.451926	-0.224786	-0.167378	-0.201405	0.228978	0.306881	0.519187	-0.773111	-0.204653	-0.187868	-0.324726	0.737095	-0.387463	-0.0832586	-0.0408624	0.306341	0.0383159	-0.195183	0.347834	1.51251	0.219566
P01860	-1.43753	-1.13758	-0.431739	0.963563	-0.349679	1.09003	-4.65495	-1.15509	-0.0402478	0.350967	1.10474	-0.524231	-1.99823	0.0432037	0.287809	2.26876	0.286835	-0.0578912	-0.996915	-0.320043	9.58281	0.374252	-0.757368	-0.29415	-0.705016	0.275799	-0.245257	0.362804	1.15784	0.0559016	0.512678	0.676859	1.08569	0.432062	1.79341	-0.176098	0.649695	-0.709933	-0.754952	-0.0059804	1.4044	0.165626	-0.125939	-0.481558	-0.293224	-0.658304	2.93677	1.51138	-0.307786
P46013	-0.277761	-0.248261	-0.356183	0.50201	0.764159	0.441267	1.49441	-0.0832877	1.29972	0.268132	-0.195314	-0.434315	0.0474959	0.242502	-0.28722	0.0177346	0.117948	0.0281633	-0.0339495	-0.053704	-0.456734	-0.715099	0.854381	-0.161494	-0.319439	0.324745	-0.0763415	-0.567143	0.120956	-1.31308	-0.28088	0.0963237	-0.582777	0.224674	-0.81916	6.8006	-0.0541928	0.556512	-0.813821	1.92638	0.287217	0.237238	-0.638773	-0.206559	-0.208554	-1.78623	-0.961252	1.50666	0.77985
O15144	-0.258687	0.0623736	-0.0662646	-0.280968	-0.0904105	-0.0919168	-0.316347	-0.0424143	0.448473	-0.245107	-0.0754502	-0.196	0.198462	0.0991501	0.14958	-0.330127	0.176612	-0.157267	0.123577	-0.258697	-0.097136	1.10018	0.525539	-0.281289	0.199158	0.171085	0.2582	0.129888	0.122567	-0.481981	0.134904	-0.417654	0.114532	-0.00987782	-0.439226	-0.393609	-0.00755063	-0.438403	-0.46146	-0.597509	0.0652886	-0.149955	0.200573	-0.0644825	0.022306	-0.0485665	-0.678402	1.49566	0.0822069
Q86X27	-1.03903	0.28495	-0.540174	-0.071295	-0.198364	-0.526676	0.550852	-0.795378	-0.36155	-0.382662	0.781097	-0.496022	0.132273	-0.263061	-0.816631	-0.913832	0.483406	0.00345246	0.337142	1.3804	0.523768	-1.55757	1.25888	-0.437762	0.711182	0.117305	-0.464054	-0.118767	-0.919358	0.37665	0.434909	-0.0774155	1.5187	0.815649	-0.535797	0.10543	-0.225011	-0.574534	0.116561	1.06354	-0.0328641	-0.636161	-0.410044	0.448713	0.0346968	-0.951263	0.464662	1.49526	1.06878
Q6ZUM4	-0.0701279	0.685866	-0.190584	-0.0948988	-0.00437291	0.105105	-0.0555652	-0.556777	0.077495	-0.224649	0.240907	-0.260786	-0.437127	0.136237	-0.416306	0.145228	0.809568	0.195864	-0.413762	-0.0550935	-0.00957136	1.52241	0.0333563	-0.211629	-0.262457	-2.16619	-0.00396966	-0.375708	-0.0093713	0.372278	-0.0611271	0.0718378	-0.0962156	-0.34065	-0.324083	-0.661872	-0.396428	0.014795	-0.074742	-0.623651	-0.425855	-0.0932158	-0.380433	0.0741553	-0.406589	-0.381298	1.27083	1.49454	-0.44344
P51888	2.64201	0.767433	0.126371	0.783507	0.576781	1.08917	-0.189385	-0.824272	0.181088	-0.25816	-0.168906	0.0993511	-1.02703	-0.453907	-0.159416	0.162908	1.68734	-0.219198	-0.0201533	0.208169	0.634193	-1.30106	-0.914965	-0.117684	0.838228	1.45534	-0.056531	0.516052	-1.4469	0.164375	-0.293115	-0.299054	1.9999	-1.11708	-0.269172	-2.37112	0.494351	-0.458649	2.72	-0.433675	9.38641	-1.28199	0.357965	0.0123734	-1.09605	-0.228112	-2.82391	1.49452	-1.10116
P61244	-0.192231	0.202772	0.131601	-0.648638	-0.561484	0.308635	-0.493227	-0.504859	0.424936	-0.0699116	0.100749	0.274689	-0.126931	-0.107705	0.0354035	0.233191	0.770785	0.239484	-0.234235	-0.372945	-0.386707	0.933983	0.287766	-0.303013	0.201182	-0.248206	0.525243	0.23588	-0.0799831	-0.111488	-0.0215484	-0.298411	-0.123808	-0.0597776	-0.126098	0.16764	0.203883	0.708328	0.445438	-0.278887	0.0901371	0.354652	-0.712027	-0.373354	-0.631502	0.404471	0.373793	1.49381	-0.682398
P07902	-0.335432	1.21175	0.348527	-0.798474	0.54472	-0.563934	-1.03098	1.16152	0.567664	0.0863537	-0.210961	-0.157155	-0.0374606	0.00930743	-0.0680257	0.0990838	-1.71155	0.599479	0.580331	-0.045224	1.28233	-0.457759	-0.017332	0.253985	-0.576294	-0.209244	-0.222241	-0.191046	1.33534	-0.943354	-0.112035	-0.0467632	-0.515829	-0.159418	-0.459304	-0.213767	0.320722	-0.56845	0.327842	-0.102551	-0.578754	-0.632001	0.704456	0.673764	-0.0292218	-0.851603	-0.320453	1.48755	-0.312831
O43516	-0.710961	-0.609773	-0.275321	0.288867	0.47406	0.000581676	0.315556	0.99791	0.203328	0.00286065	0.0400456	-0.63493	-0.728175	0.50691	-0.256938	-0.36671	0.550994	0.0677372	-0.295873	0.16958	-0.589121	0.951958	0.18923	-1.19162	-0.173213	0.0874648	0.157212	-0.34845	-0.38452	-0.427354	0.0334968	-0.0620275	-0.15924	0.00788948	-0.546213	-0.58028	-0.253503	-0.150536	-0.336759	-0.299638	0.0399032	0.213984	-0.894611	-0.599165	-0.19103	-0.527509	0.749803	1.48682	0.632301
Q15771	0.0510612	0.0508162	0.292479	-0.457899	-0.470202	0.596501	0.529403	0.0483358	-0.424089	-0.193698	0.0448712	-0.471946	-0.578524	-0.113849	-0.813024	0.370237	2.1496	1.08746	-0.218563	0.148172	1.84481	-1.03076	0.236849	0.525903	0.212706	0.117465	-0.290561	0.405462	-0.651349	-0.969989	0.144845	-0.0228124	-0.562786	0.481965	0.469505	-1.28826	0.257385	-0.724869	-0.721422	0.0896429	0.471914	-0.074416	0.240821	-0.314018	-0.430117	-1.51202	-1.2648	1.48608	-0.416378
P09874	0.101008	-0.271984	-0.341628	0.400375	-0.157117	-0.0367909	-0.134021	0.244647	-1.02212	-0.198709	-0.0851637	-0.146948	-0.791546	-0.37079	-0.373345	-0.132172	0.0664006	0.329874	-0.0106458	0.0477855	0.927489	-1.10079	-0.2857	0.282185	-0.0282267	0.249486	0.0142408	0.750575	-0.436952	0.309585	-0.375837	0.218967	2.20119	1.44369	-0.320449	0.918945	-0.766671	-0.0115251	0.431312	-0.673623	0.163109	-0.203862	0.111456	0.0262733	-0.862252	0.266667	-0.678127	1.48269	0.170205
P10636	0.408575	-0.315689	0.055573	-0.35899	1.47277	1.29342	0.654041	1.7726	-0.876056	-0.332099	-0.327253	-0.0828293	-0.354747	0.428357	0.204287	2.23614	-0.349958	1.08821	-0.149725	0.224931	-0.947929	-2.0889	-1.42883	0.860975	0.818578	-1.58885	1.01975	-0.93557	-0.490057	0.782524	-0.130365	-0.0551988	-2.06519	-2.42804	-0.640966	-1.93989	1.48325	0.0524958	0.969095	2.70084	0.219087	-0.277582	-0.51447	0.0716488	0.621914	-2.0018	-2.19826	1.48137	0.826454
P20742	-2.01732	-0.40095	0.65261	0.287862	-0.353971	1.55792	-0.376919	-0.769794	-0.769314	0.896503	1.39047	0.631129	0.605188	0.211035	-0.684958	-0.260702	-0.287205	-0.0451223	0.230643	0.621446	3.74767	0.481505	0.0459061	-0.650257	-0.799892	0.00237072	0.467641	0.220446	2.71602	-0.0708407	0.327358	-1.23556	-0.637676	1.47055	-0.831825	-0.393092	0.129757	0.788174	0.501254	-2.75899	0.420544	-0.837721	1.21245	0.11241	0.508351	1.06252	0.704935	1.47519	-0.84743
Q06828	0.641685	0.281363	-0.573559	-0.831656	-2.11014	0.0200077	-0.432973	-0.950395	0.0418475	-0.0512539	0.768558	0.233012	-0.256012	0.0400951	-0.0570036	-0.931397	1.22233	-0.346568	-0.00743754	-0.895063	-0.244967	-2.7364	2.02098	-0.283814	0.123407	-0.907449	1.3891	-0.210834	-0.822016	0.012635	-0.0631791	1.03705	1.09676	-0.105398	-2.50487	-1.70223	0.130774	-1.35331	1.87416	-0.786339	6.29428	0.26094	-0.298581	0.0865534	0.551326	0.15275	0.866064	1.47014	0.189805
P48426-2	-0.351081	-0.00970497	-0.0589824	0.303413	-0.65128	-0.0568682	0.48053	-0.46907	0.544915	-0.668722	-0.0762572	-0.266327	-0.270463	-0.325128	-0.391355	-0.0540449	0.30062	-0.128144	0.646232	-0.0282375	-0.570208	0.118133	0.437275	-0.134025	0.206459	0.237637	0.133227	0.261987	-0.688901	0.57991	0.101194	0.0856684	-0.265704	0.886052	0.425708	-0.735964	0.80556	0.0763474	-1.04094	-0.0753439	0.187962	-0.568947	-0.492543	-0.123161	-0.482393	0.21498	0.733876	1.46744	1.29415
Q9ULL1	-0.223127	0.0365641	-0.370252	0.0113899	-0.0857552	0.235831	-0.770102	-0.282756	0.706142	-0.12145	-0.000107833	0.0680951	0.0406419	0.566096	0.0151209	-0.326568	-0.341941	0.133496	0.248499	-1.10117	0.393211	-0.342201	0.740854	0.574066	0.240126	2.97988	1.44938	-0.522856	-0.761512	0.303414	0.396511	-0.116939	0.313668	-1.22074	-0.200502	1.63854	-0.864453	-0.343927	-0.396972	-0.0131762	0.36765	-0.158821	0.111589	-0.652739	0.455687	-0.243069	0.573728	1.46309	0.0978558
P15260	-0.124654	-0.031448	0.482957	-0.528069	-0.850718	0.112598	-0.90404	-0.477039	-0.470365	-0.0921208	0.287649	0.0063911	0.786725	-0.0352339	0.0943953	0.0138935	-0.00862082	-0.422025	0.129138	0.436371	0.0535427	-0.762336	1.72626	-0.891782	0.0991336	-0.0557726	-0.299295	0.181901	-0.524737	0.404172	0.107147	0.231442	-1.27706	-0.313864	-0.646325	-0.431487	-0.380883	-0.554012	0.47112	0.135699	0.494186	-0.0209773	-1.06285	0.720184	0.422981	0.473776	-0.956974	1.46198	-1.62143
P11831	-0.0203057	0.0941256	-0.195816	-0.450725	0.188062	0.0134939	0.175158	0.218834	0.180118	-0.366713	0.229619	0.84227	-0.566854	-0.418693	-0.511294	0.504898	-0.00379522	0.123553	0.0980221	0.152789	-0.437766	0.289133	0.323509	0.462859	0.0610807	2.12813	0.0371628	0.382648	0.33895	-0.0258039	-0.470376	0.0715641	-0.511642	-0.387294	0.0243386	-0.176118	-0.045017	-0.708101	0.861557	-1.08342	0.363813	-0.118544	0.984532	-0.196464	-0.140154	-0.157472	0.972135	1.46083	-0.102726
P20036	-0.589504	-0.819994	0.254332	-0.481423	0.574862	-0.017489	-0.206796	-0.757007	0.600457	-0.17272	-0.363037	0.0745609	3.26136	0.0097831	0.0296747	0.876001	-0.354904	-0.0257518	0.0770483	-0.694671	-0.616874	5.73745	0.865295	-0.0301623	0.23965	2.32084	0.953804	-0.883811	-0.621413	0.603597	0.624571	-0.154563	0.721336	0.852481	-0.573343	-1.64569	-0.327519	-0.812312	-0.198244	-1.24149	0.737291	-0.0743729	-0.488686	-0.0731343	0.200608	0.456877	-1.11755	1.45836	-0.490234
P09455	0.768716	1.25798	0.222751	-0.690405	3.00401	-1.01979	0.299643	-0.911813	-0.10378	0.358723	-0.723798	1.06211	1.09064	0.649433	-0.596539	0.391153	-0.193719	-0.247099	-0.146624	0.0383725	-0.203683	-0.302242	-1.69283	-1.62416	-0.438176	-0.366976	0.439902	-1.43062	1.70032	-1.07584	-0.194669	-0.356472	-2.10325	-2.62516	0.204908	1.49365	0.633681	0.260979	-1.53628	-1.34191	-0.72482	0.715889	-1.48909	0.954184	0.274585	0.475327	-2.07401	1.45752	-0.439583
P05186	-0.76453	0.140906	-0.554445	-0.017793	-0.135014	-2.11001	1.44966	0.511636	-0.148191	0.315204	1.23122	-1.52924	-1.16739	-0.428208	-0.3697	-0.695892	0.0898577	0.553448	0.110184	0.240735	2.10569	0.300372	0.923667	0.904461	-1.03098	0.0811087	-0.356701	-0.442198	-0.0890887	0.352158	-0.270051	0.271863	-0.467239	0.16317	-0.771727	-0.171866	-0.257429	0.0339419	-2.52952	0.375279	2.78191	-0.35242	-1.50871	-0.0367876	-0.535818	-0.575128	2.04923	1.457	1.3347
Q92851-4	0.152286	-0.579547	-0.0582676	-0.785681	-0.975412	-0.342468	-0.133624	0.365546	-0.221238	-0.173318	-0.42877	-0.668992	-0.298332	-0.00493904	0.544324	0.259443	-0.0933821	0.0439247	-0.561736	-0.0947328	1.49058	1.26079	-1.31981	0.18834	-0.544825	-1.40009	-0.144748	-0.306669	-0.0470638	-0.429667	0.174728	0.180559	0.408769	-0.125383	-0.408275	-0.175777	-0.21081	0.349843	0.22486	1.99791	-1.00928	0.305085	-0.89708	-0.473996	-0.120225	-0.796814	0.684117	1.45631	-0.223032
P15907	0.360747	0.651513	0.148658	0.43401	0.418224	-0.0424181	-0.417606	-0.495482	-0.429214	0.199155	0.772612	-0.42646	-0.342464	-0.755206	0.140923	-0.369451	-0.0741194	1.01212	-0.353241	0.151278	4.0473	-0.127775	-2.44431	0.15323	-0.132797	0.0132222	0.357846	-0.091342	0.0712158	0.439017	-0.0461799	0.0847537	-0.131781	-0.535499	0.0902882	0.253118	-0.280068	0.419554	0.422682	-0.19195	-0.930776	-0.317112	0.97547	-0.347399	-0.668945	-1.44212	-0.159126	1.4524	-0.87786
Q8N0X4	0.805172	1.02152	-0.114358	0.14488	3.59108	0.0164555	1.42373	-1.05466	-0.802003	-0.593474	-0.424077	0.188321	0.117522	0.38849	1.78093	0.0713319	1.36162	1.12546	-0.558757	-0.624911	0.201903	-1.13898	1.29906	0.620796	-0.105209	1.05389	0.981031	-0.42997	0.797522	0.0443273	0.277672	-0.354348	1.50158	-0.276038	0.33081	-1.06346	-0.458397	-1.01446	0.37587	-0.423486	-0.655086	-0.197293	-0.505586	-0.375343	-0.624898	-0.423119	-1.27053	1.4514	0.571495
Q66GS9	-0.192003	0.117119	-0.330067	-0.0155418	-0.650055	-0.269226	1.39682	-0.632293	0.038025	-0.288982	-0.0207168	-0.207372	-0.0100886	0.110609	-0.0761267	-0.0615311	1.20624	0.0966448	-0.190268	-0.0692142	0.565565	-0.542066	-0.349099	0.325494	-0.113945	0.115745	0.333591	0.15463	-0.0880524	0.123461	0.140205	-0.0652568	-0.141921	-0.572275	0.144341	-0.197803	0.0410765	-0.154048	-0.228442	-0.512576	-0.223796	-0.139614	-0.465201	-0.374676	-0.378438	0.108675	0.952368	1.45033	-0.20747
Q9UBI9	-0.715403	-0.270508	-0.153829	-0.531281	-0.257427	0.124113	-0.856506	0.480377	-0.404621	-0.0529326	0.177103	0.209312	-0.716065	0.240131	0.0315326	-0.155378	-0.0707084	-0.204269	-0.129923	0.0624813	-0.0555229	-0.0146227	1.17884	-0.747736	-0.233356	-0.0332789	-0.00595094	-0.426829	0.874499	0.261177	-0.202453	0.120996	-0.354765	-1.04059	-0.00362402	-0.368431	0.0386738	-0.414744	0.486625	-0.35424	0.0661348	-0.224777	-0.148044	0.0775947	0.146302	0.0940487	-0.373352	1.44272	0.396069
P04070	0.552205	-0.569949	1.11304	-0.0397135	-0.219398	-0.10973	-0.746064	-0.185358	-0.700351	-0.489474	0.0422988	0.0894416	-0.904069	0.630747	0.399669	-0.346223	-0.65284	-0.221952	-0.0714692	-0.778883	-0.487339	-0.736803	-0.635182	-0.58805	0.376732	0.457428	0.245804	-0.424415	-0.262879	0.534695	0.0710946	0.581744	-0.318386	0.19246	-0.132587	0.150436	0.133605	0.642575	0.358389	-1.19839	0.0236778	-0.32658	-0.138291	0.463049	-0.0404735	0.291591	-0.66146	1.44239	-0.59115
Q9Y5Z0	0.316044	-0.0559263	-0.337066	0.0616626	-0.026727	0.098207	-1.42662	-0.657612	0.723374	1.52073	0.614783	-0.334759	1.32245	-0.693624	0.438725	0.649137	0.370764	-0.918292	-0.89468	0.630809	-2.53147	-1.64242	0.284146	0.907573	0.363453	-1.10361	0.241027	0.0271107	-1.18163	-0.67942	0.55788	0.0186228	-0.00820301	0.432286	1.10168	1.73438	0.532156	-0.49377	2.39076	-0.381132	1.38044	-0.00520428	-0.389876	0.23396	0.868307	-0.0147366	0.107095	1.44063	1.50303
P61160	-0.22258	0.226726	-0.0601783	-0.333769	-0.0160869	-0.126435	-0.230085	0.289613	0.296387	-0.231571	-0.0474818	-0.126795	0.133543	0.147409	0.185331	-0.207543	0.204522	-0.0960112	0.128103	0.0650947	-0.665701	0.973204	0.508946	-0.29943	0.166162	0.195717	0.110884	-0.0361522	0.214445	-0.536132	-0.00912426	-0.265288	-0.0388769	0.0468159	-0.705226	-0.514958	-0.152413	-0.176966	-0.273655	-0.0166981	0.148933	-0.114725	0.0671798	-0.0383203	0.181786	0.0117113	0.470714	1.43965	0.0561981
Q8IVN8	1.64081	-0.422315	-0.106324	0.546487	-0.410492	0.14475	2.39056	-0.532499	-0.362874	-0.0124858	-0.502219	-0.874546	-0.584016	-0.426767	-0.808035	-0.334	-1.24604	0.0336025	-0.519387	-0.207241	3.22583	-2.13141	0.533305	0.65256	-0.827406	-1.37104	0.822982	-0.244535	-0.302612	-1.63417	-0.567447	0.482277	-0.788125	0.418936	0.239237	-1.24048	1.00555	0.46811	-0.868499	1.02351	-0.52948	0.0711774	-0.290155	0.488926	-0.418672	-1.19397	-0.519004	1.43835	0.389598
P46952	0.186476	0.652039	-0.0675283	0.146786	-0.942492	-0.168546	0.570577	1.63332	0.447903	0.155358	-0.667063	0.0426111	1.57578	0.309533	0.284531	0.187407	4.19187	0.0441729	1.19862	0.135526	0.163415	0.564437	-0.305641	-1.06392	0.168161	0.455447	-0.0534164	0.566461	-0.400363	-0.608532	0.204557	-0.147703	0.272266	-0.731579	0.523971	-0.245813	-0.141847	-0.425937	0.111739	-0.420589	0.712575	0.287493	-0.193128	0.0482308	-0.312362	1.70626	-0.545427	1.43633	-0.0134441
P01871	-0.139892	1.35088	1.77625	-1.72121	-0.833686	0.338601	-0.84752	0.123597	-0.155957	0.739195	0.656912	1.79653	-1.09123	0.23614	0.595058	-0.484735	-0.654918	-0.509673	0.0639682	-0.724582	8.69924	2.13577	0.21791	-1.45215	0.828319	0.0355748	-0.526962	-2.67052	1.39056	0.685576	-0.382886	-0.527671	-1.56284	1.92902	-1.81033	0.711645	0.297375	0.331183	-0.334218	-0.670381	0.564604	-0.233563	-0.0268182	-0.161417	0.149239	-0.018671	0.824451	1.43632	-0.0885108
Q16658	-1.22357	1.39302	0.489397	-0.472376	0.521976	1.5291	-0.934518	0.130244	-0.116146	0.717284	-1.31534	-0.887631	-0.584488	-0.36052	0.63833	-1.24711	0.882071	0.11463	-0.468429	0.344821	0.270706	-1.35948	-0.772755	-1.58525	1.18544	1.40842	-0.309577	-1.15725	0.0136587	1.38397	-0.0601516	-0.7381	0.643029	0.627233	-0.136402	1.03541	-0.0898811	-0.711813	2.62599	-0.955808	1.05308	0.0501658	0.526585	1.24752	-0.376325	-0.497135	-0.378269	1.43345	-0.831049
Q9Y5V0	-0.081421	-0.370081	-0.25236	-0.0898713	-0.945097	-0.290081	1.10795	-0.10664	0.125359	0.236803	0.174385	-0.278227	-0.810459	0.178637	0.27789	-0.10746	0.523521	-0.322352	-0.419939	0.216861	0.632264	-0.0978356	0.278137	0.12891	0.103674	-0.0641523	0.436424	-0.349211	-0.922722	-1.14249	-1.28215	-0.286674	0.514945	0.667679	0.060063	-1.06104	-0.0683694	-0.053803	-0.060132	0.255917	0.586638	-0.117944	0.221854	-0.272892	-0.344337	-0.649696	0.671816	1.42834	-1.00135
Q01201	-0.193125	-0.00275115	-0.0898487	0.488497	-0.332155	0.00355339	-0.267539	0.122616	0.350694	0.242878	-0.27928	-0.295849	-0.624235	-0.0218803	-0.331651	0.0074655	-0.494652	0.441089	0.181219	-0.0772107	-0.272904	0.962404	-0.405564	0.00238574	-0.0296944	0.75937	0.172537	0.416271	0.412639	-0.0966301	0.358512	-0.252937	0.701969	-0.545033	0.383685	-0.0642747	0.0137767	-0.16126	-0.38335	-0.514088	-0.461214	0.416676	0.474991	-0.01343	-0.0809263	-0.177386	-0.321638	1.4281	0.0386976
Q2M385	-0.0792514	-0.0965094	0.348851	-0.251288	-0.136823	-0.326802	-0.501698	0.653334	-0.464102	0.148824	-0.471967	0.0420471	4.64359	-0.191944	0.154516	0.612097	-0.200191	-0.545396	-0.272936	0.597338	0.625788	-0.268595	0.201738	-0.902209	-0.643849	-0.256916	-0.210695	-0.711558	0.202615	0.192307	0.0326368	-0.403745	-0.292783	-0.223232	-0.282197	-0.919366	-0.81391	0.42516	-0.639669	0.680384	0.29236	-0.43087	0.138702	-0.0747917	-0.059994	-0.826305	-1.3441	1.42687	-1.0867
Q6UWD8	-0.0712033	0.0374635	-0.198713	0.140687	-0.127169	-0.0730956	1.28698	-0.838147	-0.155725	0.0432439	-0.265531	0.41122	0.153291	-0.630929	-0.111076	0.627404	-0.289499	-0.421804	-1.20901	0.592043	0.116803	0.780795	-0.085466	-0.501849	-0.134025	0.493395	-0.990073	-0.231208	-1.02649	0.039278	-0.161265	-0.292206	-0.10397	-0.412873	0.67701	-0.58157	0.238808	-0.10204	0.521934	0.553827	0.0391791	0.224025	-0.393532	0.15635	-0.543682	-0.36829	0.338988	1.42457	0.751461
Q9UEW8	0.320816	0.314607	0.539395	-0.355712	0.866476	-0.0542112	-0.526042	-0.318317	1.88099	-0.190196	-1.07715	-0.199641	-0.703947	0.0400672	0.0559728	-0.0945809	1.80785	0.190299	-0.227807	-0.247359	0.389827	-0.568186	-0.44094	1.45591	-0.167737	-0.510459	0.191187	-0.342013	0.187797	-0.307919	0.135115	0.620311	-0.367186	0.409358	0.125908	1.67616	-0.0781267	-0.468196	-0.786354	-0.73729	-0.244668	-0.260344	-0.492939	-0.33012	0.0516816	0.237572	-1.07565	1.42204	-0.0227558
Q9BSW2-2	0.122471	-0.111291	-0.488859	0.227104	-1.32996	-0.116652	0.443739	0.648901	0.687155	0.0425619	-0.360231	-0.369596	-0.19168	-0.235512	0.482775	-0.502571	1.96396	1.02459	-0.101115	0.170476	0.21018	-1.28028	-0.431122	-0.510021	0.497668	-2.96725	-0.0958072	0.328077	0.901675	-0.456321	-0.179033	0.955733	1.41791	0.910676	1.72722	-0.275254	-0.303249	-0.14111	-0.714206	0.498116	0.613959	2.61388	-1.42599	-0.164139	-0.300099	1.05446	0.354858	1.41547	0.666304
P04216	0.772803	-0.57205	0.379404	0.971053	-0.65398	-0.0217158	0.345058	0.261145	0.244106	-0.126704	-0.309212	0.646409	-1.19068	2.73338	0.284515	0.366216	-0.927042	-0.119626	-0.396118	-0.310955	0.135992	-0.84573	0.157901	-1.22476	0.272277	-0.150468	-0.748608	0.11293	-0.772905	-0.0195773	-0.0644333	0.992047	-0.696601	0.390914	-0.426399	0.400722	-0.439515	0.357867	-2.91842	-0.177268	3.27632	0.0286706	-0.276951	1.05761	0.125059	1.75027	0.189536	1.41493	1.72769
A8MPS7	-0.0488802	0.256361	0.303478	0.260179	0.320664	-0.166069	0.0772219	-0.581124	0.0740221	0.0911722	0.033667	0.361134	-0.604373	-0.691423	0.40348	-0.0575166	0.0565734	0.402345	0.292899	0.170722	-1.91597	-0.648556	0.729102	-0.100399	0.366463	-0.783538	-0.143635	-0.590063	0.96652	0.137485	0.162704	-0.377543	0.0603144	0.390565	-0.311983	0.108721	-0.2969	0.325581	1.78664	1.74256	-0.40115	-0.408877	0.830433	0.371026	0.00810936	-0.510871	0.291615	1.41385	0.82069
P27986	-0.264608	0.0485314	-0.10673	-0.0167408	0.333625	0.0118485	-0.329204	-0.186768	-0.397055	-0.434747	0.603253	-0.302392	-0.255254	0.0945104	-0.148217	-0.0213932	-0.138889	0.404796	-0.241179	0.0773518	-0.28986	0.420789	-0.195887	-0.0729549	-0.166306	-0.243752	0.0563049	0.335827	0.0642451	0.0845311	-0.0304527	-0.484671	0.311504	-0.399839	-0.326457	-0.170067	0.472827	-0.22928	0.0376308	-0.686839	-0.20527	-0.373092	-0.412603	-0.0874144	-0.156923	-0.364227	0.172835	1.40798	0.308839
Q15554	-0.0336479	-0.555818	-0.0863051	0.17567	-0.76689	-0.259157	0.000938929	-0.251968	0.0859095	-0.233288	0.214881	0.169236	-0.267165	-0.0619926	0.0687786	0.282914	-0.0133408	-0.71553	-0.412609	-0.185285	-0.0999834	-0.588166	0.353496	-0.129181	-0.487736	-0.412744	0.21525	-0.00266413	-0.46722	-0.596879	-0.373265	0.0111808	-0.210427	-0.52	-0.462861	0.790252	-0.37381	-0.0876388	-0.223828	0.0691771	-0.528435	-0.14666	-0.379923	-0.68649	-0.172762	-0.173888	0.34632	1.40582	0.512388
Q71DI3	-0.441639	0.063693	-0.523427	-0.488747	0.990165	1.60126	0.426792	3.15081	-0.0949877	-0.106575	0.160151	0.692208	-1.26971	-0.350641	0.482745	-0.147644	0.161561	0.10508	0.0323834	0.888092	0.383507	1.10325	-0.67999	-2.06519	-0.0475981	-2.51414	-1.16081	-0.136622	-0.903818	0.819576	-0.158021	1.14576	0.446997	-0.643175	0.111366	0.483019	-0.307008	-1.26131	-1.12048	-0.581824	0.20005	1.10857	-0.0425048	0.223445	1.78347	-0.510084	0.942871	1.39943	0.446809
Q7L591	-0.128882	0.38398	-0.501905	-0.159094	-0.215939	0.171262	0.414913	-0.655537	-0.445277	0.186239	-0.385054	-0.0477981	0.166644	-0.111445	0.0778606	-0.0353322	-0.481745	-0.037068	-0.173498	0.292309	-0.0639658	2.46589	-0.027058	0.261232	-0.266888	-0.91789	-0.275195	-0.66062	-0.311923	-0.381103	-0.140374	-0.0916322	0.820481	-0.357729	-0.586693	-0.299096	-0.23754	-0.166133	0.108534	0.243503	-0.335758	0.477712	0.10949	-0.429023	-0.121836	-1.30472	0.489886	1.39798	-0.279522
Q12851	-0.419112	0.278954	0.322266	-0.0495794	0.461156	-0.0495463	-0.616277	0.106891	-0.388075	-0.458607	-0.489826	-0.334501	0.356371	0.367857	0.107641	0.247324	1.02757	0.343318	-0.228449	0.0573961	-0.612621	-0.882207	-0.211067	-0.106387	-0.457375	0.148283	-0.00762843	-0.286009	0.92361	0.0829207	-0.160413	0.0906093	-0.243691	-0.786403	-0.14378	0.553196	0.231847	-0.897083	-0.173791	-1.08427	-0.638226	-0.0701979	0.0392415	0.26592	-0.118792	-1.166	0.0898893	1.39794	-0.048254
P39059	2.81074	-0.566093	0.647934	0.177029	2.9361	0.901113	0.481087	1.21333	-0.968378	1.4436	-0.513318	-0.574509	-1.06978	0.561708	0.356952	0.161005	-1.00431	-0.875472	-0.32514	-0.254481	-0.849887	0.665136	1.38016	-0.0967274	-0.334474	-0.0447218	0.439177	0.660419	2.20697	0.510426	-0.306946	-0.0505281	2.14793	-0.828671	1.30903	-0.794066	-0.051051	0.170023	-0.270922	0.489543	2.78354	0.458255	-2.49516	0.506888	0.227883	-1.22479	-1.04455	1.39526	-0.242425
Q8TDZ2	-0.233883	-0.420811	0.611829	1.08021	0.365014	-0.256236	-0.0558701	0.234691	0.4083	-0.292072	1.54615	-0.217509	2.31452	1.40555	0.487192	0.18334	1.03142	0.171819	0.88222	0.166983	-0.18292	0.263642	2.96667	0.122912	-0.623123	-0.0957072	-0.252461	0.605362	0.265805	-0.313588	-0.818895	0.837609	-0.0399285	0.544927	0.26829	0.946843	0.110792	-0.199734	-0.518113	-0.679901	-1.21614	-0.0382838	0.0910657	0.190223	-0.133435	0.255244	-0.343962	1.39414	-0.278289
O43759-2	0.290835	-0.61005	-1.37459	-0.959304	-0.349284	-0.0328433	-0.927898	-0.520682	-1.49898	-0.21192	1.64862	0.713079	-0.448864	-0.70184	1.68231	1.02637	-0.761941	0.272225	1.10856	-0.514651	-0.367068	-0.546874	0.039431	-0.0969553	0.984828	0.480938	-0.766279	-0.45202	-0.209036	0.234155	0.189658	0.354883	1.86764	-1.10162	-0.726279	-0.893503	0.184255	-1.15411	-0.861098	0.262894	-1.0005	0.313717	3.5721	-0.0998307	0.724952	-2.11484	-0.299259	1.38985	-0.533074
A0A0C4DH33	0.234887	-0.651215	0.111328	-0.432374	1.01744	0.824333	-0.248072	-0.334921	-0.444226	0.495357	-0.147245	0.511	-0.717283	-0.113237	-0.811542	0.366618	4.67874	-0.202679	0.0514484	0.0568681	3.34573	-0.648899	-1.29066	-0.404761	-0.26836	-0.157546	1.09139	-1.068	0.140916	0.168966	-0.0196522	-0.52639	0.147535	0.109861	-0.881394	-1.72417	-0.491202	0.59358	-0.594986	2.89096	-0.26527	0.199893	0.578273	-0.0910835	3.12608	-2.48887	-1.78468	1.38599	-0.960024
Q9P2D6	-0.153862	0.655534	1.24991	0.680523	0.580269	0.288009	-1.59666	1.11481	-0.374381	-1.48132	0.00460888	0.42932	-0.188519	-0.853359	0.405975	-0.275359	-0.715742	-0.410619	0.716111	2.42872	-0.113444	0.311912	0.651294	0.652176	1.42971	-1.5804	-0.00893172	-0.338495	0.512386	0.260315	-0.462246	-0.371179	-0.455962	-0.293004	-0.721516	0.328924	-0.860768	0.50683	-0.63258	0.569145	0.765201	0.209538	-0.230572	-0.276976	-0.433435	1.37748	1.69128	1.38488	3.16802
Q96C12	1.41502	-0.120599	-0.572	1.52922	-0.39967	-0.684107	3.26195	-1.84783	0.225014	1.03779	-0.220271	0.104912	3.41643	1.19889	0.579119	0.853165	-1.67582	-0.182758	-0.291752	2.01973	-1.52994	0.0893642	1.84982	0.775915	-0.0776259	-0.489012	-2.31704	1.22797	-0.534825	1.0089	-0.210397	-0.28858	-0.661998	0.835096	0.477429	0.630744	-0.543516	2.0882	0.97532	1.68329	4.62265	0.296324	-0.770999	-0.624848	-0.627045	0.90759	3.63347	1.38414	2.7049
Q8WUX9	-0.300498	0.221286	-0.0898335	-0.320545	-0.193542	-0.157361	0.232647	-0.0902335	0.380647	-0.152722	-0.117551	-0.0612039	-0.122319	-0.28744	-0.295671	-0.302657	-0.487858	0.593423	-0.00833844	0.094904	-0.716727	-0.629702	-1.11724	0.9687	0.0391372	0.984131	-0.204446	-0.945674	0.314346	-0.042017	-0.307326	-0.099838	0.0527312	-0.24317	0.110743	0.139064	0.0651386	-0.0698908	-0.568484	0.506282	-0.195355	-0.305451	0.0113196	-0.2402	0.132537	0.198208	-0.288406	1.37457	-0.37643
Q14644	-0.163396	-0.327911	-0.332922	-0.047267	0.45733	-0.19412	0.169658	0.289456	-0.656946	-0.554021	-0.179812	-0.0936737	-0.647428	-0.12382	0.950411	-0.329155	-0.746098	-0.147409	-0.455038	0.307098	-0.958734	0.0598936	-0.358207	-0.350008	0.168851	1.48977	-0.325852	-0.210361	0.179117	0.112309	-0.0550661	-0.0500474	-0.652027	-0.337002	-0.0361866	-0.263418	-0.0706904	-0.865005	-0.238244	0.175492	0.202708	0.325231	-1.02519	0.0791254	-0.161787	0.0396323	0.757644	1.36287	-0.573733
P52735-3	-0.580279	-0.245566	0.25389	-0.663198	-0.65071	-0.307307	-0.953159	0.311118	-0.602013	0.307511	-0.641829	-0.632167	-0.222571	-0.876248	0.405365	-0.14344	0.373782	-0.623172	-0.129694	-0.202027	-0.513543	-0.883786	-0.762522	-0.0260451	-1.25471	0.600365	0.477665	-0.656622	0.388691	-0.42651	-0.746352	0.0809601	0.0828194	0.789855	0.106779	0.238581	0.103082	-0.0237785	0.446831	0.679512	0.923122	-0.666903	-0.252345	0.108562	0.170869	0.222265	1.08598	1.36186	0.406803
Q8N4P3	-0.1227	-0.466603	-0.165935	1.20332	1.27444	0.481706	-0.450311	-1.13003	0.0838119	-0.385959	0.68549	-0.491105	0.304048	-0.051568	-0.271556	-0.32562	0.454224	0.822253	-0.0856885	0.223189	-0.077582	-0.681808	-1.1499	-0.833843	0.0590168	-0.527787	0.61171	1.02854	-0.285747	-0.522937	-0.0621297	0.227452	-0.947766	0.775116	0.851999	-2.20482	0.336069	-0.0252156	-0.520495	-0.938652	0.0680482	0.00191839	-1.80647	-0.32222	-0.114162	0.850581	0.503295	1.36086	0.508277
Q96JG8	-1.51493	-0.685018	-0.623395	0.572806	-0.247224	-0.355094	0.765575	-0.655299	-1.57333	0.63006	-0.0401628	0.480329	0.355206	0.0183982	1.36744	0.165989	0.647344	0.192746	-0.503213	0.0411361	-2.06633	-0.423826	-0.142576	-0.459991	1.11629	-0.874355	3.94324	-0.336752	-2.75532	-0.268918	1.03461	1.91783	0.60942	0.662887	0.483673	-1.52877	0.475574	-0.30062	1.22397	-2.05347	0.821567	0.403834	1.39344	-0.335781	0.521467	-0.708315	5.34122	1.36008	-2.12094
P50440-2	0.171157	1.43173	0.865018	-0.882426	0.271555	-0.0851395	1.26427	-2.32342	-0.017301	3.32872	-0.650978	-0.17867	0.225784	0.78913	0.613878	1.18087	2.177	-0.16686	0.164132	0.0958713	-3.18977	0.75458	0.425542	-2.91529	-2.27021	0.479126	0.618446	-1.24289	0.336109	-0.209522	-0.414289	-0.465853	-0.800969	-0.508603	-1.49251	-0.238254	-0.0213811	-0.841727	0.782098	1.24572	0.925246	-0.394722	0.13045	0.246818	-0.010539	-1.8361	0.489399	1.3567	0.48008
Q8IWU5	-0.419062	0.391952	-0.0735641	0.142905	-0.172686	0.541049	-2.60131	-2.00246	0.140479	-0.143393	0.460366	0.0518133	2.26999	0.303967	0.203714	-0.285281	1.66904	-0.48379	-1.58801	-0.123766	-1.01645	0.23673	-0.102153	0.449994	-0.862861	0.307803	-0.150977	0.298795	0.331706	-0.0641676	-0.493404	-0.798437	0.128693	1.20006	2.78447	-0.0561314	0.252123	-0.486704	0.768494	-0.714303	2.10019	-0.183082	-0.299753	-0.311002	0.242238	0.190744	1.4287	1.35618	-0.186648
P42330	0.183394	-0.0845191	-0.82869	-0.147306	-0.399976	0.0154896	-0.331322	-0.18697	-0.227855	-0.303187	-0.173614	0.00249665	0.614731	-0.480624	-0.831447	-0.0711997	-1.89375	0.0676672	1.21783	0.148661	-1.93471	-2.31744	0.0607081	-0.610906	-0.959014	-0.130403	0.270177	1.08658	1.45966	-0.490794	-0.790703	0.793171	-0.724802	-1.22184	-0.202663	-0.567087	1.277	-0.625476	-1.16878	-0.0493599	2.37764	0.395601	0.61811	0.92338	0.876843	-0.148207	-2.44246	1.35614	-1.50705
P61158	-0.242711	0.0908953	-0.00655169	-0.214802	0.0238903	-0.00701298	-0.210203	-0.014914	0.396329	-0.428205	-0.185046	-0.24578	0.01588	0.00125876	0.0457927	-0.484301	0.235481	-0.0895072	0.123304	-0.0146625	-0.348652	0.985376	0.29523	-0.17656	0.262372	0.0199764	0.0535134	-0.0470431	0.120046	-0.284468	0.113484	-0.455137	0.0196606	-0.137604	-0.454052	-0.259801	-0.0461131	-0.461975	-0.339458	-0.601204	0.0226773	-0.21597	0.249076	0.0115003	-0.00346528	0.0362534	-0.140064	1.35114	0.199728
P31431	-0.866883	-0.407583	0.362995	-0.080731	-1.2706	0.122271	1.77488	-1.40477	3.14054	0.944565	1.04644	0.201931	-0.141985	-0.596772	0.472598	0.073249	0.910885	0.388601	-0.303169	-0.0484407	1.51854	-1.60831	0.207222	-0.982964	-0.896873	-0.732114	0.0613484	0.814513	-0.374017	0.673526	0.113928	-0.823657	-0.119441	0.659584	-1.21796	-1.90082	-0.139616	0.495101	1.88498	1.00479	-0.892697	-0.381908	1.17305	0.301039	0.147208	-0.050703	2.52399	1.34535	-0.159608
Q9NNX6	-0.274329	0.145447	0.0250325	-0.351194	0.695953	-0.437464	-0.498251	0.921161	0.234402	-0.658776	0.87449	-0.206606	-1.36134	0.154048	-0.0601371	0.199776	0.145611	-0.731941	0.165636	0.0771554	0.18443	-0.678997	1.9352	0.802678	-0.225273	1.64625	-0.0275158	-0.240885	-0.0778966	0.6634	-0.628422	-0.365839	-0.515329	-1.44748	-0.432606	-1.42087	0.0399857	2.27864	-1.46393	0.132942	-0.940006	0.356124	-1.10577	-1.28074	-0.957236	-0.665444	0.316186	1.34482	-0.670436
O94760	0.570716	0.202847	0.372821	-0.724669	1.4689	-0.182995	0.426575	-0.531186	0.464408	-0.221416	-0.454355	0.06325	-0.477766	-0.0883281	-0.699161	-0.214734	-0.24713	0.859023	-0.518886	0.353292	-0.367823	-0.237455	-0.412756	0.730817	1.12754	-0.274822	0.369443	-0.873674	-0.346183	-0.636576	-0.604061	0.852243	-2.98603	-0.145372	0.548246	-2.10384	-0.441324	0.206765	-0.412313	-0.381731	-0.107497	-0.200718	-1.62255	0.248095	-0.179161	-2.63315	0.624357	1.3446	-0.710969
Q684P5	0.00163374	1.16088	-0.565272	-0.532139	-0.998192	-0.685395	1.71994	0.225799	2.52302	-0.227497	-0.325995	0.0370232	-0.359805	-0.128171	-0.318411	-0.0575257	-1.49733	0.157241	-0.860261	1.92605	0.0733368	1.4963	0.0117753	0.357466	-0.562015	-0.288443	-1.36496	-0.319369	-0.26618	0.241059	-0.317193	-0.519958	-0.533769	0.975786	-2.48288	-1.53836	-0.130504	-0.332901	1.26182	0.652196	-0.761454	0.350884	-1.11085	0.7529	0.604206	-0.838324	-0.654092	1.34264	0.500691
Q6NYC8	-0.163439	0.226079	-0.200858	0.0575839	-0.0747793	-0.133497	0.532177	0.20405	0.67922	-0.0775845	-0.421367	-0.421743	-0.554515	-0.259558	-0.0829871	-0.828872	-0.502277	-0.0885538	-0.160971	0.102191	-0.191315	0.638741	-0.213025	0.41367	0.289254	0.0103838	0.00398107	-0.0345586	0.594299	0.151859	0.0999916	-0.256409	0.425676	-0.450312	0.372874	-0.240737	-0.0275304	-0.203988	-0.582905	-0.177172	0.0979711	-0.226477	-0.789085	-0.216803	0.169365	-0.971522	-0.48513	1.3424	-0.320236
Q9NX00	-0.390066	-0.983094	0.205345	0.426179	3.14646	-0.0445437	-0.406423	-0.931726	0.731413	0.00292705	-0.257882	-0.322086	1.05072	0.694409	0.744662	-0.0765508	0.424651	-0.800002	0.33899	0.0791967	-0.321433	0.264782	-0.597981	-0.172536	0.107978	-1.15666	-0.570128	-0.450574	-0.151952	-0.309355	-0.253775	0.222881	-0.06928	-0.144511	-0.246325	0.213597	0.0485405	-0.569655	-0.20198	-0.958932	-0.789809	0.009363	0.520835	0.260286	1.19701	0.152397	-0.0544981	1.34217	0.664481
Q15181	0.485569	0.203904	0.14081	-0.32257	1.39351	0.0329079	0.643586	-0.106506	1.54356	1.07745	-0.297557	-0.763298	-1.42138	-0.293282	0.023631	-1.06764	-0.746118	-0.347971	0.301365	-0.124419	0.407997	0.79058	0.225178	-0.0736083	-0.258002	0.476011	0.294912	-0.751721	-0.155516	0.324299	0.365639	-0.120196	-0.530998	0.748573	0.714105	0.30252	-0.220058	-0.572817	-1.10291	0.635751	-0.265107	-0.435841	0.325904	0.467031	0.387956	0.0176819	0.0205317	1.34134	0.155205
P10600	1.04015	-0.303727	0.280195	-0.0425545	-0.0936986	0.154834	-0.246349	0.500931	0.787573	-1.00396	-0.188008	0.0295922	-0.820114	0.249458	0.573828	-0.09447	-1.8736	-0.0439442	0.332695	0.496454	0.0307853	-0.61865	-0.908558	0.0212411	-0.632687	-0.987534	-0.268279	-0.097181	0.0309502	-1.02972	-0.395824	-0.205873	0.147655	0.888169	-0.377857	-0.633291	0.176012	0.204501	-0.347722	-0.181689	3.62902	0.050173	-0.119549	0.433288	0.157232	0.120058	-0.838039	1.34014	-0.042462
A6NFQ2	-0.537839	0.298021	0.256782	1.14609	-0.808304	-0.641439	0.616442	-1.28667	0.350014	-0.335945	-0.0479265	-0.242093	-1.5757	0.667091	-0.834812	0.0119017	-1.27981	-0.179356	0.473135	0.319609	0.235906	1.74735	0.819774	-1.25287	0.0343175	0.0681495	0.210774	0.156716	0.065941	0.00835493	0.351907	0.134902	-0.19162	-0.329581	0.0993734	-1.9421	-0.112405	0.519435	0.579866	0.589008	-0.66841	-0.488844	-0.208031	1.52088	0.509188	0.608609	0.488988	1.34012	0.801048
Q9ULX7	-0.03804	0.474788	0.0939022	-0.53666	1.87764	1.01833	-2.44601	-1.71995	-0.968309	-0.592023	2.46309	0.514094	-2.06557	-0.207321	-0.626437	1.00851	-0.749422	-0.408713	-2.21788	0.751388	1.29631	-0.326309	0.0545067	-1.24799	2.48658	-0.658579	-0.570456	0.0585521	1.70362	2.29988	-0.500155	0.220504	2.45479	2.09026	3.28155	0.687771	0.168179	0.242116	-0.555871	0.228028	1.42578	-0.128724	-1.37584	-0.350561	-0.362877	1.38698	2.03485	1.33541	0.196976
P05413	0.108925	0.391665	-0.312767	0.867859	-1.01405	-1.86692	1.66947	-0.775687	0.179232	-0.0179307	0.17707	-0.256656	8.11785	-0.237706	-0.50117	1.02765	3.49857	-0.041434	1.34216	0.528083	1.67306	-3.12493	-3.8705	-1.54654	-0.615813	1.35134	0.00356316	1.40409	-1.04789	0.771681	-0.607688	-0.738338	-0.656929	-0.0286641	-0.47523	-0.626918	-1.44474	-1.6971	0.822187	-1.08866	-0.795776	0.598076	0.337812	-0.276713	1.82436	1.67115	1.07857	1.33469	0.745965
O14548	-0.345287	0.865146	0.727402	-0.692536	0.337443	0.0297956	1.04088	-0.745136	0.825519	-0.693636	0.825757	0.592988	0.630055	-0.547033	-0.221785	2.00453	0.302563	-0.00925964	-0.0100785	0.208388	-0.928663	-0.284365	0.692721	1.06477	-0.149635	1.08838	-0.414567	-0.0107597	0.808414	0.482511	0.253433	-0.169511	-0.135007	-0.486411	-0.8197	-0.484948	-0.97715	-0.503772	0.334067	0.88667	0.0881873	0.912784	2.07339	0.780239	0.169221	1.66071	-0.092576	1.3337	-0.856009
Q99828	0.0869015	0.254241	-0.34614	-0.0780128	0.404012	-0.257153	-0.153862	-0.0272983	0.228054	-0.396753	-0.0653149	0.252886	-1.05786	0.151757	-0.0607135	0.0930446	-0.383176	-0.178926	-0.768221	0.0754529	-1.02853	0.619263	0.590016	-1.2072	-0.0160373	-0.260548	-0.0341786	0.124073	-1.20836	0.0718383	-0.381697	0.0379241	-0.254573	0.119083	0.738014	-0.111258	-0.0787227	-0.10454	0.100969	-0.714332	-1.17273	0.0254212	-0.750025	0.555713	-0.401925	-0.416045	0.281648	1.33217	0.12278
Q9H4M9	0.141932	-0.0592326	0.434863	-0.0876386	-0.882012	-0.182108	-0.555834	0.153596	0.706052	-0.0506263	-0.191768	-0.178533	-1.30565	0.174089	-0.0320197	0.254675	-0.0404461	0.409399	0.220492	0.296308	-0.805511	0.899964	0.440324	0.000267894	-0.140623	0.53966	0.17737	-0.194448	-0.449808	-0.359265	-0.372089	-0.445101	-0.544331	-0.992902	-0.737861	-1.20543	-0.23294	0.304054	0.199136	-0.798624	-0.869839	0.158046	-0.370733	-0.0550675	0.0617322	0.174847	-0.594144	1.32536	-0.532621
Q9H1V8	-0.800724	-1.00937	-0.495755	-0.79462	0.133142	-0.178018	-2.41919	-0.389253	-0.373327	0.153912	2.20403	-0.229817	2.38436	1.46549	-0.72487	-0.0170387	0.148339	0.671305	-0.318907	0.633481	-1.30289	-1.89169	-0.42192	0.0102703	0.312699	-0.766644	-0.29995	0.430854	-0.293714	0.908815	2.23455	-0.816514	0.87133	-0.146239	-1.1963	0.505328	0.634933	-0.716546	-1.31032	0.781129	0.896076	1.52756	-0.895846	0.267943	0.121327	-0.78138	-2.82052	1.32414	6.96171
P25490	0.00012686	0.411695	-0.13761	-0.0469121	-0.670557	-0.219969	-0.391821	-0.314311	-0.187394	0.228521	0.276072	0.108998	-0.388329	-0.141361	-0.512034	0.0290445	0.0721052	0.193484	-0.137274	-0.047525	-0.581835	-0.484418	-0.30897	0.0817072	0.123366	0.467477	1.04046	0.323382	-0.0358195	-0.0834042	-0.67522	-0.0647956	-0.0549125	0.0274034	-0.310588	0.301776	-0.210986	0.174765	0.427907	-0.677243	0.0355682	0.18721	-0.272793	-0.0395292	-0.292757	0.828421	0.457679	1.31913	0.487634
P02743	0.719145	-0.780977	0.173145	-0.0585444	0.215079	-0.530766	-1.08567	-0.806258	1.12528	-0.404839	0.467425	0.142975	-0.474672	-0.0525376	-0.170979	-0.635044	1.06934	-0.259236	-0.841962	0.331908	-0.738782	-0.0808519	0.395181	1.12662	0.456882	0.271436	-0.33334	0.216396	-0.372481	0.369619	0.45156	-0.137132	-0.843074	0.880774	2.51966	-0.14328	-0.350391	1.04371	1.61646	-1.5697	0.12966	0.0635187	-1.04416	0.268359	-0.180622	1.39109	-0.0287024	1.31893	-1.89119
O00602	1.16178	0.367188	0.855816	0.0537214	0.871222	1.03483	-0.180608	1.59908	0.739847	0.847365	-0.864137	0.0995568	1.01284	0.247403	0.489395	-0.421127	-0.0529949	0.603596	0.372585	0.579166	-1.42775	3.66684	-0.466316	0.229991	0.194536	-0.762436	0.071816	-0.259226	1.19609	-0.715225	-1.7957	-0.472063	1.22778	-0.449246	0.447706	1.59411	-0.0321824	0.908864	-0.247596	-1.72086	-0.547598	0.307712	-0.846165	0.286139	-1.20206	0.0338348	-1.37755	1.31797	-1.1331
Q9HC16	0.281326	-0.0584578	-0.399417	0.13147	-1.00844	-0.483067	0.214883	0.650026	-0.0550659	0.0538749	-0.662686	-0.345468	-1.45599	-0.208215	0.0572675	-0.0776305	0.135803	-0.128443	0.556413	-0.234832	0.499203	3.2907	-0.906612	-1.06006	-0.319634	0.306342	0.0205253	0.841366	0.177221	-0.56598	0.505496	0.14506	-0.828517	-0.118617	-0.433965	0.17383	0.626854	0.295978	0.081272	2.27079	-0.100846	0.671143	0.100516	-0.629785	-0.445591	0.528655	-1.16142	1.31711	-0.209282
O95081	0.0990361	-0.409214	0.345033	0.386862	-0.850803	-0.0167059	0.0611495	0.159414	-0.580975	-0.320705	0.337166	0.196742	-0.114999	-0.126561	-0.0509922	-0.0196228	-0.0954497	0.02925	0.0446748	0.432339	-0.462897	0.563536	0.0731314	0.124379	0.0694807	-0.959734	-0.874761	0.613	-0.325813	0.100833	0.108488	-0.0966917	-0.938813	-0.236985	-0.255922	-0.320128	0.646137	-0.367465	-0.170981	-0.451937	-0.0801831	0.00680752	0.229156	-0.266232	-0.0286571	-0.664289	0.319972	1.31306	-0.150016
Q5BKY9	-0.300013	-0.235098	-0.0250099	0.878072	-0.292241	-0.379211	-0.551814	-0.451946	0.391458	-0.241674	0.696256	0.0852926	-0.758733	0.0906206	-0.297394	-0.66029	0.274359	0.640562	-0.500264	0.400114	-0.294823	0.135199	-1.73311	0.102332	0.624131	3.13087	-0.49989	-0.436725	-1.80742	0.761439	0.416358	-0.255075	-0.0600292	1.54088	-0.215603	0.375794	0.323601	-1.29262	-0.335957	-0.808138	-0.159987	-0.361554	0.57792	0.301304	-0.393594	0.626435	1.05233	1.31255	-0.974315
Q03164	-0.00983392	0.387839	-0.162847	-0.475873	0.0341996	-0.696031	-0.868708	-0.51078	0.159824	0.0884543	0.123145	0.0880405	0.116614	-0.795359	0.104555	-0.365759	-0.659644	-0.511515	0.333015	0.644163	-0.435954	-1.52179	-0.447495	-0.0141174	-0.0050622	0.258696	-0.302147	-0.172943	0.343975	0.374377	0.333655	-0.528149	-0.386797	0.54139	-1.16088	0.388425	0.10973	0.717157	0.281996	0.210933	-0.418426	0.246379	0.0660752	-0.475518	0.119076	1.26149	0.330545	1.31191	-4.38249
P51812	0.0962889	-0.0978919	0.363575	-0.373837	-1.21501	-0.213873	-0.218947	-0.0416059	0.574204	-0.444096	-0.0968768	0.195523	-0.0508863	-0.598794	-0.213695	0.233961	-0.102989	0.095901	0.0387698	-0.101401	-1.15898	-0.0436011	-0.192599	1.09001	-0.113539	0.0077368	-0.0926237	0.122673	-0.0646693	0.486097	0.182237	-0.632085	-0.376774	0.380211	-0.445447	0.39829	-0.498761	-0.575751	0.663872	-0.865459	-1.0452	-0.126417	1.41106	-0.24476	-0.387065	0.595848	0.204708	1.3115	0.391926
O94804	0.0646577	-0.236333	-0.243706	-0.0603454	0.250775	0.254665	0.224083	0.204004	-0.247359	0.471633	-0.297896	-0.92566	0.387088	-0.487834	0.317181	0.211234	-0.596601	0.106078	-0.541439	-0.0778787	-1.26528	0.00546023	-0.849814	-1.25267	-0.642162	-0.295906	0.423469	-0.141856	0.480032	0.319149	0.589476	-0.509188	-0.0141333	0.161592	-0.197299	0.714698	0.710683	-0.933501	-0.419018	0.547121	-0.326987	0.187374	-1.3923	-0.152216	0.700006	-0.0607505	0.397733	1.31143	-0.0379333
Q7Z3F1	-0.373339	2.02797	-0.317498	0.802996	-1.85593	-0.578049	-0.22689	-0.235846	0.429772	1.42881	-0.586758	-0.0878477	-0.853137	0.364839	-0.253179	0.00469191	-2.33883	-0.355401	1.42445	0.315311	-2.06776	0.66393	0.451454	-0.796686	0.408375	1.25178	-1.37159	0.708592	1.93124	0.14327	0.326051	0.110936	2.08911	-1.5677	-1.03584	-1.65994	0.197482	1.46996	-0.892914	-0.791729	-0.503769	-0.0647993	1.02121	-0.27908	-0.0872716	1.48093	-1.724	1.3079	1.14734
Q13630	-0.369579	-0.85908	-0.225417	-0.152205	-0.595538	0.3089	-0.535206	0.729706	0.937537	0.434416	-0.00922461	-0.547414	-0.507624	0.603813	0.801541	0.175478	-0.6837	0.710256	0.292497	0.304356	-0.0626172	-0.069474	-0.328766	0.351361	0.118081	-0.052522	0.099105	-0.419004	0.422522	-0.257731	0.171707	0.208595	0.0632253	1.5976	-0.456573	-0.114324	0.203068	-0.815197	-0.115988	0.675698	0.450618	0.0643779	0.372424	-0.13113	0.107835	-0.279642	-0.65868	1.3071	-0.452138
Q6VY07	-0.0202975	-0.312953	0.223759	-0.0756582	0.124339	-0.00039467	0.253774	-0.17975	0.398852	-0.4377	-0.16604	-0.399114	0.393294	-0.00236074	-0.0514616	0.148486	-0.646757	0.0496585	-0.108807	-0.0968892	-0.785744	0.100948	-0.17015	-0.375694	-0.113924	0.573318	-0.0868723	0.000854011	-0.0145545	-0.415746	0.00154768	-0.187698	-0.891244	-0.293713	0.295557	-0.435157	-0.195359	0.0202617	0.202752	-0.357874	-0.201804	0.0453828	-0.154137	-0.147789	-0.277557	-0.487982	-0.847206	1.30663	0.109668
Q9NQC7	-0.105921	-0.495403	-0.40914	0.16818	-0.623447	-0.00788307	-0.0555465	-0.609745	-0.0321008	-0.291553	-0.436297	-0.359157	-0.0417578	0.119739	0.00538788	-0.00902943	-0.715529	0.0473991	-0.323765	-0.503593	0.0774597	1.03771	0.758999	-0.554956	-0.099395	-0.494161	0.666097	0.220586	0.533329	1.02344	0.417396	0.341283	-0.413246	-0.711996	0.101309	-1.00446	0.136567	-0.322583	-0.216142	-0.406396	-0.519359	-0.206291	-0.277556	-0.153182	-0.201142	0.201236	0.369577	1.3029	1.77978
Q12955	-0.223982	-0.100068	0.37502	-0.232903	-0.876561	0.312095	0.109876	-0.148157	0.0395753	0.0273296	-0.912769	0.406886	-0.205703	0.586203	-0.653972	0.792357	-0.421387	0.399964	-0.745254	0.592898	0.694851	0.399843	1.40157	-0.0868868	-1.21151	0.470228	-0.0701367	-0.584383	0.0654129	-0.872695	-0.403863	0.195333	-0.986408	0.0288087	0.539859	-1.47383	0.296362	-0.147251	0.736577	-0.523234	-1.03763	-0.062239	-1.61457	0.330965	0.0436704	-1.04096	-0.790287	1.30166	0.0545792
P00491	-0.497583	0.768492	-0.0525511	-0.584608	-1.0932	-0.351092	0.422635	0.699214	0.989263	0.211148	0.496112	-0.00233881	-1.126	-0.193421	-0.23162	-0.0314184	-0.914924	0.409527	0.0107014	-0.0480953	-0.412123	-0.166261	0.0250959	1.1648	-0.0182998	-0.259051	-0.201809	-0.873781	-0.019201	0.311815	0.0533476	0.502431	-0.168032	0.201159	-0.0575715	-0.0703027	-0.765277	0.368924	-0.572017	-0.749041	0.675704	0.0672613	-0.0523188	-0.0145625	-0.219912	-1.09275	-0.0751242	1.29893	-0.0317799
P06753	-0.0137288	0.441285	0.172714	-0.873253	0.343986	-0.734258	-0.081348	-2.22024	-0.752855	0.0846109	-0.465123	0.290442	-0.146317	0.14443	0.346238	0.0554049	-1.0362	-0.317055	-0.127201	0.0670858	0.0308149	0.249984	0.0697963	0.608394	0.95509	2.60403	0.0928891	0.385585	0.331418	-0.998801	0.0748017	0.1017	1.16404	-0.827817	-1.39884	0.0969906	-0.114175	-0.321061	-0.132104	-1.25059	-0.768535	-0.216916	0.320925	0.796361	-0.165847	2.21296	0.524664	1.29607	-1.14617
Q9NZM4	-0.673302	-0.0102936	-0.576892	-0.218474	-0.437023	0.292133	-1.32282	-0.355465	-0.707843	-1.66865	0.32498	-0.00493818	-0.0412112	-0.294645	-0.177098	-0.408795	-1.00618	-0.391784	-0.285501	-0.612343	-0.802213	-0.860908	0.328973	0.204501	0.087358	-0.462131	-0.821899	-1.04774	0.99364	-0.47158	0.398932	-0.0808818	-0.432589	-0.35936	0.441533	-0.519902	0.538612	-0.564519	-0.282193	-0.96662	-0.884396	-0.188605	0.454679	0.0536256	-0.171473	0.32831	0.0650136	1.29579	0.241485
Q8N8A2	-0.552478	-0.135815	-0.253884	-0.460331	0.608121	-0.15756	0.310719	-0.202828	-0.25395	0.292097	0.0670974	-0.537315	0.255373	0.0137756	-0.161235	0.12908	1.15848	-0.118013	0.522211	-0.207358	0.261723	1.00269	0.114191	-1.12377	-0.401542	0.128532	-0.414071	-0.297468	0.220475	0.0775878	-0.414302	-0.0904529	0.525978	-0.266744	-0.162962	0.00737231	0.121152	-0.181092	-1.19854	0.623154	0.044691	-0.464521	1.1368	-0.271807	-0.0483036	0.455655	-0.733681	1.29155	-0.656842
P26010	-0.357048	-0.0576855	-0.146572	-0.522626	-0.53132	-0.330703	-0.862482	-0.146535	-0.472992	-0.770893	0.134761	-0.0027944	-0.176777	-0.0659027	0.0388756	-0.208075	-0.773956	-0.271587	-0.275163	0.359112	0.481124	1.03808	-0.122821	0.0214593	-0.0450898	-0.743197	-0.719715	-0.130018	-1.02016	0.249767	0.213161	0.377431	-0.943683	-0.609803	0.909889	-0.432895	-0.136809	0.396475	0.973292	0.975732	-0.341097	0.297473	0.065472	-0.470221	-0.600777	-0.753249	0.878267	1.29	0.332786
O60307	-0.43775	0.413132	-0.0315019	0.0813219	0.387689	0.0197215	-0.639529	0.113944	0.735615	0.171046	-0.099133	-0.179383	0.0128138	-0.0799397	-0.418775	0.346195	-0.0407958	-0.104883	0.00685892	-0.394367	-0.218559	0.46899	-0.0319109	-0.700384	-0.302904	-1.22399	-0.054892	-0.0379141	-0.302701	0.390054	0.314952	-0.351289	-0.330074	-0.00646314	0.537741	-0.46399	-0.174562	0.0547683	0.0680437	0.136709	-1.36608	0.200972	0.121336	0.36709	-0.0830547	1.59384	-0.0864467	1.28818	0.159465
Q96D31	-0.747028	0.399732	0.10351	-0.482308	-0.356207	-0.168816	-0.727127	1.56983	-0.196743	0.0151135	-0.143414	0.115078	0.847881	-0.893668	0.270678	0.335812	1.11377	-0.46257	-0.00200769	-0.393735	-0.157686	-0.272473	0.534029	-0.019224	0.0932816	-0.862991	-0.0232646	-0.495947	0.0616153	0.327052	0.139278	-0.040122	0.859946	-0.494619	0.432627	0.359176	-0.177723	-1.05642	0.00760599	0.282505	-0.450403	0.359412	-0.732743	0.721949	-0.00257587	-1.53	-0.899529	1.28651	1.39269
P30613	-0.63416	0.0182435	-0.0998147	-1.3896	-1.46341	0.821288	-0.128348	-1.05691	-0.404691	0.768516	0.743353	0.115549	-0.701144	-0.880344	-0.0274059	0.884721	-2.55172	-1.54748	0.0345727	0.165534	-0.843182	-0.997911	-0.506115	0.0452953	0.963344	0.0829976	0.187881	0.245591	-1.02264	0.942895	1.16111	-1.51987	2.31889	-2.16248	1.32234	-0.201099	0.217335	0.482088	-0.932699	-0.0599057	-1.70187	0.692717	-0.142217	0.234806	0.369933	0.240049	-0.168853	1.28326	-1.47727
Q92614	-0.245399	0.107263	0.167678	-0.200978	-1.00596	-0.131348	0.103802	-0.0235874	0.231505	-0.292871	-0.484217	0.670999	-0.818579	0.074206	0.303903	0.229292	1.14151	0.310683	0.197411	-0.0206547	-0.697455	0.760297	-0.0705214	0.881235	0.273539	0.0966991	0.0530202	-0.861948	0.414457	-0.582566	0.0375492	0.00626259	0.293112	-0.565321	0.562767	-0.25121	-0.274957	0.837063	-0.579573	-0.191581	-0.186786	-0.0341786	0.269751	0.0362824	0.179131	-0.623159	0.543873	1.28085	-1.00443
Q9NRZ9	-0.248228	0.254824	-0.40989	-0.366668	-0.429141	-0.719758	-0.202556	-0.147129	-0.614819	-0.266301	0.404863	0.0400109	-0.682769	-0.0213504	0.209715	-0.574171	-0.618343	-0.423691	0.207092	-0.326303	0.617114	-0.125626	0.301162	0.598323	0.558406	-0.353393	0.36375	-1.07142	-0.192513	0.579564	-0.208548	0.483821	0.463106	-0.251116	-0.273484	2.53004	-0.551951	-0.188977	-0.889373	0.21221	0.467756	-0.373827	0.301317	0.53696	0.658504	-0.335726	0.388202	1.27812	0.41417
Q9UL46	0.00124153	-0.0237608	-0.0224096	0.0312078	-0.0554512	-0.32921	0.166364	0.0312059	-0.024337	-0.467939	-0.169485	-0.068325	-1.13515	0.143336	-0.0679482	-0.335935	0.340717	0.11113	-0.0179487	0.0185792	-0.185099	3.26975	-0.337804	-0.000227979	-0.0673173	-0.487985	-0.252587	0.282217	0.0666424	-0.349058	0.295463	-0.320115	-0.971807	-0.577589	-0.167485	-0.228742	0.14469	-0.27158	-0.108725	1.77547	-0.417237	-0.0186822	0.323401	-0.383456	-0.405809	-0.825229	-0.415547	1.27807	0.295185
Q15125	-0.911851	-0.978333	0.943003	-0.12837	0.747192	-0.332977	0.755001	-0.0119631	0.848746	0.471878	-0.224912	0.721651	-0.390034	-0.467936	0.15998	0.605592	-1.58401	0.410298	0.330716	-0.684457	-0.0541192	-0.0653318	-0.919622	-0.665318	0.0781445	0.490074	1.06762	0.137293	-1.33112	-0.255666	0.226149	-0.117743	0.111724	0.00278745	-0.388487	0.942401	-0.329329	-0.694984	0.491194	-1.35311	-0.912995	-0.393557	0.961844	0.163026	0.299024	-0.240471	0.215938	1.2758	-2.01686
O95260-2	0.278048	-0.305625	-0.382808	0.161373	0.286368	-0.340431	-0.256535	0.505613	0.584136	-0.336837	0.494802	-0.356987	0.771152	0.128561	-0.228829	0.315714	0.292095	0.310222	-0.257499	-1.04153	-0.341754	-0.653347	0.631743	-0.328482	-0.234515	0.054798	0.542232	-0.51132	-0.550238	0.24794	-0.181359	0.819225	0.194463	0.671439	0.0688461	-0.840051	0.136475	-0.689485	0.433392	0.282546	-0.351824	-0.0710345	0.121183	0.623599	-0.140776	-1.81492	0.715315	1.2688	-0.93923
Q9BRU9	-0.543039	-0.318944	0.00822772	-0.240338	0.276235	0.199771	-0.687096	-0.415627	-0.206682	0.609947	-0.0853164	0.661901	-1.49408	0.258539	0.405571	-0.0400374	-0.516602	-0.187504	0.64242	-0.586762	0.66643	-0.646022	0.167297	0.837185	0.0457313	1.17745	0.923968	0.183932	-0.162365	0.229685	-0.523932	0.434789	-0.456003	5.11089	-0.706668	-0.431873	0.228644	-0.55025	0.362155	-0.751215	0.240755	0.544754	-0.036009	0.00582603	0.0135355	1.25133	0.62016	1.26852	0.21489
Q9UKD1	-0.56695	0.264416	-0.28063	0.0796897	-0.394549	-0.195387	-0.127665	-0.835598	-0.0620636	-0.0825606	0.142143	0.222848	-0.0468771	-0.243622	-0.25642	-0.241253	0.30742	-0.106211	-0.284308	1.18125	-0.474859	-0.438949	-0.435796	0.191737	0.0519352	0.480221	-1.15801	-0.312851	0.384657	0.270026	-0.272203	0.0632028	0.0597292	-0.377124	-0.772075	0.321276	-0.0806172	0.252559	0.137658	-0.175852	-0.18458	-0.0390264	-0.36198	-0.274431	0.0725007	-0.0611376	-0.831208	1.26806	0.146171
Q7LG56-6	0.0445608	0.577315	0.384908	0.077772	-0.561806	0.324882	1.30536	-0.196445	0.319757	0.265556	-0.190715	-0.0603604	-0.781219	-0.378622	0.0560919	-0.0335205	2.25024	0.82163	-0.41972	0.335432	0.282778	-0.519093	-0.254007	0.00602764	-0.497895	0.884501	-0.00542707	-0.26596	0.289754	-0.122466	-0.0441565	0.188727	-0.190168	0.0525056	0.153986	-1.18201	0.863692	-0.534445	-0.13869	-0.150566	0.3812	-0.161305	-1.14635	0.402378	0.231815	-0.803711	0.328646	1.26705	-1.38762
Q99952	0.0177666	-0.111698	-0.103821	0.357819	-0.311816	-0.194801	-0.662914	0.157381	0.385233	-0.612872	0.104808	-0.680473	-0.763424	1.47065	-0.10835	-0.0593408	0.0379423	-0.000825805	0.139757	-0.171445	0.811288	2.44426	-0.577362	0.194826	-0.187741	1.02631	-0.0262769	0.148232	0.583021	-0.175559	-0.661071	-0.0712592	-0.475894	0.211024	-0.275601	-0.473644	-0.821178	0.0158651	-0.460269	-0.712227	-0.299232	-0.0746419	-0.584352	0.0251415	-0.136188	0.268786	0.300277	1.26193	-0.668895
P50570-3	-0.849142	0.11272	0.9987	-0.107365	1.37563	0.157584	-1.72416	0.276215	-0.489746	-0.317512	-0.618983	-0.357943	-1.14838	-1.09315	-0.574785	0.262498	0.703458	-0.700203	0.0685961	0.495458	0.0677145	1.38495	0.525051	0.564656	0.563759	-0.427792	-0.241643	0.120049	-1.10789	0.994597	-0.647859	0.187632	0.806437	-0.546908	0.269634	-0.827878	-0.501306	0.259228	0.186627	0.720254	0.450228	-0.326886	0.445674	-0.169626	0.391946	-0.535842	-0.104959	1.26021	0.0674393
Q9UKR5	-0.455752	-0.277702	-0.187273	-0.261506	-1.32692	-0.398678	0.432072	0.0198906	-0.311821	0.123362	0.0660716	0.298559	-0.537903	-0.200106	-0.854466	0.418743	-1.19057	-0.454018	-0.377049	-0.405555	-0.390997	-1.22707	0.497804	-0.483972	0.244395	-1.05175	0.292646	0.64465	-1.40843	0.297574	-0.296936	-0.955637	-0.400491	-1.79401	-0.796381	-0.127453	-0.661291	-0.344119	0.243597	-1.30862	-0.457257	-0.222409	1.0457	0.130644	0.137433	-0.0728671	-0.401431	1.26006	0.511231
Q86UX7	-0.0148619	-0.516425	0.0936185	0.308963	0.831094	0.0942049	0.866787	0.172475	0.935811	-0.844292	-0.377901	0.171648	1.71026	-0.266061	0.658065	-0.667809	-1.03351	-0.659723	-0.144203	-0.390889	0.269905	3.40382	0.619259	-0.834273	0.40173	0.516097	-0.042738	-0.849024	0.0332385	0.0765885	0.0682395	-0.0721339	0.791984	0.117196	-1.33654	-0.705481	0.164039	-0.189078	0.113601	0.390854	-0.932539	0.554982	-0.467076	-0.0285243	0.00753742	0.882626	0.180148	1.25998	-0.51728
P60891	0.407058	-0.520973	0.134377	-0.123941	-0.150709	-0.159957	0.167245	0.0628576	-0.0948462	-0.266606	-0.277146	0.178605	-0.20482	-0.0588556	0.138707	-0.952503	0.225717	0.345006	0.126256	-0.0744171	-1.38519	-0.171432	-0.338422	0.99855	1.30213	-0.266424	-0.374716	-0.0964848	-0.52448	0.130668	0.190721	-0.0868458	0.105665	0.291279	-0.281265	0.00749201	-0.678009	0.359191	0.742673	0.410846	-0.44916	-0.556849	0.574691	-0.146022	-0.308973	-0.429695	-0.0326317	1.25989	0.486307
P20702	-0.186768	-0.111984	0.198494	-0.0773678	-0.438058	0.885639	0.797065	0.672348	-0.0359951	-0.059766	-0.481188	-0.162846	6.26218	-0.775987	-0.214079	0.0556652	-0.0724641	0.101908	0.56181	-0.354835	0.338569	2.41094	0.0391336	-1.51141	0.39806	-0.4799	-0.0016002	-0.170946	-0.205305	0.135283	0.163176	0.256841	-0.776229	-0.115097	0.172131	-0.688668	0.0223292	-1.5506	0.679687	-0.114895	0.680962	0.140718	-0.259459	0.384369	-0.0988425	-0.180627	0.175368	1.25844	-0.795914
O75173	0.262262	0.00755549	1.36805	-0.902219	-0.133861	-0.848203	1.18739	1.80059	-0.0736994	1.05137	0.735548	0.674739	-0.496899	-1.0356	1.13181	-0.120582	-0.116607	0.350596	0.735886	0.613851	-0.010571	-1.47304	-0.0865908	-1.20203	0.444369	-0.22647	0.551686	0.0344417	0.948732	2.02666	-0.620143	-1.06711	3.71123	-2.36037	0.0415692	-0.204085	-0.219851	0.266745	3.8516	2.05157	-0.0257165	0.281627	-0.425756	-0.251575	-0.0397415	0.971773	0.117649	1.25644	-2.95681
Q01196	-0.588896	-0.0223157	-0.179916	-0.109202	-0.415707	-0.597962	-1.70001	-2.21204	1.12337	-0.327457	-0.506368	0.2532	-0.122997	-0.0741153	-0.0959007	-0.458443	1.762	0.21811	-0.807703	0.00671463	0.883492	0.715154	0.030256	0.635114	0.661103	1.8463	1.06934	-0.339171	0.336081	-0.012918	-0.43722	0.536373	-0.42274	-1.13123	-0.886885	-0.432877	-0.670829	-0.451906	-0.719013	-1.21797	0.971332	0.448959	-0.0434535	-0.00663732	0.620066	-1.14129	1.93811	1.25565	-0.350252
Q9BYJ4	-0.418093	0.0904627	0.31549	0.334804	-0.43384	0.113846	-0.630816	-0.310939	-0.394215	-0.732211	0.708923	0.115271	0.0203816	-0.203886	-0.0284406	0.495023	-0.812394	-0.119215	0.210628	-0.394045	-0.113615	0.238261	0.590616	0.978574	-0.763445	-0.0515225	0.217693	-0.291981	-0.174762	0.278945	-0.980839	0.208435	0.55589	-0.460949	-1.36908	-0.285899	-0.105327	0.0239948	-0.794311	1.86406	1.31331	0.0602141	0.720824	0.1836	0.0432397	-0.445964	-1.03828	1.25538	0.557072
P07359	-0.01534	0.915496	-0.115002	-0.181728	0.666395	0.0741341	0.872594	0.694992	-1.23353	0.228368	-0.160966	1.13841	-0.109562	0.470383	0.497718	-0.198997	-0.704819	-0.426243	0.596271	0.0181641	0.815907	0.114982	0.273502	-0.257847	-0.278691	-0.802461	0.0339754	-0.753067	1.06238	-1.17105	0.289148	-0.265966	-0.808193	1.47734	-0.154219	0.0739001	0.370838	-0.0119921	0.125742	-0.58702	-1.27051	0.161039	0.260887	-0.586212	0.43571	0.125155	0.303175	1.25221	-1.3811
Q14643	-0.165486	-0.136856	0.0803662	-0.24213	1.06812	0.105438	-0.179132	0.151407	0.626299	-0.162872	-0.366175	-0.999506	0.352297	0.37139	-0.458313	1.03836	-0.549479	0.421652	-0.175053	0.0712299	-1.33005	-0.260716	0.644546	0.842664	-1.06536	0.220397	-0.154524	-0.284202	0.324879	-0.352376	0.208131	0.345544	-0.30492	0.0130406	-0.134176	-0.394873	0.319959	-0.652769	0.824777	-0.101636	-0.347421	0.190246	-0.0817644	0.343792	0.44229	0.0157027	-0.740922	1.25193	0.537796
Q7Z591	0.190158	-0.960961	-0.238255	1.48508	0.98715	0.749876	0.501731	0.163794	0.458653	-0.385871	-0.491987	-0.157494	-0.872934	-0.933242	-0.156294	0.0757022	0.5153	0.286278	-0.715799	-0.300182	0.965055	0.23487	1.11043	0.388001	-0.160461	0.182457	0.774491	-0.403287	-0.205921	-0.281421	0.508648	0.306253	0.767431	-0.69796	2.42472	0.337068	-0.182053	-0.464875	-1.1023	-0.458998	0.209565	0.294185	-0.496755	-0.604331	0.450904	-1.21286	-0.225479	1.25071	1.35418
P41222	1.1579	-0.655771	0.114216	0.277225	-0.21142	0.476661	-1.29346	-0.346492	-1.2619	-0.215717	0.349957	-1.99776	0.953117	-0.0642782	0.442928	0.776021	-0.450998	0.270658	-1.66768	0.266994	1.54692	-0.0674223	0.469267	-1.38284	-0.701081	1.75865	0.0446562	0.443149	-2.60278	-0.326474	1.3334	-1.5441	0.2529	-0.764534	1.16927	1.38875	-0.40687	1.26583	4.09773	-2.10768	-0.786794	-0.0872823	0.975818	0.00158483	-0.00960047	0.408004	1.1846	1.24866	-0.253358
O95319-3	-0.457193	0.0848792	-0.412605	-0.0891909	-0.0485775	-0.12593	-0.789478	0.200992	-1.16046	-0.323783	-0.512092	-0.277326	0.4154	-0.490176	-0.5599	-0.00468824	0.618046	-0.186957	0.274908	0.122121	-0.169491	0.406507	0.325128	-0.79405	0.428521	0.411362	0.0931074	-0.450288	-0.263285	-0.13402	0.0237505	0.383094	-0.742099	-0.581012	0.308281	1.14676	0.05847	-0.175893	0.0104281	0.601233	-1.04374	-0.153795	0.255	-0.470832	-0.0851162	-0.998066	0.15683	1.24758	0.0334257
Q9UHI5	-1.53975	-0.0782353	-0.68649	-0.290659	0.281593	-1.09878	1.01181	-0.917552	-1.61936	-1.42842	-0.14036	0.104157	2.86959	0.813356	-0.76805	-1.73401	-0.800068	0.175719	0.771055	0.229721	-1.68824	-2.02987	-0.114316	2.01302	-0.125214	-0.671014	0.442029	-0.336223	-1.344	1.00348	-0.289386	2.58553	0.414914	0.904698	-1.28623	0.975398	-0.661064	-1.41425	0.513854	2.24002	0.848722	2.40777	-2.0304	-0.105269	-0.0964894	-4.14904	3.31076	1.2471	8.39329
Q96QA5	-0.439398	-0.719811	0.186661	-1.14145	-0.476221	0.282013	-0.644146	-0.636222	0.401101	-0.15529	-0.0440829	0.73915	-0.317698	1.05981	0.288233	1.15914	0.804164	0.806188	-0.899394	-0.0867559	0.907742	-0.279683	1.90622	1.43358	-0.312666	-0.716599	-0.230346	-0.352066	-2.26815	-0.453404	-0.980037	0.0911576	-0.494806	-1.62718	0.548716	-1.35208	0.264004	0.992737	-0.206065	0.806583	0.127552	0.388499	0.673109	-0.0333019	-0.08899	-0.0969272	0.461808	1.24697	-1.84187
P04839	-0.171021	0.18555	0.999646	-0.522762	-0.246204	0.0956011	0.112027	1.02996	0.776524	-0.084944	-0.196188	0.310495	0.433305	-0.0856057	0.751277	-0.0422807	0.423053	-0.0122445	-0.0954484	-0.288949	0.21693	6.09462	0.174846	0.447082	0.154386	1.05142	-0.0645179	-0.335529	0.483451	-0.254202	-0.424056	0.0607421	0.0581813	-0.416726	-0.568722	0.647527	0.327694	0.51915	-0.642933	0.75873	0.406763	-0.187243	0.618623	0.0925353	-0.43874	0.021864	-0.173561	1.24559	0.369388
Q99969	0.545696	-0.36568	0.0817672	1.17423	0.908904	1.59044	0.42356	-0.170045	-1.4412	1.16298	-0.0182902	0.660609	0.912878	-0.122178	0.203503	-0.0680717	3.24943	0.0087118	0.0126498	0.221481	-0.498859	0.228919	-0.74684	-0.845651	-0.222552	0.341524	-0.24681	-1.14168	-0.211456	-0.0868111	1.35915	-0.0595275	0.290214	-0.361906	0.300309	-0.767424	-0.4064	0.0497118	-0.659313	0.168025	1.95865	-0.0238932	-0.97943	-0.455158	3.56189	-0.780715	0.992691	1.24461	1.3123
Q5SSJ5	0.147663	-0.00435933	0.208191	1.13691	-0.161072	0.0557178	-0.213817	0.136336	-0.223605	-0.0492594	-0.0956845	-0.0535499	0.0509112	-0.607109	-0.197222	-0.0112199	1.31284	-0.190619	-0.33226	-0.0654642	0.059871	-1.90911	-0.491433	-0.10892	0.121472	0.624974	-0.325065	2.23869	-0.855452	0.0673856	-0.123385	-0.57451	-0.0434008	-1.10466	0.0896644	-2.3146	-0.0868161	-0.195702	0.479644	0.216773	-0.443657	-0.432827	0.828801	-0.0500958	-0.442608	0.557977	-0.21034	1.24414	-0.07669
Q9Y653	-0.569707	-0.652929	-0.341957	1.3693	0.843632	4.05515	-2.60432	-0.781077	1.35327	-0.834641	4.64826	-0.62883	-1.81208	0.390877	1.5713	-0.987583	-2.89609	-0.0842155	-0.719167	-0.277662	0.0258531	0.277812	-0.001745	0.4683	0.481675	-0.518554	0.621094	0.334869	2.00351	-1.825	0.760727	1.1168	1.11424	1.27879	-0.173424	-0.113126	-0.401985	-1.37335	4.23316	-2.37268	2.47011	0.458111	0.332802	-0.963911	0.355523	2.59644	1.64093	1.24221	0.654644
Q9UJC3	-0.364531	1.28931	-0.025967	0.0393137	-1.30617	-0.607813	-0.504849	-0.836065	-0.199514	0.210399	1.55009	-0.666538	-0.820934	0.443089	-1.10258	-0.412848	2.27494	1.88138	-0.204295	0.153207	-0.681383	-0.42998	-1.4459	-0.677658	0.686365	-0.0815421	0.665854	1.40448	0.939036	0.329049	0.403647	-0.361716	0.449194	-0.184738	-1.03294	-0.263917	0.146034	-0.540748	0.541401	0.890529	-0.185289	-0.411401	-1.43216	-0.256483	0.182715	-0.730941	0.354676	1.24131	-0.384631
Q05639	-0.988226	-0.463372	0.246242	-0.334917	-0.583839	-0.00176211	-0.927977	-1.36781	1.89149	-0.117747	1.62939	0.309959	-1.66844	0.560148	0.95256	-0.96622	-0.0940266	0.780621	0.993593	0.532613	-1.78363	0.173352	-1.23565	-0.594668	1.35578	-1.68084	0.0956905	0.159957	-0.996525	0.896106	2.47155	-1.0672	1.52822	0.746657	-1.46886	-0.687736	0.199837	-0.546919	-1.13566	-0.970251	2.56612	0.493603	1.54484	3.03751	0.93136	0.890067	-0.261751	1.23977	2.95914
Q9H930	-0.544624	0.235463	0.265327	0.106397	-0.168108	-0.0316819	0.486896	-0.156614	0.457595	-0.139003	-0.417346	0.563642	-0.895473	-0.339006	0.462866	0.380833	0.9231	-0.455892	0.0839269	0.36223	-1.13337	0.856981	-1.55225	-0.323161	-0.315231	0.801571	0.175575	-0.13805	0.657045	-1.3661	-0.303222	-0.544821	-0.479793	0.581825	0.228639	-0.702511	-0.347577	-0.18636	-0.136906	1.49392	-1.60764	-0.118864	0.477455	-0.160788	0.15767	0.874625	-0.0870349	1.23711	0.0419608
Q9NZK5	0.0825693	-1.01731	-0.498096	-0.150217	0.120022	-0.259166	-0.74264	0.150036	-0.236676	0.645872	-0.201814	0.656133	7.3365	0.158256	0.119904	0.638629	0.512986	0.252524	-0.534302	0.19352	1.23927	2.01295	-0.123799	-0.304409	-0.493541	-0.0225848	0.0253248	-0.500819	0.510333	0.0456672	0.229991	0.0777952	-0.0159271	0.985255	-0.00672133	-0.827772	-0.0467851	-1.00447	0.385718	0.166857	0.406686	-0.0752727	0.113421	0.0382319	0.385017	-0.177577	-0.0918793	1.2364	-0.285841
Q96RL1	0.114298	0.253879	-0.085131	-0.0474661	-0.727336	-0.100985	-0.24306	0.327816	0.0319391	-0.331689	0.206127	0.132425	-0.869907	-0.594323	-0.0234982	-0.31522	-0.198098	-0.0522969	-0.302801	0.0748387	-1.23493	-0.220435	-0.908452	-0.0588944	0.277315	-0.113684	0.590898	-0.00477766	-0.577511	-0.157875	-0.239251	-0.187196	-0.512388	-0.220622	-0.139577	-0.334136	0.428591	-0.22246	-0.0687478	-0.316643	0.318101	-0.241044	-0.406843	-0.0592948	-0.221441	-0.181798	0.315493	1.23551	-0.0758034
Q95460	0.184604	0.273182	0.900411	-0.0532635	-1.20114	-0.0250661	0.78228	0.0111837	-0.343587	-0.264213	-0.369657	-0.485368	-0.883566	0.371799	-0.025454	0.0965404	-2.04336	-0.1782	0.150186	-0.205122	-1.3358	0.737791	-0.725	-1.23479	-0.185741	-0.252333	0.289599	0.326289	0.139452	0.837764	0.0928262	1.0287	1.39895	-1.23223	0.39498	-1.62168	0.235793	0.29098	-0.516322	0.435102	-0.435603	-0.0480008	-0.831998	-0.150037	-1.04651	1.94852	0.754312	1.23517	-0.0487975
P09104	0.083242	-1.42481	1.0012	0.961066	-0.608863	0.765993	0.774783	-0.00494153	0.61613	-0.452226	1.61402	0.0462201	-1.23192	0.886125	0.725662	-0.519715	-2.84331	-0.615009	-0.187975	-0.259076	-1.13912	0.246802	-0.654862	0.545592	1.03863	0.148211	-0.483274	-0.535536	-0.535445	-1.3752	2.04453	-0.142247	0.463326	-0.0577426	1.46331	0.180366	-1.30712	-0.614574	1.68734	-0.186725	-1.72405	-1.09449	2.2019	0.532566	-0.0750788	-0.50573	0.0516115	1.2297	-0.252869
P13805-3	-0.301212	-0.0341059	0.436237	1.48215	0.642923	0.0557253	-1.07747	0.287569	-0.264382	-0.494844	-0.00675325	-0.00704491	1.08704	-0.600215	0.309006	-0.194974	0.203958	-0.712926	-1.44793	0.603143	-1.87891	-0.931722	0.506633	0.811783	0.511414	0.723413	-1.3621	0.379855	0.788993	0.703968	-0.114044	0.0751057	-0.214574	0.290165	-0.721354	-1.05177	0.495142	-0.155606	-0.131212	-0.113163	-0.680587	-0.562992	0.85936	0.0172162	-0.313895	-0.488999	-1.08963	1.22799	-0.532856
Q6P9H5	-0.18899	-0.398709	0.0734135	0.385036	-1.0074	-0.185564	-1.26281	-0.214267	0.873063	-0.744388	-0.45549	-0.0778868	-0.123907	0.841117	-0.265692	-0.490934	1.00945	0.524915	0.61582	-0.389594	0.168319	4.15914	0.308755	0.505857	0.196263	-8.17652	0.256035	-0.27697	1.06157	-0.80879	0.552653	0.123263	-0.310573	0.413445	2.1005	0.37098	-0.220054	0.00838371	-1.17747	1.21942	-0.186132	-0.578356	0.437332	0.350618	0.768674	-0.982691	-0.320569	1.22201	1.27272
P17480	0.529029	0.221099	-0.153971	0.245033	-0.901836	-0.345283	-0.602518	-0.392491	-0.292242	-0.457373	-0.193626	0.227747	0.592906	-0.455489	-0.213904	-0.19569	-0.140996	-0.186871	-0.0635325	-0.559802	-0.655675	-1.04504	-0.817627	-0.701039	-0.330577	-1.07517	-0.0950584	-0.713263	0.258738	-0.18289	-0.617868	-0.423432	-1.17181	1.3004	0.00999509	-0.100232	-0.345109	-0.156896	0.246308	-0.581814	0.144282	-0.490805	0.445626	-0.459762	0.308816	0.338406	-1.10131	1.21941	-0.506322
Q96FJ0	-0.627	0.157817	-0.0228114	0.0332798	1.10492	0.153112	0.59615	-1.20323	-0.517232	0.547108	-0.775272	-0.839706	-0.909963	0.0774731	-0.246438	-1.05714	0.0615664	0.246568	0.0946719	-0.310255	-0.743775	0.212272	-1.47575	-0.611524	-0.0830911	-0.331473	1.11549	-0.2009	-0.469608	0.593638	0.0717149	1.00994	-0.619772	-0.317441	0.219719	-0.858543	-0.563838	0.329075	-0.389879	0.0677829	0.361736	0.0685287	-1.28568	0.361967	-0.00686029	-1.31061	1.08391	1.21544	-0.925464
P26038	-0.389577	-0.643431	0.266237	0.0559123	0.322845	0.09492	0.112987	-0.457792	1.08467	0.229578	-0.265157	-0.290179	0.27446	-0.19164	0.670079	-1.70491	-0.517247	0.222452	-0.155344	0.21539	-1.40738	0.885753	-0.357025	-0.652693	2.79765	0.0549632	0.16398	-0.13755	-0.965466	0.389151	-0.120724	-0.026691	0.10159	-0.74775	0.118008	-1.6481	-0.704604	-0.109064	-0.769338	-0.236641	-0.730972	-0.196854	-0.665411	0.130826	-0.656495	-0.487804	0.115001	1.21219	-0.0748471
Q96EV8	0.0712829	-0.353911	0.0596538	0.00356909	-0.555287	-0.173584	0.174634	-0.133926	0.241135	-0.211824	0.153303	0.453203	0.315931	0.317375	0.488781	0.454841	0.0390922	-0.125252	0.461139	0.187191	-0.195549	-0.127976	0.609532	0.648574	0.534625	0.398266	-0.0736877	0.151502	-0.134022	0.384706	-0.142735	-0.293013	0.350278	-0.0129677	-0.588997	-1.17191	-0.409005	0.211154	-0.177589	-1.52396	-0.65024	0.637555	0.447276	-0.0068171	-0.27949	-0.37351	1.10509	1.21205	-0.250161
P60033	0.563435	-0.482291	-0.119795	-0.281826	1.21109	0.613557	-0.849803	0.821031	-0.360848	-0.247965	0.0577271	-0.705072	-0.197684	-0.686423	0.334397	0.0681815	-0.904432	0.30881	-0.0265951	0.195993	-0.567375	-0.865857	0.231481	1.25224	0.223151	-0.523987	-0.440167	1.24029	0.57919	-0.0788986	0.918409	0.713241	-0.846958	-0.878254	1.15345	0.109963	-0.120153	-0.846195	-0.719964	-0.0406348	1.11772	0.439416	-0.632548	-0.145194	0.263797	1.13088	0.331308	1.21152	0.358453
P48736	-0.00879573	0.0533467	0.10044	0.21341	0.0809577	-0.290283	0.167125	-0.425698	-0.231724	-0.0943597	-0.567829	-0.0626745	0.912452	-0.130024	-0.213209	0.00705972	-0.687855	0.480719	-0.139833	0.0642863	-0.631001	2.0841	-0.181542	0.531094	-0.184957	-0.387409	0.120989	0.0422258	-0.271984	-0.149795	0.312427	0.207762	-0.58041	-0.186777	-0.522336	-0.158692	-0.111044	-0.121785	0.472018	-0.305523	0.251747	-0.434152	0.524552	0.0620073	0.518379	-0.715097	0.170401	1.21055	-0.172022
Q8IVB4	0.836173	-0.664495	-0.845406	-0.228757	-0.152801	-0.317185	0.125279	0.954236	-0.14655	0.270303	-0.564647	0.192518	0.406507	2.30021	0.51112	0.502608	-0.224071	0.426111	0.10888	-0.32418	1.33146	0.902471	0.686635	0.553459	-0.782769	1.44777	0.411657	-0.11238	-0.323911	-0.531362	-0.0403507	-0.297924	-0.119217	-0.527481	-0.351301	-0.599786	0.558202	1.32077	-1.44893	-1.20486	-0.014646	0.229774	-0.475782	-0.662914	-0.200279	-0.0324592	-1.44956	1.21016	-2.52964
Q99683	0.396832	0.178857	-0.657968	0.189295	0.126459	-0.112787	-0.286602	0.144497	0.571954	-0.0625106	0.049701	-0.350838	0.153909	-0.0385697	-0.105091	0.292856	-0.39319	0.149761	0.139557	-0.277297	-0.443529	0.82628	0.205959	0.264703	-1.13229	-0.214698	0.10017	0.105374	-0.0557064	0.85257	-0.377008	-0.13117	-0.048219	-0.841513	-0.317174	0.489223	0.402325	-0.267073	-1.36875	0.834366	0.00994437	0.409152	-0.886083	-0.373246	-0.0166176	-0.0320373	0.662276	1.20982	1.02387
Q96JY6	-0.482538	-0.314249	-0.163142	-0.0757545	0.0493417	0.0780015	-0.86383	-0.647846	0.144358	-0.518241	0.10215	-0.406536	-0.242067	0.423097	0.207145	-0.13586	-0.454281	-0.125346	0.123842	-0.0822248	-0.626783	-0.0801608	-0.880858	0.774133	0.128436	0.0478237	-0.471398	-0.200142	-0.039942	0.0316667	0.89278	-0.341885	0.584734	-0.50516	0.431167	-0.029478	0.1787	-0.298272	-0.518251	-0.30043	1.11721	0.303677	-0.638501	-0.335928	-0.0371445	0.00201912	0.814258	1.20768	-0.0494344
Q16854	-0.29968	0.124049	-0.704742	0.471196	3.23936	0.198816	0.958229	0.503269	-0.593485	-0.222999	-0.584596	1.04973	-0.0324744	0.287843	0.935624	-0.381685	0.356899	-0.122582	0.531272	0.134364	-0.30938	-0.178116	0.437367	0.730657	0.10233	1.02646	0.613529	-0.235081	0.225647	0.186597	-0.551379	-0.266785	-1.82258	-0.387414	-0.94316	0.03279	0.467593	0.150733	0.633275	-0.873365	-1.1589	0.485899	-0.830506	0.127403	0.20111	-0.175277	-0.773399	1.20627	-0.211879
Q96I23	0.533551	0.266068	1.03754	-0.249631	2.30414	-0.826323	-1.12183	-0.194245	-0.319729	0.0429596	0.685698	0.0164358	0.428346	-0.372454	0.398949	0.193667	0.917577	-0.206873	0.481025	0.620027	0.221335	-0.586726	1.10487	-0.370654	0.14108	0.276207	-0.557202	0.144572	0.624111	0.035634	0.048019	-1.07792	0.884794	-1.20772	-0.608525	-0.534813	0.158954	0.171529	-0.227792	-1.22205	0.73564	-0.202809	0.226268	0.434774	0.132335	0.662622	-0.349253	1.20552	0.32343
P27338	-0.617357	-0.439292	-0.182352	-0.427953	0.0531513	-0.24784	-3.11321	0.449352	-1.31103	-0.749728	-0.331462	0.244449	-3.98428	-0.799099	-0.715275	2.28058	-1.72011	-0.0155603	-1.58169	-0.509494	-0.876123	0.926297	2.41406	-0.602302	0.198149	0.79238	2.25732	-0.0896935	2.38045	-0.558396	-0.741923	0.380615	0.596594	-3.45919	1.54059	-0.611464	1.01792	-1.11907	2.87538	-2.27458	-1.84701	2.60081	-4.16723	-0.631688	0.159917	4.27108	0.981178	1.20515	0.640703
Q9BV29	0.679658	-0.41293	0.216742	0.373718	-0.4382	-0.221139	-0.768356	-0.345781	0.0464043	-0.726219	-0.459492	0.704699	0.0795955	1.2863	0.0496088	-0.153904	-1.28378	0.185454	-0.0772743	-0.205676	-0.791219	-0.211614	-0.0144967	0.711385	0.0816985	-0.506924	0.248398	-0.0320414	-0.266642	-0.444823	-0.156374	0.18447	0.206989	0.756213	0.162532	-0.753313	-0.379619	-0.262563	-1.52541	-0.53623	-0.335297	0.0279163	1.0061	-0.248732	0.146875	0.260364	-1.26876	1.20467	-0.276389
P04440	-0.0427	-0.551777	-0.348125	-0.22124	-0.336516	-0.00860364	-0.32568	-0.366557	0.670772	0.0189949	-0.00810718	-0.00591013	2.43463	-0.625273	-0.378694	0.356159	0.0668868	0.335806	-0.260414	-0.584951	-0.13511	3.68998	0.315482	0.174383	-0.13391	-0.284294	-0.000514364	0.0677365	-0.258112	0.0194762	0.182341	-0.067176	-0.889628	-0.267037	0.337291	-1.48362	-0.30638	-1.18236	-0.372532	-0.549352	0.402499	-0.308684	0.144198	-0.364049	-0.336892	0.545855	-0.992995	1.20459	-0.549963
P37837	0.210747	0.294776	0.226773	-0.0786182	0.624253	-0.349725	1.71252	-0.0407011	-0.204927	-0.653265	-0.262292	0.281074	1.97255	-0.448138	-0.844953	0.135163	-0.762002	0.186709	1.25349	0.122236	-0.318286	-0.274174	0.362416	0.0837544	-0.465561	0.186176	-0.603681	0.810552	1.36088	-0.608452	0.461167	0.0571129	-1.08174	1.14048	-0.0983623	-0.628158	0.776471	-0.361116	-0.331763	1.19275	0.610508	0.0408394	0.94463	-0.0423909	-0.0809434	-1.43328	-0.522574	1.20357	-0.00261896
Q8NFZ5	0.0667248	-0.16415	-0.0463629	0.221414	-0.180942	-0.160285	0.503398	-0.177277	-0.162187	-0.0185724	-0.0419909	-0.50714	0.302461	-0.200233	0.327768	0.140236	-0.388021	0.0410824	-0.273565	-0.331934	-0.0169336	0.507326	-0.579022	0.000637849	-0.104163	-0.615591	1.20122	-0.296	0.501797	-0.414582	0.173895	0.433614	-0.229714	-0.216457	-0.629076	0.0204811	-0.399903	0.192393	-0.582441	-0.00764574	0.17628	0.103699	-0.361198	-0.360731	0.116733	-0.0117209	0.553124	1.2029	0.969777
P51397	-0.817065	0.364052	-0.200145	-0.532157	0.354636	-0.103072	2.1691	-0.51498	0.292268	-0.0460689	-0.45969	0.240329	-0.202178	-0.358735	0.648056	-0.225817	2.79398	-0.194519	0.0635695	-0.397637	-0.406602	-0.680771	-0.00745256	-0.206784	0.442903	1.93584	0.467761	0.326304	0.766269	-0.0604676	0.188538	0.307501	-0.804029	-0.975224	0.0437738	-0.965453	0.377423	0.176123	-1.40188	-0.835957	0.868594	0.320079	-0.0647891	0.0765363	0.20983	0.00341161	-1.5154	1.20182	-0.789259
Q8IV63	-0.255343	0.294859	-0.557867	-0.0309872	-0.529745	-0.0436043	0.244635	0.288778	-0.634912	-0.22216	-0.24635	-0.425978	0.522245	0.236489	0.0010087	-0.133515	-0.280126	-0.0283327	0.306941	0.0722806	0.6768	-0.583004	0.716229	0.318306	-0.36089	-0.179111	-0.0121161	0.0144105	0.333445	0.110519	0.387815	-0.13112	-0.10534	0.0485459	0.847499	-0.0266341	0.0494228	-0.110997	-0.419443	0.476859	-0.476725	-0.0244143	-0.504259	-0.3621	-0.186655	0.352957	0.413511	1.20142	0.0198559
Q92543	-0.220197	0.331831	0.0342235	-0.796243	0.0898217	-0.426868	0.478991	0.110723	-0.344297	-0.0253362	-0.074527	-0.215469	0.386077	-0.262868	-0.457688	-0.0421911	0.344971	1.3115	0.724182	-0.382495	0.135061	-0.74525	-1.22589	-0.553462	0.618674	0.0610735	-0.3323	-0.78013	-0.853029	-0.500577	1.07981	-0.768356	0.331065	0.607809	-0.155463	1.31076	0.114313	0.0572305	0.568396	-0.432409	0.221322	0.144955	-0.574127	0.261535	-0.563436	-0.0439596	1.55572	1.20075	0.0777196
P0C0L4	1.08983	2.10859	-0.313531	-0.337883	1.5013	-2.01263	4.29983	-0.0229817	1.11183	-0.00177284	0.26934	0.0574882	0.539572	0.612735	0.11886	-0.893028	-2.59319	-0.566502	-1.02014	0.25621	4.00527	-0.141335	-0.432313	0.496388	-0.748016	-0.0255257	-0.511545	0.564235	0.117152	-0.444408	-2.83927	-1.48232	-0.548725	-0.872787	-0.711419	0.267775	0.169383	-3.58734	2.33283	-0.0659436	-1.10168	-1.05224	-1.25866	0.74784	1.51845	1.43262	-4.43039	1.20037	-0.0840291
Q06278	0.728182	0.543211	-0.67676	-0.0773337	-0.253616	0.200667	0.620075	-0.417697	-0.347926	0.206866	0.484359	-1.15525	-0.472957	-0.17409	-0.756879	-0.428954	0.167968	-0.338198	0.553349	-0.72626	1.36904	0.183692	0.697024	-0.0160506	-0.929126	-0.926622	0.809085	-0.483563	-0.230049	0.0981373	-0.0155876	0.597426	-0.417292	-0.148064	-0.866458	-0.259223	0.215011	0.700344	-0.390114	0.284857	1.70236	0.322665	-0.363246	-0.585963	0.832929	0.169435	-0.489478	1.19972	-0.467618
O94868	-0.440911	0.210919	-0.176297	0.215091	-0.51955	0.291752	-0.840444	-0.346604	-0.533922	0.0629305	-0.086034	-0.326997	-0.441614	0.0613151	-0.288714	0.429203	1.65603	0.0235165	0.0155923	-0.128088	0.495468	0.328935	0.459091	0.232752	-0.380505	0.476267	0.190147	-0.0481501	-0.0364289	-0.0732336	-0.0391819	0.354033	-0.173089	-0.60833	-0.784239	-0.27425	-0.266621	0.241023	-0.44256	-0.0245116	0.330597	0.119422	-0.213	-0.197215	0.138779	-0.184972	-0.102132	1.19866	-0.733379
O43491	0.0267465	0.358672	-0.854538	0.546072	0.415916	-0.290154	-0.190178	0.530116	0.930029	-0.0306944	0.362726	0.397021	0.186503	0.0430456	0.0233471	0.637967	0.663318	0.470641	-0.591424	-0.4973	0.44556	-0.150152	0.773757	-0.217897	0.363847	-0.106263	1.36838	-0.539814	0.520374	0.110889	-0.0908312	0.62219	-1.07706	-1.01495	-0.0793135	-0.00775517	0.413252	0.0021813	-0.246233	0.154347	1.26322	0.976332	-0.924259	-0.0201776	0.230301	-1.37116	0.500214	1.19783	-0.0178346
O95810	-0.584248	0.143541	-0.435213	-0.739906	1.08603	0.388153	0.859864	-0.349105	-0.286249	0.274815	-0.0995947	0.510749	-0.232387	-0.211573	-0.0900489	0.674804	1.45425	0.00505144	-0.175763	0.0985009	0.771044	-0.375496	-0.269175	1.65435	-0.785377	1.33607	-0.319572	0.0118974	0.814316	0.155214	-0.316986	0.277901	0.2552	-0.0141817	0.0527375	-1.48318	0.0496101	0.480673	0.0701931	-0.333694	-0.214336	0.624644	1.3684	0.165293	0.13219	-0.37133	0.52222	1.19672	0.9929
Q8TBC5	-0.588531	0.0621559	-0.672438	-0.255376	-0.911825	-0.41608	0.217809	-0.532029	-0.755225	0.700713	-0.0170409	0.235169	0.653674	0.24676	-0.471384	-0.0192582	-1.5382	-0.127957	-0.234825	0.619501	-0.83898	-0.865617	-0.42704	-1.26929	-0.822919	-1.8103	0.161	-0.285297	-0.202751	0.451568	0.476909	0.210038	0.056968	-1.20023	-0.559653	0.741921	1.39813	0.616847	-0.117612	-1.24052	0.00141311	-0.660459	1.16778	0.16451	0.106874	-0.451177	-0.675977	1.19595	0.642328
Q8NBL1	-0.0574557	0.44397	0.114603	0.228791	-0.854884	0.313821	-0.0346697	-0.210633	-0.0975051	-0.266227	0.329589	0.450965	0.302631	-0.322903	0.516492	-0.00713086	-0.785514	0.448376	0.28789	0.197658	0.142967	-0.713328	0.237414	-0.726409	0.281647	0.447835	-0.367309	-0.385098	-0.700536	0.491311	-0.0586216	-0.213802	-0.733323	0.262428	0.0578115	-1.04906	0.171026	-0.218659	-0.617266	0.413458	-0.292524	0.298394	-0.338283	0.250609	0.346026	-0.895578	-0.224524	1.1958	-0.35158
Q96RD9	0.78532	0.136919	-0.120908	-0.414143	0.140326	-0.468047	4.92219	-0.61739	-0.325879	0.4971	-0.639256	-0.162643	-0.160956	0.523258	-0.338042	-1.00227	0.540298	0.0664728	0.177881	0.478702	3.38013	0.266189	-0.72792	-0.412133	-0.456466	-1.22732	-1.4114	0.0317525	0.374808	0.624442	0.432735	0.842985	-0.330147	-0.342038	0.699965	-0.573855	-0.570776	-0.141749	2.86133	0.702781	0.849753	-0.0540741	-0.149306	0.277095	-0.899796	-1.21068	-0.419991	1.19472	1.95208
Q6PJW8	-0.475649	0.741699	-0.210597	-0.0845108	-1.01112	0.183006	-0.116939	-0.15637	0.24012	0.413412	0.404095	0.267044	-0.34176	-0.0890663	-0.449296	-0.306431	-1.70217	-0.126874	-0.045659	0.325655	-0.696254	-1.02745	0.693359	0.15302	0.756458	0.475092	-0.0595515	-0.737659	-0.142653	-0.0443988	0.143329	0.0973021	2.41007	-0.420877	-0.400183	-1.19352	0.880841	-0.378959	-0.717499	0.546891	-0.214615	-0.596253	0.154603	0.33189	0.205346	-1.14976	0.228615	1.19345	1.46417
P17661	-1.86413	-0.279872	-0.0357943	-0.278505	0.240348	0.119221	0.51431	2.59186	1.14219	-0.406041	-0.273668	-0.220712	-2.93307	0.790137	-0.245914	-0.190457	2.67699	0.503043	0.179821	-0.659311	-1.31721	-0.253659	-1.26174	-0.203369	-1.00465	-0.122157	2.85925	0.186616	2.33566	-0.691417	-0.569771	-0.346163	-2.44396	2.12072	0.768072	0.747644	-0.021115	-1.44941	-2.15265	-0.902416	-0.496135	0.333303	0.386241	0.626239	1.14428	1.86833	1.06297	1.1903	-0.459836
P09960	-0.312933	0.379568	0.060341	-0.242627	-0.345814	-0.354802	-0.156607	-0.636769	-0.240535	0.312535	-0.587126	-0.645601	3.3815	-0.231082	-0.775616	-0.44384	-1.60164	0.0377735	0.41015	-0.0328777	0.0194441	0.244582	0.305514	-0.0335473	-0.197367	0.0374918	-0.538202	0.29718	0.612929	-0.00173519	-0.300022	-0.377687	-0.595289	0.635138	1.33538	-0.949606	-0.185783	0.537666	-0.742253	-0.949885	-0.385957	-0.280648	0.143646	0.103899	0.134324	0.0415511	-0.581777	1.1888	0.379231
O15511	-0.153777	0.0720888	0.015988	-0.244487	-0.0170008	0.0942554	-0.145273	0.144246	0.375852	-0.226795	-0.104095	-0.195895	0.0902043	0.00130421	0.0958318	-0.129187	0.00284986	-0.134066	0.0318245	-0.131435	-0.0874824	0.965933	0.793723	0.0164371	0.0226142	-0.336053	0.29508	-0.048289	0.305681	-0.325515	0.179526	-0.444781	0.126085	-0.303157	-0.794971	-0.137344	-0.00301437	-0.455105	-0.42133	-0.310115	0.0562891	-0.100528	0.0372918	-0.223428	-0.0365102	-0.172545	0.0939049	1.18828	-0.105308
P07951	-0.771166	0.214059	0.00190725	-0.917489	-1.03685	1.14087	-1.2372	-1.31595	-1.15948	-0.0578584	-0.341279	0.29315	-0.827517	0.0936201	-0.429433	0.218585	-0.447816	0.0101965	-0.0338913	-0.104786	-0.521507	-0.42914	0.126507	-0.400385	0.294761	0.244916	1.16781	-0.252094	0.951512	0.487584	0.154153	-0.315119	0.873558	-0.619787	-0.634189	-1.30972	-0.42414	0.893634	-0.455085	-0.35094	1.95761	0.0857742	0.205	-0.0815577	-0.313054	1.69392	2.3427	1.1868	-1.438
Q9NUW8	0.114963	0.159049	0.0284662	0.0573909	-0.302263	-0.135253	-0.436427	-0.174566	0.0965158	-0.124142	-0.363997	-0.0560515	-0.235677	0.134081	-0.105502	0.0721353	-0.0439863	-0.234407	0.242232	-0.115378	0.0203897	-0.0995045	0.325311	0.204252	0.265156	-0.0911669	0.11671	-0.12665	-0.00211915	0.298119	-0.386211	0.0118446	0.451188	0.627933	-0.53637	0.1195	-0.523314	-0.166456	0.0531614	-0.33483	0.304588	-0.181272	-0.409967	0.434156	-0.0561188	0.163617	0.0882906	1.18633	0.508947
O95786	-0.500828	0.0457532	-0.0931971	0.433482	0.809009	-0.120608	0.136892	0.364403	0.572402	-0.529618	-0.920948	0.0511164	0.0776255	0.230638	0.127236	-0.0745387	-0.628218	-0.0589888	-0.382226	-0.28253	0.125529	0.47484	-0.240743	0.237351	0.174954	0.262948	0.639504	0.377891	0.0442211	-0.671022	-0.112378	0.0349025	0.149695	-0.494603	0.118947	-0.0920315	0.148138	-0.156296	0.0492958	7.89353	0.281658	0.0703037	-0.257481	-0.111072	-0.597424	0.576992	0.132496	1.18575	0.0634045
P49711	-0.261697	-0.0166611	-0.085861	-0.0234995	-0.195281	-0.278458	-0.0174188	-0.193999	-0.68331	-0.0788661	-0.0792588	0.118276	0.19139	-0.351136	-0.112198	0.0688173	0.451048	0.0612321	-0.396685	-0.34176	-0.407318	-0.43978	0.0243452	0.117396	-0.0668602	0.745306	0.494641	-0.684334	-0.0621602	0.179163	-0.103674	-0.365223	-0.0914512	0.0722007	-0.351467	0.208874	-0.201623	-0.167838	0.0712868	-0.200763	-0.473846	-0.0943449	-0.405978	-0.0264293	0.0345709	0.511766	0.174918	1.18103	0.776579
P50995	0.348825	0.264664	-0.317474	-0.105203	0.598722	0.117897	0.392714	-0.335139	0.952524	0.00666637	-0.244925	-0.354309	0.730523	-0.318766	-0.0211101	0.092943	-0.152608	-0.19176	0.166389	-0.0209547	-0.46909	-0.312158	-0.00709116	0.549135	-0.585955	-0.268379	-0.153045	0.179373	0.56955	0.369236	-0.36624	-0.19123	-0.485001	0.503131	0.256663	0.759809	-0.223103	0.181102	-0.414744	0.908247	-0.0958142	0.220811	-0.199503	-0.56839	-0.258553	-0.0827147	0.905379	1.18041	0.279202
Q8IWB1	-0.482543	-0.0846389	0.0723007	-0.0716902	0.266374	0.162946	-0.616884	-0.322688	0.505757	0.397139	0.52227	0.218642	0.0184491	0.715687	0.0509433	-0.280469	0.0942582	-0.0979076	0.0914678	0.167858	-0.442596	-0.490229	-0.226455	-0.403095	0.374738	-0.581631	-0.183625	-0.52434	0.175843	0.247555	-0.150573	1.43339e-05	-1.17922	-0.283599	0.49631	-0.220926	-0.528926	0.153977	-0.0557351	-0.610754	0.608871	0.129549	-0.188002	0.110687	0.59871	-0.242714	0.218473	1.17793	-0.0776437
Q13315	-0.048995	0.483555	0.0167632	-0.87715	-1.33959	0.178503	0.0385724	0.0645317	-0.640311	-0.580377	-0.447742	-0.170356	0.509767	-0.286519	0.144839	-0.0751429	-0.417016	-0.607392	0.0496748	-0.0133532	-1.99754	-1.29876	0.738937	0.669158	-0.0493578	0.201031	0.179085	-0.0709826	-0.236436	0.178433	0.360596	-0.415197	-0.067147	0.228346	-0.219738	0.0671051	-0.119092	0.465157	-0.21231	0.0259444	-1.25412	0.000311906	0.389384	-0.42695	-0.340989	0.716957	0.415426	1.1762	0.225903
Q9H171	0.47618	-0.251901	0.224622	0.83768	-1.08951	-0.460076	0.225431	-1.05077	-0.585516	-0.469681	-0.425338	-0.0387532	0.131641	-0.189634	0.227311	-0.610768	-0.679969	-0.0762555	-0.635841	0.30865	1.60125	0.555588	0.639955	1.59208	-0.124214	-1.2236	-0.109392	-0.400186	-0.247733	0.131475	1.31721	-0.344605	-0.23171	0.42694	-0.0892129	0.746919	0.277486	-0.538026	0.699808	0.746906	-1.08235	-0.401861	-0.396669	-0.0559006	0.0247483	0.404394	1.01085	1.17154	-0.487008
P14207	0.273711	0.870236	-0.168643	-0.17272	1.89921	-0.486234	-1.15682	1.16478	0.456702	0.836392	0.600386	1.59007	0.263909	-0.0528017	-0.0783076	0.208837	0.821059	0.253578	0.702756	0.218525	0.213455	2.65898	1.1063	-0.037614	0.307174	1.98133	0.514613	0.0819457	1.39584	-0.300269	-0.517085	-1.01924	-0.973143	-2.07036	-0.795329	1.34585	-0.158664	4.84085	-2.89817	1.03898	0.339685	0.0445029	0.384742	-0.814991	-0.253352	0.420965	0.0619665	1.17132	0.401856
Q9UG22	-0.582959	0.431929	0.616355	-0.309264	0.537894	-0.0498953	0.761703	0.972119	-0.907571	-0.385125	-0.276318	-0.0386725	0.184853	0.246434	-0.133031	-0.337035	0.494813	-0.13134	0.292875	0.0629124	0.205489	1.64732	-0.218935	0.71415	-0.178115	-0.0820091	-0.256462	-0.195805	1.59093	0.513448	-0.268198	0.526916	-0.936412	-0.420095	-0.482591	-0.669395	-0.114541	0.170997	-0.285829	0.655385	-0.502111	-0.389678	-0.193262	-0.280222	-0.262024	0.603433	-0.245326	1.16646	-0.862271
Q16799	-0.289765	-0.0621233	0.161938	0.213391	-0.11804	0.314508	0.800062	1.45984	-0.386341	0.386335	-0.955004	0.218045	-1.03351	-0.0997185	-0.701589	0.114068	-0.922034	0.451228	0.336343	-0.449609	-0.363227	3.84447	0.197738	0.632523	0.196682	0.563559	0.169676	0.14672	1.55108	-0.588167	0.488482	0.552577	-0.970944	-0.44082	1.09578	-1.55793	0.607226	0.576323	-0.266064	-1.17756	0.862351	0.211292	0.204308	0.366805	0.365693	-1.13311	0.0797842	1.16352	-0.582995
Q9Y426	0.226254	0.435756	0.325707	-0.0593469	-0.201284	0.399331	-0.837511	-0.513871	1.35762	0.580388	0.0667231	0.212588	0.355726	0.106688	-0.0835218	0.436042	0.206823	0.439112	-0.289725	0.498419	-0.222254	-0.106222	-0.476894	0.363964	-0.0376036	-0.957099	-0.365769	1.10532	0.216189	0.650191	0.453938	0.184214	-0.382431	-0.137154	-1.0904	1.80343	0.631228	-0.0683522	-0.699729	-0.455748	-0.281302	1.29342	-0.434617	0.145664	0.461627	0.634851	-0.642923	1.16093	-0.569516
Q6ZVF9	-0.0929259	-0.356062	0.183835	-0.317693	0.986659	-0.292586	0.567762	0.647247	-0.833573	-0.371095	-0.699051	-0.766667	1.16036	-0.21904	-0.346205	-0.62048	1.79515	-0.309831	-0.178337	-0.671602	0.498501	0.99483	-0.0661929	-0.175138	0.0143793	0.609285	0.267629	-0.614286	0.725661	0.302636	0.426576	-0.247133	0.328239	-0.790253	-0.606568	-0.332071	-0.275236	0.839524	0.0432081	0.879088	1.11426	-0.476579	-0.478375	-0.26747	0.829333	2.05947	0.778287	1.15872	-1.63647
P28065	-0.233529	0.0637683	0.316985	-0.127072	0.483489	0.188496	0.764522	-0.120091	0.767277	-0.403857	0.115954	0.0573492	-0.458718	0.0227959	-0.220097	-0.269996	-0.0168411	-0.335458	0.37655	0.0846828	0.86002	2.91321	-0.547661	0.338702	-0.169086	0.111774	-0.162539	-0.204703	0.441498	-0.00224692	0.144309	0.32417	-0.410126	-0.259903	-0.461494	-0.0013749	0.381787	-0.511515	0.310853	1.8735	-0.567906	0.034629	0.476454	-0.306879	0.224427	-0.632904	-0.986487	1.1565	0.111967
Q9NTX5	0.171214	-0.465915	-0.0382782	-0.405477	0.972088	-0.00955529	-0.391698	-0.807526	0.77255	0.158269	0.40457	0.592545	0.285559	-1.16567	0.239599	-0.3751	1.58967	-0.70225	-1.50233	-0.0820044	-0.947511	0.263512	4.14984	-0.0243235	0.513001	0.234312	-0.0414658	-0.152267	-0.255736	-0.549891	0.303533	-0.118069	-0.789413	-1.94543	-0.200092	-0.523087	0.0611696	-0.376142	-1.96888	-1.01873	0.219421	-0.339169	0.319208	-0.653198	-0.444485	-0.0850747	0.174177	1.15564	0.480102
P25815	-0.421897	0.187272	0.664123	0.714208	-0.823011	-0.469631	0.351713	-2.10202	0.147035	0.735396	-0.668339	-0.0765626	-0.819641	-1.19978	0.75801	0.0921138	-0.584775	0.0497834	-0.724065	0.709343	0.550067	-1.057	-0.453479	-0.102925	-0.579964	0.845212	-0.468237	-0.68006	0.192335	-0.0728512	1.04745	1.40806	0.651842	0.302516	2.75759	-0.64601	-0.251593	0.526855	-0.282351	-1.05376	-0.0926968	-0.0460119	-1.24974	-0.00934769	-0.476923	-1.37266	1.3365	1.15303	-0.655471
Q05682	0.668045	-0.466306	0.118876	-0.106252	-0.285087	-0.75679	-0.34263	0.832729	1.26874	-0.73848	0.866654	-0.689783	-1.39582	0.459937	0.661788	-0.365557	-0.554984	-0.499034	0.0390444	-1.20505	-0.0808833	0.353925	-0.291502	1.75818	0.577004	-1.41084	3.13483	-0.695151	2.66423	-0.0271289	-0.422505	0.502912	-0.147659	-0.0667754	-1.42338	0.207737	0.207628	0.344566	-1.10309	-2.12103	-0.118576	-0.758233	1.32572	0.786684	0.122085	0.566638	0.371563	1.15218	2.01089
P00740	1.52092	0.180438	0.0697315	0.0592358	1.64634	-0.348234	-0.08657	-0.0328983	0.476568	0.033741	-0.455477	0.18747	-0.222669	-0.0643694	-0.312603	-0.372042	0.139018	0.011184	0.0523573	-0.15151	-0.10504	-1.02641	0.744615	-0.333451	0.341954	-0.294252	-0.258195	0.431395	0.156778	-0.512281	0.572478	0.0447613	0.655528	-0.179208	-0.509116	-1.1246	-0.18227	0.269782	3.23678	-0.165586	0.45744	-0.439401	-0.377838	-0.173239	-0.300763	0.0905235	0.30905	1.15122	-0.388469
O60256	-0.194882	-0.164594	0.0322849	-0.354729	-0.77975	-0.320456	0.466626	-0.370617	-0.763404	-0.198814	0.328372	0.179643	0.215032	-0.175436	0.193612	-0.187352	-0.0308897	-0.00214422	-0.0962229	0.0595643	-0.503938	-0.451559	0.12141	0.0389448	0.177293	-0.443741	0.328912	-0.0298453	-0.931733	-0.0537808	0.146712	-0.482448	-0.0767143	-0.197835	-0.537828	-0.828165	-0.156095	-0.519344	0.524774	-0.0569802	-0.499493	-0.10995	0.357416	-0.132326	0.146151	-0.619043	0.587569	1.14991	0.0324749
Q96PE3	-0.00886348	0.0397387	-0.182578	-0.0400411	-0.297338	-0.42131	0.00229167	-0.473016	-0.213888	-0.0365999	-0.479668	-0.0445054	0.12884	0.192792	-0.0382562	0.0544059	0.0242545	-0.0801487	-0.0596239	0.13252	0.103254	0.188821	0.646357	0.094677	-0.0283324	0.189965	-0.433804	-0.113906	0.0894692	0.209204	0.390949	0.0524592	0.121142	0.427204	0.103937	-0.284914	0.198545	-0.164834	-0.2544	-0.307636	-0.326722	-0.024641	-0.561577	0.0199819	-0.146118	0.413499	-0.460796	1.14773	0.170706
Q17R31	-0.420893	0.553348	-0.853812	0.256548	0.49254	0.453055	0.816373	0.424133	-0.409284	0.420494	-0.195446	0.614801	-0.48587	-0.11499	-0.670975	0.0134016	-0.361565	0.204156	-0.423365	-0.140846	0.484499	-0.448515	0.664591	0.177957	0.110927	-0.352392	-0.213682	0.573381	0.41948	-0.309566	0.236737	0.432876	2.29325	0.143655	-0.518348	-1.39021	0.495555	-0.565125	0.55951	-1.42113	-0.413478	0.00626702	0.79904	0.0351519	-0.384318	1.38323	0.286904	1.14526	0.42657
Q3YBM2	0.824137	-0.393453	-0.615626	0.432595	-0.860016	-1.14175	-1.18263	-0.77539	-0.285044	0.590058	-0.33836	-0.094442	1.1022	-0.0926442	-0.191087	0.209776	-0.384377	-0.129924	0.658904	-0.364731	1.13064	1.95169	0.0652737	0.721809	0.357409	-0.0751833	0.170507	0.317711	-0.926128	-0.173501	-0.36452	-0.554047	0.991407	-0.541669	0.780245	-1.29782	-1.13324	2.19479	-0.918718	-0.962941	0.237463	0.418251	0.712151	-0.241937	-0.596863	-0.985069	0.868039	1.14508	-0.0642573
Q96G03	-0.30528	0.508171	-0.786349	-0.505475	0.54496	-0.17244	-0.37642	-0.158905	-0.149814	-0.217179	-0.531829	0.252775	0.568203	0.29924	0.252522	-0.309769	1.04775	1.30712	0.67975	-0.638326	0.414811	-0.456963	-0.131665	0.976345	0.738044	-0.0174159	0.672838	0.667503	0.555071	0.248732	0.236311	-0.573569	1.08815	-0.0214181	-0.235838	-1.5312	-0.334045	0.0874227	-0.469776	-0.730826	0.260378	0.933028	-0.818925	-0.263142	-0.453433	0.202461	-0.61285	1.14294	-0.457511
O95758-4	-0.159982	0.112368	-0.2798	0.030344	0.0252658	0.287488	0.634623	-0.134016	0.376832	-0.42137	0.27622	-0.428055	-0.317267	-0.0851635	0.0148477	-0.628894	0.636859	0.0140522	-0.00786211	-0.206882	-0.515184	-0.0796558	0.128491	0.113198	0.109004	0.00413495	0.434621	-0.159397	-0.686564	-0.177583	0.096899	-0.136993	-0.178375	0.330317	-0.416629	0.596023	-0.299026	-0.402215	-0.350781	-0.109859	-0.00194172	0.00708189	-0.0607524	0.184524	-0.113549	-0.21111	1.05186	1.14181	0.358641
P16144-3	0.905637	0.850007	-0.371409	-0.465008	-1.07908	-0.660597	0.244193	0.93219	3.39193	1.13294	0.159936	0.129729	-0.0249967	-0.25721	-0.159792	-0.526722	-1.07488	0.115625	0.59955	-0.0832153	-0.289407	-0.355678	0.595566	-0.703196	0.82941	0.336095	0.514367	-0.511523	-0.738135	0.0908967	-0.73635	0.850455	-0.660759	-1.07847	-1.39948	0.348231	-0.4545	0.686915	1.11315	-0.356944	0.0259321	0.155745	-2.64632	0.588375	-0.0887325	-0.403059	-0.591754	1.1412	-0.227816
Q9BWD1	-0.117754	-0.91053	0.208935	0.974308	0.0468996	0.539545	-0.068745	-0.402143	-0.858176	0.600813	0.256768	0.709326	0.843823	0.638599	0.12697	0.173629	-0.945158	0.19844	-0.725131	0.182168	-0.387359	0.38076	1.89321	-1.35058	0.081035	-1.13542	0.211866	-0.269132	-0.349673	0.234231	-0.0820482	0.341045	-0.701566	-1.51362	-0.773911	3.45566	-0.855119	-0.135916	1.12538	-0.295996	-0.224842	-0.409532	0.727878	-0.171503	0.448236	-0.914845	-1.00656	1.1383	0.672655
P00367	0.0313438	0.694145	-0.500959	-0.172646	3.22934	0.0429319	-0.0794619	-0.239502	0.666316	0.159371	-0.323524	-0.470761	0.338229	-0.109108	0.0806571	-0.256806	0.0428745	-0.357344	-0.164875	-0.0179997	-0.950299	-0.40061	0.220097	0.17642	-0.168245	0.0820895	-0.282029	-0.704524	0.010681	-0.204165	-0.357771	0.29756	0.0485442	-0.228335	0.787008	-0.27349	-0.0581374	0.317317	-0.348419	0.0134971	0.0463089	0.314945	-0.68523	0.0502948	-0.398027	-0.540809	0.568048	1.13742	0.400148
Q9NZ63	-0.109086	0.0564877	-0.282507	0.128129	-0.177298	0.864797	-1.15505	-0.289591	-0.307681	-0.100777	-0.254628	-0.114899	-0.344636	-0.0975979	0.0192508	0.0822502	0.0397838	-0.348721	0.265681	-0.762673	0.188406	-0.668458	-0.279217	-0.527974	-0.297519	-0.0162766	0.24193	0.388004	0.409077	-0.84171	-0.243462	0.0627065	-0.301247	0.739416	0.270671	0.214456	-0.180363	-0.0657551	0.152369	0.0993097	-0.261678	0.0206812	-0.273195	-0.2337	-0.169272	-0.00446307	-0.769661	1.13114	0.332294
Q15582	2.42944	1.3133	-0.102592	0.642649	-0.967662	-0.0416463	-0.873984	0.680187	-0.402565	0.898299	-0.662392	0.649273	0.155145	0.564349	-0.328328	-0.666472	-0.500438	-0.938043	0.608103	-0.137784	2.48144	-0.327554	1.225	-0.690992	-1.10781	1.01137	-1.29797	0.5654	-0.359348	-1.43196	0.482118	-0.0600667	0.428185	-1.09818	-0.362085	0.114065	0.188914	-0.530067	2.57686	0.131696	3.94887	0.0553506	-0.571466	0.0970237	0.0295857	-0.175565	-1.24041	1.13053	0.403826
P29374	0.138061	0.368248	-0.124222	-0.104118	-0.586941	0.501403	-0.458082	-0.149426	-0.346191	0.0759436	-0.205354	-0.0207477	0.432228	-0.251248	0.0645779	-0.11265	-0.149448	-0.218467	0.203535	-0.370766	-0.230393	-0.354562	-0.33142	0.209671	-0.0324751	-0.377859	0.0844942	-0.186081	-0.0587619	-0.0814204	0.015277	-0.451152	-0.969777	0.394322	-0.440629	-0.00341884	-0.111297	-0.14829	0.0201913	-0.531136	-0.46685	0.300906	-0.562806	-0.0352819	0.121882	-0.186047	-0.124242	1.13025	1.12974
P12544	-0.999209	-0.149598	-0.330628	0.357214	0.739614	0.397421	-0.263346	0.0954234	0.408968	0.417556	0.42172	-0.841337	-0.904196	-0.191496	0.0723093	0.0719232	-1.37465	0.110626	-0.216309	0.191768	0.796254	5.18326	-0.036059	-0.160746	-0.300788	-0.370223	-0.263704	0.586944	-0.547567	-0.0278523	0.692317	-0.547859	0.118583	-0.230326	0.992958	0.842177	-0.214706	-0.0265977	-0.36953	-0.475888	0.333955	0.138753	-0.957137	0.564716	0.128007	0.569514	-1.05224	1.12917	0.715913
O75326	-1.76127	-0.139368	0.218658	-0.733231	-0.431562	0.335625	-0.489944	-0.303269	1.68651	0.876709	-0.472845	0.266198	-0.594706	0.389294	0.0031778	0.375517	2.20968	0.0998414	0.0730076	-0.147055	0.447116	-0.262376	0.0341583	-0.266537	-0.536397	-0.276522	1.12304	-0.324106	-0.656471	0.0749555	-0.331303	-0.752786	-0.818841	-0.458793	-1.09571	0.527104	-0.00263839	1.02837	0.484709	1.46049	1.02631	-0.352879	1.94505	0.10794	-0.276977	0.498415	-0.846179	1.12894	0.255179
Q9NRW1	0.0660739	-0.405283	-0.436292	0.343582	-0.285941	-0.296463	1.13243	0.256222	-1.26957	0.0174736	2.31172	-0.153207	1.17242	0.365018	0.60786	1.30173	-2.21507	0.905097	-1.07867	0.580808	1.8836	-1.15343	0.915523	-2.71204	0.0902474	-0.4794	-1.44133	1.59265	0.420799	-0.759286	-0.408539	-0.279402	1.62355	-0.918106	-0.463944	1.1273	0.64496	-0.758971	0.0979165	0.627978	0.584028	0.41135	-0.313565	1.30253	-0.027691	-2.11294	0.159269	1.12845	-1.25004
Q15124	0.724226	-0.273432	0.103089	0.852986	0.23133	0.271396	-0.271888	0.678359	0.571436	-0.481441	-0.520936	-0.217905	-0.482267	-0.326395	-0.417958	0.540769	-0.247672	-0.446424	0.563437	-0.349596	0.28187	-0.562056	-1.34881	0.462443	-0.316375	0.0911561	0.447855	-0.848352	-0.123142	-0.355741	-0.14775	1.13466	0.482653	-1.08337	-0.569698	-1.2151	-0.0610913	-0.0463934	-0.421476	-2.39503	-1.14937	-0.148959	-0.585101	-0.0464429	4.31504e-05	-0.662438	-0.140659	1.12766	0.306539
Q9ULC5	0.145537	0.465377	0.64044	0.0622617	-1.62356	-0.256193	0.0832488	-0.581385	-0.400951	-0.250904	0.146105	-0.222085	0.133621	-0.15761	-0.460251	-1.11605	-0.138086	0.0428639	-0.399833	0.0139152	0.416688	2.50295	-0.0283401	1.05886	0.123911	-0.440045	-0.354163	0.507994	0.551635	0.86287	-0.275287	-0.226714	-1.02105	-0.0672456	-0.613029	-1.2455	-0.380904	0.133254	0.118328	-0.0915299	-0.330876	-0.607469	0.0568645	-0.255584	-0.369167	0.413808	-0.706087	1.12608	0.440035
O75177	-0.0797827	0.190159	0.550693	0.24656	-0.00978766	-0.0267221	-1.09903	0.622178	-1.01538	0.864923	0.0158829	0.0647808	0.741365	0.253343	-0.0961208	-0.250189	-0.264058	0.0503349	-0.779247	0.401598	-1.25966	0.122565	0.341058	0.769681	1.08092	1.06729	0.306146	0.537676	-0.993642	0.857941	-0.865056	-0.928671	0.506775	0.310524	-0.125586	0.34995	-0.39541	0.434039	-0.815637	0.749815	-0.621286	0.0839518	-1.37314	0.873741	0.170176	-1.96349	1.92476	1.12476	-0.961902
Q16719	-1.01235	-0.0938122	0.0421323	0.195831	0.122252	0.176208	0.352936	-0.771614	-0.400111	-0.0864626	-0.108492	-0.449166	2.63542	-0.341048	-0.97497	-2.06981	0.737631	-0.420032	-0.286039	0.642586	-1.08093	3.75074	0.36507	0.183992	0.194985	0.0140485	-1.02944	-0.179316	0.278157	-0.251949	-0.591732	-0.0780882	-0.154409	-9.69913e-05	2.0027	-1.10226	-0.194938	0.0191672	0.672053	-1.24542	0.232998	-0.379929	-0.520047	-0.742261	-0.399353	-0.851942	-0.57112	1.12458	0.19667
Q9NUQ9	0.211547	-0.523004	-0.366463	0.189917	-0.286993	0.439075	-0.705845	-0.221653	-0.473106	0.0662833	-0.250741	-0.00209817	0.0368907	-0.126208	-0.0792352	0.190884	0.100891	0.177449	-0.191527	-0.275976	-1.1087	1.91825	0.697373	0.192543	-0.229171	-0.0650924	0.283803	0.00452869	0.361935	-0.36922	0.240787	-0.31564	-0.26967	0.204404	-0.210193	-0.29536	0.027198	-0.34001	-0.500146	0.185873	0.23579	-0.02075	0.0693195	-0.257622	-0.0990318	-0.496925	-0.456973	1.12418	-0.160565
Q9UNX3	0.726381	0.258436	-0.528346	0.356219	0.023156	-0.701872	-1.0863	-8.95101	-0.580294	-0.170755	-0.678075	-0.698791	1.06127	0.0515306	-0.561862	0.842459	0.612752	0.239169	-1.44252	-0.862606	-1.83225	-0.0825899	-0.850027	-1.82275	-0.888303	1.36024	-2.42137	0.332918	-0.0145663	0.506861	-0.271559	-1.36508	-0.295627	2.43409	-0.806207	0.0973449	0.573078	-0.189371	0.860961	-0.501883	0.549674	-0.521613	-0.0367746	0.5386	-0.10729	0.248369	-1.56072	1.12314	-0.536511
P54886	-0.448065	-0.389612	0.486076	0.390068	4.83964	0.371042	-0.799162	0.40076	-0.0651531	-0.390755	0.427875	-0.24589	-1.47864	-1.84953	-0.0733712	-0.286192	-0.0852882	-1.04357	-0.892352	0.347942	-1.24148	-0.372899	0.860555	0.486319	0.210036	-2.1284	-0.300154	0.219521	0.151715	0.275174	0.157361	0.440068	0.733774	-0.35727	2.07827	1.3661	-0.185782	-1.40629	-0.565167	-1.37458	1.57862	-0.180927	0.701586	0.241732	-0.513587	-2.03045	0.474236	1.12263	0.372647
P14316	0.133937	0.128675	-0.446124	0.424532	-0.279408	-0.134482	0.140703	-0.261048	0.07286	0.0493738	0.0853766	-0.0216999	-0.290415	0.134563	-0.753858	-0.0599047	-0.0369647	0.55884	-0.377127	-0.483256	-0.306044	-0.000727822	-0.0876562	-0.391894	0.0434458	-0.920068	0.82399	0.157503	-0.12096	-0.247654	0.217898	0.105658	-0.772243	-1.09265	-0.430414	0.0931619	-0.20881	-0.0373321	0.0448835	0.916861	0.0286989	0.336799	-0.626311	-0.0556606	-0.405001	-0.337117	0.396406	1.12112	0.104533
Q01581	-0.266776	-0.361644	0.398414	-0.151116	-1.23453	0.0846679	3.06324	-1.33629	-1.18705	0.163019	0.749177	0.717662	-1.21765	0.566328	0.205698	0.815612	-0.855537	1.00371	-1.0829	-0.0692146	0.883282	-0.286495	0.107406	-1.12707	0.0391478	-0.166559	-0.252781	-2.00584	-0.644123	-0.325365	0.213618	0.555873	0.815929	-0.988999	-0.526228	2.37313	-0.202819	0.127717	0.832369	0.572489	0.448129	-0.738997	0.256645	0.349653	0.435965	0.210534	-1.13823	1.12051	-0.29623
Q13231	-0.553211	1.33857	0.28362	-0.460136	0.166574	-0.38342	0.777924	-0.195833	0.782078	-0.390972	-1.3223	-0.222737	8.7977	0.0500587	-0.0498561	-0.197764	0.3667	0.846176	2.07964	-0.0742109	0.37728	-0.222715	-0.532963	-0.863871	0.796635	-0.780136	-0.12156	-0.1773	0.315156	0.178765	0.288234	-0.752004	-0.591742	0.0274486	1.96773	-0.617306	-1.22674	0.101255	1.76747	-1.68386	-0.776384	-0.366789	0.159814	-0.284513	0.39171	0.193298	-1.1866	1.11587	0.82118
Q9BSH5	-0.397561	-1.02754	0.0411034	-0.0711949	-0.173817	0.195802	0.6098	-0.995709	0.0717507	0.0107632	0.442728	-0.606883	0.378239	0.290284	-0.528819	0.837004	1.08638	0.998653	-0.191018	-0.599453	2.24009	-1.04359	-1.34041	1.04778	-0.0422627	-0.429991	0.257131	0.573546	-0.0133341	-0.154847	-0.347227	-0.307863	-0.421041	1.88326	0.572693	-0.808311	0.474918	0.576967	0.973411	-0.189808	0.503429	0.778108	-1.35453	0.671477	0.0213384	-1.30182	0.0654398	1.11445	0.721018
P12814-3	0.208989	0.723417	-0.187005	-0.348943	0.202293	-0.753161	0.365676	-0.335412	-0.340856	0.645122	0.191588	-0.00960171	-1.82157	0.0666978	0.245793	0.645789	-0.223605	0.117136	-0.167925	0.0854255	-0.217715	-0.723957	0.0203433	0.579838	-1.03919	3.25615	0.26789	-0.603627	0.389217	0.268876	1.32096	0.330215	-0.534588	0.477953	0.20002	-0.328395	-0.077566	-0.0483165	-0.239818	-0.627064	0.348097	0.275965	0.650335	-0.0751791	-0.181096	-0.540378	0.362573	1.11354	0.326191
P60520	-0.475424	-0.618899	-0.218272	-0.125128	0.650165	0.170478	-0.653055	-1.00296	-0.569776	-0.406412	1.11217	0.768672	-0.781936	0.562185	0.0480977	-0.203864	-2.11509	-0.0909694	-0.275136	0.0676434	0.404809	0.0290683	0.747401	0.145681	0.235271	-0.2731	0.248786	-1.10811	0.305584	0.134057	0.105567	-0.0765441	-0.790707	-1.70219	-0.472373	0.303593	-0.750513	1.03343	0.706544	0.67762	-0.332055	0.156918	0.456534	-0.075084	0.407906	1.25822	-0.872948	1.11321	0.724443
Q15057	-0.148112	0.638441	-0.334707	0.117296	0.0187261	-0.0810144	-0.544802	0.00324555	-0.356684	-0.47547	0.559026	-0.0735638	0.225016	0.236263	0.836821	-0.213653	-0.484624	-0.324372	0.215803	-0.103321	-0.347888	-0.160865	-0.653799	-0.026502	0.285927	-0.35921	0.356196	-0.493264	-0.320198	-0.53949	0.194682	-0.247997	0.22596	-0.737149	-0.354325	0.0570011	0.250015	0.567221	0.14979	-0.0787299	-0.636822	0.381125	0.323223	-0.260236	-0.218514	-1.14291	-0.560153	1.11258	-0.234643
P05107	-0.0886745	0.293347	0.200382	-0.020252	-0.636962	0.287337	0.398466	0.384152	-0.200863	0.180161	-0.138938	0.0684994	3.08293	-0.0400444	-0.143911	-0.0867337	0.178167	0.0420913	0.284711	0.0947488	-0.372508	4.11591	0.155401	-0.771021	0.0637301	0.480302	-0.119552	-0.251238	-0.022909	-0.172318	-0.0630987	0.182004	-0.203999	-0.43363	-0.272273	0.345366	0.148364	-0.288978	0.783326	-0.375777	0.322394	-0.0310965	-0.30654	0.332122	-0.176372	-0.196875	0.157812	1.11203	0.24904
P17252	0.272604	-0.42909	-0.35549	0.138462	-0.76834	-0.17649	0.23048	-0.242244	-1.33335	1.23322	-1.02824	0.417354	-1.73216	-0.270568	-0.982754	0.149563	0.0590435	0.538747	-0.125015	0.11232	-1.06409	0.464005	1.66143	1.71304	-0.235948	2.37604	-0.641874	0.26061	0.73461	0.136162	-0.503342	0.234874	-1.20795	0.289431	0.944063	-2.19832	1.15979	0.132077	-1.14202	-0.907603	-0.386487	-0.479469	1.51618	-0.470111	0.201143	0.205661	-1.65352	1.11154	-0.841454
Q8N5X7	-0.0508682	0.37517	0.0568717	0.67502	-0.258854	0.605738	-0.312753	-0.483054	-0.164276	-0.447236	-0.0597993	0.185751	-0.402032	-0.257695	0.349972	-0.362274	-1.78632	-0.813037	0.0638259	0.142148	3.3883	1.12435	0.63828	0.866709	-0.388778	-1.49629	-0.296757	0.923528	0.398996	0.507682	0.646566	0.191437	-0.280469	-1.15543	0.859862	-1.44688	0.188438	-0.425796	-0.0720157	1.42214	-0.68189	0.764874	-1.29438	0.472324	-0.020214	-0.612179	-0.388927	1.11079	0.654011
Q15283	-0.0588429	-0.525314	-0.256797	0.280408	-0.498227	-0.452526	0.0111363	-0.43051	0.0272338	-0.0430426	0.384585	-0.242394	-0.511104	-0.205347	0.667836	-0.497338	0.134813	-0.123382	-0.300006	-0.00974979	-0.197368	0.526354	0.403219	0.059884	-0.177953	0.371146	-0.196654	-0.125866	0.188986	-0.385205	0.0604547	0.0100849	0.727751	-1.15229	-0.407399	-0.0695814	0.226375	-0.168458	0.409798	0.144618	-0.755588	-0.0504194	-0.508968	0.296151	-0.0486577	0.585372	0.342516	1.10938	0.235219
Q13009	-0.557506	-0.397274	-0.314428	-0.184761	-1.46941	0.145895	-1.07562	0.239194	0.227684	0.19454	-0.850956	-0.610969	0.160453	-0.446442	-0.219935	0.641858	0.609434	-0.124507	0.316128	-0.105864	0.000267475	-0.302448	-0.95985	0.277832	-0.0547154	0.524965	-0.0238863	0.313962	-0.441348	0.398585	0.184454	0.108166	-0.936634	-0.942321	-0.0282713	0.662358	0.0703085	-0.0350163	-0.880516	-1.63676	-1.36255	0.29352	-0.281147	0.0154204	0.00538899	-0.658544	0.327819	1.10762	-0.328568
P23511	0.467503	0.942466	-0.292465	-0.164884	-0.857361	0.458544	-0.681655	0.594784	-0.520396	0.0486888	0.273123	0.225429	0.780275	-1.0633	-0.338191	0.622349	0.22628	0.0563341	-0.323125	-0.12228	-0.294659	-0.0104898	-0.607135	0.394009	-0.30574	0.484719	0.837548	-0.0781887	-0.322224	-0.312608	0.0666228	-0.946047	-0.627971	0.504931	0.644765	0.264452	0.161897	-0.279912	-0.157799	-0.0876609	0.398986	0.12428	1.20251	-0.21485	-0.0805015	0.394152	0.352044	1.10402	0.641718
Q5T440	-0.0493703	-0.105877	-0.125128	0.221717	1.04522	-0.14092	0.0535292	-0.460891	-0.4734	-0.368064	-0.0453311	0.301691	0.0670239	-0.715728	-0.031447	-0.123307	-0.62407	0.186367	-0.416047	-0.293998	0.505811	-1.22397	-0.0294944	-0.07051	0.200916	-0.327183	0.137999	0.128707	0.292891	-0.23711	-0.129553	0.185628	0.718619	0.0213522	-0.0135271	-0.893858	-0.339812	-0.017782	0.817184	-0.919478	-0.338787	0.337443	-0.540642	-0.201309	-0.234347	1.21256	-0.104438	1.10381	0.22558
P23497-4	-0.180982	0.563378	0.0214916	-0.217703	-0.897642	0.25256	-0.122138	-0.312545	0.523817	-0.0843104	-0.0894194	0.257362	-0.262708	0.0556719	-0.340531	0.0642641	-0.666092	-0.10631	-0.441237	0.0765892	0.217414	0.400833	-0.23296	0.7975	0.0189072	-0.4107	0.116591	-0.190356	-0.624065	0.0711907	0.0648038	-0.397061	0.689731	-0.123665	-0.046001	-0.228285	-0.208497	-0.22864	-0.0415112	3.20268	-1.10873	-0.258606	-0.498537	-0.603397	-0.0586207	0.666049	0.359227	1.10347	0.363542
P35527	0.64607	-0.429877	0.581598	-0.189411	0.237807	0.837446	-0.357243	-0.354259	0.44944	-0.25167	-0.177896	0.99865	0.36196	0.136141	-0.275612	-1.05689	0.659326	-0.319041	-0.421631	0.84752	-0.159417	-0.549003	-0.0419973	0.782153	0.38647	2.39153	1.1771	0.128834	0.752668	-0.883244	0.569691	0.137411	0.471959	1.09086	-0.0042973	0.327465	-0.376973	0.320032	-0.65942	-0.0847784	-1.02487	0.375213	0.307775	-0.709696	0.503732	1.37684	-1.11802	1.10198	-0.105169
P98095-2	0.369725	0.231279	-0.241108	0.427448	-0.292894	-0.250732	-1.12286	0.606685	0.0309653	-0.152431	-0.0353206	0.118093	0.426565	0.118988	-1.10387	-0.691933	-0.295369	0.297622	-0.177525	-0.262542	1.20573	-0.204782	-0.148369	-0.430235	0.373675	0.481143	0.00274559	0.405677	0.738131	1.03696	0.9443	0.414824	-1.07678	1.23284	0.00738649	0.248147	0.105709	0.427531	0.76914	0.571341	4.83952	-0.514278	-0.0194103	0.92164	-0.497687	1.14845	2.16382	1.09946	1.67897
Q13303-2	-0.0351968	-0.607201	0.76364	2.23354	0.709774	-0.0904619	-0.843772	-1.04867	1.57243	-0.63219	1.07518	-0.0667725	1.25824	0.402166	-0.137654	0.113403	2.37964	0.589303	-0.10048	-0.182552	0.935839	0.656681	1.18175	-0.462092	0.551422	0.614833	-0.210645	1.09487	-0.610987	-0.512746	-0.799692	1.3768	-0.0398563	0.638628	-0.726211	0.325323	-0.72919	-0.562892	0.511019	1.28863	0.455514	-1.15099	0.0187595	0.451526	-0.759177	-1.29155	-0.738615	1.09885	0.548181
Q14194	0.375699	-0.194353	-0.787382	-0.581167	-2.51949	-0.883349	-0.182572	4.12627	-1.23628	-0.0593076	-1.02629	-0.952026	-0.174196	2.08219	0.572216	-0.646013	0.976538	-0.182837	0.741179	-0.656439	-0.0517046	-0.390024	-0.57977	0.0211688	-0.199288	-0.242925	0.270118	-0.341271	-1.27444	-1.07885	0.181794	0.000632763	-0.0506132	-0.82306	0.75	-0.718057	0.0323971	-1.84793	0.0396707	0.0181408	-0.617245	-1.96322	1.05261	1.27158	0.0827266	-0.67473	-1.1054	1.09852	-1.22147
P40121	-0.661118	-0.280143	-0.34849	-1.02566	-0.0278865	-0.985128	0.755249	-0.0403136	1.44691	1.67985	1.87154	-0.377357	7.52783	2.31151	1.05465	-0.681136	-2.71257	-0.311575	-0.277548	0.909824	4.45157	1.99841	0.527987	-0.929351	-0.327461	2.41145	-0.512105	-1.55218	-1.88916	1.0215	-2.16124	-0.280732	0.239565	0.0141816	-0.00535361	1.2261	0.440325	-0.721681	0.986881	0.0713259	0.491629	-0.959203	-1.28473	-0.375829	-0.146845	2.57235	-0.0909638	1.09729	-1.45073
P20073	-0.137244	0.0671674	-0.0801917	-0.0384165	0.573232	0.0373545	0.283403	-0.593718	1.04684	-0.0513716	-0.287242	-0.167985	0.409901	0.337773	-0.23746	-0.158493	-0.261688	-0.319023	-0.0744629	-0.106914	-0.333048	0.179233	0.113324	-0.176798	-0.125653	0.0883855	0.130822	-0.239991	0.187701	-0.234421	-0.328654	-0.372152	-0.220695	-0.644618	-0.308502	0.216941	-0.140001	0.230666	-0.737647	-0.0832061	-0.144714	0.00514272	0.255726	-0.0433234	-0.104176	0.435325	0.461084	1.0963	-0.337516
O00750	0.219664	0.27064	0.135487	0.187878	0.38083	-0.135813	0.813561	-0.0839074	-0.360472	-0.291895	-0.225101	-0.24283	-0.0113042	-0.231402	-0.120167	-0.153058	0.25375	-0.313294	-0.0272539	0.0313421	-0.105262	-0.834099	0.685311	-0.0112031	0.424248	-0.818859	0.176595	-0.476181	0.34071	-0.0441606	-0.405428	0.0778152	1.26694	-0.579039	-0.0173116	-0.0588259	-0.461969	-0.452362	-0.14149	-0.310639	-0.299137	-0.0798959	-0.228317	-0.0547514	-0.0304698	-0.680542	0.599704	1.09584	0.278124
P35611-6	-0.248411	0.402092	-0.328994	-0.68021	-0.0802103	0.0455303	0.268008	-0.0285908	-0.608307	-0.134926	0.1321	-0.102485	-0.15089	-0.221089	-0.419877	-0.346428	0.227949	0.289493	-0.163013	-0.213281	-0.130976	-0.705631	-0.255532	-0.192898	-0.179775	-0.220666	0.171093	-0.407069	0.135646	0.152436	0.136149	-0.22649	-1.08378	-1.58684	0.816512	0.0757986	0.330958	-0.0559496	1.11145	1.03855	0.648814	0.30301	0.170813	0.0363946	0.5599	-0.119239	0.582003	1.09557	1.07745
O95470	0.0840285	0.17493	-0.00993109	0.386939	0.644636	-0.0865565	-0.369981	0.298006	0.0553801	0.399081	-0.276893	-0.699779	0.649804	-0.401038	-0.184625	-0.386691	-0.532616	0.000924768	0.303409	-0.189634	1.16026	0.814136	-0.0981584	-0.305911	-0.22456	0.251687	-0.295991	0.0211508	0.261295	-0.136549	0.102943	0.0143036	-0.356674	0.134879	0.118145	0.82946	-0.143806	0.305385	-1.34298	-0.130243	0.174631	-0.308369	-0.556995	0.141504	-0.111698	0.00193868	-0.322294	1.09437	0.135111
Q9H8L6	1.08006	-0.483161	-0.0604717	-0.255231	0.435087	-0.311457	-0.548397	0.387375	-0.0901738	0.0730703	-0.0251094	0.369869	-0.290815	-0.0503959	0.149452	0.166305	0.679515	0.0496264	0.0240405	0.107024	0.171971	-0.940017	-0.281122	-0.207197	0.230015	-0.0598544	-0.191949	-0.458091	-0.122701	-0.294722	0.548307	0.0994913	-0.631406	-0.107637	-0.463029	-0.773992	-0.606298	0.511528	0.136723	-0.811642	0.57615	0.358212	-0.124663	0.310026	0.300708	-1.10207	-0.747311	1.09338	-0.200328
O00182	-0.225442	0.26839	-0.174168	-0.411087	-0.909595	-0.531405	-0.015373	0.668256	-0.531397	0.307383	0.122493	-0.137601	1.42287	-0.0197493	-0.0554196	0.274925	-0.820959	0.405844	0.5083	0.0659398	-0.22235	2.87798	-0.324673	-0.637981	-0.228261	0.227322	0.305135	-0.135617	0.163035	0.246381	-0.389811	-0.309902	-0.696739	-0.488533	-0.171272	-0.151868	-0.0416859	-0.141768	-1.14623	2.75935	0.196956	0.123395	-0.175694	0.351308	0.0976187	-0.254983	0.168421	1.08958	-0.30417
P03950	0.520835	-0.0761452	0.116296	1.7479	1.00299	1.46869	-1.18606	-0.794461	-0.227994	-0.462515	0.0999538	0.297749	1.8258	0.484898	-0.00578588	0.356998	1.22753	-0.127011	-0.0586387	0.82879	-0.495146	-0.819038	-0.956113	-0.39969	0.210595	0.215798	-1.19824	-0.20529	-0.453561	-0.307843	0.237082	0.432015	-0.32894	0.572538	1.2924	0.812849	0.109431	-0.169087	1.44145	-0.426054	3.27311	0.148624	-0.739582	-0.0415162	-0.0635979	1.57275	0.326018	1.08871	-1.19535
Q96E52	-0.334761	-0.171767	-0.58902	-0.272132	1.75502	-0.0303776	0.218979	-0.159064	-0.0283201	0.576849	0.349693	0.279164	-0.0517848	0.028869	-0.690004	-0.212228	-0.445375	0.461623	-0.179395	0.0544284	0.134656	-0.199947	-0.648199	-0.814305	0.0724301	-0.423882	0.533859	1.35897	-0.0838263	-0.728614	-0.140671	-0.680545	0.184637	-0.414789	-0.612777	-1.2718	-0.110428	-0.278098	-0.723791	0.632804	0.811019	0.390685	0.346685	-0.0508565	0.520514	0.0478543	0.592755	1.08789	0.183565
P35442	-0.772703	0.502523	0.0114135	0.903818	2.28342	-0.359314	-0.422139	1.52868	1.11535	0.359003	-0.142108	-0.0337573	0.966652	0.0273843	-0.149924	-0.133784	0.270716	-0.648071	0.37644	0.0998735	-0.358172	-1.65865	3.9547	0.688415	-0.106497	0.21151	0.734345	-1.0716	-2.41534	0.123639	-1.03539	0.763029	2.07094	0.415855	2.86166	1.2187	-0.155107	0.840299	4.77296	0.169093	3.07303	0.154554	-2.92287	-0.503071	-0.591053	3.34815	0.953925	1.08719	0.850984
O43829	0.238502	-0.469662	0.0446947	0.134495	-0.239361	0.215197	-0.205687	-0.341266	-0.378173	-0.399491	0.114025	0.1918	0.484597	-0.489674	-0.319907	-0.0610277	0.20389	-0.0109153	-0.123577	-0.0513975	-0.245327	-0.46435	-0.27145	0.183771	0.135065	-0.0685352	-0.377548	-0.0307027	-0.103666	-0.211744	-0.466702	-0.0135951	-0.316948	-0.140991	-0.596653	-0.268908	-0.351109	-0.339174	0.125394	0.0734273	0.0616015	-0.0809244	0.120189	-0.336431	-0.139415	0.0512218	0.598019	1.08695	0.0919655
Q8WU10	0.847512	0.749215	0.627804	-0.0856764	0.460954	0.184854	1.64124	-0.551879	1.42322	0.234829	0.0234265	0.105052	-0.666405	-0.152585	0.230131	0.0260456	0.242272	-1.07928	-0.488077	-0.390362	-0.383258	-1.00829	1.34893	-0.731121	0.52881	-0.82022	-0.136967	-0.68467	-0.38484	-0.672395	-0.397323	-0.554289	0.139201	-0.803612	-0.0135827	-0.214331	-0.844526	-0.0666875	0.939714	0.232734	-0.129497	-0.111313	0.439484	0.673294	-0.0895214	0.494753	-0.178613	1.08683	1.44345
Q9H668	-0.238234	0.354	-0.141415	-0.00974903	0.147558	-0.655166	0.14011	0.613659	0.745778	0.37695	0.152627	-0.0275555	0.322464	-0.882154	-0.0505495	0.278789	-0.825436	-0.114672	0.127566	0.116091	-0.622491	-0.694843	0.207506	0.14553	-0.969435	-0.805743	-0.473315	-0.348787	0.61644	-0.215118	-0.46588	0.411056	0.36	-0.119139	-0.423379	0.861206	0.0154923	0.325857	0.404459	0.455075	-0.393185	-0.270346	0.0315371	-0.0391821	0.00534236	-0.400933	-0.161781	1.08438	0.464743
Q13356	-0.372477	0.153157	-0.34182	-0.0674957	-0.791404	0.146562	-0.404816	-0.281693	-0.505104	-0.133621	-0.0322716	0.0925268	-0.0849555	-0.114783	-0.335602	-0.447715	0.339158	0.235594	0.374519	0.222733	0.0383379	-0.155396	-0.488087	-0.447684	0.413265	-0.242392	-0.698952	0.0353576	-0.218795	0.112665	-0.193127	0.127964	0.110768	0.670066	-0.0997043	-0.756264	-0.420613	-0.296247	-0.364009	-0.213885	-0.0548432	-0.462293	1.81904	0.0561778	0.359706	-0.6214	0.00818413	1.08358	0.239255
Q01831	0.28544	0.155817	-0.114384	0.571256	-0.562629	-0.244578	0.230763	0.798883	-1.18054	-0.0115712	0.672187	0.169329	-0.786165	0.386284	-0.0167553	0.162437	-0.0474626	0.37029	-0.312911	0.461044	-0.276624	-0.317757	-0.204428	0.634447	-0.644648	0.279015	-0.223609	0.485233	0.89617	-0.19985	-0.210311	-0.303582	0.0443514	-0.25628	-0.860124	-0.844128	0.198684	-0.637608	-0.368265	-0.831665	0.743205	-0.355265	0.128629	-0.164002	-0.0979364	-0.184721	-1.12894	1.08324	0.14275
Q9H4G4	0.292305	-0.0804793	-0.296058	-0.438968	-0.797867	0.0624089	-0.461299	0.309173	0.159365	0.123004	-0.244546	-0.576469	0.588684	0.325159	0.221498	-0.313224	-0.420136	0.2221	0.13481	0.319022	-0.882369	1.84853	-0.0879378	0.221094	0.169464	-0.77673	-1.2209	-0.0692423	-0.197279	0.644938	-0.0459816	0.430347	0.44189	-0.167022	-0.465367	-0.118985	-0.199806	-0.369924	-1.08001	-0.0803301	1.02238	-0.105423	-0.109348	-0.168834	0.425422	0.237665	-0.783449	1.08251	0.634458
Q9UKW4	-0.422864	-0.514593	-0.0652427	-0.227287	-0.314651	0.283734	-0.513469	-0.245527	-0.687109	-0.0469877	-0.44445	0.225098	0.449937	-0.341579	-0.0131277	0.0582727	-1.29555	0.23329	-0.0840668	0.0780549	-0.290572	0.993014	-0.22451	-0.202105	-0.00684159	-0.450787	0.252262	-0.0602006	-0.285941	0.735547	-0.0466483	-0.0362854	0.00771788	-0.44527	-0.678367	-0.0559203	0.531964	-0.135574	0.327142	-0.103619	-0.496144	0.145108	0.220977	-0.239914	-0.0635834	0.222867	-0.154823	1.08131	-1.25195
Q92985	0.092796	0.863381	-0.726578	-0.357174	-0.276518	-0.721733	1.41248	0.0146242	-0.486555	-0.0347319	0.17949	-0.0655703	-0.746312	-0.270859	-0.373416	-0.436012	-0.721471	0.228767	-0.0679531	0.127906	-0.151023	-0.45622	-1.36964	-0.0526211	-0.175394	-2.93887	0.290431	-0.283307	-0.498691	-0.48619	0.384759	-0.186214	0.0329271	-0.574045	0.0424163	0.795735	0.690539	0.210834	0.465233	4.11709	-0.415296	0.283351	-0.581801	-0.221487	0.0545163	-0.424561	1.15935	1.07917	-0.010438
O00213	-0.215125	0.777128	-0.351173	0.134848	0.403735	0.0097951	-0.144553	0.109597	-0.379674	0.320164	0.216692	-0.0539935	-0.213711	0.176571	-0.319977	-0.0168625	-0.371679	-0.0483104	0.433531	0.736872	-0.0867446	-0.972249	-0.319204	-0.889696	-0.415284	-1.39449	-0.471349	0.0985654	0.603495	-0.43391	0.380996	0.40684	-0.277364	-0.121019	1.12503	-0.191155	-0.173972	0.280765	-0.441459	0.29772	0.343465	0.378648	0.316741	0.530714	0.0951741	-0.880799	0.529027	1.07847	-0.772881
Q7L9L4	-0.0155804	-0.0531004	-0.501206	-0.133068	-0.142094	0.153059	-0.513487	0.0253137	-0.574959	-0.209016	0.0454687	-0.381805	0.0584249	0.0827466	0.0523415	-0.0804201	-0.0165457	0.0189173	0.174478	-0.249963	-0.970286	0.454216	-0.182736	0.107523	-0.483519	0.208578	-0.064831	-0.235647	0.6528	-0.266961	-0.0227295	-0.0651619	-0.359298	0.396486	0.0558055	0.209484	-0.00140879	0.0972122	-0.493683	0.662335	-0.229827	-0.142519	-0.304981	-0.605956	0.101025	-0.664	-0.707965	1.07827	-0.0210904
P25098	-0.205873	-0.289035	-0.0293564	-0.423921	-0.231533	0.214855	0.236552	0.0594507	-0.164523	0.18035	-0.298688	-0.233959	-0.790039	0.293858	-0.149375	-0.046348	2.73125	0.200967	0.0268779	-0.0356666	-0.558889	1.46952	-0.373423	0.459913	-0.25496	0.287861	0.00745507	0.00728192	0.0404322	-0.441751	-0.110566	-0.42485	-0.210073	-0.711778	0.158398	-0.393029	-0.215044	0.321861	-0.12441	-0.354861	-0.463302	0.0223173	-0.252133	-0.376089	-0.197289	0.672807	-0.0347158	1.07826	-0.882985
O15439	0.417762	0.969783	-0.315191	0.603279	-0.500953	-0.206671	-0.0582733	-0.344579	0.942763	0.0324911	-0.902456	-0.353354	0.0262761	-0.724347	0.849291	-0.143032	0.0626958	-0.179534	0.339007	0.360544	0.566724	-1.8566	0.147065	0.75788	-0.531352	-0.236684	-0.909678	-1.26677	0.11598	-0.342327	-0.0445193	-0.28775	-0.140615	-0.0142622	2.31334	0.408713	0.171721	-0.109251	-0.958403	-0.462776	-0.424741	0.179263	0.341682	-0.361305	-0.357783	0.528473	-0.363609	1.07791	1.39728
Q9NXG2	-0.129487	0.645094	0.039498	-0.518893	-0.920666	0.0982049	0.360912	0.0514249	-0.020536	-0.219447	-0.141496	0.0105327	0.222903	-0.158153	-0.960813	-0.109079	0.648754	0.304	-0.270451	-0.0939696	-0.938294	-0.302636	-0.314145	-0.265708	0.387589	0.287703	-0.168641	0.326098	0.760805	0.0981929	-0.370384	-0.369685	-0.478054	0.862462	-0.20438	-1.65188	-0.140526	-0.815232	-0.383577	-0.836531	-0.17651	-0.304644	0.205449	-0.117504	-0.205007	-0.07221	-0.399975	1.07581	0.424469
O76070	1.12549	0.743008	-0.800026	0.0817293	0.0304127	-0.556486	3.18468	0.0912162	-1.38904	0.226579	0.195197	0.450049	0.13198	0.692586	-0.728216	-0.102442	-1.64972	-0.120258	-0.925988	-0.33506	0.400584	-1.62335	-0.756403	-0.036593	-0.286036	4.55763	1.55886	-0.152877	0.509763	-0.180919	-0.349738	-0.0746617	-0.68308	0.347834	0.484838	-1.74637	0.290737	-0.580483	-1.01752	1.30038	-1.44661	0.303883	-0.763419	0.712814	-0.210682	-0.207048	-0.24369	1.07491	-1.61669
Q6PIU2	-0.538496	0.668266	-0.410154	0.019324	0.518183	0.301984	0.235452	0.37793	1.54898	0.0422173	-0.0404996	-0.583843	2.92574	-0.350852	-0.556927	-0.59041	-1.0797	0.903289	-0.163888	0.22571	-0.587449	2.16007	0.352221	0.196871	-0.127095	0.0006691	-0.612787	-0.00357936	-0.386692	0.621294	-0.385078	0.393787	-1.00332	-0.801704	-0.351628	-0.167996	0.445125	0.460832	-0.0469923	0.200844	-0.833563	-0.262853	0.221265	-0.0506195	-0.09769	-0.380483	0.761818	1.07323	0.3117
Q8TF64	0.0106929	0.0647528	-1.18684	1.16077	0.0849104	-0.194985	-0.213689	1.21991	-0.115561	0.333774	-0.790868	0.533363	0.362593	0.635265	1.11442	0.67873	2.17797	0.24002	0.978555	2.17284	2.09309	-0.379874	1.41797	-0.382975	1.9203	-1.56747	-1.30866	-0.115263	0.147272	-0.0358649	0.412958	0.374752	2.41244	-0.536587	-0.487711	0.0581	0.239212	-0.918931	0.491236	2.02163	0.636732	-0.0642813	1.35314	0.413356	-0.582269	0.587719	1.15891	1.07272	-1.18218
Q6P1A2	-0.150184	0.372495	0.0683009	-0.0033733	0.137411	0.348323	-0.170418	-0.0341544	-0.941534	0.357953	-0.281844	0.363098	-0.462904	-0.171598	-0.0662463	-0.0269254	-0.324121	-0.399817	0.0535174	-0.562342	-0.754515	0.0927087	-0.879786	0.15611	0.176009	0.460797	0.122721	0.159489	-0.447996	0.0174031	0.404428	-0.0804042	0.0179358	-0.242443	0.262241	-1.44717	0.104863	0.298526	-1.14959	0.0494305	-0.0432788	0.385378	0.107399	0.034406	-0.309244	-0.812594	0.788462	1.07244	-1.07932
P04275	1.42622	-0.80962	-0.0323309	0.467593	0.201334	0.805339	0.704505	0.444272	-0.351245	-0.147823	0.534313	-0.170647	0.353311	-0.234642	-0.150644	0.309355	-0.287256	0.169739	-0.589405	-0.42961	-0.228125	-0.410055	-0.472595	-0.710122	-0.078875	-0.0321517	0.250645	0.0793226	-0.0916223	-0.119794	0.578807	0.170219	0.0950301	-0.171123	-0.891828	-0.130101	0.00864034	-0.029431	-0.992118	-0.60288	1.39436	-0.185562	-0.0280257	0.0828666	-0.307182	-0.818529	0.302353	1.07239	-0.349882
P23458	-0.0172684	0.160276	-0.313649	-0.0578265	-0.556469	-0.163314	0.482706	-0.130292	-0.0122741	-0.169957	-0.160627	0.0134166	-0.00652231	-0.0821383	0.125835	0.204663	0.132646	-0.181203	-0.159907	0.153341	0.259129	-0.816962	-0.229032	0.536527	0.237918	-0.0500625	0.309942	0.841081	0.0472763	-0.0150764	-0.0916736	0.034892	-0.589086	0.362095	-0.527556	-0.714535	-0.030228	-0.15265	-0.900201	1.00087	0.02239	0.380655	-0.482124	-0.436685	0.227123	0.90415	1.0765	1.07142	-0.0446126
Q5EG05-2	0.787781	-0.579529	2.03118	2.18811	-0.547894	1.17734	0.0647606	0.642054	0.0673847	0.053218	0.803982	0.874517	0.265638	-0.0557837	0.275065	-0.247069	-0.592372	-0.0174302	0.0532158	-0.276257	-1.63872	2.92277	-0.454689	3.69166	1.02905	0.446394	0.434047	1.74751	1.4508	-0.93447	0.196604	0.123425	-0.293534	0.609389	-0.765441	-0.388153	0.669701	-0.264804	0.163953	2.01028	-0.259744	1.24289	-0.215368	-0.96914	-0.89667	0.859288	1.35214	1.07104	0.00302612
Q9UIA0	0.000174888	0.0787327	-0.257988	0.16383	0.0582669	0.312972	-0.271227	-0.482559	-0.273181	-0.150235	0.0140998	0.00683082	0.517473	0.0772384	0.307184	0.653648	-0.132703	-0.354596	-0.162309	-0.442333	0.24233	2.50661	0.121192	-0.29668	-0.415138	-0.555056	0.329117	-0.4772	0.257562	-0.572436	-0.0147695	-0.378335	-0.152014	-0.171798	-0.947066	-0.0374782	0.124657	0.340941	-0.321479	0.964974	-0.358221	0.351838	-0.859791	-0.487323	-0.34452	-0.362365	0.461473	1.06808	-0.606116
P52306	-0.283778	0.000614812	0.254548	-0.351886	-0.777188	-0.0960656	-0.27933	0.14313	-0.133728	-0.763441	-0.258773	-0.580914	-0.346934	-1.12438	-0.204882	0.238868	-1.1012	0.941544	0.626874	0.0305641	0.144205	-0.134863	-0.901961	0.386161	-0.250162	0.762618	0.27548	-0.773311	0.112671	-0.31323	0.283788	0.262922	0.366882	-0.920534	-0.0589498	-0.158534	0.797515	0.0366687	-0.0978634	0.57436	-0.0154351	-0.338706	0.666416	0.0228415	0.200921	-1.93006	0.493578	1.06785	-0.520188
P33151	0.120769	-0.566949	0.00671093	-0.0940667	-0.28885	-0.287623	0.966528	0.888687	-0.206309	-0.156967	-0.240215	-0.0731127	-0.563527	0.433231	0.250189	0.233834	0.152548	-0.00993616	-0.217974	0.35235	0.535504	-0.517591	-0.134675	-0.312538	-0.221323	0.657026	-0.437002	-0.467519	0.159409	0.0754133	0.458987	0.452397	-0.321412	-0.0874167	-0.829051	-0.398904	-0.402986	0.168815	-0.574579	-0.654647	0.0511514	0.190543	-0.777185	0.0160729	0.531317	-0.397554	-0.509032	1.06737	-0.51756
Q13761	0.0923488	-0.00873352	-0.204327	0.332736	0.0289213	-0.087083	-0.659344	0.237423	0.259117	-0.605476	-0.246489	-0.106718	0.690639	0.548513	-0.374401	-0.437541	-0.436053	-0.128424	0.351831	-0.193488	-0.0533082	-0.813194	-0.356975	0.569931	0.0499382	-0.215509	1.02566	0.969499	-0.334523	0.26596	-0.0142	-0.791982	1.54451	-0.375417	-0.117907	1.0074	-0.807262	-0.178283	1.04545	0.841617	0.322763	-0.432848	-0.572691	0.0514383	0.47403	1.97223	1.43951	1.06609	1.37922
Q9P016	0.389716	0.283329	0.579039	-0.0466724	0.0148761	-0.175887	1.13672	0.431411	-0.0501891	-0.458002	-0.620613	0.571	-0.225905	-0.106339	0.195025	0.122165	-0.00923891	-0.548513	0.128423	0.0101647	-0.0460667	-0.397662	-0.236477	1.02287	0.103929	-0.590269	0.149315	0.958288	0.158709	0.168419	-0.161447	-0.18511	-1.26572	-0.341121	-0.175187	-0.789889	-0.367653	-0.088211	0.600713	-1.12052	-1.00135	0.51123	0.279233	-0.282019	-0.350007	-0.607459	-0.646211	1.06593	-0.342801
P02144	-1.39861	-0.57147	0.75611	-0.944016	1.94182	1.01483	-0.627049	0.690068	0.249298	1.43857	-1.02257	0.0599703	-0.0702998	1.89521	0.40672	-0.397956	-0.40635	0.812233	-1.16358	-0.133199	-0.382624	-0.245508	-0.453215	-2.04414	-1.58894	0.00065617	-1.19056	0.491543	-1.62425	-0.0491087	-0.782685	-0.729577	0.789174	1.16963	0.727306	-0.0591258	1.26363	-0.239525	0.477994	-0.814197	0.187769	-0.111907	0.0560118	-0.877126	-0.63443	-0.295699	-0.705051	1.06526	2.09021
P35579	-0.489431	-0.507547	0.515065	0.095063	0.229651	-0.45993	-0.0904672	-0.272531	1.06371	-0.25163	0.613641	0.323578	-0.769354	-0.257386	0.0663577	0.115014	0.113119	-0.365227	0.236799	0.342837	-0.543679	0.507562	0.381063	-0.234159	0.0508274	-0.423831	-0.331107	-0.0188801	-0.0238602	-0.03346	0.0117229	-0.19124	-0.446281	-0.148279	-0.694152	0.330331	-0.192994	-0.0570035	-0.726492	0.144794	1.5438	0.0828821	1.90268	-0.434861	-0.184494	-0.453225	0.625618	1.06365	-0.601039
Q5JTV8	0.00667151	1.07049	0.437644	0.633412	-1.42789	0.964772	0.256312	0.799535	0.950033	0.166733	1.44647	-1.19145	0.885732	-1.70891	0.412269	-0.842153	0.129625	0.04335	0.371279	-0.0899342	-0.136531	-0.544836	-1.55298	0.947431	0.426488	0.117209	-0.573833	-0.595	-0.266629	-0.382844	1.25144	0.578117	0.98046	-0.092531	0.0879558	-1.66445	-0.619983	-0.443634	-0.95897	0.45585	0.432019	-0.367876	0.0531615	0.048493	0.496746	0.672931	-0.302654	1.06311	1.98756
Q9NZW5	-0.835356	-0.219237	-1.19412	0.0807751	2.20267	-0.317339	-0.321953	0.39138	1.50579	-0.542355	0.381033	-0.838882	1.08966	-0.552842	-0.299532	-1.34953	-0.31115	0.872313	0.770198	0.216011	0.611314	-1.66589	-0.553967	-0.060243	1.49469	0.288867	0.313259	-0.891448	-0.178373	0.660009	0.908853	0.130385	0.396802	1.39326	0.956025	-0.564177	-0.161353	-0.331151	0.824848	0.908167	-0.0110498	-0.00167687	0.329807	0.838105	0.180289	-1.10988	-0.128385	1.06277	0.622261
Q9HBI0	-0.380307	-0.320306	0.0665388	0.0164794	-0.36255	0.406736	0.0177936	-0.376444	-0.342918	-0.33738	0.0378235	0.121879	1.33207	0.135256	-0.137816	0.0427767	-0.284922	0.310609	-0.294524	0.0815502	0.0521707	4.55266	-0.167856	-0.0556139	-0.29703	0.0630141	-0.379022	0.0207403	0.0210978	0.457851	0.138829	-0.144347	-0.159868	-0.145809	-0.736198	0.244972	0.409953	0.31981	-0.312934	-0.29454	0.714597	0.187871	-0.123244	-0.305697	-0.189008	-0.345921	-0.0695661	1.06233	-0.0862525
Q8WXX5	-0.0238494	-0.307094	-0.208028	0.414555	-0.438565	-0.279046	-0.172119	-0.29458	0.239145	-0.570565	0.101367	-0.154709	-0.179996	-0.18365	-0.176333	-0.424207	0.168531	-0.695261	-0.306442	-0.0592668	0.664076	-0.29481	-0.796956	-0.0626444	0.213896	-0.223849	-0.931322	-0.261172	-0.171833	0.311351	-0.18226	-0.0167812	-0.111259	-0.142848	0.0525383	1.62353	-0.409151	-0.247131	-0.190753	0.956529	-0.66455	-0.421702	0.0476686	0.474141	-0.550941	-1.44959	-0.716286	1.06199	0.340839
P12830	-0.0773534	0.498261	0.172412	1.22014	-1.8234	-1.00075	0.0408829	-0.42737	-0.625966	0.00849336	3.51326	1.19973	0.910985	0.790583	0.07451	0.558823	5.6271	1.21686	-0.853805	0.244068	-1.78301	-1.46848	2.97299	-1.13949	-0.220725	-0.0453425	0.0324172	-1.96925	1.3614	-0.345856	1.11642	0.844375	-0.152334	1.43276	1.61097	-2.02701	0.724793	-0.256254	0.197293	0.124992	-1.34218	-1.13269	-0.809744	-0.233148	0.331521	-0.558215	-0.755495	1.06104	-0.596495
Q9H3S4	-0.042434	1.35504	-0.552724	0.535207	-0.28088	-0.425952	-0.853598	0.251465	2.02337	0.669323	0.559878	0.888804	0.642804	-0.0305827	0.160975	0.0734528	0.688216	0.516488	0.413573	-0.0888275	0.844481	0.531661	0.367139	-0.705606	0.397264	0.714019	0.337597	0.0636882	0.732681	0.32128	-1.14528	0.618391	-0.300655	-1.07246	-0.771236	-0.926033	-0.517577	1.03385	-0.946452	0.0949133	0.220486	0.333903	0.784762	0.476175	0.37267	0.67927	-0.257599	1.06064	-0.189839
P12724	0.50349	-0.516643	-0.0548253	1.16456	1.06589	0.376633	0.439963	-0.917293	0.116222	-0.422705	-0.69449	-0.369091	-0.00820819	0.794481	-0.332732	-0.360897	0.180553	-0.131336	-0.36178	-0.575927	-0.404258	-0.465132	-1.02866	6.52458	-0.240402	1.61924	0.477672	0.914833	0.0334378	0.21192	-0.289852	-0.873481	-0.0263592	-0.881672	-1.27689	0.988361	-0.65402	1.37227	0.617834	-1.43289	0.403341	-0.439104	0.87133	-0.702665	0.192803	-0.192485	0.156534	1.05964	1.70821
Q9Y4D1	0.149427	0.125278	0.342729	0.286991	-0.868476	-0.161897	0.200647	-0.179585	0.501497	0.197443	0.616934	-0.0275957	-0.092434	0.257251	-0.0830036	-0.195527	0.362233	-0.410888	-0.416079	-0.112718	-0.0237656	-1.1657	-0.210895	-0.434215	0.254624	-0.371632	0.500289	-0.515558	-0.397786	0.230262	0.143262	-0.362379	0.870077	0.720023	0.0479902	0.422592	0.184583	-0.396323	-1.22901	-0.225054	0.618131	-0.364059	0.237629	0.198459	0.0543925	-0.628707	-0.0573219	1.05962	0.268846
Q9UKX7	-0.0411592	0.0069933	0.310604	-0.0624161	-0.245491	0.0947425	-0.87656	-0.0388248	-0.72857	0.34998	0.59903	-0.0607771	-0.341501	-0.0865169	-0.0775776	0.34589	0.00465846	0.0833862	0.111557	-0.134057	-0.232978	-0.0190489	0.010012	-0.0748311	-0.0285286	1.31175	0.0974738	0.033882	0.350585	-0.515748	-0.0598966	-0.222961	-0.109993	1.54117	-0.0434671	1.36361	0.26125	-0.125059	-0.406447	-0.428198	0.135309	-0.0726039	2.00768	0.0437623	0.15462	-0.195496	0.19044	1.05888	0.239181
P34947	-0.335912	-0.284467	-0.569496	0.422842	0.289551	-0.207585	0.331652	0.765434	-0.675519	-0.204112	-0.550018	-0.901443	-0.126264	-0.683575	-0.782093	-0.459756	-1.65982	0.214747	-0.119195	-0.309482	0.474395	-0.390671	0.475257	0.313862	-0.71048	-0.883504	0.296252	-0.0653601	0.596668	0.515437	0.637635	0.230763	0.0972484	-0.36533	-0.159988	-0.367773	0.606446	0.0562894	-0.464212	0.557368	-0.634137	-0.266804	0.246423	-0.257621	0.201966	-0.465267	0.0324343	1.05871	1.36674
O00562	-0.564487	-0.120684	-0.583899	-0.356092	0.119331	-0.303709	1.43456	-0.119919	0.311904	-0.689113	-0.444661	-0.118548	-0.156078	0.148542	-0.479899	-0.180508	4.49335	0.180475	-0.225754	-0.0879999	-0.468837	0.612976	0.133369	0.695696	0.0710211	-0.0488533	-0.395677	0.035206	0.0764015	-0.0923657	0.323669	-0.167437	0.0825252	-0.648962	0.668917	-1.11327	0.510071	-0.343727	-0.180604	-1.08681	0.235523	-0.257272	0.254856	0.343405	-0.158821	0.138052	-0.357954	1.05755	0.470855
A2VDF0	-0.50923	0.0901736	0.0557365	0.521805	-0.605285	-0.726436	-0.0150382	-0.573768	-0.050906	-0.208594	0.36745	-1.34155	1.30888	0.267783	-0.465791	1.39607	-1.13275	0.295832	0.171228	0.148737	0.93439	1.07156	0.738684	-1.78103	-0.401058	-0.438289	-0.547155	-0.234414	-0.53626	0.291687	-0.149872	0.633312	-0.452751	1.07868	-0.174734	0.897196	-0.40718	0.272485	-0.42985	0.523401	0.32012	0.33234	1.82937	-0.503678	-0.02489	-0.903593	0.220356	1.05706	-0.0981949
Q5U651	0.119392	-0.483503	0.018406	-0.319711	0.0844269	-0.172769	0.505263	0.268644	-0.337483	-0.0115846	-0.163971	0.0334601	0.277265	0.459945	0.319534	-0.0401486	0.863433	-0.18517	0.0305426	-0.1868	-0.0158001	-0.326829	0.384599	0.570921	-0.329632	-0.288296	-0.494286	-0.467223	0.0861304	-0.0311801	0.286823	0.2039	-0.00364265	0.354646	-0.685585	-0.335403	-0.0802656	0.0115086	-0.61325	-0.471019	0.442495	0.0386174	-0.351479	-0.242687	0.500643	-0.554445	0.100827	1.05376	0.549247
P04899	-0.00156678	-0.298033	-0.268896	-0.0602876	0.217214	0.105171	-0.0486114	0.515148	0.523856	-0.306692	-0.220272	0.0516798	0.0835975	0.28173	0.440161	0.183594	0.20497	-0.142935	-0.0205438	-0.0943229	-0.325288	1.84525	0.107664	0.552106	-0.256633	0.635022	0.269637	0.00105997	0.301209	-0.70609	-0.0522135	-0.0817723	-0.64573	-1.61017	-0.0845918	0.167216	0.199521	-0.328275	-0.060399	-0.102434	-0.442665	0.26301	-0.205568	-0.0132365	0.0672357	-0.376516	0.470225	1.05223	0.0750944
Q9HB19	-0.215843	-0.700357	-0.0732664	-0.206363	-0.290243	-0.0574421	0.141246	-0.489662	-0.472367	-0.382601	-0.261373	-0.691682	0.616849	-0.503806	0.317484	0.123194	-0.632774	-0.33483	-0.199444	-0.469465	0.629177	-0.558153	-1.41683	0.486941	-0.414078	0.390245	-0.0110859	-0.176395	0.0281035	0.579602	-1.34983	-0.895909	0.578817	-0.0997439	-0.41087	0.436538	-0.391044	-0.59853	-0.19662	0.947601	-0.1035	0.0618983	-0.107069	-0.440739	-0.0955453	0.78317	-0.290222	1.05161	0.233874
Q8WY22	1.12349	-0.626959	-0.0916408	-0.235936	-0.661904	-0.375418	-0.185764	0.915314	0.108547	-0.168685	-0.144932	-0.228231	0.668542	-0.617556	-0.166969	-0.352339	-0.363388	-0.139636	0.149594	-0.0653103	-0.550991	-0.124692	-1.10718	0.0243854	0.429194	-0.475455	-0.32103	-0.316182	0.514342	0.374067	0.436945	0.0278925	-0.414481	-0.739197	-0.0786898	1.2672	-0.0903303	-0.607325	0.256552	-1.0107	-0.157923	-0.358702	-1.09048	-0.143756	-0.383813	-0.978959	-0.220813	1.0496	0.572503
P79483	0.336911	0.895354	0.13824	-1.30502	0.705887	-0.695401	1.99331	0.900802	0.441656	1.12973	-1.17177	0.246836	3.36745	0.084071	-0.0170063	0.31509	0.476235	-0.523944	3.57927	-2.21405	-0.707475	0.918107	0.249939	-1.85846	0.543632	0.251836	3.13063	-0.324533	0.32267	0.261011	0.547385	-0.0447538	0.0741377	-1.46329	0.605865	0.297232	0.547049	1.65938	0.872024	-3.0949	-0.405467	-0.563921	-0.0043837	0.0603961	-0.513164	-1.81802	2.33605	1.04891	0.544602
Q9UQ13	-0.298406	0.0395402	-0.0846876	0.0180494	0.51202	-0.290757	-0.186932	0.40206	0.260522	0.314394	0.0562278	-0.705319	-0.333323	-0.0321562	0.0244988	-0.0977232	-0.381198	-0.0171703	0.277863	-0.308577	-0.172729	-0.315835	-0.18595	0.291748	-0.415988	0.107179	0.216607	-0.549091	0.215946	0.294282	-0.0471139	-0.129424	0.68727	0.105516	-0.430123	0.368477	0.202326	0.219053	-0.096348	0.387003	-0.0916261	-0.567083	0.056919	0.217499	-0.153492	-0.400889	-0.101555	1.04651	0.238786
Q9Y2W6	-0.000379688	-0.248245	-0.0844055	0.509793	1.27706	-0.0845687	-0.0437069	0.137847	0.14607	0.495883	0.0985363	-0.636693	-0.0405857	-0.75023	-0.115551	0.162816	0.271646	-0.129609	-0.189444	0.117756	-0.252033	-0.322267	-0.958175	0.0882659	0.36337	-0.0442142	0.464552	-0.124571	0.379287	-0.178175	0.416395	0.358103	0.390675	-0.769337	-0.551875	-0.317691	-0.397032	0.119936	-0.414012	0.253754	0.27372	-0.402219	-0.143824	-0.272514	0.136664	0.00782223	1.80816	1.04616	0.782398
P14543	0.841582	0.429318	-0.280322	-1.24901	-0.65035	-0.903209	0.620704	1.33095	-0.758305	0.802728	0.301421	-0.297843	-0.501434	-0.329276	-0.678888	-0.47515	-0.228379	-0.323159	0.83959	0.301759	0.607281	-1.65952	0.746928	1.22163	0.466801	0.363227	0.194479	-1.36881	-0.0802062	1.10387	-0.175344	0.267176	0.504863	-0.965556	0.329198	1.1533	-0.0592737	-0.446808	3.02171	-0.737281	0.440276	0.025467	-0.22821	0.196396	0.400371	2.20405	0.0215836	1.04365	-0.584967
O96011	0.368707	-0.314711	0.196288	0.292536	0.108467	0.404487	0.439662	-1.07539	-0.035768	-0.348299	-0.298865	0.603174	1.09987	0.340191	0.234304	0.13343	-0.350808	-0.569401	-1.34727	-0.494343	-0.0127749	-0.62958	-0.287582	0.658759	-0.0755376	0.0935974	-0.189916	0.684329	0.0900902	0.326079	-0.459809	-0.379359	0.997132	-0.0883652	-0.194282	-0.465125	0.290162	-0.360939	-0.0303024	0.106082	-0.654969	-0.084245	-0.325119	0.129751	0.162428	-0.102637	-0.448742	1.04345	0.315235
Q9Y294	0.124416	0.232665	0.365767	0.0846259	-1.02089	0.636019	-0.572698	-0.388578	0.213514	0.439397	-0.222154	0.238561	0.0344644	-0.115826	-0.556598	0.550117	-0.596642	-0.586566	-0.339369	-0.139243	0.370177	-0.705874	2.15108	-0.268255	-0.22256	0.49886	0.199978	0.301732	0.574306	1.11672	-0.677795	-0.365715	-0.814968	-0.266776	-0.00225858	1.72788	-0.69182	-0.0245155	-0.315138	-0.263667	-1.8567	0.0155838	0.561582	0.152168	0.150847	0.164902	0.236515	1.0434	0.75277
P61018	-0.493376	-0.228414	0.0215718	0.64931	0.0845764	0.766469	-0.648007	0.0648136	-0.307685	-0.0612108	0.194909	0.305382	0.0814166	0.241622	0.170874	-0.462934	-0.17389	-0.444773	-0.0666285	0.525248	0.599833	1.25866	1.22138	-0.0944218	0.146205	-0.590553	-0.721184	0.0193146	-0.280729	1.09814	0.0947729	0.126011	-0.60041	-1.25478	0.407301	-0.660688	-0.288975	0.000120737	-0.00383369	-1.72262	-1.13772	0.0862053	-0.426725	-0.121321	-0.0168626	-0.472943	0.0144425	1.04108	0.716038
P14222	-0.165115	-0.25798	-0.0544708	0.455952	-0.486003	-0.471498	-0.534546	-1.65505	-1.18481	0.309535	-0.308938	-0.372688	-0.932125	-0.176851	0.0461656	-0.267485	0.10719	0.00391564	-0.243184	0.0785002	1.18879	4.62139	-1.02671	-0.930613	-0.702356	0.0966202	0.23895	0.574292	-0.585999	0.265587	0.518649	0.0689139	0.396796	0.321702	-0.360646	0.262559	-0.805409	-0.258058	-0.35138	0.263105	-0.362759	-0.456384	-0.314012	0.138599	0.219394	0.293844	0.753202	1.03994	1.07189
Q6UVK1	0.833214	0.663678	-0.137188	3.09405	-0.605023	0.653673	-1.83365	0.0594304	0.190939	1.99767	1.98249	1.04699	-0.450155	0.591865	0.824318	0.839464	-1.0733	-0.0803826	-0.519535	0.44097	-3.67242	-1.68839	-1.10799	0.430887	0.257405	-0.923609	-0.198461	0.493184	0.794805	0.475068	-0.320397	0.299491	1.77309	-1.05777	0.556685	-2.59043	0.0023034	0.666039	-0.657375	-0.487305	-1.67437	0.241138	-1.24168	0.71468	1.73582	-0.364117	0.13081	1.037	0.156532
Q8WWV3	0.154601	-0.103785	0.140289	0.20386	2.8372	0.239715	-0.648695	0.402212	-0.278734	0.058863	-0.0423671	0.160867	-0.0653228	0.232477	0.298699	0.437912	-0.329688	-0.470446	0.361036	0.378076	-1.04339	-0.855928	4.90178	-0.517203	-0.466153	-0.282311	0.0308112	0.260843	0.229921	-0.180526	0.170774	0.260087	-0.818624	-1.10489	-0.59828	0.146173	0.0174563	0.158312	-0.738044	0.22517	-0.795299	-0.111771	-0.0345253	-0.305199	0.528244	1.09807	-0.146142	1.03503	0.411937
P11171-2	0.39961	-0.608765	-0.417605	0.252127	-0.191845	-0.374866	-0.295226	-0.230863	-0.0430429	-0.393876	0.351307	0.356623	0.0902667	0.289812	-0.544301	-0.261817	-0.269277	0.206023	-0.175579	-0.0518691	0.281163	-0.51354	0.0793343	-0.3993	0.00371168	-0.0531561	0.20146	0.84509	0.0771213	0.131874	0.211978	-0.356736	-0.114582	0.344201	-0.331553	0.252996	0.0677242	0.0416274	-0.0908945	-0.28956	-0.306749	-0.0944205	0.377845	-0.0305503	-0.305009	-0.563011	0.0196915	1.03468	0.176366
Q9UJ98	0.430076	0.0883866	0.0349934	-0.0944994	-0.165564	-0.00353575	-0.00652427	-0.868798	0.596731	-0.334494	-0.477725	-1.11544	-1.42063	1.53554	-0.0294334	1.60065	-0.865081	1.09695	0.916635	1.98034	1.20913	-0.895592	1.26751	-0.887756	-0.556392	1.35563	-0.399889	1.01649	-0.0346406	-1.05371	-0.529489	0.0302224	0.43413	2.21688	-0.514494	1.77041	2.21423	-0.0924065	2.32039	-1.87439	-0.515446	-0.28977	-1.19151	-0.405672	-0.602581	-0.844273	1.19339	1.03372	-0.223806
Q86WI3	-0.568297	-0.250633	-0.182192	0.763161	-0.0223793	-0.320301	-0.134895	0.4114	-0.983861	0.0495439	0.0233803	-0.196116	-0.102099	0.111408	-0.405508	0.355534	-0.257177	0.278976	-0.950418	0.255236	0.904828	1.23317	-0.437607	-0.633776	-0.622493	-1.09679	-0.149523	0.0793008	-0.451146	0.216031	0.17102	0.289906	0.316022	0.418421	0.084864	-0.877569	0.141724	-0.17837	-0.209573	0.7947	0.289833	0.451338	-1.41241	-0.906803	-0.264034	-0.126053	-1.09708	1.03177	0.616347
Q4G176	0.158232	-0.203613	-0.518201	-0.191841	2.46392	-0.0694897	-0.022014	-0.806685	-0.515591	-0.379451	0.649954	0.0409463	-0.499298	0.0962437	-0.375432	0.213408	-0.684372	-0.105506	-0.198447	-0.13932	0.00643272	-0.238928	1.50115	0.0992637	-0.583822	0.0979739	0.0710738	0.256455	-0.323958	-0.552887	-0.223572	-0.280684	0.688075	0.456628	0.00164532	-0.462694	0.257841	1.10391	-1.0514	-0.928867	-0.0785466	0.0136377	0.0152316	-0.173344	-0.205067	1.54958	-0.321387	1.03143	1.14119
P45974-2	-0.0662106	-0.253339	-0.029496	-0.0374278	-0.551378	-0.193294	0.587262	-0.0979688	-0.354463	-0.130142	0.0413907	-0.162269	-0.425385	-0.0833178	0.399249	-0.233183	-0.740321	0.19347	0.430911	-0.165099	-0.493599	-0.293292	-0.27067	-0.88786	0.601018	-0.172863	0.166806	0.128859	-0.0152976	0.301349	-0.150448	-0.258901	-0.282704	0.208397	-0.388052	-0.816027	0.0351478	0.141518	0.255533	-0.134535	-0.7592	-0.0115803	0.349749	-0.404376	-0.154706	0.157674	-0.734314	1.0313	0.93093
Q15628	-0.257542	-0.152185	0.0706279	0.0959155	-0.350882	0.123636	-1.13102	-0.654147	0.540451	-0.784057	0.45416	-0.0458269	-0.211437	-0.048922	-0.147433	-0.373292	1.06819	-0.386557	-0.100625	-0.0362405	0.310136	0.0312168	0.0727961	-0.543806	0.138254	-0.617144	0.185632	0.0220778	-0.225145	-0.325451	-0.485673	-0.0174495	-0.252793	-0.747485	-0.599714	-1.08262	0.0770457	0.0670368	0.913075	-0.311566	-0.626143	0.0550439	0.0575897	0.0244132	-0.541326	0.078937	0.463597	1.02913	-0.152862
Q8N3J5	0.170575	-0.0687556	0.230763	0.127323	-0.26445	-0.417362	-0.117127	-1.04431	0.0130077	-0.136263	-0.125565	-0.0616838	0.548248	-0.185473	-0.448382	-0.38722	0.106273	0.533117	-0.567074	-0.251132	-0.132807	-0.623185	-0.259133	-0.414273	0.266167	0.527971	0.771347	0.121426	-0.0868006	-0.25256	0.0920937	0.0192921	0.145328	-0.873442	0.146838	-0.0144456	0.339147	-0.591161	0.184086	0.652776	-0.179124	-0.496558	0.452516	-0.0234698	0.00888062	1.26832	0.621065	1.02562	-0.646255
P32019	0.212601	0.00668072	0.0322777	0.756704	-0.13657	0.0563221	-0.287829	-0.453959	-0.512855	-0.193408	-0.310715	0.131308	-0.147735	-0.184447	0.234031	0.193373	0.220993	-0.0725353	-0.0209696	0.360987	-0.47333	-0.0121002	-0.0668151	0.705722	-0.286241	-0.50481	-0.0350391	0.662717	-0.0356247	0.423315	0.0874157	-0.183632	-0.162194	0.054945	-0.669302	0.182554	-0.434238	0.000304652	0.436397	0.300429	-0.681827	0.135574	-0.395949	-0.408382	0.132816	-0.992733	-0.566192	1.02277	-0.203928
Q8TEU7	-0.128277	-0.062892	0.171525	0.279014	-0.538326	-0.0968567	0.181684	-0.448392	0.369353	0.443587	0.207106	-0.179635	-0.274519	0.025324	0.212405	0.0977418	-0.324407	-0.191283	-0.393988	-0.126014	-0.0632657	-0.187737	0.133816	-0.148767	-0.29709	0.394799	0.055644	-0.526764	-0.444487	-0.0184561	-0.263283	-0.138499	-0.36123	0.252207	-0.789146	0.352059	0.580296	-0.0857701	-0.0566803	0.000979034	-0.536215	-0.615025	-0.218586	-0.0992623	-0.207518	0.325048	-0.00289871	1.02246	0.785759
Q96RR1	0.217999	0.535089	0.105056	0.0986349	2.06516	-0.0478698	0.888518	0.367819	0.357049	-0.405411	-0.285609	0.0885342	0.680089	0.402616	-0.136011	0.195502	-1.14886	0.0272963	0.68263	-0.295312	-0.153281	-0.712583	0.977137	0.318054	0.3942	0.167108	-0.290436	-0.917561	-0.0363821	0.148039	0.344909	0.421661	0.306583	0.798082	-0.101648	0.450407	-0.21101	0.0156396	-0.557862	-0.144428	0.139435	-0.0981608	0.119921	0.520256	-0.499321	-1.76047	0.480187	1.02028	0.341634
Q9Y259	-0.942642	0.599449	-0.157724	-0.125962	0.517876	0.732751	1.35883	-0.803158	0.193831	-0.0201975	-0.123524	0.010328	0.543679	0.242903	0.202064	0.27636	1.6798	0.520095	-0.222402	-0.0259046	-0.169746	0.756484	-0.753003	-0.276225	-0.39868	-0.469454	0.212659	-1.51506	1.30431	-0.0114588	0.170681	-0.482186	-0.0408837	-0.509667	-0.986653	0.777421	-0.479507	0.130749	-0.405401	-0.676003	0.29192	0.0197146	2.1132	-0.175896	0.412152	0.0634218	0.386904	1.02011	-0.952557
P08590	-0.320722	-0.361984	-0.309127	1.74487	1.22989	0.789338	1.51664	1.14673	0.544739	-1.17002	-0.878985	0.0922018	1.02675	0.186049	0.168957	-0.56717	0.945927	-0.200868	-0.00161434	-0.00683441	-0.662262	0.114335	0.0839276	-0.485818	0.196079	-0.569249	-0.0918077	0.279045	-0.00832501	0.079202	0.232093	0.478594	0.0683497	-0.230567	1.95918	0.205803	1.23385	0.0962789	-1.07028	-1.11183	-0.399848	-0.178005	-0.469486	-0.0762348	0.202604	-0.763981	1.23095	1.01817	-2.52341
Q9UBB5	0.0407199	0.331171	0.441116	-0.0204703	-0.284044	0.427422	0.884852	0.892166	0.770767	-0.300259	0.265665	0.098567	-0.804453	-0.221714	-0.320474	0.186737	-1.31532	-0.0510144	-0.147089	0.22944	-0.394478	-0.112095	0.0113842	-0.359704	-0.108323	-10.3861	0.247599	0.319814	0.0753251	-0.359585	-0.424488	0.00891025	0.0185341	0.276201	0.749054	-0.885267	-0.114511	0.391451	0.270526	-0.207953	0.215439	0.671036	-0.506126	-0.498631	-0.0363496	-0.288076	0.179801	1.01656	0.357981
Q9HC35	-0.26102	0.0950833	0.11953	-0.661282	-0.425049	-0.119395	0.219623	-0.433836	-0.626393	-0.4387	-0.286525	-0.885055	1.05294	0.227214	-0.0109505	-0.0587342	0.386453	0.245554	0.609863	-0.0195999	0.171814	0.254834	0.532201	-0.0613068	0.0255338	-0.020112	-0.381883	0.000383452	0.112803	0.758497	0.544287	0.0445401	-0.626508	0.841927	0.162887	0.0851342	-0.195992	0.441899	-0.201093	-0.669283	-0.497309	0.238077	-0.251206	-0.0793802	-0.387443	0.383596	-0.185412	1.0164	0.174615
P20592	-0.0992123	1.21622	-0.573311	0.502892	-1.78677	0.068398	-0.0501155	-0.121136	-0.230202	-0.0502121	-0.951024	0.278865	0.462738	-0.805624	0.913617	0.156586	3.18362	-0.624179	-0.583227	0.475659	1.06573	-0.00306392	-0.43243	-0.0920346	0.961785	0.227458	-0.74369	-0.401339	0.222705	-0.0451121	-0.126019	-0.157677	1.00162	-0.193123	0.195643	-1.92027	0.479537	-0.133008	-0.168685	10.3612	-0.813831	0.742223	-4.12484	-0.159951	-0.189287	-0.525036	1.41269	1.01451	-0.406559
Q96E11	-0.774636	-0.242922	-0.277231	0.179999	2.01423	0.160435	0.684831	-0.101561	0.621376	-0.494461	0.436579	-0.317603	0.163807	-0.0567002	-0.183404	0.108514	-1.41872	-0.0383113	0.183938	-0.878524	0.593516	-0.652595	0.474716	-0.0031595	-0.0475838	0.444363	1.02216	-0.649515	0.0332822	-0.0320545	0.108087	0.255262	-0.497295	1.27616	0.845409	0.254621	0.376214	-0.670676	-0.375303	-0.173612	0.640294	-0.00359659	-0.131596	-0.207702	-0.127118	2.1597	-1.07393	1.01368	0.0794101
P00738	-1.70057	0.506959	0.430967	0.102983	1.29021	0.89876	0.469295	0.609305	0.486218	0.609377	0.246648	0.663717	0.367961	-0.0420732	0.281575	-1.68271	0.135819	0.0545791	-0.217907	0.621203	0.976757	-2.2792	-1.45431	0.65496	-0.287867	-0.405956	-1.13732	-0.551557	1.10076	0.517497	0.169229	-0.271608	1.31886	-0.500416	-1.00783	1.21476	0.104273	0.285147	-3.0167	0.0837384	-0.359694	0.166182	-1.16946	0.085419	0.0047003	-0.566538	0.360774	1.01313	1.36931
Q7Z3E2	-0.855731	-0.0145271	-0.182542	0.419916	-0.0400717	-0.696816	-0.958051	0.124882	-0.249565	-0.273877	-0.108145	0.155297	-0.884078	-0.0932622	-0.534732	-0.338689	0.000314603	-0.0852929	-0.163189	0.484567	1.09648	-0.428857	-0.700608	0.189738	-0.286929	-1.846	-0.0235992	-0.180171	0.54324	-0.606691	-0.220011	-0.529078	0.232734	-0.127658	-0.3346	-1.12095	-0.491434	0.694494	-0.373445	0.443804	0.24308	-0.118402	-0.124248	0.452468	1.20562	-1.37238	2.45769	1.01179	1.57055
O14494	0.870981	0.0534237	0.424886	-0.739482	-0.0880966	-0.722664	-0.646946	-0.0808535	0.465719	0.0759802	-0.582905	-0.385889	-0.673505	0.272018	-0.108806	0.00265923	0.0425814	-0.448947	0.514686	-0.0761182	-0.257031	-1.2965	-1.18182	-0.552751	0.0953932	1.16707	-0.471396	-0.0300439	-0.537837	-0.880858	-0.0852187	0.08639	-0.505752	0.582592	0.415512	-2.26007	1.07045	-0.828119	-0.676429	-0.644691	0.285044	0.19067	-0.0402978	-0.30853	-0.40205	0.86879	-0.316495	1.0083	-1.67349
Q5TEJ8	0.272802	0.190854	-0.340332	0.172331	0.065191	-0.19496	-0.355882	-0.0088006	-0.48886	-0.0694173	0.637757	0.105884	0.213748	0.515538	-0.0472601	-0.49752	0.192765	0.0658657	0.0424146	0.115944	0.230752	3.4871	0.011127	0.411238	0.489874	0.5909	-0.217462	0.112921	-0.0777202	-0.132274	-0.0311485	0.0706455	0.262448	-0.201467	1.23945	0.628605	-0.0565415	-0.160977	-0.508054	1.29627	0.470231	0.241568	-0.421922	-0.093637	-0.172985	-0.17912	0.0904238	1.00695	0.155833
O95248	-0.234704	0.102966	-0.405579	0.095208	0.138438	0.182989	0.0660211	-0.44524	-0.111904	-0.0100359	0.255179	0.0276157	-0.749578	0.543143	-0.133798	0.255776	-0.49548	0.178625	0.512274	0.00870788	-0.139399	0.511464	-0.355016	0.481621	-0.228396	-0.178477	0.0223958	-0.587996	-0.00314647	-0.467792	0.412898	-0.266754	-0.0947869	-0.387446	0.457396	0.0464262	-0.202298	0.172056	-0.355627	-0.202578	-0.261232	-0.168485	1.54221	0.0594608	0.0569822	-0.469547	0.0653073	1.00115	0.26047
O60353	0.132635	-1.16832	0.517978	0.155166	1.07176	0.546992	-1.33861	0.993367	0.369475	1.22207	0.352092	0.339885	-0.426708	0.23016	0.103346	0.23405	-0.201943	-0.498654	0.486328	-0.691394	0.0439518	-1.25917	1.11316	0.177561	-0.161158	0.715953	0.636451	-0.0576158	-0.660365	-0.454015	-0.230587	0.526822	-0.902463	-0.328293	-0.503896	2.42292	-0.483674	0.522661	0.213192	1.74713	0.915259	-0.586891	0.428273	-0.572703	0.325814	0.207092	0.423967	0.999311	0.398929
Q9Y2V2	-0.979489	-0.169603	0.208387	-0.23878	-0.424419	0.161925	-0.373902	0.570517	1.12477	-0.539544	-0.0223339	-1.01039	-0.917166	-0.634292	-0.16825	-0.297096	1.16383	-0.264979	0.155611	-0.350878	-1.48073	-0.686518	-1.62635	0.362606	-0.204867	0.0305953	0.044139	0.0810093	0.799904	-0.0831432	0.0544186	-0.0187207	-0.133345	-1.41076	0.0910444	2.52	-0.180278	0.0202493	1.09949	-1.9472	0.319391	-0.345625	1.01802	-0.279777	-0.0986579	-1.28265	-0.954828	0.998147	0.263863
Q8N5P1	0.822781	0.73349	0.507747	0.524133	-0.418995	0.280646	0.0348653	0.714561	0.324228	-0.0692611	-0.138842	-0.646497	0.474237	0.109	-0.134069	0.476143	-0.284903	-0.0934587	0.697094	1.26167	0.545079	-0.548565	-0.490264	-0.267715	-0.180739	-1.54034	-0.77046	0.365203	0.91977	-0.332367	0.323333	0.134347	-0.511197	2.92964	-0.0812204	1.12849	-0.137774	-0.667028	-0.87446	-0.835702	1.51459	-0.79157	0.290987	0.723152	-0.752349	1.03892	-1.35151	0.995661	1.87836
Q9BY49	-0.351714	-0.183978	0.484776	-0.0474899	0.555628	-0.3235	-0.0270793	-1.23191	0.842529	0.282023	0.180671	-0.261489	0.315069	0.255678	-0.31759	-0.278605	-0.21958	-0.257453	-0.317179	0.0340226	0.400718	-0.0462785	-1.49716	0.67637	0.228512	0.700396	-0.140444	0.0245662	0.364804	1.5129	0.631304	0.111217	-0.378483	-0.679057	0.193532	0.336702	0.00016513	0.74461	0.977725	1.48586	-1.09995	-0.141154	-1.3948	-0.24118	0.217178	-0.025071	0.166089	0.995151	0.538586
Q9P1U1	-0.230932	0.674778	0.099226	0.52248	-0.153245	0.0574182	-0.0841226	0.09	-0.118891	0.160712	-0.0902294	0.32163	0.228604	0.643641	0.257708	-0.171931	-0.128736	-0.724001	0.336399	-0.185491	-0.468403	-0.771992	-0.585918	-0.20927	0.390467	0.276211	0.412105	-0.0471529	0.845832	-0.509182	0.326108	-0.550388	-0.320856	0.625463	0.352797	-0.756985	-0.821044	-0.434418	-0.0491882	-0.388757	-0.241277	-0.268754	-0.123435	0.111252	0.482083	-0.215532	0.0200882	0.994619	0.882864
O15533	0.191788	0.000843683	0.126706	0.031588	0.233439	-0.478123	0.532807	-0.566002	-0.165904	-0.352797	0.657782	0.340871	-2.18779	0.117023	0.484456	-0.31719	-0.699543	-0.191191	0.312879	-0.464343	0.155438	4.46727	-0.789544	0.499299	0.173931	0.170605	0.317168	0.541424	0.214389	-0.208677	-0.107365	-0.262817	0.466176	-1.59158	0.934534	0.273167	0.135504	-0.492536	-0.459046	2.10338	-0.63666	-0.189592	0.21944	0.402164	-0.409454	1.35006	0.0819728	0.993565	0.708164
P07951-3	-0.756678	-0.343776	-0.0309279	-0.386646	0.236783	0.273332	-1.02388	1.1343	-0.992819	0.663696	0.0820744	0.0434882	-0.932494	0.314714	0.0144439	0.233507	-1.10196	-0.116884	-0.060365	-0.041922	1.13056	0.505593	0.976355	0.0675945	-0.0524729	0.416255	0.511986	-0.121219	-0.144776	-0.0398276	0.0602968	-0.146465	0.835198	1.36586	-0.0643643	-1.40257	0.278064	-0.219219	0.342565	-0.568928	3.21647	0.254477	0.0281166	0.0906161	0.0150549	0.584042	0.664863	0.992687	0.896754
Q9BQF6	-0.11688	-0.176966	0.0332532	0.218504	-0.475419	-0.208102	-0.965979	-0.0621378	-0.361985	-0.320812	0.1768	0.361832	0.0355517	0.240566	0.215374	0.354677	-0.221423	-0.372499	-0.192096	-0.259782	0.602912	-0.483692	-0.0601769	-0.277851	-0.246867	1.14681	0.196414	-0.361773	-0.134106	-0.267493	-0.117445	-0.298043	-0.0932445	-0.0282258	-0.634364	-0.590618	0.275177	-0.567084	0.257077	-0.524305	0.43981	-0.0214759	-0.277242	0.0866933	0.237285	-0.129497	0.00302372	0.992313	0.800836
Q8N5H7	0.360145	0.244995	0.0961514	0.301968	-1.17527	0.622769	0.261473	-1.54134	-1.24086	-0.738975	0.164913	0.393849	0.462891	-0.0171244	-0.218071	0.101763	-0.26842	-0.620169	-0.129672	-1.13955	1.0584	-1.04906	-0.16411	-0.873576	-0.14085	-0.101057	0.0404559	-0.822052	0.00221747	-0.238482	-0.187185	-0.188826	-0.492858	-0.96814	-0.443031	-0.737845	-0.741892	-0.44753	-0.519802	-0.000586595	-0.116493	0.0836093	-1.08202	0.232038	0.104353	0.858009	1.04073	0.99187	-0.20961
Q86VY4	-0.247348	-0.5745	-0.472545	2.58369	0.50896	-0.00962684	1.79294	-0.898671	-0.484899	1.59685	-1.4175	0.484184	0.707229	0.190635	-0.079484	0.394235	2.24063	-0.224957	1.77548	-0.0168292	0.626529	-2.66485	2.53526	-1.99078	-0.622201	-0.684995	1.21584	1.34798	-0.0897635	-1.61825	-0.136069	0.561993	0.597453	3.90384	0.23785	-1.04636	3.04837	-1.21259	1.06563	1.06894	-0.544274	1.85498	-2.32871	0.00598773	-0.126431	0.611665	0.183239	0.990947	3.08929
O15523	-0.233411	-0.413807	1.71027	0.690061	-1.64258	-0.214091	-0.859865	-0.920975	1.78386	0.804458	-0.189395	1.66638	0.858333	-0.345793	0.0291186	-0.45418	5.51026	-0.577222	0.219621	-0.465993	-0.0254262	-2.20636	-1.10256	-0.337599	0.529126	-2.0503	0.296102	-0.13123	-4.06284	-0.504621	0.379018	0.00444267	0.946086	-0.854454	-0.401689	0.783828	0.0283157	0.597548	-3.52476	-0.0452043	0.0906379	0.0114932	-0.71598	-0.146327	0.642437	-1.40832	-0.680798	0.988166	-0.048513
Q92664	0.0799946	-0.285362	-0.135309	-0.0669569	-0.122477	0.447254	-0.411153	0.417417	-0.332653	0.502791	-0.0193805	0.585759	-0.02629	0.287093	1.0603	-0.187171	-0.478091	-0.157891	-0.214222	-0.0640935	-0.653623	0.077924	0.344456	-0.241342	-0.145627	-0.978077	0.664706	-0.204899	-0.210283	-0.793159	-0.325589	0.28942	0.353631	-0.0276782	-0.234861	-0.0609831	-0.0528177	-0.107657	-0.163189	-0.613947	-0.233155	0.400083	-0.765351	-0.614497	-0.0225134	-0.275645	0.678291	0.985214	-0.424205
O75208	-0.145662	0.0806374	0.120488	-0.210602	1.87197	-0.1345	-0.330208	-0.567009	-1.02923	-0.776168	0.108133	0.427816	0.056436	-0.713574	-0.19289	0.133302	-1.78406	0.423069	-0.709826	-0.0210001	1.36211	-0.48268	0.537444	0.0553595	-0.331841	0.0244864	0.33752	0.315798	-0.0325735	0.32976	-0.120941	-0.344332	-0.156817	-0.176511	1.29931	-0.529073	0.14647	0.155681	0.103931	-1.49743	-0.522764	0.0787587	-0.514059	-0.0224609	-0.379065	1.70331	0.0392897	0.985116	0.516007
Q5R372	0.139348	0.117947	-0.489685	-0.461418	-0.418079	-0.071807	-0.195629	-0.0682806	0.256127	-0.0622587	-0.0834148	-0.387174	-0.0765551	0.131263	0.0758823	-0.130484	0.0704894	0.119589	0.231805	-0.19586	0.705604	-0.638866	0.995201	0.0911875	0.111884	-0.0509658	0.228139	-0.0919836	-0.452876	-0.234652	-0.159593	-0.488156	1.74248	-0.339709	-0.0988758	-0.113453	0.0737277	-0.0649613	0.0345756	0.279469	-0.426263	-0.016463	-0.187965	0.21225	0.109687	0.664274	0.279763	0.984617	0.0998218
O95931	-0.211981	0.0795224	0.423769	1.40311	0.31498	-0.561443	0.320195	-0.29298	0.963846	0.471081	0.526906	-0.313608	-0.0967236	-0.366693	-0.462449	0.144398	-1.08402	-0.19274	0.762841	0.90297	0.281698	-0.0869221	-0.960082	-0.202557	-0.256139	-0.851457	-0.230345	0.644614	-0.823181	-0.218892	-0.418542	0.239991	-0.482288	-1.43362	-0.537155	-1.18518	0.0278898	0.265949	1.13434	-0.0766139	-0.511358	-0.437976	1.16073	0.284211	-0.208266	0.792147	0.515399	0.983827	-0.764485
P18846	0.0893456	-0.557442	-0.10006	-0.190103	0.47634	-0.447498	0.185157	0.285525	0.335956	0.3445	-0.00200367	-0.467186	-0.801286	0.418985	-0.518189	-0.169883	2.47296	-0.373253	-0.0765918	-0.330522	-1.33216	-1.08316	-0.662872	-0.694164	-0.709735	0.524156	-0.216404	-0.53588	-0.795132	-0.454385	-0.79707	-0.528649	-0.711826	-0.774254	-1.06542	-0.708443	-0.665233	-0.27982	0.249532	0.615278	-0.906127	0.0644264	-0.225373	0.644097	1.86167	-0.350559	-0.47425	0.983394	-1.68537
Q9UMX9	1.00196	-0.38185	-0.29341	0.47217	-1.03848	0.0897769	0.368604	-0.056258	0.200647	-0.176995	4.27271	0.423638	1.04628	1.56054	-0.0211291	-1.27429	0.428053	0.901057	0.926564	0.329613	-1.78446	-0.490407	0.177623	0.364774	-0.460578	0.777125	-0.364241	-0.723243	-0.301459	0.394027	-0.686012	0.496641	0.726264	-2.60685	1.59315	0.910951	0.506996	-0.129742	0.291418	-2.80254	1.07484	0.18055	0.0828727	0.456622	0.274051	0.920755	0.204199	0.98287	-5.31755
P51828	-0.224652	-0.424733	-0.457252	0.185091	-0.790852	-0.0308242	-0.618383	0.107155	-0.270781	0.444021	-0.150201	-0.146017	0.724415	-0.0451545	0.235301	-0.0401547	0.549527	0.0857125	0.0382753	0.121559	-1.02933	1.71919	-0.207243	-0.587074	-0.640444	-0.96009	-0.249136	-0.652431	0.0161578	-0.244782	0.187617	-0.212246	-0.318486	0.766911	0.923429	-0.289738	-0.0340776	0.373087	-0.654612	0.879419	0.592275	0.165934	-0.608502	0.0478135	1.18151	-0.665342	0.457394	0.98264	-0.684161
Q14061	-0.851014	0.562063	-0.324273	2.05929	3.39512	0.638893	-0.318708	0.988575	-0.141698	0.384527	2.34571	-0.309734	-0.0713608	0.918492	0.987331	-0.96778	0.259705	-0.875769	0.641537	0.108113	-0.151062	0.726211	-0.050341	0.128812	0.132345	1.02067	0.511106	0.16119	0.370403	0.41936	0.384208	-0.887826	0.111828	-2.38824	0.383999	0.102817	0.395795	-0.289758	-1.12424	0.762022	0.328925	-0.120631	-0.402218	-0.293034	-0.191126	-0.443696	-0.53896	0.982577	0.511403
O94819	-0.229871	0.670311	-0.555007	-0.609678	0.285692	0.402223	-0.317717	-0.536475	-0.544296	-0.308084	-0.250925	-0.313091	-0.0454582	-0.748733	0.798797	-0.278805	-0.79769	0.0293284	-0.0260769	0.211055	-0.0210376	-0.650073	-0.677545	0.573349	-0.558986	-0.312314	0.0478693	-1.3967	0.438589	-0.080036	0.474262	0.729711	0.600576	0.0826271	-1.15845	-0.151093	-0.196472	-0.0696665	0.899433	0.64985	-0.15569	0.0314479	1.13825	-0.545318	0.273869	1.07748	-0.153746	0.982119	0.335427
O15156	0.310402	0.422177	-0.258823	-0.0938759	0.500958	0.234718	0.992648	0.827496	-0.325143	-0.0645411	0.0274057	-0.134164	0.516351	0.145781	-0.0173809	-0.0193214	0.209093	0.173245	0.585158	-0.0226465	-1.18088	0.0207901	0.184129	-0.540805	0.0702574	0.364076	0.485437	-0.0586364	0.742026	-1.21693	-0.435298	0.0745859	1.09533	0.672099	-1.68489	0.175592	-0.232996	0.0467398	-0.730359	0.542363	0.187241	0.0801057	-0.361724	-0.47278	0.123123	0.0571776	-1.53693	0.981999	1.23399
Q9BV10	0.00488939	0.20737	-0.454598	0.0918664	0.263533	0.199705	-0.583588	-0.271974	-0.308486	0.46487	-0.232746	0.172354	0.553499	0.2624	-0.48796	0.93795	-0.587873	0.37597	-0.181657	-0.205256	0.269065	-0.9678	-0.751298	-0.36351	0.500433	0.180029	-0.273278	-0.232591	-1.29901	-0.198708	-0.0808641	0.402633	0.556739	-0.0422395	-0.235038	-0.284668	-0.171917	0.26017	-0.139666	-0.183616	0.460777	0.0951562	2.55735	0.223733	-0.213995	-0.111792	-1.15105	0.980758	-0.16562
Q5BJD5	-0.252862	0.435231	-0.690368	-0.512756	0.303143	-0.204326	0.521702	-0.631263	-0.33099	-0.267144	-0.351708	0.297152	-0.0665908	-0.153003	-0.773726	0.00916566	0.733502	-0.145975	-0.596866	-0.45737	0.52696	0.13317	0.284524	0.609385	0.155686	1.11701	0.305791	-0.657868	0.470107	-0.544988	0.513853	0.220121	-0.0468111	0.411045	-0.215481	1.38347	0.182463	-0.596804	0.189383	0.233771	-0.611398	0.286789	0.308653	0.244328	-0.0815492	-0.329456	0.202985	0.98009	0.333919
P31323	0.2792	1.45751	-0.0311436	-0.482094	-0.45968	-0.124126	-0.238596	-0.100465	-1.36746	0.423666	-0.957956	-0.427333	0.00379285	0.372128	-1.87978	0.419494	-1.85471	1.02154	0.978826	-0.250098	-1.17997	-1.32775	-1.22004	1.63497	-1.68037	0.673857	0.799814	0.950392	2.29005	-0.590622	-0.185456	0.10235	0.262486	-0.0394837	2.15069	-0.632329	2.68397	0.142295	-0.595279	0.630041	-0.779996	-0.960084	2.15923	0.589702	0.164024	-1.09988	-0.910593	0.980034	-0.770501
Q96B97	0.172441	0.253554	-0.205839	-0.417321	-0.232134	-0.86392	1.02096	0.232659	0.0220436	0.8476	-0.52825	0.151606	0.27772	0.124539	0.464889	-0.725982	0.443909	-0.799021	-1.20789	-0.783772	-0.740744	0.239293	0.51693	0.676683	0.461968	1.24588	1.0137	0.0351657	0.67855	-0.0290801	-0.476486	0.547531	-0.801863	0.617141	-0.622278	-0.178514	0.170791	-0.632635	-0.495692	0.302404	-0.584155	0.0469613	0.0978928	-0.611912	-0.314214	1.10845	0.911085	0.979773	0.0587767
P13501	-0.109791	0.797356	-0.207694	-0.152507	0.0682616	0.392208	-0.517365	-1.38374	-0.615218	-0.198426	-0.405633	0.116165	-0.514102	-0.504519	0.0186762	0.473672	-1.00491	-0.643638	-1.0208	-0.20972	-0.547953	5.1238	-0.895462	-0.488501	-0.669515	-0.656412	-0.489996	0.143876	-0.184222	0.220636	0.693005	-1.05676	-0.997777	-0.0972549	0.849865	0.810608	0.721446	-0.171909	-0.506707	-0.661563	-0.19014	-0.160672	1.09483	-0.0197653	-0.526969	0.653279	-0.378843	0.97968	0.706857
P54274	0.247935	0.191063	-0.0483412	0.416572	0.133004	-0.131737	-0.135724	-0.247051	-0.131443	0.150668	-0.00195445	0.405358	-0.0954334	0.029741	-0.384095	-0.0178688	0.592683	0.0149351	-0.148088	-0.0695916	0.07231	-0.821452	-0.307575	0.121513	-0.226909	-0.493777	0.406565	-0.326352	-0.773235	0.148926	-0.0873816	0.11158	-0.613585	1.04949	-0.381027	0.57648	-0.138308	-0.0758988	0.0261719	-0.0850466	-0.0496805	0.0713188	-0.0444976	-0.0845649	0.161379	1.49281	0.786962	0.978361	-2.13331
P35754	0.133534	-0.588972	-0.333978	0.144688	-0.458769	0.0509773	-0.641591	-0.190997	0.288326	-0.568191	-0.531127	-0.327465	0.834266	0.0708892	-0.0603568	-0.724852	-0.53966	0.240675	-0.544888	-0.481917	0.724411	1.09012	-0.182725	0.37674	-0.372656	-0.140583	-0.503698	0.0216339	0.0844426	0.477528	0.206353	0.103055	-0.207257	-1.42966	0.166938	-0.0812972	-0.0615028	-0.671599	0.143741	-0.335428	-0.0798927	0.193457	-0.636826	-0.657105	-0.613388	-0.332299	-0.451342	0.978093	1.54207
O95865	0.0792334	0.154523	-0.527765	-0.117625	0.394447	-0.396035	-0.607682	-0.737626	-0.549221	-0.445959	-0.170462	-0.456241	0.679477	-0.0511646	-0.973192	-0.017189	-0.165143	0.607157	0.129629	0.11894	0.484982	-0.501685	-2.12264	0.935269	-0.22129	0.854339	0.957604	-0.195212	-0.729672	0.401678	-0.219067	0.499298	-1.59725	-1.71319	0.176675	0.543893	0.218293	0.0878798	-0.331591	-1.03684	0.530878	0.17285	1.15129	0.232149	-0.0562353	-0.248253	-0.408037	0.9778	-0.61306
Q8TAK5	0.0528682	-0.316865	0.36934	0.0549934	-0.446781	-0.221936	-0.0586286	-0.114618	-0.361472	0.0592043	-0.313107	-0.15021	-0.241977	-0.584922	0.0370752	0.381513	-0.319863	-0.015511	0.206533	0.573822	0.804035	-0.511801	-0.274984	0.474417	-0.573868	1.00512	-0.00588653	-0.0711644	-0.266194	0.693681	0.372506	-0.715657	-0.26366	-1.21305	0.176068	0.40337	-0.256546	-0.941844	-0.262727	-1.63872	-0.341864	-1.00649	0.221109	-0.313611	0.0710861	1.39108	1.29522	0.977207	-0.246773
Q69YN2	0.3308	-0.185952	-0.220674	0.250372	-0.439707	0.00436066	0.307448	-0.417068	-0.129254	-0.208652	-0.0107927	0.141078	-0.261344	-0.208534	-0.414247	-0.2297	-0.725314	-0.443832	-0.045409	-0.614012	-0.592297	-0.610058	0.164731	-0.143905	0.33645	-0.0349016	0.730631	0.323351	-0.416712	0.0392484	0.315358	0.226535	0.122118	0.430008	-0.0853226	1.10776	-0.429632	-0.196578	0.0434176	0.235607	-0.202389	0.255654	0.252552	-0.346425	-0.463665	-1.18458	0.607139	0.977153	0.203778
Q96CP7	0.312944	0.638714	0.217209	0.0685369	-0.162408	0.763243	1.42925	0.416015	0.372948	-0.0123273	-0.32739	-0.241907	0.405614	0.427592	-0.263274	-0.366106	-1.57201	0.484505	0.416537	0.389201	-0.176558	-1.28571	1.35399	0.152962	-0.30258	1.06884	-0.794253	-0.0614243	0.7043	-0.269987	0.204355	0.450635	-0.161957	1.2075	1.04186	-1.42968	0.168055	0.921802	-0.302753	-0.400593	1.08131	-0.276549	0.192557	-0.396937	-0.00207799	-1.18536	-1.08186	0.976702	0.636855
P55196	-0.567243	0.0186233	-0.385479	0.506954	-0.0388341	0.0953966	-0.500313	-0.0764073	0.983094	0.393703	0.500739	-0.315877	0.183407	0.68516	-0.711796	0.122199	0.974441	0.254214	1.04264	0.0221713	0.517638	-0.340176	1.21973	0.116874	-0.57999	-0.651446	0.284952	-0.314309	0.348158	0.115935	-0.0811584	0.146987	0.107216	-0.729016	-0.670595	1.08845	-0.284386	1.04996	0.144877	-1.21486	-0.677609	-0.110873	0.429397	0.113926	-0.128289	-1.83769	-0.546307	0.976123	0.303431
O60674	0.472683	-0.164326	-0.0387039	-0.361776	-0.573815	0.0677073	-0.287449	0.267998	-0.272705	-0.159065	0.0060192	-0.432662	-0.9774	1.32016	0.342208	0.0991992	-1.14821	-0.108806	0.120755	-0.000611093	0.197746	1.48771	-0.0956944	-0.735559	-0.554779	0.00327717	0.0249811	-0.0316123	-0.58645	-0.539284	-0.151612	0.122158	-0.558772	0.300674	0.368313	-1.06206	-0.211111	0.240883	-0.743598	-0.00240584	-0.312561	-0.0465618	-0.631392	-0.528842	-0.306475	0.0620423	-0.443958	0.974013	-0.260831
Q14511	-0.432794	0.00517294	-0.879953	0.23812	0.993073	-0.262867	1.67347	-1.34659	-0.477526	-0.248871	0.645712	-0.736375	-0.534246	-0.319646	-0.422552	0.350263	0.933298	0.694853	0.0830778	0.0288528	0.74747	1.08498	-1.26004	0.0371431	-0.0638203	-0.0573105	-0.0440734	-0.649511	-1.06689	0.656557	-0.0539276	0.183548	0.524301	-0.0551759	-0.0167933	-0.229807	-0.257107	-0.218814	-0.0394493	-1.76355	0.228044	0.45206	-0.348064	-0.346701	-0.2788	0.380795	-0.363638	0.971887	0.734139
Q9UBK8-1	0.0601866	0.200211	0.0876367	-0.140245	-0.887164	-0.222026	-0.821499	0.177013	-0.0172424	-0.126606	0.116643	-0.3656	-0.189724	0.292308	0.179769	0.183841	0.256998	-0.0299981	0.604134	0.0716305	-0.0714094	-0.779712	1.43277	0.46191	0.0704259	-0.760291	-0.403369	0.184271	-0.0405197	0.487837	0.663457	-0.263916	0.385232	-0.0694744	-0.0830367	0.796278	0.285668	0.608338	-0.457998	0.496236	-0.0220754	-0.200079	-0.127795	0.083585	-0.583673	0.50969	-0.970501	0.969471	-0.349187
P08779	-0.234339	0.246279	0.996118	-0.449036	-2.10039	-0.532945	-0.574298	0.00273734	0.179061	-0.962244	-0.810596	0.0347945	1.14222	0.0883475	0.0928555	-1.26898	-0.68993	0.0819621	0.281974	-0.563606	0.0413877	-0.758409	-1.05968	-0.136098	-0.298646	-0.37186	1.57507	0.0711956	0.144928	-0.0559788	0.164541	-0.40972	-0.217738	0.0563271	-1.04708	0.969522	0.386894	-0.528915	-1.98998	-0.27442	0.228848	0.0767307	0.427475	0.0795168	-0.777294	0.552134	-0.0345085	0.967146	-0.917362
Q9NQC1	0.00255077	-0.345921	-0.0851151	0.239305	-0.381726	-0.192928	0.956385	-0.293412	-0.0353646	-0.0394026	0.699154	-0.235563	-0.749998	0.48563	-0.0249661	-0.128681	-0.272372	-0.464954	-0.331218	0.064863	0.664118	-0.0248482	-0.0542214	0.0438411	-0.851608	0.738234	0.476842	-0.277054	-0.440643	-0.105312	-0.100746	-0.178149	-0.233429	-0.978733	-0.341536	0.433045	0.237426	-0.0464074	-0.555821	-0.122197	-0.137165	0.0418897	-0.556434	-0.152793	0.365676	-0.202992	-0.523596	0.966652	-1.82726
Q9UFW8	0.144668	0.0211081	-0.212955	0.245744	-0.413542	0.324035	2.00369	0.807161	-0.336709	-0.20424	-0.233216	0.11752	0.286262	-0.459793	-0.135737	-0.188274	-0.579608	-0.311607	0.0973364	-0.242544	-0.0416689	-0.526818	0.0675053	0.309084	-0.419236	0.387683	-0.44365	0.209195	0.0696393	-0.282472	-0.225472	0.412385	0.281665	-0.539822	1.42293	0.380872	0.0902553	-0.864407	0.357271	0.0344744	-0.117342	0.101086	0.637219	-0.276161	-0.23059	0.358674	0.810897	0.964603	-0.0336326
Q8TCU6	-0.395149	-0.0366098	-0.549043	-0.143054	-0.912969	0.0128006	0.414826	-1.13781	-0.309904	0.990854	-0.822879	0.3845	-0.0727772	-0.00116166	0.0575873	-0.189366	-0.255975	0.300657	-0.561745	0.115541	-0.392171	2.53916	0.135214	-0.954382	0.370865	0.122925	0.279191	0.326169	-0.0247832	0.380702	0.192695	-0.182291	0.879038	0.382417	0.147924	-0.165444	0.0938622	0.469191	-0.83891	-0.559826	-0.278414	0.0224353	-0.0400715	0.521652	0.233504	0.813071	1.20798	0.964513	-0.4138
O95067	-0.095118	1.03061	-0.493837	0.00688178	0.262338	-0.708587	0.254741	-0.383892	-0.465024	0.124274	-0.147477	0.0509958	0.192674	0.458644	0.160076	-0.00659649	-0.504304	-0.270665	1.10781	0.0475582	-0.116248	-1.12306	-0.240872	0.394303	0.0843283	-2.66231	0.453266	0.236474	-0.0134154	0.732025	-0.452141	0.426522	-0.270048	0.0703324	0.428233	4.64974	0.676442	-0.434683	0.282087	-0.200547	-0.17244	0.440274	-0.0118806	0.129045	0.221487	0.90186	-1.49597	0.964203	-0.575435
Q3B7J2	-0.394749	-0.097309	0.156406	0.239936	-0.714391	-0.0852566	-0.184876	-0.0543785	-0.4527	-0.268883	0.130038	-0.340448	-0.665422	-0.287108	-0.156514	-0.0100489	0.849461	0.327771	0.213645	-0.245983	-0.266791	-0.814052	-0.264595	0.904379	-0.284038	0.677062	0.0791302	0.132986	0.296449	0.627521	-0.101944	0.231837	0.00287885	-0.527978	-0.857515	-1.01549	-0.0528271	0.0448273	0.110955	-0.290362	-0.849546	-0.35201	-0.684419	0.639606	-0.168678	0.0591964	0.275729	0.962216	-0.0306104
O00592	-1.97565	0.606935	0.781065	-0.00171532	0.448618	-0.270255	-0.228772	1.24981	3.4566	0.554931	-0.251012	1.10732	-0.735473	-0.142923	0.120476	-1.01352	0.689926	0.194066	0.822255	0.175981	0.00949887	0.405205	-0.833798	-0.638066	0.0454312	-2.00328	-0.529221	0.20218	1.54354	-0.0429328	-0.0881931	-0.61294	-0.399791	0.629556	-0.585814	0.166969	-0.127421	1.42603	-1.94519	0.543414	2.52415	-0.0694982	0.323276	1.33567	-0.0761421	1.30085	-2.04488	0.957637	-2.25048
Q9Y2Y8	-0.0385172	-0.134138	-0.623132	0.0306828	-0.0855998	-0.880665	1.57732	1.41187	0.129122	-0.252096	-0.86017	-0.235323	0.212629	0.0393054	0.118131	-0.147344	0.690414	0.27935	-0.498854	-0.933608	2.19568	0.255435	0.286724	12.1224	0.446773	-1.18684	-0.244025	-0.179789	-0.877408	-0.104947	0.366272	-0.361201	-1.01334	1.11257	-0.681367	0.968542	-0.697616	0.722093	-1.15723	-1.03078	0.612261	-0.368305	0.959505	-0.165962	-0.0416794	0.373572	1.16434	0.954163	0.93406
Q9H8W4	-0.349827	0.384355	0.0704252	-0.365343	-0.608344	-0.253418	-0.319836	0.0962656	-0.171465	-0.489046	0.488454	0.0154544	-0.23794	-1.11785	-0.0921776	0.132604	0.539414	0.419597	-0.127158	-0.105879	0.71505	-0.143824	-0.641422	1.31034	-0.143174	0.303145	-0.0586466	-0.0512283	0.39074	-0.161364	-0.232886	-0.269725	-0.427112	0.103377	0.437318	0.103459	0.493926	-0.537493	0.159698	0.455728	0.172178	-0.510136	1.98669	-0.502708	-0.376949	-0.384318	-1.15462	0.953687	-0.0259266
Q9ULS5	-0.562424	-0.183319	-0.321031	-0.1849	1.13597	-0.390784	-0.457827	-0.444991	2.49679	-0.355711	-0.66183	-0.419859	0.94025	0.0187667	0.0309804	-0.203008	-0.166057	0.241449	0.231216	0.400696	-0.837886	1.04938	-0.358964	-0.992904	-0.48228	0.71201	-0.461098	-0.257831	-0.632296	0.0549348	-0.573126	-0.0586426	-0.239421	-0.020231	-0.323771	0.829634	0.290689	-0.250382	1.52873	1.01109	-1.24187	0.416713	1.27904	0.101614	0.427387	0.552493	-0.631598	0.953623	-0.965561
Q14624-2	-0.594217	0.285351	-0.249168	-0.710791	-0.474473	-1.32833	0.0483765	-1.22393	-0.578225	-0.66227	-0.19116	-0.0551321	-1.34052	0.723239	-0.254376	-0.222935	-1.71742	0.225674	0.943043	0.203401	0.650216	-1.59935	1.03766	-0.0452089	-0.232975	-1.83975	-0.268384	0.152443	0.0220367	-0.147531	0.30261	-0.742556	0.324929	-0.721003	2.42838	0.35393	0.564503	0.0502511	-0.839239	-0.107872	0.809836	-0.0987171	1.21813	-0.120161	-0.450487	0.372448	1.57099	0.953192	2.20662
Q9Y2K7	-0.331956	0.13111	-0.0428237	-0.361793	-0.159246	-0.254526	0.466556	0.301725	-0.0119505	-0.211396	-0.046621	-0.082685	-0.12439	0.0488478	-0.228838	-0.0700584	1.40421	-0.0450028	0.0621904	-0.125762	-0.152674	-0.256226	-0.334849	0.217387	-0.169645	0.194866	0.46461	-0.150509	0.0942709	-0.12705	-0.461659	-0.649442	-0.16091	-0.368809	-0.304824	-0.226157	-0.407466	-0.056072	0.100343	-0.716479	-0.0408366	0.0286177	0.0459251	-0.178956	-0.0744626	-0.174726	-0.205939	0.952832	0.580932
Q9NRQ2	-0.496594	-0.226975	0.33888	1.58765	-0.954707	0.417779	0.563682	0.985668	-0.377764	-0.39735	-0.187965	0.704818	-0.978509	-0.428577	1.40911	0.164872	0.45715	-0.198297	-0.346655	-1.15304	0.692299	-1.03256	1.10667	0.251758	0.289836	2.27878	0.442337	0.944597	2.11463	-0.751129	-0.00562267	0.0038846	-1.80705	0.637138	-0.269943	-1.85294	0.607096	-0.339589	-0.31523	0.364366	1.15361	0.587306	-3.82816	-0.14877	-0.428742	-0.86666	-1.29677	0.949093	-1.53515
P00390	-0.0147544	-0.440571	-0.410171	-0.850387	1.05204	-0.214206	0.284745	-0.0571086	-0.150693	-0.00704566	-0.448733	0.461528	2.21092	0.36786	-0.0357134	-0.506926	-0.418168	0.244403	-0.397438	-0.112778	-0.921548	0.139165	0.350269	0.243179	0.478606	-0.135525	0.987621	-0.46524	0.0172653	-0.446371	-0.364276	0.334314	0.0902771	-0.250501	-0.362193	-0.470536	0.152873	0.267485	-0.458441	-0.634813	0.295596	0.164258	0.730756	-0.223467	-0.243754	1.15888	-2.3915	0.946471	-1.07664
O75083	-0.288228	-0.517216	-0.113667	0.0385562	0.457764	0.505901	-0.542682	-0.229118	0.569063	-0.613199	0.437202	0.313291	0.0715837	-0.149354	0.40331	-0.0538477	-0.745809	0.883874	0.380941	-0.00247636	-0.165355	-0.100869	-0.276648	-0.355303	0.301637	1.13205	0.182847	0.307888	-0.162697	-0.61678	0.365177	-0.238145	-0.415907	-0.769709	-0.210279	0.598789	-0.324178	-0.571431	0.567397	-0.208357	-0.221502	0.661441	0.247452	0.092447	-0.120737	0.0929508	-0.427719	0.946256	-0.121757
P24821-4	-0.561801	1.08808	-0.0657883	0.277636	-0.937262	-0.262247	-1.97928	0.40899	-0.184575	0.369777	0.91583	-0.0821395	0.806788	-0.282997	0.212442	-0.48948	-0.192247	-0.623105	-0.17911	0.68492	1.00336	-2.05727	0.270366	-1.46539	-0.140499	-1.65447	-0.239325	-0.273212	0.420388	-0.879735	1.885	-0.272271	-0.238709	-1.11264	-1.40831	-0.861891	0.157374	-1.09432	1.30392	-0.0220129	1.72267	0.312117	0.451794	0.919599	-0.369218	2.6139	-1.16151	0.944113	1.21412
Q8TF46	-0.213382	-0.593208	-0.0254345	-0.203428	0.0941498	1.76271	-0.143346	-0.602212	-0.20333	0.124112	0.0348801	-0.018897	-0.330532	-0.313935	0.292547	0.163334	1.26159	-0.601646	-0.0080442	-0.152309	-0.506264	-0.112015	0.388912	-0.104583	-0.139388	-3.04659	0.0422803	0.0673615	-0.230398	0.108007	-0.136345	0.199371	0.398714	-0.434822	-1.1595	-0.238621	-0.51109	-0.130037	-0.690941	-0.0657802	-0.527723	-0.164005	-0.19987	-0.311741	-0.0162194	-0.0443261	0.544806	0.943774	-1.0109
P55008	0.219836	0.816344	-0.0436388	-0.00307471	-0.529396	-0.47685	-0.680926	-0.0491376	0.236581	0.317257	0.438857	0.581215	0.155701	-0.356991	-0.406069	-0.082988	0.619326	0.22674	0.404532	0.143886	-0.289078	5.75851	-0.212829	-0.0301838	0.537849	0.00514485	0.271623	0.12778	0.783647	-0.0240199	0.176466	0.22397	-0.594414	-0.598138	-0.682211	-0.289965	-0.339553	1.20734	-1.10875	0.0611729	0.489271	-0.0560011	0.763285	-0.454279	0.219334	-0.487134	0.0306858	0.941706	0.082607
O76003	-0.148609	-0.119825	-0.0261371	-0.341794	0.466705	-0.0387043	-0.71906	0.0960101	0.380809	-0.0718149	0.340162	-0.409734	-0.333427	-0.821491	-0.215596	-0.217039	0.079685	-0.507258	-0.236333	-0.168812	-0.0715412	0.0886858	0.667488	0.023456	-0.684557	0.0414363	0.322339	0.0859016	0.128632	-0.295033	-0.157823	-0.0050523	0.0262451	0.546336	0.752764	2.4974	-0.316474	-0.349652	0.266128	-0.415987	-0.0383018	-0.0443779	0.950287	0.125593	0.0436583	-0.711596	0.685237	0.939505	0.153913
P38571	1.34073	0.39664	-0.273782	0.107879	0.0996385	0.281246	1.57494	0.0814971	-0.875434	0.103138	0.635181	0.285004	11.0624	0.510343	0.205533	0.600188	-0.708025	-0.405457	0.259241	-0.394058	0.972626	-0.685483	1.58716	-1.70349	-0.65865	3.87681	0.730956	-0.984328	0.635621	-0.321819	-0.285239	0.0363601	-0.186775	1.17117	1.10984	-0.119857	0.121589	-0.540504	-0.151763	-0.5645	0.80385	-0.558836	-0.744605	0.0933719	-0.1641	-0.0144094	1.03125	0.938067	0.00889474
Q96KA5	0.411603	0.178459	-0.0434885	-0.0440669	-0.0913864	0.449553	-0.712836	-0.0121399	-0.0953219	-0.0775248	-0.0432972	0.105032	-0.240683	0.130316	0.00210612	0.216593	0.349432	0.11382	-0.0384288	0.297469	0.549303	-0.566561	-0.288231	0.185339	-0.635685	-0.276103	-0.467486	-0.209679	0.0266706	-0.294478	0.265654	0.117233	0.671541	-0.429346	0.681261	-0.630519	0.380387	0.358373	-0.836564	0.422508	0.42852	0.396081	-0.893244	0.300703	-0.261348	-0.360105	-0.811621	0.937914	-0.544346
P23025	0.230113	-0.405494	-0.144168	0.117543	-0.663855	0.0766745	-0.8684	-0.475604	-1.23584	-0.381664	-0.475902	-0.157731	-0.58428	-0.039322	-0.0760619	0.270385	0.0678099	-0.233895	-0.430326	-0.516143	-0.545941	-0.472743	-0.191292	-0.186641	-0.0495873	-0.0552719	-0.0920372	0.198141	-0.970668	0.191984	0.444015	-0.407413	-0.555939	0.344466	0.29455	-0.0170977	0.0524759	-0.0806486	0.299385	-0.374302	0.099447	-0.132535	-0.634816	-0.367788	-0.349879	-0.403963	-0.825602	0.937582	0.591816
Q13423	-0.34442	1.19088	0.296407	-0.485515	3.08397	0.816126	-0.882773	0.570655	-0.933844	-0.138963	0.753318	0.984194	-0.706334	-0.0539114	0.961348	-0.0802374	0.0644903	-0.114215	-1.04528	0.0172351	-0.283111	-1.01228	-2.46094	-0.540216	-0.0832214	0.74706	0.0678851	-1.01772	0.153155	-0.374686	1.19985	-0.28497	0.46999	0.0847938	-0.525255	1.4084	0.462901	-0.740724	-1.4257	-1.39088	0.228145	-0.299918	0.483368	-0.421923	-0.285343	0.80604	-0.431605	0.937575	-1.14024
Q9UDX5	-0.424206	-0.300055	0.457994	-0.100713	2.63027	-0.16976	-0.125666	0.487179	-1.4172	-0.948355	1.0552	0.684223	-0.257242	-0.0864315	0.278097	1.237	0.104284	0.36311	-0.22304	-0.110601	-0.641146	0.100457	0.147845	-0.134613	-0.598457	0.416194	-0.890195	0.768551	-0.212814	-0.233197	0.354019	-0.708882	-0.559046	2.00991	0.573439	0.719927	-0.386383	0.395702	0.826554	-0.547409	-0.0341624	-0.0298102	2.93328	-0.172516	0.331076	0.286691	-0.218789	0.936455	-0.32187
Q9Y277	-0.363034	-0.503063	-0.398298	-0.162376	4.22596	-0.279389	-0.327297	-0.60813	0.244647	-0.332608	-0.00866536	0.2055	-0.124752	0.194862	0.0321296	0.325727	-0.384223	-0.152127	0.209765	0.244718	-0.440286	-0.923296	-0.627398	1.05891	0.105021	0.351184	-0.201469	-0.395537	-0.000788626	-0.27947	-0.332	-0.176235	-0.627637	0.523281	0.229452	0.529643	0.0830714	-0.0850543	-0.38062	0.0226428	-0.446697	1.00186	-0.159071	0.426095	-0.0787541	1.62969	-1.40609	0.935789	-1.4674
Q96S99	-0.474083	-0.524737	-0.291792	0.0534345	-0.272712	0.298321	-1.21137	-0.275429	-0.0772773	-0.287537	-0.587895	0.0855644	-0.540124	-0.0836905	0.343552	-0.5796	0.241995	-0.195253	-0.565573	-0.121415	0.278482	0.26103	-0.290129	-0.346661	-0.229698	0.378654	0.0666188	0.1374	-0.374866	-0.380687	0.340141	-0.1267	0.392872	-0.0172648	-0.342398	-0.277093	0.320336	0.523453	1.21726	-0.163426	0.462479	0.24268	-0.160855	-0.932737	0.313131	0.255882	0.527171	0.935447	0.0418835
Q00722	-0.0308344	0.258948	-0.433886	-0.0226524	-0.310539	-0.174032	-0.0207582	0.00427658	0.168175	-0.172096	-0.349005	0.307461	0.926513	0.124382	-0.0360831	0.527662	0.165157	-0.00898926	0.257459	0.0572099	-0.0770593	2.44823	-0.0385506	-0.256546	-0.498007	-0.733737	-0.0763112	-0.0519348	0.169913	-0.102925	0.535926	-0.147282	-0.361535	0.669841	-0.121766	-0.718618	-0.120342	0.0462061	-0.528985	0.191678	-0.374817	0.209364	-0.0277945	0.347145	-0.197699	1.37048	0.482829	0.932397	-0.00365318
Q96LI5	-0.134047	-0.354245	0.16254	-0.202535	-0.324877	0.329206	-0.445818	0.186595	-0.535998	-0.148285	0.103605	0.0649435	-0.923214	-0.0535581	-0.505613	0.0539896	-0.712642	0.331455	0.291289	0.0438061	-0.536264	-0.317905	-0.457723	-0.441328	-0.473682	-0.239177	0.0619381	-0.27735	-0.448465	-0.090117	0.331972	-0.0432357	-0.255245	-0.210312	0.723853	-0.226579	-0.0269517	-0.132542	-0.352349	-0.0622439	-0.362257	0.0258392	0.0455015	-0.431379	0.219524	-0.117097	-0.280397	0.932024	-0.100887
Q9Y6N5	-0.108083	-0.296094	0.801487	0.390491	-0.072567	-0.128796	-0.172983	-0.0399974	1.37452	0.0465691	0.11933	0.170679	1.71191	0.0372583	0.368306	0.674145	-0.201468	0.000706699	0.512581	-0.238972	-0.280815	3.51672	0.179656	0.0990884	0.219027	-0.407133	-0.078007	-0.100193	0.168848	0.166027	-0.768901	-0.123995	-0.823844	-0.00147171	-1.10998	-0.514374	-0.482485	0.222163	-0.14555	1.39337	-0.630645	0.235958	0.475636	0.322357	0.693087	-0.92986	0.548863	0.931539	0.371709
P41217	0.681649	1.50828	0.00868732	0.1768	-0.495383	-0.259702	-0.0692698	0.604921	0.330172	0.184818	-0.101632	-0.080391	0.0896448	0.235894	1.25621	-0.605358	-0.193377	-0.98806	0.268392	0.502942	1.11041	-0.158806	-2.0031	-0.685107	0.437583	0.0194938	-0.0884764	-1.80035	0.140614	-1.35169	-0.0436536	0.334352	-0.180283	-2.1145	0.0174313	1.72227	0.192272	-0.344301	-0.69442	-2.03151	-0.253118	0.641763	-1.09497	0.224873	0.1515	0.769238	-0.392905	0.931359	0.858544
P16333	-0.344932	-0.296336	-0.105841	0.299983	-0.92419	0.160909	-0.310698	-0.423229	0.301166	-0.57088	-0.251946	-0.206007	-0.155647	-0.250935	0.213789	-0.455318	-0.244639	-0.0724366	-0.0771299	0.75148	0.072785	-0.494649	0.868026	0.279813	-0.0122023	-0.58127	-0.730951	0.0854174	0.255762	0.681194	0.163803	-0.106416	-0.607589	-0.676581	-0.761907	-0.782619	0.48727	0.257123	-0.432766	1.07557	-0.610154	-0.348514	0.284142	-0.208001	-0.0574323	0.747353	0.152551	0.931035	0.161567
Q9Y314	0.49598	-0.209458	-0.0841569	-0.200601	-0.514701	-0.227166	-0.462438	-0.407684	-0.416967	-0.0421231	-0.309597	-0.436882	-0.18531	-0.162545	-0.535879	-0.479293	-0.991755	0.178562	-0.0495847	0.503405	-0.549998	-0.391741	-0.310685	0.424444	0.34731	-0.0391788	-0.70685	0.0766337	0.243815	0.536733	-0.47553	0.428453	-0.31172	0.430055	0.674469	0.0555392	-0.320362	0.28776	0.223124	0.0026916	-1.04048	0.233252	-0.58646	0.265039	0.112888	-0.584858	0.00722993	0.930833	0.441653
Q9UII2	-0.210539	-0.567478	-0.039323	0.185947	0.994807	0.321362	-0.53237	0.40835	0.197977	-0.0720707	-0.239383	0.64128	1.07036	0.657745	0.0926489	0.472183	0.239112	-0.254523	0.440426	-0.244693	0.258069	-0.961303	-2.26781	0.199382	-0.355525	1.91545	0.498994	3.46105	1.09156	0.962657	0.378218	-0.719484	-0.6952	-0.190396	-0.421512	-0.660161	-0.499688	-0.780805	0.102347	2.64204	-0.374615	0.781049	0.324849	-0.161726	0.211148	2.38299	-0.435837	0.929327	-0.548274
P14780	-0.0439502	0.0589734	0.160408	0.504332	-1.21722	0.793302	0.68692	-0.036574	-0.611621	0.538673	-0.0629063	0.0399142	0.936993	0.436435	0.364179	-0.332442	-0.697665	-0.0492116	-0.785273	0.431464	-0.537627	-0.719979	1.14671	-0.647014	0.121535	-0.487438	0.937231	0.281738	0.960633	0.378532	-0.376287	-0.840731	-0.329111	0.085143	0.308645	0.257505	0.225501	0.152065	0.107924	-0.552305	-0.062365	-0.0552558	-0.693247	0.1491	-0.27953	-0.771008	-0.520473	0.928933	-0.730945
A4D1E9	0.0355896	0.467792	0.526097	-0.479394	-0.270202	0.515223	0.244508	-0.14932	0.484097	-0.320532	0.237935	-0.553007	-0.209559	-0.0112695	-0.319312	0.136277	-0.120621	-0.173822	-0.24513	0.119736	0.46885	-0.733702	0.112286	-0.393124	-0.107239	-0.223807	-0.499439	-0.511845	0.431924	-0.256734	-0.0188318	-0.0341547	-0.0400549	-0.098748	-0.308685	0.0473366	0.145864	0.365846	-0.381579	-0.308809	0.134107	-0.109644	-0.165544	0.0252945	-0.246075	-0.997754	-0.705728	0.926358	-0.276131
Q9Y666	-0.13438	-0.0626214	0.469149	0.374933	-0.557482	-0.498405	0.103137	-0.157616	0.297461	0.360885	0.332351	-0.218659	-0.338575	0.805746	0.401507	0.15673	1.54895	0.4038	-0.0582286	0.0865062	0.0212153	0.66537	-0.707163	-0.684775	-0.452912	-0.380877	0.0885409	-0.896444	0.0889678	0.0202733	0.429777	0.243045	-0.255852	-0.145786	-0.885291	0.70212	0.779271	0.196625	-1.1775	0.39483	0.31512	-0.686084	0.0901341	-0.0417561	-0.336945	1.74909	0.628551	0.926021	0.831853
P15954	-0.39143	0.274736	0.461284	-0.00565994	-0.854787	-0.438423	-0.236703	0.825591	-0.256498	-0.40042	0.293519	0.605473	-1.17199	1.03677	0.00940979	2.13898	-0.143215	-0.113061	0.351866	-0.959615	-0.457665	0.893701	0.903055	0.0208404	-0.655604	-0.92977	1.46561	0.126052	0.82053	0.299872	-0.592612	0.349799	-0.247881	-0.490353	-0.163295	-0.451396	0.095909	0.110713	-0.175971	-1.61884	0.53846	0.602255	-0.573217	0.317993	0.307106	2.62069	1.46423	0.925258	-2.06247
Q06547	0.111899	-0.20605	-0.538258	0.0535487	-0.952609	-0.64174	-0.855212	0.647895	-0.800659	0.12769	-0.137755	0.408784	0.030604	-0.439116	-0.372769	-0.238558	0.38181	0.250621	0.0913504	-0.567934	-0.00526307	-0.333098	-0.639936	-0.382697	0.274289	-1.14836	1.19581	0.100881	-0.107167	-0.0757735	-0.437773	-0.256115	-0.905496	0.0435366	0.189414	-0.0313338	-0.159173	-0.274777	-0.235327	-0.255219	-0.428307	-0.0970482	0.0199066	-0.0836894	-0.184168	0.495887	0.529498	0.924516	-0.13653
Q9UER7	-0.294734	0.028919	-0.233	-0.529305	0.357825	-0.227307	-0.237132	0.27361	-0.392061	0.32718	0.0975605	-0.0192305	-0.195945	-0.601164	-0.00271306	-0.235936	0.4633	-0.465642	-0.0802153	-0.45252	0.208483	-0.256627	-0.832458	-0.184734	-0.0271945	-0.31056	0.931	-0.242629	-0.92536	0.501985	-0.0357664	-0.837386	0.0504768	1.19961	0.166699	0.125919	-0.0973921	-0.235874	0.272315	0.800881	-0.0268869	0.141672	0.0883323	0.15531	0.615341	0.236403	-0.102659	0.923996	0.263069
Q9BUP0	0.197777	0.558443	0.305691	-1.05718	0.877886	1.33054	-2.02353	0.347095	-0.421215	0.533249	0.855757	-0.0543193	-1.91902	0.400549	-0.547082	0.378643	8.08874	-0.462144	-0.0768975	-0.10617	-2.78123	0.263063	-0.63913	0.319076	0.0820413	0.0745377	0.0206254	0.266047	0.463355	-0.0201605	0.380766	-0.395778	-0.456167	-1.11977	1.15983	-0.243096	0.201981	0.579619	0.583287	-0.330724	0.88035	-0.489783	-0.779141	0.254326	1.15331	-0.280085	0.841973	0.923933	0.155453
Q8N680	-0.142011	-0.471529	0.178356	-0.130778	-0.252392	-0.519328	-0.526821	0.295917	-0.398331	-0.304322	-0.203664	0.112911	0.580909	0.142245	-0.184383	0.162131	0.567008	-0.356001	-0.604147	-0.346161	0.240998	-0.051671	0.379982	0.117741	-0.0965691	-1.03442	-0.68001	0.111024	0.0306705	0.0300824	-0.0324996	-0.423026	0.552211	0.0673506	0.166841	0.397888	-0.0958989	-0.484855	-0.0788959	0.0335646	-0.240263	0.0249023	-0.547408	0.760614	0.1232	-0.0302499	-0.0777907	0.923697	0.54994
Q9Y3Q8	0.115319	0.192125	-0.0129479	0.159686	-0.314336	-0.34211	-0.348334	-0.191931	-0.672369	-0.0877739	0.432803	0.0530755	-0.670263	-0.33616	-0.0453164	-0.166519	0.129941	0.401883	0.230758	-0.256992	-0.525071	0.0207128	-0.304309	-0.313134	-0.310043	-0.231202	0.48901	-0.0435546	0.52396	0.221467	-0.556526	0.271422	-0.224645	-0.360634	-0.0217984	-0.392679	0.239609	-0.431783	-0.282589	-0.297347	-0.332052	-0.45835	0.562979	-0.0849724	0.15123	-0.451767	-0.173962	0.923465	-0.343516
O76024	0.346939	-0.197089	0.152538	-0.118624	-0.277211	0.160841	-0.695227	-0.290542	-0.160852	-0.168257	-0.62323	-0.299767	-0.389093	-0.210592	0.0501266	0.193767	0.13031	0.472874	-0.337393	0.197658	-0.362569	-0.586417	-0.247147	0.0401455	0.174179	-0.128235	-0.492633	-0.208861	1.15803	0.116853	0.881407	-0.253216	0.872982	-0.822948	-0.309651	0.313408	-0.404573	0.522516	0.783524	0.111305	-0.485613	0.252084	-0.740443	-0.402154	1.01352	-0.0675652	-0.0353737	0.92231	-0.75588
O95625	-0.0989469	-0.187014	-0.0217197	0.639159	-1.04175	-0.276658	-0.226397	0.00662276	-0.682487	-0.580731	0.0559442	0.32983	0.0972498	1.12718	-0.129276	-0.167106	-0.263618	-0.121807	-0.808499	0.0393082	-0.51908	-0.828397	-0.297466	-0.509441	-0.0348639	-0.342635	0.198772	0.0191038	-0.0905633	-0.24993	-0.527814	0.234819	-0.554911	-0.0842541	-0.141112	0.287698	-0.189157	-0.0442182	0.0709449	0.207973	-0.366015	-0.0397946	-0.573311	-0.582538	-0.263544	0.470245	-0.353468	0.92209	-0.911196
Q14103-4	-0.126289	1.48056	0.55122	4.37477	0.889066	4.10722	-1.51596	-2.10379	1.10301	-1.3369	0.594494	1.38109	2.91621	-0.598751	0.310753	-0.292379	-3.21407	0.232768	0.825414	1.76363	2.04921	-1.61204	1.92103	-1.60771	0.835691	2.09782	-2.45302	-0.447859	1.31972	0.124683	-0.237431	4.89129	-1.29718	-0.0895462	2.29118	0.14645	-1.65266	-0.929226	-0.116317	-0.102315	-0.544231	0.38357	1.14397	0.512002	1.16261	1.91878	-0.954285	0.920011	-0.715915
P27695	-0.0237635	0.565128	0.277352	-0.624774	-0.856963	-0.293417	-0.285733	0.116936	-0.724415	-0.0261176	-0.0652222	0.249047	-0.523776	-0.442156	-0.274906	0.356694	-0.22501	-0.0320716	-0.143366	-0.25896	-0.0931653	-1.04664	-0.00774952	0.320389	0.0782387	0.642676	-0.183115	0.122403	-0.012169	0.596308	-0.674354	-0.122562	-0.755359	1.09234	-0.549951	-0.562728	-0.433964	-0.418813	0.517396	-0.141981	-0.216039	-0.368881	0.886663	0.234898	-0.149443	-0.880271	0.272399	0.917895	0.598118
P12532	-0.554031	2.20372	-1.63085	-1.49027	0.542014	-0.29432	-2.35066	-1.36777	-1.10989	-1.18843	1.46586	0.296139	-0.295235	0.255054	1.92381	-1.12501	-0.962612	0.320343	-0.280981	0.217493	-1.85478	1.65604	-1.96336	0.107731	0.710087	1.09602	-1.01264	-0.950385	-0.268255	0.343349	5.77118	-0.662282	0.180501	3.74077	0.240721	-1.5124	0.0332361	0.129225	2.62887	-0.855698	-1.00964	0.177696	3.23242	-1.05637	-1.23245	-0.937412	-0.0663606	0.915928	0.0683833
Q15208	-0.398994	0.0697206	0.0182337	-0.538196	-0.367211	-0.233355	0.433464	0.0465585	-0.0727758	-0.197933	-0.133608	-0.303401	0.266544	-0.281298	-0.415963	0.0147987	-0.0546057	0.251571	0.27423	0.345011	-0.697986	-0.0170626	-0.199202	0.0456091	-0.37125	0.705753	-0.175389	0.383285	0.0478915	-0.00475275	-0.162902	-0.14962	-0.221472	0.0269043	0.0627424	-0.688199	0.197018	-0.116309	0.0127125	0.501061	0.118119	-0.304066	0.114658	-0.0950766	0.166494	-0.342736	0.352074	0.915927	0.0174466
O00160	-0.109884	-0.0188649	0.331204	0.138146	-0.121714	0.137112	-0.738865	0.237117	-0.00520609	0.0177018	-0.13088	0.148178	1.36422	-0.0742119	-0.0769255	-0.0505411	0.00102818	0.220246	0.227945	0.495996	0.839577	4.69374	-0.393079	-0.284833	0.416988	-0.0964721	-0.906708	-0.0614698	-0.380911	0.233922	-0.239768	-0.311121	0.252385	0.269629	-0.468662	-0.326286	-0.0966488	-0.113106	-0.235474	0.380078	0.446815	-0.197286	0.419001	0.292315	0.0710651	0.136683	2.25946	0.915595	0.201509
Q13287	-0.617713	0.302121	-0.485611	0.0428805	-0.653872	0.00643729	0.0740787	-0.403923	1.20945	0.033286	-0.208657	0.0420734	-0.787697	0.24514	-0.192523	-0.0841411	0.220329	0.778488	0.299908	0.115929	0.284445	3.01045	-0.36892	0.129137	0.411145	0.0470917	-0.185424	0.183465	0.381234	-0.521261	0.436132	0.190892	-0.0946895	0.0503677	-0.595132	0.59959	0.192748	0.263443	0.714165	2.89392	-0.653302	0.77833	0.153357	-0.387791	0.0166487	0.114212	0.118761	0.915593	-0.47637
Q9UQE7	0.0917306	-0.130799	-0.482236	0.163758	0.103093	-0.154942	0.0810239	-0.149615	-0.125488	0.0978367	-0.115045	-0.0733645	-0.446274	-0.129296	-0.236961	-0.147173	0.0775048	-0.082624	0.0244267	0.100472	-0.887168	-0.392908	0.423014	0.141321	0.0220641	0.566532	-0.39921	-0.313442	0.174876	0.282953	-0.268559	0.0124685	0.0774526	0.175168	-0.483493	0.956389	0.11004	0.466982	0.0237435	0.389029	0.17881	-0.0462566	0.0410841	0.176145	-0.280993	0.0178274	-0.276107	0.914946	0.220776
Q02127	-0.540651	0.529583	0.344018	-0.28933	4.4894	-0.542992	-1.22694	0.0578176	-0.000509801	-0.338258	0.426328	0.587057	-0.0362387	-0.196841	0.103151	0.146191	-0.601063	-0.177485	-0.583804	-0.217025	-0.473525	-0.122205	1.07046	-0.326314	0.412191	0.558513	0.673001	-0.627993	0.499535	0.245335	-0.023638	-0.626188	-0.34729	0.862602	-0.857967	0.506721	0.0883212	0.536852	0.435739	-0.56171	-0.369555	-0.264476	0.396035	-0.198182	-0.0095282	0.00998829	0.894248	0.9148	0.467868
A0A0B4J1V2	0.0253409	-0.0387233	-0.196037	-0.388863	0.453519	2.79421	-0.215824	0.134203	-0.50174	-0.438174	0.429797	0.207319	-0.618521	0.528199	0.704462	0.808547	2.08508	0.187114	-0.80741	-0.960573	12.7927	0.431109	-0.246974	6.14755	-0.568822	-0.191926	-0.313687	-0.050249	0.353119	-0.0485348	0.391492	1.00132	0.973003	0.534881	-1.45665	0.412275	0.657937	0.464863	-0.298595	1.25564	-0.0997308	-0.133991	1.66384	-0.0727216	0.144418	1.24188	0.244977	0.914294	1.40493
O60907	0.393984	-0.632691	0.966628	0.176725	0.759452	-0.0407466	0.918241	-1.71216	-0.790206	0.14016	-1.30911	0.518078	0.232151	-0.673535	0.24513	-0.331275	-1.2314	-0.134761	0.0761262	-0.193516	-1.07651	-0.73941	0.615132	-0.475374	0.420103	-1.20708	0.243809	-0.0809401	0.152112	0.584993	0.618512	0.716785	-0.916503	0.142286	0.875788	-0.438295	-0.767786	-0.685416	-1.13651	-0.307985	0.0411503	-0.223149	0.20431	0.381578	0.444111	0.275999	-0.0201565	0.913822	1.62514
O94956	-0.14183	0.242721	-0.27379	-0.255592	-0.325597	-0.463912	-0.127361	0.271004	0.24981	0.25328	-0.780528	0.123728	1.42607	-0.502635	-0.362812	0.33551	0.744291	-0.0832436	0.493148	-0.224276	0.0887526	1.41393	0.899657	0.776773	-0.0568384	0.00183799	-0.0156535	0.162524	-0.127043	0.654562	0.75146	0.556118	-0.388675	-0.716254	-0.252089	-0.655665	-0.243542	1.11024	-1.67163	-0.4183	0.990576	0.255633	0.591285	-0.599589	-0.0801705	0.944094	0.49186	0.913244	-0.509438
P23142	-0.658271	-0.606182	-0.409353	-0.893848	-2.15772	-0.926691	-0.815716	0.215876	-0.695064	0.276271	-0.234585	-0.412333	0.614904	0.653493	0.184396	-0.253521	0.479221	0.22771	-0.0858893	-0.0271486	0.627712	0.17521	0.451876	-0.209915	0.797747	0.654202	0.0574719	-0.319548	0.622419	-0.881421	3.54733	0.466642	-0.930423	1.45712	0.62022	-0.693241	0.273367	-1.50305	2.16798	-0.958243	4.25403	-0.242111	-0.455232	-0.0580053	-0.570267	0.797021	2.02103	0.912532	-0.979825
Q9Y385	0.799213	-0.818835	-0.0159157	0.0950901	-0.766824	0.0348539	-0.449898	-0.562506	-0.295184	-0.0731534	-0.488044	-0.668249	-0.0787609	0.40545	-0.086205	0.434139	0.734113	-0.223681	0.488105	0.230201	3.77182	-0.479724	1.74009	0.983762	-0.468554	0.0466657	-0.474892	-0.489549	-0.694484	0.0463648	-0.295885	-0.266362	0.151975	0.0345444	-0.42526	0.373498	-0.441082	0.0644603	1.47295	0.463929	0.148155	-0.240224	0.332666	-0.633711	-0.0708234	-1.21247	-1.09627	0.910483	-0.355851
[truncated: 7,731 more rows]
[truncated: 61 more columns]

## Sheet: Table S7B
Table S3B: IC Centroids of phosphoproteomics data The extracted independent components’ centroids from the phosphoproteomics data. Related to Figure 2
[truncated: 4,645 more rows]
[truncated: 65 more columns]

## Sheet: Table S7C
Table S3C: IC Centroids of transcriptomics data The extracted independent components’ centroids from the transcriptomics data.
[truncated: 11,052 more rows]
[truncated: 85 more columns]

## Sheet: Table S7D
Table S3D: ICA-GSEA summary. The IC pre-ranked GSEA results from proteomics, phosphoproteomics, and transcriptomics data.
[truncated: 3,629 more rows]
