# Supplementary material for: Proteogenomic Profiling of Treatment-Naïve Metastatic Malignant Melanoma
Source: Cancers (Basel). 2025 Feb 27;17(5):832. doi: 10.3390/cancers17050832 (PMC11899103; doi:10.3390/cancers17050832)
Supplement: Supplementary file 1 [file cancers-17-00832-s001.zip › Table S8. Survival analysis.xlsx]

## Sheet: README
Table S8A: Survival related genes found by outlier analysis. Survival related genes were found by outlier analysis using FDR as the statistical metrics.
Table S8B: Survival related genes found by Cox regression analysis.
Table S8C: Kaplan–Meier and ROC analysis with the potential survival related genes.

## Sheet: Table S8A
Table S8A: Survival related genes found by outlier analysis. Survival related genes were found by outlier analysis using FDR as the statistical metrics.
Gene.name	Description	Accession	Group	FDR	Modified_sequence	Feature	Enriched_in
ICMT	Protein-S-isoprenylcysteine O-methyltransferase OS=Homo sapiens OX=9606 GN=ICMT PE=1 SV=1	O60725	proteomics	0.00392526	NA	1-yr-survival	dead
MEX3A	Homo sapiens mex-3 homolog A (C. elegans) (MEX3A), mRNA.	NA	transcriptomics	0.000537898	NA	1-yr-survival	dead
LAMA1	Laminin subunit alpha-1 OS=Homo sapiens OX=9606 GN=LAMA1 PE=1 SV=2	P25391	proteomics	0.0209246	NA	1-yr-survival	dead
MAN1B1	Endoplasmic reticulum mannosyl-oligosaccharide 1,2-alpha-mannosidase OS=Homo sapiens OX=9606 GN=MAN1B1 PE=1 SV=2	Q9UKM7	proteomics	0.0155966	NA	1-yr-survival	dead
FGA	Fibrinogen alpha chain;Isoform 2 of Fibrinogen alpha chain	P02671;P02671-2	phospho	0.00513121	_PGSTGTWNPGS[Phospho (STY)]SER_	1-yr-survival	dead
MSANTD2	Myb/SANT-like DNA-binding domain-containing protein 2 OS=Homo sapiens OX=9606 GN=MSANTD2 PE=1 SV=1	Q6P1R3	proteomics	0.0155966	NA	1-yr-survival	dead
SCAI	Protein SCAI OS=Homo sapiens OX=9606 GN=SCAI PE=1 SV=2	Q8N9R8	proteomics	0.000863478	NA	1-yr-survival	dead
THADA	Thyroid adenoma-associated protein OS=Homo sapiens OX=9606 GN=THADA PE=1 SV=1	Q6YHU6	proteomics	0.000444278	NA	1-yr-survival	dead
ABHD17B	Alpha/beta hydrolase domain-containing protein 17B OS=Homo sapiens OX=9606 GN=ABHD17B PE=1 SV=1	Q5VST6	proteomics	0.0110037	NA	6-month-survival	dead
AGTPBP1	Cytosolic carboxypeptidase 1 OS=Homo sapiens OX=9606 GN=AGTPBP1 PE=1 SV=3	Q9UPW5	proteomics	0.0110037	NA	6-month-survival	dead
AIMP1	Aminoacyl tRNA synthase complex-interacting multifunctional protein 1 OS=Homo sapiens OX=9606 GN=AIMP1 PE=1 SV=2	Q12904	proteomics	0.0150987	NA	6-month-survival	dead
ALG11	GDP-Man:Man(3)GlcNAc(2)-PP-Dol alpha-1,2-mannosyltransferase OS=Homo sapiens OX=9606 GN=ALG11 PE=1 SV=2	Q2TAA5	proteomics	0.0110037	NA	6-month-survival	dead
AP1M1	AP-1 complex subunit mu-1 OS=Homo sapiens OX=9606 GN=AP1M1 PE=1 SV=3	Q9BXS5	proteomics	0.0087193	NA	6-month-survival	dead
APLP2	Amyloid-like protein 2 OS=Homo sapiens OX=9606 GN=APLP2 PE=1 SV=2	Q06481	proteomics	0.0420337	NA	6-month-survival	dead
ARF1	ADP-ribosylation factor 1 OS=Homo sapiens OX=9606 GN=ARF1 PE=1 SV=2	P84077	proteomics	0.00293396	NA	6-month-survival	dead
BAIAP2L1	Brain-specific angiogenesis inhibitor 1-associated protein 2-like protein 1 OS=Homo sapiens OX=9606 GN=BAIAP2L1 PE=1 SV=2	Q9UHR4	proteomics	0.0087193	NA	6-month-survival	dead
C9orf41	Carnosine N-methyltransferase OS=Homo sapiens OX=9606 GN=CARNMT1 PE=1 SV=1	Q8N4J0	proteomics	0.0150987	NA	6-month-survival	dead
CMTM4	CKLF-like MARVEL transmembrane domain-containing protein 4 OS=Homo sapiens OX=9606 GN=CMTM4 PE=1 SV=1	Q8IZR5	proteomics	0.0150987	NA	6-month-survival	dead
COG3	Conserved oligomeric Golgi complex subunit 3 OS=Homo sapiens OX=9606 GN=COG3 PE=1 SV=3	Q96JB2	proteomics	0.0110037	NA	6-month-survival	dead
COG4	Conserved oligomeric Golgi complex subunit 4 OS=Homo sapiens OX=9606 GN=COG4 PE=1 SV=3	Q9H9E3	proteomics	0.0210383	NA	6-month-survival	dead
CSNK1G3	Casein kinase I isoform gamma-3 OS=Homo sapiens OX=9606 GN=CSNK1G3 PE=1 SV=2	Q9Y6M4	proteomics	0.0110037	NA	6-month-survival	dead
CTNND1	Isoform 1AC of Catenin delta-1 OS=Homo sapiens OX=9606 GN=CTNND1	O60716-3	proteomics	0.00465133	NA	6-month-survival	dead
CTPS1	CTP synthase 1 OS=Homo sapiens OX=9606 GN=CTPS1 PE=1 SV=2	P17812	proteomics	0.0087193	NA	6-month-survival	dead
DDX11	Isoform 2 of ATP-dependent DNA helicase DDX11 OS=Homo sapiens OX=9606 GN=DDX11	Q96FC9-2	proteomics	0.0256765	NA	6-month-survival	dead
DHX34	Probable ATP-dependent RNA helicase DHX34 OS=Homo sapiens OX=9606 GN=DHX34 PE=1 SV=2	Q14147	proteomics	0.00647685	NA	6-month-survival	dead
DPH6	Diphthine--ammonia ligase OS=Homo sapiens OX=9606 GN=DPH6 PE=1 SV=3	Q7L8W6	proteomics	0.00293396	NA	6-month-survival	dead
EEF1G	Elongation factor 1-gamma OS=Homo sapiens OX=9606 GN=EEF1G PE=1 SV=3	P26641	proteomics	0.0110037	NA	6-month-survival	dead
EPS8	Epidermal growth factor receptor kinase substrate 8 OS=Homo sapiens OX=9606 GN=EPS8 PE=1 SV=1	Q12929	proteomics	0.0420337	NA	6-month-survival	dead
ERLIN2	Erlin-2 OS=Homo sapiens OX=9606 GN=ERLIN2 PE=1 SV=1	O94905	proteomics	0.0087193	NA	6-month-survival	dead
FADD	FAS-associated death domain protein OS=Homo sapiens OX=9606 GN=FADD PE=1 SV=1	Q13158	proteomics	0.0087193	NA	6-month-survival	dead
FASTKD2	FAST kinase domain-containing protein 2, mitochondrial OS=Homo sapiens OX=9606 GN=FASTKD2 PE=1 SV=1	Q9NYY8	proteomics	0.0256765	NA	6-month-survival	dead
FNDC3A	Fibronectin type-III domain-containing protein 3A OS=Homo sapiens OX=9606 GN=FNDC3A PE=1 SV=4	Q9Y2H6	proteomics	0.0345256	NA	6-month-survival	dead
GAMT	Guanidinoacetate N-methyltransferase OS=Homo sapiens OX=9606 GN=GAMT PE=1 SV=1	Q14353	proteomics	0.00647685	NA	6-month-survival	dead
GHITM	Growth hormone-inducible transmembrane protein OS=Homo sapiens OX=9606 GN=GHITM PE=1 SV=2	Q9H3K2	proteomics	0.0420337	NA	6-month-survival	dead
GIPC1	PDZ domain-containing protein GIPC1 OS=Homo sapiens OX=9606 GN=GIPC1 PE=1 SV=2	O14908	proteomics	0.0150987	NA	6-month-survival	dead
GPR126	Adhesion G-protein coupled receptor G6 OS=Homo sapiens OX=9606 GN=ADGRG6 PE=1 SV=3	Q86SQ4	proteomics	0.0256765	NA	6-month-survival	dead
HAUS6	HAUS augmin-like complex subunit 6 OS=Homo sapiens OX=9606 GN=HAUS6 PE=1 SV=2	Q7Z4H7	proteomics	0.0110037	NA	6-month-survival	dead
HMOX1	Heme oxygenase 1	P09601	phospho	0.0101611	_DQS[Phospho (STY)]PSRAPGLR_	6-month-survival	dead
HBG1	Hemoglobin subunit gamma-1 OS=Homo sapiens OX=9606 GN=HBG1 PE=1 SV=2	P69891	proteomics	0.03526	NA	6-month-survival	dead
HEATR5A	HEAT repeat-containing protein 5A OS=Homo sapiens OX=9606 GN=HEATR5A PE=1 SV=2	Q86XA9	proteomics	0.0110037	NA	6-month-survival	dead
HTRA2	Serine protease HTRA2, mitochondrial OS=Homo sapiens OX=9606 GN=HTRA2 PE=1 SV=2	O43464	proteomics	0.0210383	NA	6-month-survival	dead
IARS	Isoleucine--tRNA ligase, cytoplasmic OS=Homo sapiens OX=9606 GN=IARS PE=1 SV=2	P41252	proteomics	0.0087193	NA	6-month-survival	dead
ICMT	Protein-S-isoprenylcysteine O-methyltransferase OS=Homo sapiens OX=9606 GN=ICMT PE=1 SV=1	O60725	proteomics	0.0256765	NA	6-month-survival	dead
IKBKAP	Elongator complex protein 1 OS=Homo sapiens OX=9606 GN=ELP1 PE=1 SV=3	O95163	proteomics	0.00647685	NA	6-month-survival	dead
KPNA1	Importin subunit alpha-5 OS=Homo sapiens OX=9606 GN=KPNA1 PE=1 SV=3	P52294	proteomics	0.0110037	NA	6-month-survival	dead
LPIN1	Phosphatidate phosphatase LPIN1 OS=Homo sapiens OX=9606 GN=LPIN1 PE=1 SV=2	Q14693	proteomics	0.0150987	NA	6-month-survival	dead
LSG1	Large subunit GTPase 1 homolog OS=Homo sapiens OX=9606 GN=LSG1 PE=1 SV=2	Q9H089	proteomics	0.00324426	NA	6-month-survival	dead
MAN1B1	Endoplasmic reticulum mannosyl-oligosaccharide 1,2-alpha-mannosidase OS=Homo sapiens OX=9606 GN=MAN1B1 PE=1 SV=2	Q9UKM7	proteomics	0.00647685	NA	6-month-survival	dead
MED27	Mediator of RNA polymerase II transcription subunit 27 OS=Homo sapiens OX=9606 GN=MED27 PE=1 SV=1	Q6P2C8	proteomics	0.00647685	NA	6-month-survival	dead
MID1	E3 ubiquitin-protein ligase Midline-1 OS=Homo sapiens OX=9606 GN=MID1 PE=1 SV=1	O15344	proteomics	0.0110037	NA	6-month-survival	dead
MLST8	Target of rapamycin complex subunit LST8 OS=Homo sapiens OX=9606 GN=MLST8 PE=1 SV=1	Q9BVC4	proteomics	0.0110037	NA	6-month-survival	dead
MME	Neprilysin OS=Homo sapiens OX=9606 GN=MME PE=1 SV=2	P08473	proteomics	0.0255931	NA	6-month-survival	dead
FGA	Fibrinogen alpha chain;Isoform 2 of Fibrinogen alpha chain	P02671;P02671-2	phospho	0.011396	_PGSTGTWNPGS[Phospho (STY)]SER_	6-month-survival	dead
MMP12	Macrophage metalloelastase OS=Homo sapiens OX=9606 GN=MMP12 PE=1 SV=1	P39900	proteomics	0.0150987	NA	6-month-survival	dead
MTHFD1	C-1-tetrahydrofolate synthase, cytoplasmic OS=Homo sapiens OX=9606 GN=MTHFD1 PE=1 SV=3	P11586	proteomics	0.0150987	NA	6-month-survival	dead
MTIF3	Translation initiation factor IF-3, mitochondrial OS=Homo sapiens OX=9606 GN=MTIF3 PE=1 SV=4	Q9H2K0	proteomics	0.00647685	NA	6-month-survival	dead
MXRA7	Matrix-remodeling-associated protein 7 OS=Homo sapiens OX=9606 GN=MXRA7 PE=1 SV=1	P84157	proteomics	0.0420337	NA	6-month-survival	dead
NDUFAF7	Protein arginine methyltransferase NDUFAF7, mitochondrial OS=Homo sapiens OX=9606 GN=NDUFAF7 PE=1 SV=1	Q7L592	proteomics	0.0150987	NA	6-month-survival	dead
NGLY1	Peptide-N(4)-(N-acetyl-beta-glucosaminyl)asparagine amidase OS=Homo sapiens OX=9606 GN=NGLY1 PE=1 SV=1	Q96IV0	proteomics	0.0150987	NA	6-month-survival	dead
NLE1	Notchless protein homolog 1 OS=Homo sapiens OX=9606 GN=NLE1 PE=1 SV=4	Q9NVX2	proteomics	0.0087193	NA	6-month-survival	dead
NQO1	NAD(P)H dehydrogenase [quinone] 1 OS=Homo sapiens OX=9606 GN=NQO1 PE=1 SV=1	P15559	proteomics	0.00515258	NA	6-month-survival	dead
NTPCR	Cancer-related nucleoside-triphosphatase OS=Homo sapiens OX=9606 GN=NTPCR PE=1 SV=1	Q9BSD7	proteomics	0.00647685	NA	6-month-survival	dead
PAEP	Glycodelin OS=Homo sapiens OX=9606 GN=PAEP PE=1 SV=2	P09466	proteomics	0.0145323	NA	6-month-survival	dead
NKIRAS2	Homo sapiens NFKB inhibitor interacting Ras-like 2 (NKIRAS2), transcript variant 2, mRNA.	NA	transcriptomics	0.0155115	NA	6-month-survival	dead
NACC2	Homo sapiens NACC family member 2, BEN and BTB (POZ) domain containing (NACC2), mRNA.	NA	transcriptomics	0.0158881	NA	6-month-survival	dead
APOLD1	Homo sapiens apolipoprotein L domain containing 1 (APOLD1), mRNA.	NA	transcriptomics	0.0199038	NA	6-month-survival	dead
PDZD11	PDZ domain-containing protein 11 OS=Homo sapiens OX=9606 GN=PDZD11 PE=1 SV=2	Q5EBL8	proteomics	0.0420337	NA	6-month-survival	dead
PIK3CB	Phosphatidylinositol 4,5-bisphosphate 3-kinase catalytic subunit beta isoform OS=Homo sapiens OX=9606 GN=PIK3CB PE=1 SV=1	P42338	proteomics	0.0110037	NA	6-month-survival	dead
PPP2R2A	Serine/threonine-protein phosphatase 2A 55 kDa regulatory subunit B alpha isoform OS=Homo sapiens OX=9606 GN=PPP2R2A PE=1 SV=1	P63151	proteomics	0.0256765	NA	6-month-survival	dead
PSMD2	26S proteasome non-ATPase regulatory subunit 2 OS=Homo sapiens OX=9606 GN=PSMD2 PE=1 SV=3	Q13200	proteomics	0.00647685	NA	6-month-survival	dead
QPCT	Glutaminyl-peptide cyclotransferase OS=Homo sapiens OX=9606 GN=QPCT PE=1 SV=1	Q16769	proteomics	0.0256765	NA	6-month-survival	dead
RAB1B	Ras-related protein Rab-1B OS=Homo sapiens OX=9606 GN=RAB1B PE=1 SV=1	Q9H0U4	proteomics	0.00647685	NA	6-month-survival	dead
EPN1	Homo sapiens epsin 1 (EPN1), mRNA.	NA	transcriptomics	0.0229012	NA	6-month-survival	dead
HMOX1	Homo sapiens heme oxygenase (decycling) 1 (HMOX1), mRNA.	NA	transcriptomics	0.0229012	NA	6-month-survival	dead
NOTCH3	Homo sapiens Notch homolog 3 (Drosophila) (NOTCH3), mRNA.	NA	transcriptomics	0.0229012	NA	6-month-survival	dead
ZDHHC24	Homo sapiens zinc finger, DHHC-type containing 24 (ZDHHC24), mRNA.	NA	transcriptomics	0.0229012	NA	6-month-survival	dead
ST13	Hsc70-interacting protein	P50502	phospho	0.0240243	_ADEPSS[Phospho (STY)]EESDLEIDK_	6-month-survival	dead
MOCS1	Homo sapiens molybdenum cofactor synthesis 1 (MOCS1), transcript variant 4, mRNA.	NA	transcriptomics	0.0240641	NA	6-month-survival	dead
XYLB	Homo sapiens xylulokinase homolog (H. influenzae) (XYLB), mRNA.	NA	transcriptomics	0.0240641	NA	6-month-survival	dead
ZNF703	PREDICTED: Homo sapiens zinc finger protein 703 (ZNF703), mRNA.	NA	transcriptomics	0.0240641	NA	6-month-survival	dead
FCGR3B	Homo sapiens Fc fragment of IgG, low affinity IIIb, receptor (CD16b) (FCGR3B), mRNA.	NA	transcriptomics	0.024691	NA	6-month-survival	dead
HBEGF	Homo sapiens heparin-binding EGF-like growth factor (HBEGF), mRNA.	NA	transcriptomics	0.024691	NA	6-month-survival	dead
RUFY3	Homo sapiens RUN and FYVE domain containing 3 (RUFY3), transcript variant 2, mRNA.	NA	transcriptomics	0.024691	NA	6-month-survival	dead
SIK1	Homo sapiens salt-inducible kinase 1 (SIK1), mRNA.	NA	transcriptomics	0.024691	NA	6-month-survival	dead
RDH11	Retinol dehydrogenase 11 OS=Homo sapiens OX=9606 GN=RDH11 PE=1 SV=2	Q8TC12	proteomics	0.0256765	NA	6-month-survival	dead
RIOK1	Serine/threonine-protein kinase RIO1 OS=Homo sapiens OX=9606 GN=RIOK1 PE=1 SV=2	Q9BRS2	proteomics	0.0210383	NA	6-month-survival	dead
RNF130	E3 ubiquitin-protein ligase RNF130 OS=Homo sapiens OX=9606 GN=RNF130 PE=1 SV=1	Q86XS8	proteomics	0.0256765	NA	6-month-survival	dead
RRN3	RNA polymerase I-specific transcription initiation factor RRN3 OS=Homo sapiens OX=9606 GN=RRN3 PE=1 SV=1	Q9NYV6	proteomics	0.00465133	NA	6-month-survival	dead
SH3BP4	SH3 domain-binding protein 4 OS=Homo sapiens OX=9606 GN=SH3BP4 PE=1 SV=1	Q9P0V3	proteomics	0.0110037	NA	6-month-survival	dead
SIL1	Nucleotide exchange factor SIL1 OS=Homo sapiens OX=9606 GN=SIL1 PE=1 SV=1	Q9H173	proteomics	0.0256765	NA	6-month-survival	dead
SLC25A1	Tricarboxylate transport protein, mitochondrial OS=Homo sapiens OX=9606 GN=SLC25A1 PE=1 SV=2	P53007	proteomics	0.0210383	NA	6-month-survival	dead
SNX19	Sorting nexin-19 OS=Homo sapiens OX=9606 GN=SNX19 PE=1 SV=2	Q92543	proteomics	0.0087193	NA	6-month-survival	dead
SPAG1	Sperm-associated antigen 1 OS=Homo sapiens OX=9606 GN=SPAG1 PE=1 SV=3	Q07617	proteomics	0.0420337	NA	6-month-survival	dead
SRI	Sorcin OS=Homo sapiens OX=9606 GN=SRI PE=1 SV=1	P30626	proteomics	0.0256765	NA	6-month-survival	dead
THADA	Thyroid adenoma-associated protein OS=Homo sapiens OX=9606 GN=THADA PE=1 SV=1	Q6YHU6	proteomics	0.00465133	NA	6-month-survival	dead
TMEM245	Transmembrane protein 245 OS=Homo sapiens OX=9606 GN=TMEM245 PE=1 SV=3	Q9H330	proteomics	0.0110037	NA	6-month-survival	dead
MEX3A	Homo sapiens mex-3 homolog A (C. elegans) (MEX3A), mRNA.	NA	transcriptomics	0.0319103	NA	6-month-survival	dead
TPMT	Thiopurine S-methyltransferase OS=Homo sapiens OX=9606 GN=TPMT PE=1 SV=1	P51580	proteomics	0.00293396	NA	6-month-survival	dead
TSPAN10	Tetraspanin-10 OS=Homo sapiens OX=9606 GN=TSPAN10 PE=2 SV=1	Q9H1Z9	proteomics	0.0210383	NA	6-month-survival	dead
TTYH3	Protein tweety homolog 3 OS=Homo sapiens OX=9606 GN=TTYH3 PE=1 SV=3	Q9C0H2	proteomics	0.0420337	NA	6-month-survival	dead
TUBB4B	Tubulin beta-4B chain OS=Homo sapiens OX=9606 GN=TUBB4B PE=1 SV=1	P68371	proteomics	0.0087193	NA	6-month-survival	dead
ECM2	Homo sapiens extracellular matrix protein 2, female organ and adipocyte specific (ECM2), mRNA.	NA	transcriptomics	0.0377937	NA	6-month-survival	dead
H19	Homo sapiens H19, imprinted maternally expressed transcript (non-protein coding) (H19), non-coding RNA.	NA	transcriptomics	0.0377937	NA	6-month-survival	dead
TUBGCP3	Gamma-tubulin complex component 3 OS=Homo sapiens OX=9606 GN=TUBGCP3 PE=1 SV=2	Q96CW5	proteomics	0.0210383	NA	6-month-survival	dead
TXNRD1	Thioredoxin reductase 1, cytoplasmic OS=Homo sapiens OX=9606 GN=TXNRD1 PE=1 SV=3	Q16881	proteomics	0.00647685	NA	6-month-survival	dead
UBR4	E3 ubiquitin-protein ligase UBR4 OS=Homo sapiens OX=9606 GN=UBR4 PE=1 SV=1	Q5T4S7	proteomics	0.0256765	NA	6-month-survival	dead
USP32	Ubiquitin carboxyl-terminal hydrolase 32 OS=Homo sapiens OX=9606 GN=USP32 PE=1 SV=1	Q8NFA0	proteomics	0.0345256	NA	6-month-survival	dead
VGF	Neurosecretory protein VGF OS=Homo sapiens OX=9606 GN=VGF PE=1 SV=2	O15240	proteomics	0.0345256	NA	6-month-survival	dead
VLDLR	Very low-density lipoprotein receptor OS=Homo sapiens OX=9606 GN=VLDLR PE=1 SV=1	P98155	proteomics	0.00647685	NA	6-month-survival	dead
XYLB	Xylulose kinase OS=Homo sapiens OX=9606 GN=XYLB PE=1 SV=3	O75191	proteomics	0.00647685	NA	6-month-survival	dead
BCL6B	Homo sapiens B-cell CLL/lymphoma 6, member B (zinc finger protein) (BCL6B), mRNA.	NA	transcriptomics	0.0441937	NA	6-month-survival	dead
CTSL2	Homo sapiens cathepsin L2 (CTSL2), mRNA.	NA	transcriptomics	0.0441937	NA	6-month-survival	dead

## Sheet: Table S8B
Table S8B: Survival related genes found by Cox regression analysis.
Gene.name	Score	Coefficient	Group	Direction
SYTL2	94	0.49296	transcriptomics_OS	positive
CCND1	88	0.60901	transcriptomics_OS	positive
CDK4	69	0.808057	proteomics_OS	positive
LQK1	68	1.24409	transcriptomics_OS	negative
LATS2	65	1.63637	transcriptomics_DSS	positive
BCKDK	61	0.527705	phospho_OS	negative
PCCA	61	0.361873	transcriptomics_OS	positive
MARCKS	58	0.498708	phospho_OS	positive
LOC651751	58	0.221948	transcriptomics_DSS	negative
SYTL2	57	0.416882	transcriptomics_DSS	positive
RAB3IP	55	0.660855	transcriptomics_OS	negative
RN5S9	51	0.4751	transcriptomics_OS	positive
PSMD7	50	1.29135	transcriptomics_OS	negative
PDZD11	48	1.39357	proteomics_OS	positive
RN5S9	48	0.485401	transcriptomics_DSS	positive
FAM129B	46	0.349232	phospho_OS	positive
PTPRC	45	0.446679	phospho_DSS	negative
PXN	45	0.387484	phospho_OS	negative
CCND1	45	0.522902	transcriptomics_DSS	positive
MANEA	45	0.936418	transcriptomics_OS	negative
PTPRC	44	0.391535	phospho_OS	negative
TRPM7	42	1.63076	proteomics_OS	positive
TOLLIP	42	1.14838	proteomics_OS	positive
WDR37	41	0.476596	phospho_DSS	negative
NCRNA00200	41	1.77691	transcriptomics_OS	negative
NAA38	40	2.05799	proteomics_OS	positive
ANKRD13D	39	0.918101	proteomics_OS	positive
AKAP12	38	0.445557	phospho_DSS	negative
MARCKS	37	0.415142	phospho_DSS	positive
S100A9	37	0.336679	phospho_OS	positive
OXSR1	36	1.56036	proteomics_OS	positive
MYO9B	36	0.412905	phospho_DSS	positive
CA8	36	0.373883	proteomics_OS	positive
LQK1	36	1.0805	transcriptomics_DSS	negative
TBC1D10A	36	1.12399	transcriptomics_DSS	negative
MANEA	35	0.901585	transcriptomics_DSS	negative
PSMB10	34	0.471847	phospho_DSS	negative
SRRM1	34	0.595923	phospho_DSS	negative
HRAS	34	0.931033	transcriptomics_DSS	positive
LATS2	34	1.59474	transcriptomics_OS	positive
TDRD7	33	1.03792	proteomics_OS	positive
CAMK2D	33	0.466955	phospho_OS	negative
RIN1	33	1.03364	proteomics_OS	positive
PDIA5	33	1.07976	proteomics_OS	negative
PTP4A1	32	1.4808	proteomics_OS	positive
SLC26A6	31	1.31222	proteomics_OS	positive
TEX30	31	1.14177	proteomics_OS	positive
CAMK2D	30	0.531128	phospho_DSS	negative
CRIP2	30	0.528215	phospho_OS	negative
MARCKS	30	0.449227	phospho_OS	positive
TUBB3	30	0.650666	proteomics_OS	positive
C9ORF86	30	1.34352	transcriptomics_OS	positive
PCCA	30	0.325053	transcriptomics_DSS	positive
LYZ	30	0.319053	transcriptomics_DSS	negative
MIR1185-1	30	1.66113	transcriptomics_OS	negative
SFT2D1	30	1.24319	transcriptomics_DSS	negative
AGK	29	1.03498	proteomics_OS	negative
PAEP	29	0.350373	proteomics_OS	positive
TNFRSF21	29	0.400657	transcriptomics_DSS	negative
PRDX6	28	0.385889	phospho_OS	negative
CRIP2	27	0.573043	phospho_DSS	negative
H2AFX	27	0.488453	phospho_DSS	positive
PXN	27	0.370303	phospho_DSS	negative
PYCRL	27	1.12176	proteomics_OS	positive
TYRP1	27	0.341857	proteomics_OS	positive
HIRIP3	26	0.412809	phospho_OS	negative
FREQ	26	0.965782	transcriptomics_DSS	positive
PSMD7	26	1.26296	transcriptomics_DSS	negative
TEX30	26	1.39203	proteomics_DSS	positive
ARHGEF6	25	0.484075	phospho_DSS	negative
HCFC2	25	1.17534	transcriptomics_OS	negative
C9ORF86	25	1.278	transcriptomics_DSS	positive
BCKDK	24	0.456313	phospho_DSS	negative
ALB	24	0.489099	phospho_DSS	positive
SYMPK	24	0.4554	phospho_OS	negative
YOD1	24	1.04042	transcriptomics_DSS	positive
MYO9B	23	0.343136	phospho_OS	positive
WDR37	23	0.361025	phospho_OS	negative
IFNAR1	23	1.12827	transcriptomics_OS	negative
WDR8	23	1.02761	transcriptomics_OS	negative
FGL2	23	0.520911	proteomics_OS	negative
FKBP11	22	0.521617	transcriptomics_OS	negative
VBP1	22	0.9022	transcriptomics_DSS	negative
STX10	22	1.8632	proteomics_OS	negative
LOC645100	21	1.54203	transcriptomics_OS	negative
ADAM10	20	0.299548	phospho_OS	negative
FLNC	20	0.358402	phospho_DSS	positive
PPIG	20	0.379957	phospho_OS	negative
KCTD9	20	0.669696	transcriptomics_OS	positive
ADAM10	19	0.349849	phospho_DSS	negative
CPNE3	19	0.322266	phospho_DSS	negative
IWS1	19	0.413053	phospho_OS	negative
HDAC11	19	1.16111	transcriptomics_OS	positive
SFT2D1	19	1.10477	transcriptomics_OS	negative
PRKAB1	19	0.417886	phospho_OS	negative
ZNF197	18	0.716553	transcriptomics_OS	positive
LOC645100	18	1.5451	transcriptomics_DSS	negative
ZWINT	18	0.64223	proteomics_OS	positive
HTATSF1	17	0.424382	phospho_OS	negative
NDRG1	17	0.420359	phospho_OS	negative
CD46	17	0.839769	transcriptomics_DSS	negative
LOC642393	17	1.03396	transcriptomics_OS	positive
TBC1D10A	17	0.888766	transcriptomics_OS	negative
VPS13B	17	1.90566	proteomics_OS	positive
TUBA1C	17	1.36224	proteomics_OS	positive
NCS1	17	0.976628	proteomics_OS	positive
ELMSAN1	16	0.368693	phospho_OS	negative
VIM	16	0.370078	phospho_OS	positive
NCS1	16	1.11026	proteomics_DSS	positive
CALD1	15	0.368129	transcriptomics_OS	positive
ZNF703	15	0.469258	transcriptomics_DSS	positive
DIAPH3	15	1.33947	proteomics_OS	positive
TRIAP1	15	0.98843	proteomics_OS	negative
ZZZ3	15	0.773882	transcriptomics_OS	positive
RNF5	15	1.211	transcriptomics_OS	negative
HIRIP3	14	0.407916	phospho_DSS	negative
MTDH	14	0.36526	phospho_OS	negative
SEC22B	14	0.355018	phospho_OS	negative
BCAT2	14	1.03045	proteomics_OS	negative
CITED2	14	0.573046	transcriptomics_OS	negative
FAM46C	14	0.405415	transcriptomics_DSS	negative
FAM161A	14	0.814853	transcriptomics_DSS	positive
SERP1	14	1.11967	transcriptomics_OS	negative
TNFRSF21	14	0.348549	transcriptomics_OS	negative
TXNDC5	14	0.634085	transcriptomics_DSS	negative
BIN2	13	0.395637	phospho_DSS	negative
CPNE3	13	0.327243	phospho_OS	negative
CYBA	13	0.306969	phospho_DSS	negative
FGA	13	0.446921	phospho_DSS	positive
H2AFX	13	0.380135	phospho_OS	positive
S100A9	13	0.344961	phospho_DSS	positive
RAB34	13	0.891704	proteomics_OS	negative
NDRG1	13	0.393573	phospho_OS	negative
SRRM1	13	0.382202	phospho_DSS	negative
PRPF39	13	1.852	proteomics_OS	positive
CEP78	13	0.840575	proteomics_OS	positive
AS3MT	13	0.732018	proteomics_OS	positive
RPS4Y1	13	0.393595	proteomics_OS	positive
IFNAR1	13	1.15975	transcriptomics_DSS	negative
MGP	13	0.263792	transcriptomics_OS	negative
FAM160B2	13	1.32053	transcriptomics_OS	positive
LOX	13	0.336378	transcriptomics_DSS	positive
NUCKS1	13	0.824046	transcriptomics_DSS	positive
SERPINA3	13	0.15656	transcriptomics_OS	negative
TBP	13	1.51619	transcriptomics_DSS	negative
METTL14	12	0.320475	phospho_OS	negative
HMOX1	12	0.333213	phospho_OS	positive
BCAT2	12	1.23747	proteomics_DSS	negative
SRRM1	12	0.317027	phospho_OS	negative
SRRM1	12	0.425203	phospho_OS	negative
SYMPK	12	0.420799	phospho_DSS	negative
MTMR2	12	1.60555	proteomics_DSS	positive
PAEP	12	0.334614	proteomics_DSS	positive
AKAP8L	12	1.29553	transcriptomics_DSS	positive
SELT	12	0.83598	transcriptomics_OS	negative
ST6GALNAC3	12	0.344572	transcriptomics_OS	positive
TXNDC5	12	0.688406	transcriptomics_OS	negative
TRIAP1	12	1.19371	proteomics_DSS	negative
ZC3H10	12	1.84471	transcriptomics_DSS	negative
ISCU	11	0.288253	phospho_DSS	negative
CBX3	11	0.337237	phospho_OS	positive
CTTN	11	0.290639	phospho_OS	positive
FTH1	11	0.317679	phospho_DSS	positive
TAGLN2	11	0.513601	phospho_DSS	negative
EML4	11	1.15457	proteomics_OS	negative
PPP1R9B	11	1.50696	proteomics_OS	negative
RTN1	11	0.710559	proteomics_DSS	negative
PYCR2	11	0.927857	transcriptomics_OS	negative
CALD1	11	0.348261	transcriptomics_DSS	positive
TBPL1	11	1.19734	proteomics_OS	negative
EXOSC4	11	1.25645	proteomics_DSS	positive
DDX11	11	1.14584	proteomics_OS	positive
FADD	11	0.687844	proteomics_OS	positive
GPM6B	11	0.443365	proteomics_OS	positive
CPEB2	11	0.453265	transcriptomics_OS	positive
ITPKB	11	0.457899	transcriptomics_OS	positive
LYPD1	11	0.295525	transcriptomics_DSS	positive
AIF1	10	0.498987	phospho_DSS	negative
ARHGEF6	10	0.38982	phospho_OS	negative
ISCU	10	0.2731	phospho_OS	negative
MYO18A	10	0.455891	phospho_DSS	negative
C17orf59	10	1.66654	proteomics_OS	negative
NIF3L1	10	1.23232	proteomics_OS	negative
TNRC6B	10	1.76307	proteomics_DSS	negative
NAA38	10	1.8666	proteomics_DSS	positive
ITPKB	10	0.808846	proteomics_OS	positive
SRRM2	10	0.312707	phospho_OS	negative
TUBB3	10	0.643461	proteomics_DSS	positive
TOR1AIP1	10	0.382619	phospho_OS	negative
FTH1	10	0.28761	phospho_OS	positive
CTBS	10	0.758242	transcriptomics_DSS	negative
IL27RA	10	0.462153	transcriptomics_DSS	negative
LYZ	10	0.271028	transcriptomics_OS	negative
TBXAS1	10	0.641184	transcriptomics_DSS	negative
DSTN	10	0.893598	transcriptomics_OS	positive
RAD23B	10	0.881443	transcriptomics_OS	positive
TTYH3	10	0.417097	proteomics_OS	positive
XYLB	10	0.523181	transcriptomics_DSS	positive

## Sheet: Table S8C
Table S8C: Kaplan–Meier and ROC analysis with the potential survival related genes.
Accession	Gene name	N	AUC(%) 6-month	p.value 6-month	cut_off 6-month	Sp 6-month	Se 6-month	p.value 1-year	cut_off 1-year	Sp 1-year	Se 1-year	p.value 5-year	cut_off 5-year	Sp 5-year	Se 5-year
Q9Y2I1	NISCH1	39	81.5789	0.820513	-0.218107	81.5789	100	0.811169	0.325772	35.2941	100	0.950964	0.131325	100	64.7059
P51665	PSMD7	74	79.3177	0.994597	-0.0250139	59.7015	100	0.606083	-0.0870528	73.3333	42.8571	0.22068	0.0196662	75	46.7742
Q6YHU6	THADA	74	73.774	0.980712	-0.13459	89.5522	57.1429	0.637556	0.133037	65	50	0.63481	0.224273	50	74.1935
Q92797	SYMPK	74	70.5757	0.963403	-0.0589361	73.1343	71.4286	0.668125	-0.0589361	73.3333	50	0.589906	-0.0420051	75	38.7097
Q8IYB3	SRRM1	74	70.3625	0.961898	-0.172037	82.0896	57.1429	0.642718	0.0717835	61.6667	50	0.62373	-0.0404706	58.3333	58.0645
Q9NYV6	RRN3	68	70.0234	0.958683	0.007761	65.5738	71.4286	0.800044	0.389345	20.3704	100	0.915688	0.223879	60	72.4138
P11802	CDK4	74	69.5096	0.955365	-0.340193	82.0896	57.1429	0.816999	-0.340193	81.6667	35.7143	0.831608	-0.134591	75	50
Q13158	FADD	74	68.6567	0.94796	-0.0230412	62.6866	85.7143	0.965228	-0.0230412	66.6667	78.5714	0.291185	-0.171791	33.3333	83.871
O60716-3	CTNND1	74	68.2303	0.943907	-0.260638	37.3134	100	0.801998	-0.211113	36.6667	85.7143	0.718792	-0.166615	50	72.5806
Q9Y478	PRKAB1	74	68.2303	0.943907	-0.190013	88.0597	57.1429	0.934637	-0.0168705	68.3333	57.1429	0.651219	0.0405908	75	51.6129
Q13200	PSMD2	74	66.5245	0.925163	0.0655236	40.2985	100	0.600764	0.123477	28.3333	85.7143	0.508775	0.28523	16.6667	96.7742
P09466	PAEP	74	66.0981	0.0829848	-0.604759	53.7313	100	0.409931	-0.661976	51.6667	71.4286	0.889619	-0.419294	66.6667	66.129
Q8NC60	NOA1	74	65.4584	0.0917821	0.229495	73.1343	71.4286	0.136276	0.00388479	33.3333	85.7143	0.410094	-0.0119953	41.6667	75.8065
Q9Y6M4	CSNK1G3	74	65.4584	0.911224	-0.168148	80.597	57.1429	0.357282	0.0723076	73.3333	50	0.508775	0.351622	25	91.9355
P63151	PPP2R2A	74	65.4584	0.911224	-0.0136051	56.7164	85.7143	0.716595	-0.0136051	58.3333	71.4286	0.645779	0.0745511	58.3333	61.2903
Q5JUR7	TEX30	74	64.3923	0.895438	-0.545751	86.5672	42.8571	0.383337	-0.247997	38.3333	78.5714	0.157561	-0.360262	50	77.4194
P42338	PIK3CB	74	63.9659	0.888585	0.148418	32.8358	100	0.658047	-0.679234	96.6667	21.4286	0.049494	0.0167327	83.3333	54.8387
P84077	ARF1	74	63.7527	0.885041	0.0965662	47.7612	85.7143	0.647855	0.124127	38.3333	78.5714	0.0874723	0.110289	83.3333	45.1613
Q9UQ35	SRRM2	74	63.5394	0.881417	0.102	52.2388	85.7143	0.568484	0.102	53.3333	71.4286	0.662006	0.108878	58.3333	56.4516
O14672	ADAM10	74	63.113	0.873928	-0.208002	76.1194	57.1429	0.878235	-0.208002	78.3333	50	0.00858573	0.102197	100	40.3226
O60725	ICMT	74	62.4733	0.142023	0.0972114	67.1642	71.4286	0.242912	0.37468	90	28.5714	0.543789	0.337415	33.3333	85.4839
P18627	LAG3	67	62.3016	0.797741	-0.129808	47.619	100	0.932923	-0.129808	50	81.8182	0.196725	-0.595129	60	75.4386
O95747	OXSR1	74	60.9808	0.831587	-0.309534	97.0149	28.5714	0.658047	-0.210906	91.6667	28.5714	0.770522	-0.0737882	91.6667	29.0323
Q93096	PTP4A1	74	60.9808	0.831587	-0.0306692	61.194	71.4286	0.302386	0.26816	75	50	0.561187	-0.492595	16.6667	93.5484
P49023	PXN	74	60.7676	0.8269	0.0253587	46.2687	85.7143	0.872567	-0.0263853	56.6667	64.2857	0.723717	0.00111437	66.6667	54.8387
P02671	FGA	74	59.9147	0.197765	-0.502484	46.2687	85.7143	0.621921	-1.76002	91.6667	21.4286	0.77932	-0.839361	83.3333	35.4839
Q9H173	SIL1	74	59.9147	0.197765	-0.22149	31.3433	100	0.326881	0.0698662	68.3333	50	0.257014	-0.19396	50	70.9677
Q86SQ4	GPR126	64	59.661	0.765919	-0.353664	69.4915	60	0.663273	-0.353664	71.1538	50	0.540501	0.186327	50	75.9259
Q9Y2I1-4	NISCH2	74	59.4883	0.208197	0.118449	70.1493	57.1429	0.497247	0.0910993	68.3333	50	0.0242818	-0.0515113	75	67.7419
Q9GZT8-3	NIF3L1	74	59.0618	0.786467	0.301122	23.8806	100	0.899132	-0.113444	73.3333	57.1429	0.875171	0.128371	66.6667	61.2903
Q13614	MTMR2	74	59.0618	0.786467	0.0859737	34.3284	100	0.721249	0.0859737	36.6667	92.8571	0.703766	0.101914	58.3333	75.8065
P20718	GZMH	74	58.8486	0.224441	-0.280972	40.2985	100	0.711903	0.201585	38.3333	78.5714	0.22068	0.797935	100	17.7419
Q96QT4	TRPM7	74	58.8486	0.224441	0.248998	70.1493	57.1429	0.238614	0.248998	73.3333	57.1429	0.0743028	0.0411358	75	67.7419
Q13671	RIN1	74	58.4222	0.769989	-0.211129	67.1642	71.4286	0.816999	-0.168231	63.3333	64.2857	0.337994	-0.0445995	66.6667	50
P06702	S100A9	74	58.4222	0.235658	-0.775457	41.791	85.7143	0.347035	-0.580089	60	57.1429	0.118899	-0.0353198	83.3333	38.7097
Q9H9E3	COG4	74	58.4222	0.769989	-0.0136662	50.7463	71.4286	0.383337	-0.0740824	58.3333	50	0.2714	-0.217528	41.6667	80.6452
O75191	XYLB	74	57.9957	0.75862	-0.249871	65.6716	71.4286	0.702412	-0.243073	63.3333	57.1429	0.645779	0.486883	33.3333	85.4839
P39900	MMP12	74	57.7825	0.253048	-0.698827	62.6866	71.4286	0.269555	-0.533906	71.6667	50	0.578467	-0.765443	58.3333	59.6774
Q13557-10	CAMK2D	74	57.7825	0.752823	-0.071557	55.2239	71.4286	0.734985	0.145102	38.3333	85.7143	0.953435	0.0475779	75	62.9032
Q9NYY8	FASTKD2	74	57.7825	0.752823	-0.380704	85.0746	42.8571	0.579306	0.0135794	46.6667	71.4286	0.514623	0.599427	25	95.1613
Q9H7S9	ZNF703	55	57.483	0.72361	0.288185	30.6122	100	0.366041	-0.001647	56.8182	63.6364	0.475384	-0.470852	42.8571	89.5833
Q12904	AIMP1	74	57.3561	0.741009	0.00444031	43.2836	85.7143	0.519263	-0.0905142	65	50	0.078513	-0.070231	66.6667	59.6774
P22059	OSBP	74	57.1429	0.734995	-0.494488	97.0149	28.5714	0.616663	0.102758	30	85.7143	0.566962	0.242433	33.3333	85.4839
Q96FC9-2	DDX11	68	56.9087	0.727558	0.153175	42.623	85.7143	0.0973509	-0.0449166	40.7407	85.7143	0.181649	-0.135113	40	82.7586
Q8IWB9	TEX2	74	56.5032	0.716535	-0.204658	53.7313	71.4286	0.782238	-0.204658	55	64.2857	0.683178	0.603057	33.3333	93.5484
Q8N9R8	SCAI	74	56.29	0.710248	0.147958	44.7761	85.7143	0.590069	0.063077	61.6667	57.1429	0.770522	0.160293	58.3333	62.9032
Q6ZTN6-3	ANKRD13D	74	56.29	0.296104	0.641393	97.0149	28.5714	0.431516	0.0919251	68.3333	50	0.83527	-0.0787101	83.3333	45.1613
Q9BSD7	NTPCR	74	56.0768	0.302519	0.0766044	64.1791	57.1429	0.118998	0.0766044	66.6667	57.1429	0.438813	-0.0767126	66.6667	48.3871
P51580	TPMT	74	55.8635	0.697481	0.361994	25.3731	100	0.238614	-0.217821	48.3333	78.5714	0.0645327	-0.695311	41.6667	90.3226
P29966	MARCKS	74	55.8635	0.308996	-0.00220728	59.7015	71.4286	0.260514	-0.00220728	61.6667	64.2857	0.0136557	-0.0408406	83.3333	54.8387
Q9BW71	HIRIP3	74	55.6503	0.691004	-0.650283	94.0299	28.5714	0.251632	0.565337	96.6667	21.4286	0.738235	0.394671	41.6667	85.4839
P05154	SERPINA5	74	55.4371	0.322128	0.614657	91.0448	28.5714	0.702412	-0.356098	70	50	0.485377	-0.0444856	75	38.7097
P40306	PSMB10	74	55.4371	0.322128	0.276197	55.2239	71.4286	0.616663	0.795685	23.3333	92.8571	0.00340865	-0.0258574	75	67.7419
P41252	IARS	74	55.2239	0.677872	-0.524958	94.0299	28.5714	0.331875	0.226503	68.3333	50	0.286176	0.0583158	66.6667	56.4516
Q5EBL8	PDZD11	74	54.5842	0.349054	0.0551076	44.7761	85.7143	0.627156	1.22722	98.3333	14.2857	0.5496	0.0860496	66.6667	48.3871
Q9H0E2	TOLLIP	74	54.371	0.650946	0.156226	22.3881	100	0.292825	-0.104067	60	57.1429	0.085164	-0.480757	33.3333	95.1613
P08575	PTPRC	74	54.1578	0.362818	0.603286	68.6567	57.1429	0.347035	0.603286	70	50	0.0100532	0.426007	91.6667	51.6129
Q14554	PDIA5	74	53.7313	0.630231	-0.143842	41.791	85.7143	0.889036	-0.243373	58.3333	71.4286	0.049494	-0.326624	66.6667	66.129
Q9BRS2	RIOK1	74	52.6652	0.594879	0.305328	26.8657	100	0.217762	-0.0263543	43.3333	78.5714	0.154055	-0.106772	50	74.1935
P35219	CA8	74	52.6652	0.412296	-0.354061	56.7164	71.4286	0.475239	-0.354061	58.3333	64.2857	0.804522	-0.439445	75	50
Q9Y2I8	WDR37	74	52.6652	0.412296	0.247682	65.6716	57.1429	0.721249	0.441952	23.3333	100	0.121839	-0.321289	33.3333	96.7742
Q02952	AKAP12	74	51.5991	0.558735	-0.350162	58.209	57.1429	0.912995	-0.645093	73.3333	57.1429	0.94254	0.611228	41.6667	90.3226
O14874	BCKDK	74	51.1727	0.463209	0.289032	86.5672	28.5714	0.209725	0.289032	88.3333	28.5714	0.438813	-0.451797	25	95.1613
P09601	HMOX1	74	50.9595	0.470552	-0.0613294	31.3433	85.7143	0.944538	0.320855	48.3333	78.5714	0.0645327	0.183695	75	56.4516
Q9C0H2	TTYH3	74	50.7463	0.477906	-0.2691	64.1791	57.1429	0.136276	-0.2691	68.3333	64.2857	0.444601	-0.353645	66.6667	46.7742
Q9UKM7	MAN1B1	74	50.1066	0.5	-0.00663424	46.2687	71.4286	0.393917	0.161504	73.3333	42.8571	0.203678	-0.347842	25	96.7742
Q7L8W6	DPH6	74	49.2537	0.477906	-0.075491	62.6866	57.1429	0.552157	-0.075491	65	57.1429	0.0260036	-0.11798	66.6667	72.5806
P62166	NCS1	74	48.6141	0.455879	-0.040309	49.2537	71.4286	0.269555	-0.347917	28.3333	92.8571	0.937296	0.254297	50	79.0323
Q8TCE6	FAM45A	74	48.6141	0.551437	0.0945616	74.6269	42.8571	0.841489	-0.0410509	51.6667	57.1429	0.195478	-0.0410509	66.6667	53.2258
Q9BRA0	NAA38	74	47.7612	0.426731	0.302828	16.4179	100	0.213721	0.0256214	46.6667	78.5714	0.0922285	-0.1174	41.6667	88.7097
Q96JB2	COG3	74	45.629	0.355913	0.164531	32.8358	85.7143	0.302386	-0.161315	28.3333	85.7143	0.514623	0.282047	33.3333	80.6452
Q96BS2	TESC	74	45.4158	0.349054	-0.764163	53.7313	57.1429	0.367632	-0.475086	36.6667	78.5714	0.812518	-0.514189	58.3333	66.129
O15230	LAMA5	74	44.7761	0.328779	-1.05185	97.0149	14.2857	0.805816	-0.118633	55	71.4286	0.770522	-0.0372701	66.6667	59.6774
Q86XA9	HEATR5A	74	44.5629	0.684467	-0.457615	10.4478	100	0.312086	-0.0425081	53.3333	71.4286	0.049494	-0.0849547	66.6667	61.2903
Q13459	MYO9B	74	44.1365	0.697481	0.0907245	61.194	57.1429	0.331875	0.168067	76.6667	50	0.0297544	0.029079	75	62.9032
Q8NHU6	TDRD7	74	42.4307	0.746952	0.120957	56.7164	57.1429	0.283405	0.502265	83.3333	35.7143	0.110381	0.0728354	75	50
Q9H089	LSG1	74	40.7249	0.791803	-0.130335	41.791	71.4286	0.367632	-0.063138	53.3333	71.4286	0.0609163	-0.0692101	75	58.0645
