# Supplementary material for: Proteogenomic Profiling of Treatment-Naïve Metastatic Malignant Melanoma
Source: Cancers (Basel). 2025 Feb 27;17(5):832. doi: 10.3390/cancers17050832 (PMC11899103; doi:10.3390/cancers17050832)
Supplement: Supplementary file 1 [file cancers-17-00832-s001.zip › Table S9. Markers IHC and ROC data .xlsx]

## Sheet: README
Table S9A represent a summary of results of the statistical analysis on the IHC analysis P < .05 was considered statistically significant and marked with red. Related to Figure 7
AUC	area under the curve
ROC curve	receiver operating characteristics curve
OS	overall survival (calculated in months)
SSG	short survival group ( < 5 yrs overall survival)
LSG	long survival group ( > 5 yrs overall survival)
P < 0.05	It was considered statistically significant and marked with red. (α < 0.05 )
Table S9B: Antibodies and dilutation process for immunohistochemistry marker staining in the different patient cohort.
Table S9C: Optical densitometry means values of the markers in the primary melanoma samples and their corresponding lymph node metastasis in different patient cohort.
Sample	primary melanoma samples
M	melanoma cell of the melanoma tumor sample
S	stromal part of the melanoma tumor sample
N	nuclear part of the melanoma cell

## Sheet: Table S9A
Table S9A: represent a summary of results of the statistical analysis on the IHC analysis. Related to Figure 7
The statistical tests of markers		Markers
		CDK4		CTNND1		FGA		PAEP		DDX11	PIKc3b		ADAM10		HMOX1		SCAI
		Melanoma cell	Stroma	Melanoma cell	Stroma	Melanoma cell	Stroma	Melanoma cell	Stroma	Nucleus	Melanoma cell	Stroma	Melanoma cell	Stroma	Melanoma cell	Stroma	Melanoma cell	Stroma
Mann-Whitney U-test (SSG vs LSG) (34 patients' cohort)		p = 0.4536	p < 0.05	p = 0.5629	p = 0.4134	p = 0.5177	p = 0.6339	p = 0.5177	p = 0.1309	p < 0.05	p = 0.4745	p = 0.6339	p < 0.05	p < 0.05	p > 0.9999	p = 0.2743	p < 0.05	p < 0.05
AUC and p-value of ROC curve (p-value) for 5 yrs overall survival (34 patients' cohort)		0.5779 (p = 0.4384)	0.7820 (p < 0.05)	0.5606 (p = 0.5467)	0.5848 (p = 0.3987)	0.5675 (p = 0.5018)	0.5502 (p = 0.6175)	0.5675 (p = 0.5018)	0.6540 (p = 0.1253)	0.7961 (p < 0.05)	0.5744 (p = 0.4590)	0.5502 (p = 0.6175)	0.7197 (p < 0.05)	0.7163 (p < 0.05)	0.5017 (p = 0.9863)	0.6125 (p = 0.2630)	0.7301 (p < 0.05)	0.6972 (p < 0.05 )
Kaplan-Meier survival analysis (Log-rank) 5 yrs overall survival (42 patients' cohort)		p = 0.2296	p < 0.05	p < 0.05	p = 0.2626	p < 0.001	p = 0.7117	p < 0.05	p < 0.05	p < 0.001	p = 0.3224	p = 0.1894	p < 0.05	p < 0.05	p = 0.1153	p < 0.001	p < 0.05	p < 0.05
The direction of the protein expression in poor prognosis (SSG vs LSG) (42 patients' cohort)		↓ decreased	↓ decreased	↑ increased	↓ decreased	↓ decreased	↑ increased	↓ decreased	↓ decreased	↓ decreased	↓ decreased	↓ decreased	↓ decreased	↓ decreased	↓ decreased	↓ decreased	↓ decreased	↓ decreased
The comparison of the protein expressions in primary and metastasis (Wilcoxon test) (42 patients' cohort)		p < 0.05	p = 0.6523	p = 0.7344	p = 0.0547	p = 0.4258	p = 0.1289	p < 0.05	p < 0.05	p < 0.05	p = 0.3594	p = 0.2031	p = 0.4258	p = 0.5703	p < 0.05	p < 0.05	p = 0.1055	p < 0.05
The direction of the protein expression in metastasis (42 patients' cohort)		↑ increased	↑ increased	↓ decreased	↑ increased	↑ increased	↑ increased	↑ increased	↑ increased	↑ increased	↑ increased	↑ increased	↓ decreased	↓ decreased	↑ increased	↑ increased	↑ increased	↑ increased

## Sheet: Table S9B
Table S9B: Antibodies and dilutation process for immunohistochemistry marker staining in the different patient cohort.
Marker	Antibodies	HIER-BUFFER	DILUTION	INCUBATION TIME (min)
ADAM10	Polyclonal Rabbit anti‑Human ADAM10 antibody	pH=9	1:300	60
CDK4	Polyclonal Rabbit anti‑Human CDK4 antibody	pH=9	1:100	20
CTTND1	PathPlusTM Polyclonal Rabbit anti‑Human CTNND1	pH=9	1:50	20
DDX11	Monoclonal Mouse anti‑Human DDX11	pH=9	1:150	20
FGA	IHCPlus™ Polyclonal Rabbit anti‑Human FGA	pH=9	1:100	20
HMOX1	IHCPlus™ Monoclonal Mouse anti‑Human HMOX1	pH=9	1:100	20
NBP1	IHCPlus™Polyclonal Rabbit anti‑Human PAEP	pH=9	1:200	20
PAEP	Monoclonal Mouse anti‑Human PIK3CB	pH=9	1:150	20
PIK3c	SCAI antibody	pH=9	1:150	20

## Sheet: Table S9C
Table S9C: Optical densitometry mean values of the markers in the primary melanoma samples and their corresponding lymph node metastasis in different patient cohort.
Primary melanoma																		Lymph node metastasis
Sample	CDK4_M	CDK4_S	CTTND1_M	CTTND1_S	FGA_M	FGA_S	PAEP_M	PAEP_S	PIK3cB_M	PIK3cB_S	ADAM10_M	ADAM10_S	DDX11_N	HMOX_M	HMOX_S	SCAI_M	SCAI_S	CDK4_M	CDK4_S	CTTND1_M	CTTND1_S	FGA_M	FGA_S	PAEP_M	PAEP_S	PIKc3_M	PIKc3_S	ADAM10_M	ADAM10_S	DDX11_N	HMOX1_M	HMOX1_S	SCAI_M	SCAI_S
Patient-1	0.14494	0.39948	0.33462	0.09792	0.32892	0.09262	0.2928	0.08092	0.33494	0.05724	0.33134	0.11196	0.55638	0.2803	0.03178	0.2139	0.05672	-	-	-	-	-	-	-	-	-	-	-	-	-	-	-	-	-
Patient-2	0.07316	0.05606	0.24732	0.06922	0.2607	0.1174	0.20726	0.05298	0.30694	0.08714	0.26814	0.0578	0.56412	0.37702	0.05496	0.26946	0.08458	-	-	-	-	-	-	-	-	-	-	-	-	-	-	-	-	-
Patient-3	0.12146	0.34176	0.28486	0.12998	0.26084	0.08706	0.2488	0.08014	0.25334	0.10342	0.26528	0.05714	0.55532	0.2497	0.04056	0.20666	0.0743	-	-	-	-	-	-	-	-	-	-	-	-	-	-	-	-	-
Patient-4	0.15442	0.255	0.42294	0.09484	0.4187	0.19528	0.33938	0.06866	0.25744	0.05646	0.34192	0.07578	0.5819	0.3394	0.04478	0.21356	0.0507	-	-	-	-	-	-	-	-	-	-	-	-	-	-	-	-	-
Patient-5	0.07262	0.19694	0.32508	0.11004	0.34326	0.13248	0.27376	0.0908	0.34952	0.07066	0.31438	0.07998	0.60748	0.30784	0.06582	0.20342	0.09628	-	-	-	-	-	-	-	-	-	-	-	-	-	-	-	-	-
Patient-6	0.19974	0.06876	0.41804	0.09434	0.32372	0.13374	0.2274	0.08208	0.29226	0.06726	0.34452	0.04344	0.58518	0.26948	0.0348	0.27722	0.06596	-	-	-	-	-	-	-	-	-	-	-	-	-	-	-	-	-
Patient-7	0.22796	0.12734	0.3611	0.07144	0.27488	0.09308	0.27546	0.08644	0.33264	0.11752	0.18614	0.08012	0.57168	0.28152	0.07286	0.19568	0.0585	-	-	-	-	-	-	-	-	-	-	-	-	-	-	-	-	-
Patient-8	0.16204	0.09094	0.33262	0.07362	0.2744	0.07156	0.1967	0.0558	0.39042	0.11502	0.30374	0.06768	0.5736	0.26996	0.05236	0.15954	0.04926	-	-	-	-	-	-	-	-	-	-	-	-	-	-	-	-	-
Patient-9	0.16648	0.23056	0.30428	0.0622	0.37838	0.05246	0.27016	0.0711	0.40504	0.10036	0.19984	0.06286	0.5891	0.21746	0.04918	0.30506	0.07886	-	-	-	-	-	-	-	-	-	-	-	-	-	-	-	-	-
Patient-10	0.07422	0.04208	0.19596	0.30122	0.30464	0.10962	0.2476	0.06828	0.3615	0.14994	0.27842	0.06998	0.5357	0.37262	0.0466	0.13744	0.07452	-	-	-	-	-	-	-	-	-	-	-	-	-	-	-	-	-
Patient-11	0.12328	0.15896	0.35922	0.09596	0.28724	0.07502	0.2685	0.05158	0.40596	0.0835	0.2071	0.08622	0.52734	0.26696	0.05746	0.12744	0.08036	-	-	-	-	-	-	-	-	-	-	-	-	-	-	-	-	-
Patient-12	0.2907	0.20866	0.33666	0.07056	0.30274	0.10884	0.24936	0.07842	0.33338	0.097	0.3787	0.1452	0.55484	0.2555	0.04484	0.28266	0.07648	-	-	-	-	-	-	-	-	-	-	-	-	-	-	-	-	-
Patient-13	0.10858	0.17732	0.40588	0.08546	0.30644	0.16802	0.28318	0.06816	0.27956	0.09248	0.13446	0.05328	0.46684	0.2858	0.02738	0.17558	0.05396	-	-	-	-	-	-	-	-	-	-	-	-	-	-	-	-	-
Patient-14	0.29886	0.09812	0.35988	0.0666	0.30474	0.09426	0.19628	0.04144	0.3969	0.05746	0.38142	0.13036	0.53704	0.24266	0.04098	0.21242	0.03708	-	-	-	-	-	-	-	-	-	-	-	-	-	-	-	-	-
Patient-15	0.3963	0.11668	0.3778	0.07092	0.3341	0.12988	0.22866	0.02922	0.27136	0.07308	0.52798	0.0563	0.50322	0.35574	0.0496	0.18848	0.0481	-	-	-	-	-	-	-	-	-	-	-	-	-	-	-	-	-
Patient-16	0.1865	0.25502	0.35744	0.09362	0.23388	0.09898	0.14348	0.03718	0.32802	0.11272	0.22218	0.08766	0.54692	0.25862	0.04302	0.09706	0.04466	-	-	-	-	-	-	-	-	-	-	-	-	-	-	-	-	-
Patient-17	0.17486	0.06586	0.37556	0.06932	0.4007	0.06324	0.18514	0.02574	0.48942	0.06946	0.25118	0.06886	0.54492	0.3002	0.04034	0.24038	0.03224	-	-	-	-	-	-	-	-	-	-	-	-	-	-	-	-	-
Patient-18	0.24692	0.07604	0.42894	0.0626	0.3424	0.17112	0.20816	0.0167	0.295	0.06942	0.31302	0.04716	0.54388	0.32466	0.0305	0.1293	0.02514	0.28398	0.18374	0.41204	0.20314	0.34434	0.11332	0.22558	0.06382	0.27556	0.10012	0.15716	0.04964	0.58464	0.42674	0.11472	0.4157	0.07088
Patient-19	0.2467	0.04558	0.39926	0.1118	0.35906	0.10048	0.10438	0.02446	0.19554	0.06446	0.4285	0.09124	0.52518	0.2521	0.02472	0.12296	0.03596	-	-	-	-	-	-	-	-	-	-	-	-	-	-	-	-	-
Patient-20	0.11402	0.0439	0.3646	0.09262	0.25666	0.10068	0.23496	0.04734	0.39228	0.08674	0.2143	0.06352	0.42516	0.20092	0.05464	0.171	0.0472	-	-	-	-	-	-	-	-	-	-	-	-	-	-	-	-	-
Patient-21	0.24678	0.19566	0.45402	0.09172	0.29572	0.0919	0.17468	0.0322	0.31036	0.13212	0.23832	0.04232	0.54662	0.17976	0.03284	0.15316	0.04246	0.35944	0.13986	0.4949	0.17954	0.4665	0.15918	0.29454	0.08894	0.4611	0.09964	0.6191	0.06766	0.60484	0.60094	0.1201	0.6155	0.11408
Patient-22	0.38762	0.09848	0.4765	0.18734	0.30866	0.10014	0.2153	0.05286	0.35214	0.07894	0.49844	0.07944	0.51494	0.51076	0.08318	0.33276	0.0562	0.20798	0.03942	0.23048	0.09994	0.27892	0.11624	0.38774	0.06206	0.31052	0.06754	0.2364	0.03698	0.63536	0.56954	0.07884	0.14454	0.06104
Patient-23	0.2941	0.07656	0.45896	0.09526	0.4331	0.09724	0.20382	0.02264	0.35614	0.09392	0.56596	0.08202	0.53206	0.3267	0.03982	0.5073	0.04048	-	-	-	-	-	-	-	-	-	-	-	-	-	-	-	-	-
Patient-24	0.19844	0.0723	0.4425	0.09876	0.49344	0.0895	0.12586	0.01914	0.27594	0.064	0.19676	0.0465	0.55576	0.20412	0.04326	0.16768	0.04264	-	-	-	-	-	-	-	-	-	-	-	-	-	-	-	-	-
Patient-25	0.11992	0.04244	0.40418	0.0781	0.3704	0.11138	0.13356	0.02474	0.29122	0.06786	0.22976	0.07422	0.49406	0.3067	0.0472	0.18148	0.03224	-	-	-	-	-	-	-	-	-	-	-	-	-	-	-	-	-
Patient-26	0.34946	0.04142	0.3078	0.0563	0.36906	0.05936	0.15546	0.0401	0.1902	0.06064	0.12868	0.05398	0.49228	0.10686	0.03038	0.25198	0.03496	-	-	-	-	-	-	-	-	-	-	-	-	-	-	-	-	-
Patient-27	0.11962	0.11072	0.46986	0.1214	0.20206	0.07382	0.24422	0.08448	0.31722	0.06476	0.17514	0.042	0.5793	0.22086	0.0283	0.19418	0.04518	-	-	-	-	-	-	-	-	-	-	-	-	0.55794	0.53882	0.1089	0.26334	0.09332
Patient-28	0.15456	0.08096	0.40386	0.08024	0.21978	0.08414	0.27636	0.0598	0.28396	0.06632	0.22614	0.07926	0.5395	0.31646	0.03114	0.09894	0.0373	-	-	-	-	-	-	-	-	-	-	-	-	-	-	-	-	-
Patient-29	0.08038	0.11066	0.3465	0.0551	0.34362	0.26846	0.2474	0.02828	0.3797	0.0646	0.19638	0.04358	0.51088	0.2143	0.0333	0.15134	0.0415	-	-	-	-	-	-	-	-	-	-	-	-	-	-	-	-	-
Patient-30	0.1921	0.10492	0.18404	0.02994	0.29674	0.10384	0.19982	0.02924	0.34414	0.06518	0.29992	0.05924	0.59314	0.35836	0.0419	0.29804	0.0719	-	-	-	-	-	-	-	-	-	-	-	-	-	-	-	-	-
Patient-31	0.19552	0.08688	0.1822	0.04124	0.4527	0.13586	0.27546	0.06246	0.4005	0.07468	0.28856	0.07992	0.54372	0.2578	0.04832	0.25648	0.06082	-	-	-	-	-	-	-	-	-	-	-	-	-	-	-	-	-
Patient-32	0.18034	0.04946	0.44374	0.0624	0.33256	0.10768	0.30802	0.04522	0.39108	0.07162	0.25288	0.05558	0.55536	0.32416	0.05104	0.32114	0.04992	-	-	-	-	-	-	-	-	-	-	-	-	-	-	-	-	-
Patient-33	0.31412	0.15784	0.50766	0.10552	0.4535	0.08228	0.25302	0.04162	0.38298	0.10782	0.489	0.05632	0.53574	0.26484	0.04362	0.41334	0.05944	0.50924	0.04758	0.38858	0.17024	0.42892	0.0729	0.38274	0.05698	0.31042	0.08876	0.25932	0.03888	0.66724	0.34004	0.1573	0.32856	0.04814
Patient-34	0.33654	0.09526	0.36342	0.07142	0.24014	0.06258	0.22198	0.05012	0.42742	0.1198	0.31754	0.09102	0.50822	0.28146	0.0628	0.20046	0.0641	-	-	-	-	-	-	-	-	-	-	-	-	-	-	-	-	-
Patient-35	0.28034	0.05916	0.4435	0.1074	0.57194	0.12254	0.21414	0.1121	0.35766	0.07952	0.64564	0.08986	0.49828	0.44562	0.1196	0.52986	0.07668	0.52938	0.08584	0.36768	0.15026	0.47386	0.17192	-	-	0.45942	0.10606	0.57352	0.05192	0.70006	0.6743	0.09958	0.72422	0.0761
Patient-36	0.10716	0.02972	0.2973	0.0497	0.32564	0.07524	0.1708	0.03294	0.21684	0.06446	0.154	0.0391	0.4796	0.12646	0.034	0.20014	0.05728	-	-	-	-	-	-	-	-	-	-	-	-	-	0.5677	0.064	0.25344	0.052
Patient-37	0.10762	0.04122	0.36852	0.07554	0.34452	0.10282	0.25802	0.03012	0.35498	0.08894	0.21586	0.05128	0.48108	0.25398	0.03686	0.12134	0.05172	0.31334	0.09706	0.3198	0.1767	0.31626	0.12136	0.23714	0.05268	0.39906	0.1032	0.12542	0.04774	0.62678	0.34414	0.0898	0.16388	0.07414
Patient-38	0.34048	0.02112	0.24758	0.20418	0.53382	0.07746	0.14508	0.05062	0.35372	0.06526	0.22574	0.04312	0.42372	0.32712	0.03926	0.16348	0.03284	-	-	-	-	-	-	-	-	-	-	-	-	-	-	-	-	-
Patient-39	0.30102	0.05296	0.28802	0.08046	0.17158	0.0711	0.17586	0.02704	0.36508	0.09154	0.54786	0.06038	0.41982	0.30262	0.02824	0.2541	0.05954	-	-	-	-	-	-	-	-	-	-	-	-	-	-	-	-	-
Patient-40	0.07346	0.02322	0.31922	0.07062	0.2892	0.0801	0.2005	0.04982	0.28506	0.04776	0.22466	0.03874	NA	0.28364	0.03004	0.15266	0.02862	0.19622	0.06292	0.3638	0.1343	0.35774	0.11026	0.20306	0.059	0.2821	0.09722	0.1408	0.04188	0.62496	0.47378	0.08244	0.2533	0.05666
Patient-41	0.03006	0.01694	0.20232	0.063	0.2465	0.09496	0.16774	0.04996	0.36032	0.08328	0.09024	0.05198	NA	0.17028	0.02998	0.11832	0.03718	0.34238	0.1369	0.4042	0.11842	0.38412	0.14736	0.27852	0.07416	0.3932	0.12592	0.13148	0.04908	0.61586	0.51242	0.0681	-	-
Patient-42	0.18624	0.02366	0.25108	0.04576	0.1238	0.072	0.16546	0.05186	0.25872	0.06084	0.13418	0.05178	NA	0.19738	0.02862	0.09728	0.03782	0.2361	0.07102	0.32854	0.06666	0.29132	0.10724	0.29648	0.07932	0.30264	0.088	0.2818	0.08414	0.60392	0.53644	0.07844	0.18606	0.18904
